# Supplementary material for: Copy number variation in human genomes from three major ethno-linguistic groups in Africa
Source: BMC Genomics. 2020 Apr 10;21:289. doi: 10.1186/s12864-020-6669-y (PMC7147055; doi:10.1186/s12864-020-6669-y)
Supplement: Supplementary file 1 — Additional file 1: Table S1. List of samples in the study. [file 12864_2020_6669_MOESM1_ESM.xlsx]

## Sheet: Sheet1
Table S1: List of samples in the study
UNL	CIV	DRC	GAS	UBB
UGN005T	CIV_1	DRC_1	GUI_10	UGB013C
UGN006C	CIV_10	DRC_10	GUI_11	UGB015C
UGN044T	CIV_11	DRC_11	GUI_12	UGB020C
UGN045C	CIV_12	DRC_12	GUI_13	UGB022C
UGN046T	CIV_13	DRC_13	GUI_14	UGB029C
UGN048T	CIV_14	DRC_14	GUI_15	UGB038C
UGN063T	CIV_15	DRC_15	GUI_16	UGB039C
UGN064C	CIV_16	DRC_16	GUI_18	UGB040C
UGN065C	CIV_17	DRC_17	GUI_2	UGB044C
UGN068C	CIV_18	DRC_18	GUI_20	UGB046C
UGN069T	CIV_19	DRC_19	GUI_21	UGB047C
UGN070C	CIV_2	DRC_2	GUI_23	UGB049C
UGN071T	CIV_20	DRC_20	GUI_24	UGB050C
UGN072C	CIV_21	DRC_21	GUI_25	UGB051C
UGN073C	CIV_22	DRC_22	GUI_26	UGB056C
UGN074T	CIV_23	DRC_23	GUI_29	UGB059C
UGN075C	CIV_24	DRC_24	GUI_3	UGB062C
UGN076T	CIV_25	DRC_25	GUI_30	UGB066C
UGN077C	CIV_26	DRC_26	GUI_31	UGB067C
UGN079C	CIV_27	DRC_27	GUI_32	UGB068C
UGN080C	CIV_28	DRC_28	GUI_33	UGB071C
UGN082C	CIV_29	DRC_29	GUI_34	UGB072C
UGN088C	CIV_3	DRC_3	GUI_35	UGB073C
UGN090C	CIV_30	DRC_30	GUI_36	UGB074C
UGN091C	CIV_35	DRC_31	GUI_37	UGB077C
UGN092C	CIV_36	DRC_32	GUI_38	UGB079C
UGN093C	CIV_37	DRC_33	GUI_39	UGB105C
UGN098C	CIV_38	DRC_34	GUI_4	UGB350C
UGN099C	CIV_39	DRC_35	GUI_40	UGB351C
UGN100C	CIV_4	DRC_36	GUI_41	UGB369C
UGN105C	CIV_40	DRC_37	GUI_42	UGB371C
UGN106C	CIV_41	DRC_38	GUI_43	UGB383C
UGN107C	CIV_42	DRC_39	GUI_44	UGB386C
UGN109C	CIV_43	DRC_4	GUI_45
UGN113T	CIV_44	DRC_40	GUI_46
UGN114C	CIV_45	DRC_41	GUI_47
UGN115C	CIV_48	DRC_42	GUI_48
UGN124T	CIV_49	DRC_43	GUI_49
UGN125T	CIV_5	DRC_44	GUI_5
UGN127C	CIV_50	DRC_45	GUI_50
UGN134T	CIV_51	DRC_46	GUI_51
UGN136T	CIV_52	DRC_47	GUI_52
UGN137C	CIV_53	DRC_48	GUI_53
UGN140T	CIV_54	DRC_49	GUI_54
UGN142T	CIV_55	DRC_5	GUI_55
UGN144T	CIV_56	DRC_50	GUI_6
UGN148T	CIV_6	DRC_6	GUI_7
UGN153T	CIV_7	DRC_7	GUI_8
UGN157T	CIV_8	DRC_8	GUI_9
UGN185C	CIV_9	DRC_9
Legend:
CIV	Cote'd'Ivoire samples
DRC	Democratic Republic of Congo
UNL	Ugandan Nilotic Lugbar
UBB	Ugandan Bantu Basoga
GAS	Guinea Niger Congo A Sossou
