# Supplementary material for: Copy number variation in human genomes from three major ethno-linguistic groups in Africa
Source: BMC Genomics. 2020 Apr 10;21:289. doi: 10.1186/s12864-020-6669-y (PMC7147055; doi:10.1186/s12864-020-6669-y)
Supplement: Supplementary file 3 — Additional file 3: Table S2. GenomeSTRiP CNVR that intersect cn.MOPS CNVR after QC. [file 12864_2020_6669_MOESM3_ESM.xls]

## Sheet: CNVR_list
Table S2. GenomeSTRiP CNVR that intersect cn.MOPS CNVR after QC.
CHR	Start	End	CNV_ID	frq %
1	712752	742297	CNV_1_712752_742297	8.20513
1	712752	762712	CNV_1_712752_762712	8.71795
1	743591	764550	CNV_1_743591_764550	8.20513
1	755030	766663	CNV_1_755030_766663	8.71795
1	930419	934780	CNV_1_930419_934780	1.53846
1	1245936	1248835	CNV_1_1245936_1248835	1.02564
1	1329370	1333882	CNV_1_1329370_1333882	0.512821
1	1375294	1379843	CNV_1_1375294_1379843	1.53846
1	1385851	1423351	CNV_1_1385851_1423351	2.05128
1	1389253	1412196	CNV_1_1389253_1412196	2.5641
1	1415858	1431998	CNV_1_1415858_1431998	2.5641
1	1424227	1450412	CNV_1_1424227_1450412	1.02564
1	1582950	1588221	CNV_1_1582950_1588221	1.02564
1	1589897	1615315	CNV_1_1589897_1615315	1.53846
1	1609641	1620828	CNV_1_1609641_1620828	3.07692
1	1629320	1673412	CNV_1_1629320_1673412	6.66667
1	1633241	1653687	CNV_1_1633241_1653687	8.20513
1	1646295	1665530	CNV_1_1646295_1665530	7.17949
1	1646345	1653437	CNV_1_1646345_1653437	8.71795
1	2340470	2344269	CNV_1_2340470_2344269	1.02564
1	2447775	2453524	CNV_1_2447775_2453524	0.512821
1	2909731	2913360	CNV_1_2909731_2913360	1.02564
1	3006130	3009879	CNV_1_3006130_3009879	0.512821
1	3481330	3486679	CNV_1_3481330_3486679	0.512821
1	3622345	3627844	CNV_1_3622345_3627844	0.512821
1	4818017	4823016	CNV_1_4818017_4823016	0.512821
1	4895837	4908011	CNV_1_4895837_4908011	0.512821
1	4900737	4904636	CNV_1_4900737_4904636	1.02564
1	5028615	5055138	CNV_1_5028615_5055138	2.05128
1	5047639	5055138	CNV_1_5047639_5055138	2.5641
1	5053889	5065388	CNV_1_5053889_5065388	0.512821
1	5060339	5066438	CNV_1_5060339_5066438	1.02564
1	5466976	5469725	CNV_1_5466976_5469725	0.512821
1	5516442	5563032	CNV_1_5516442_5563032	0.512821
1	5529783	5537282	CNV_1_5529783_5537282	0.512821
1	5667640	5670139	CNV_1_5667640_5670139	1.02564
1	6132641	6135640	CNV_1_6132641_6135640	0.512821
1	6884204	6887603	CNV_1_6884204_6887603	0.512821
1	7265637	7269436	CNV_1_7265637_7269436	1.02564
1	7353828	7370018	CNV_1_7353828_7370018	0.512821
1	7364330	7368829	CNV_1_7364330_7368829	0.512821
1	7881000	7883499	CNV_1_7881000_7883499	1.02564
1	8010382	8016463	CNV_1_8010382_8016463	1.02564
1	8182843	8190870	CNV_1_8182843_8190870	9.23077
1	10369483	10378015	CNV_1_10369483_10378015	11.7949
1	12851945	12873558	CNV_1_12851945_12873558	11.2821
1	12857765	12889912	CNV_1_12857765_12889912	11.7949
1	12894805	12921529	CNV_1_12894805_12921529	20.5128
1	12896056	12930802	CNV_1_12896056_12930802	21.0256
1	12903197	12921529	CNV_1_12903197_12921529	21.0256
1	13174752	13184739	CNV_1_13174752_13184739	7.17949
1	13179682	13190028	CNV_1_13179682_13190028	6.66667
1	14020566	14029096	CNV_1_14020566_14029096	0.512821
1	14163028	14167021	CNV_1_14163028_14167021	23.0769
1	15339486	15343635	CNV_1_15339486_15343635	2.05128
1	15486791	15491573	CNV_1_15486791_15491573	2.5641
1	15599251	15606257	CNV_1_15599251_15606257	0.512821
1	15645871	15649420	CNV_1_15645871_15649420	0.512821
1	15840216	15842715	CNV_1_15840216_15842715	1.02564
1	15905262	15910461	CNV_1_15905262_15910461	0.512821
1	15919908	15927788	CNV_1_15919908_15927788	1.02564
1	15925789	15936517	CNV_1_15925789_15936517	0.512821
1	16072403	16076952	CNV_1_16072403_16076952	0.512821
1	16348354	16368943	CNV_1_16348354_16368943	18.9744
1	16363211	16370087	CNV_1_16363211_16370087	20
1	16368344	16383582	CNV_1_16368344_16383582	1.02564
1	16430206	16435072	CNV_1_16430206_16435072	16.4103
1	17001322	17006928	CNV_1_17001322_17006928	7.17949
1	17024241	17051740	CNV_1_17024241_17051740	97.9487
1	17087836	17113281	CNV_1_17087836_17113281	81.0256
1	17201833	17228195	CNV_1_17201833_17228195	86.1538
1	17209251	17232714	CNV_1_17209251_17232714	86.1538
1	17219196	17238964	CNV_1_17219196_17238964	99.4872
1	17236465	17259475	CNV_1_17236465_17259475	86.1538
1	17238215	17254115	CNV_1_17238215_17254115	86.6667
1	17276002	17281529	CNV_1_17276002_17281529	0.512821
1	17512460	17515909	CNV_1_17512460_17515909	0.512821
1	18314711	18318216	CNV_1_18314711_18318216	0.512821
1	18708372	18713121	CNV_1_18708372_18713121	0.512821
1	18814578	18820252	CNV_1_18814578_18820252	0.512821
1	18973780	18976729	CNV_1_18973780_18976729	1.53846
1	19599653	19614341	CNV_1_19599653_19614341	5.12821
1	19742599	19776360	CNV_1_19742599_19776360	0.512821
1	19758906	19763155	CNV_1_19758906_19763155	1.02564
1	19761156	19765905	CNV_1_19761156_19765905	1.02564
1	19772661	19775910	CNV_1_19772661_19775910	1.02564
1	19791188	19800189	CNV_1_19791188_19800189	0.512821
1	19793113	19810939	CNV_1_19793113_19810939	0.512821
1	19801240	19805739	CNV_1_19801240_19805739	0.512821
1	19811240	19837459	CNV_1_19811240_19837459	0.512821
1	19823537	19837459	CNV_1_19823537_19837459	0.512821
1	19846616	19853570	CNV_1_19846616_19853570	0.512821
1	19865321	19892497	CNV_1_19865321_19892497	0.512821
1	19913184	19916683	CNV_1_19913184_19916683	0.512821
1	19913434	19918308	CNV_1_19913434_19918308	0.512821
1	19925184	19927933	CNV_1_19925184_19927933	1.02564
1	19934684	19986337	CNV_1_19934684_19986337	0.512821
1	19935434	19940196	CNV_1_19935434_19940196	0.512821
1	19946722	19949221	CNV_1_19946722_19949221	1.02564
1	19969553	19973452	CNV_1_19969553_19973452	1.02564
1	19972753	19980837	CNV_1_19972753_19980837	1.53846
1	22234836	22260149	CNV_1_22234836_22260149	0.512821
1	22273025	22276974	CNV_1_22273025_22276974	0.512821
1	22317391	22337153	CNV_1_22317391_22337153	7.17949
1	22339457	22346401	CNV_1_22339457_22346401	1.53846
1	22352202	22360901	CNV_1_22352202_22360901	1.02564
1	22499806	22507353	CNV_1_22499806_22507353	3.58974
1	23948016	23952115	CNV_1_23948016_23952115	0.512821
1	23962211	23966960	CNV_1_23962211_23966960	1.02564
1	24092463	24100221	CNV_1_24092463_24100221	2.05128
1	24804628	24807377	CNV_1_24804628_24807377	24.1026
1	24828425	24832424	CNV_1_24828425_24832424	1.02564
1	24843690	24847344	CNV_1_24843690_24847344	0.512821
1	24855995	24858494	CNV_1_24855995_24858494	1.53846
1	24895780	24900779	CNV_1_24895780_24900779	13.8462
1	25094052	25096551	CNV_1_25094052_25096551	2.05128
1	25197972	25202271	CNV_1_25197972_25202271	1.02564
1	25560910	25579454	CNV_1_25560910_25579454	0.512821
1	25586081	25592637	CNV_1_25586081_25592637	1.02564
1	25593120	25609808	CNV_1_25593120_25609808	22.5641
1	25609209	25614413	CNV_1_25609209_25614413	32.3077
1	25611680	25661393	CNV_1_25611680_25661393	22.0513
1	25620177	25635705	CNV_1_25620177_25635705	25.1282
1	25643557	25649385	CNV_1_25643557_25649385	34.359
1	25694492	25700677	CNV_1_25694492_25700677	13.3333
1	25709619	25725502	CNV_1_25709619_25725502	4.61538
1	25732120	25735832	CNV_1_25732120_25735832	13.8462
1	25885323	25889822	CNV_1_25885323_25889822	0.512821
1	26157244	26159993	CNV_1_26157244_26159993	1.02564
1	26460169	26464668	CNV_1_26460169_26464668	30.2564
1	27023302	27027051	CNV_1_27023302_27027051	0.512821
1	27157180	27160679	CNV_1_27157180_27160679	0.512821
1	27352080	27357580	CNV_1_27352080_27357580	0.512821
1	27762011	27766135	CNV_1_27762011_27766135	0.512821
1	28388708	28399157	CNV_1_28388708_28399157	0.512821
1	28696328	28702227	CNV_1_28696328_28702227	0.512821
1	29500465	29504225	CNV_1_29500465_29504225	0.512821
1	29658930	29661429	CNV_1_29658930_29661429	0.512821
1	30215940	30218939	CNV_1_30215940_30218939	0.512821
1	30363674	30387673	CNV_1_30363674_30387673	0.512821
1	30429303	30432552	CNV_1_30429303_30432552	0.512821
1	30872465	30876714	CNV_1_30872465_30876714	0.512821
1	31226770	31229769	CNV_1_31226770_31229769	1.02564
1	31276985	31280984	CNV_1_31276985_31280984	0.512821
1	31963542	31971471	CNV_1_31963542_31971471	2.05128
1	32218204	32223753	CNV_1_32218204_32223753	0.512821
1	33037744	33048743	CNV_1_33037744_33048743	1.02564
1	33249556	33254555	CNV_1_33249556_33254555	1.02564
1	33287856	33291655	CNV_1_33287856_33291655	0.512821
1	33371720	33377872	CNV_1_33371720_33377872	0.512821
1	33638084	33641883	CNV_1_33638084_33641883	1.02564
1	34926076	34932475	CNV_1_34926076_34932475	0.512821
1	35101770	35111919	CNV_1_35101770_35111919	20
1	36422800	36428072	CNV_1_36422800_36428072	2.5641
1	39110715	39115654	CNV_1_39110715_39115654	0.512821
1	39534998	39542751	CNV_1_39534998_39542751	0.512821
1	39574107	39579856	CNV_1_39574107_39579856	0.512821
1	40478572	40483621	CNV_1_40478572_40483621	0.512821
1	40575820	40587369	CNV_1_40575820_40587369	3.07692
1	41023059	41027892	CNV_1_41023059_41027892	5.64103
1	41995268	42000321	CNV_1_41995268_42000321	0.512821
1	42022316	42025365	CNV_1_42022316_42025365	1.02564
1	44062398	44067897	CNV_1_44062398_44067897	0.512821
1	44096406	44106934	CNV_1_44096406_44106934	3.07692
1	47193496	47198283	CNV_1_47193496_47198283	1.53846
1	47367072	47372401	CNV_1_47367072_47372401	1.02564
1	47539311	47549493	CNV_1_47539311_47549493	1.02564
1	53776953	53782952	CNV_1_53776953_53782952	0.512821
1	54112353	54114852	CNV_1_54112353_54114852	1.02564
1	55092224	55095926	CNV_1_55092224_55095926	21.5385
1	55301073	55304822	CNV_1_55301073_55304822	1.02564
1	55363899	55369091	CNV_1_55363899_55369091	4.10256
1	55394474	55398023	CNV_1_55394474_55398023	0.512821
1	55470124	55476573	CNV_1_55470124_55476573	0.512821
1	55851377	55855376	CNV_1_55851377_55855376	11.2821
1	60046600	60050655	CNV_1_60046600_60050655	29.2308
1	62438280	62452079	CNV_1_62438280_62452079	3.07692
1	63253732	63259902	CNV_1_63253732_63259902	0.512821
1	64840367	64851566	CNV_1_64840367_64851566	17.4359
1	65847604	65855353	CNV_1_65847604_65855353	3.58974
1	66015143	66031133	CNV_1_66015143_66031133	0.512821
1	69464427	69476226	CNV_1_69464427_69476226	0.512821
1	69712769	69715768	CNV_1_69712769_69715768	0.512821
1	69996372	70002808	CNV_1_69996372_70002808	7.69231
1	70107511	70130160	CNV_1_70107511_70130160	0.512821
1	70109261	70114010	CNV_1_70109261_70114010	0.512821
1	70224183	70227432	CNV_1_70224183_70227432	2.05128
1	70417549	70426548	CNV_1_70417549_70426548	0.512821
1	70486818	70489817	CNV_1_70486818_70489817	0.512821
1	71319749	71326748	CNV_1_71319749_71326748	0.512821
1	71606804	71611103	CNV_1_71606804_71611103	0.512821
1	71738200	71741199	CNV_1_71738200_71741199	1.02564
1	72514732	72517231	CNV_1_72514732_72517231	1.02564
1	72652565	72656814	CNV_1_72652565_72656814	0.512821
1	72755760	72764209	CNV_1_72755760_72764209	12.3077
1	72767510	72792760	CNV_1_72767510_72792760	79.4872
1	72862695	72865194	CNV_1_72862695_72865194	0.512821
1	73449234	73457497	CNV_1_73449234_73457497	0.512821
1	73543990	73594964	CNV_1_73543990_73594964	1.02564
1	73553238	73557987	CNV_1_73553238_73557987	1.02564
1	73631837	73634836	CNV_1_73631837_73634836	0.512821
1	73724954	73729003	CNV_1_73724954_73729003	2.05128
1	73846966	73852715	CNV_1_73846966_73852715	0.512821
1	74009554	74013853	CNV_1_74009554_74013853	0.512821
1	74258489	74260988	CNV_1_74258489_74260988	1.02564
1	74382971	74386620	CNV_1_74382971_74386620	0.512821
1	74842203	74845102	CNV_1_74842203_74845102	1.02564
1	75238553	75242552	CNV_1_75238553_75242552	1.02564
1	75719021	75727859	CNV_1_75719021_75727859	1.02564
1	77169894	77192143	CNV_1_77169894_77192143	4.61538
1	77172394	77185343	CNV_1_77172394_77185343	4.61538
1	77774794	77781543	CNV_1_77774794_77781543	1.02564
1	79393672	79399421	CNV_1_79393672_79399421	10.7692
1	80934535	80940634	CNV_1_80934535_80940634	0.512821
1	81078972	81083021	CNV_1_81078972_81083021	0.512821
1	81224364	81226863	CNV_1_81224364_81226863	0.512821
1	81436476	81444175	CNV_1_81436476_81444175	1.02564
1	81786857	81789356	CNV_1_81786857_81789356	0.512821
1	82175266	82178065	CNV_1_82175266_82178065	0.512821
1	82760408	82762907	CNV_1_82760408_82762907	1.02564
1	82865036	82869585	CNV_1_82865036_82869585	0.512821
1	83243698	83246197	CNV_1_83243698_83246197	1.53846
1	83774815	83777842	CNV_1_83774815_83777842	0.512821
1	84309775	84314824	CNV_1_84309775_84314824	0.512821
1	84549370	84561619	CNV_1_84549370_84561619	0.512821
1	84552620	84557819	CNV_1_84552620_84557819	0.512821
1	84609497	84613621	CNV_1_84609497_84613621	0.512821
1	86333083	86338446	CNV_1_86333083_86338446	0.512821
1	86400975	86403974	CNV_1_86400975_86403974	23.0769
1	88239142	88248891	CNV_1_88239142_88248891	0.512821
1	88240892	88246116	CNV_1_88240892_88246116	0.512821
1	88337175	88342424	CNV_1_88337175_88342424	0.512821
1	88762914	88766313	CNV_1_88762914_88766313	0.512821
1	88900703	88905405	CNV_1_88900703_88905405	0.512821
1	88928956	88931705	CNV_1_88928956_88931705	0.512821
1	91923768	91929291	CNV_1_91923768_91929291	3.58974
1	92579207	92584956	CNV_1_92579207_92584956	6.66667
1	92815989	92828238	CNV_1_92815989_92828238	0.512821
1	95128812	95154910	CNV_1_95128812_95154910	2.05128
1	96210771	96213820	CNV_1_96210771_96213820	0.512821
1	97120515	97124168	CNV_1_97120515_97124168	0.512821
1	97164130	97167829	CNV_1_97164130_97167829	0.512821
1	97390813	97396562	CNV_1_97390813_97396562	0.512821
1	97492826	97495659	CNV_1_97492826_97495659	0.512821
1	97566360	97570859	CNV_1_97566360_97570859	1.02564
1	97742735	97747484	CNV_1_97742735_97747484	0.512821
1	97745735	97749734	CNV_1_97745735_97749734	0.512821
1	98613908	98617157	CNV_1_98613908_98617157	0.512821
1	98698330	98705829	CNV_1_98698330_98705829	2.5641
1	98992544	99007943	CNV_1_98992544_99007943	0.512821
1	99034433	99036932	CNV_1_99034433_99036932	1.53846
1	99192386	99201485	CNV_1_99192386_99201485	0.512821
1	101458697	101461496	CNV_1_101458697_101461496	1.02564
1	101544328	101552577	CNV_1_101544328_101552577	0.512821
1	101681020	101696542	CNV_1_101681020_101696542	0.512821
1	101972091	101974640	CNV_1_101972091_101974640	0.512821
1	102019792	102025023	CNV_1_102019792_102025023	0.512821
1	102321460	102326309	CNV_1_102321460_102326309	2.05128
1	102485364	102493363	CNV_1_102485364_102493363	1.02564
1	102743111	102748260	CNV_1_102743111_102748260	0.512821
1	103002025	103005074	CNV_1_103002025_103005074	0.512821
1	103527367	103534116	CNV_1_103527367_103534116	0.512821
1	103629252	103654686	CNV_1_103629252_103654686	0.512821
1	103720137	103723636	CNV_1_103720137_103723636	1.02564
1	104019009	104023008	CNV_1_104019009_104023008	0.512821
1	104099785	104111784	CNV_1_104099785_104111784	15.3846
1	104103185	104136395	CNV_1_104103185_104136395	15.3846
1	104400823	104406172	CNV_1_104400823_104406172	0.512821
1	104407273	104411022	CNV_1_104407273_104411022	0.512821
1	104412023	104417022	CNV_1_104412023_104417022	0.512821
1	104497811	104500710	CNV_1_104497811_104500710	0.512821
1	104558382	104568706	CNV_1_104558382_104568706	0.512821
1	104577007	104591128	CNV_1_104577007_104591128	0.512821
1	104582129	104585978	CNV_1_104582129_104585978	1.53846
1	104582629	104587628	CNV_1_104582629_104587628	0.512821
1	105038708	105042457	CNV_1_105038708_105042457	3.58974
1	105107195	105110194	CNV_1_105107195_105110194	0.512821
1	105389611	105398126	CNV_1_105389611_105398126	0.512821
1	105403327	105407126	CNV_1_105403327_105407126	0.512821
1	105546597	105558096	CNV_1_105546597_105558096	0.512821
1	105625097	105630850	CNV_1_105625097_105630850	6.15385
1	105739153	105742002	CNV_1_105739153_105742002	1.53846
1	105803288	105806290	CNV_1_105803288_105806290	1.02564
1	105883604	105886353	CNV_1_105883604_105886353	1.02564
1	105912948	105915447	CNV_1_105912948_105915447	0.512821
1	106015948	106023247	CNV_1_106015948_106023247	71.7949
1	106034498	106037697	CNV_1_106034498_106037697	0.512821
1	106165993	106207169	CNV_1_106165993_106207169	3.58974
1	106307386	106317994	CNV_1_106307386_106317994	13.3333
1	106483094	106489082	CNV_1_106483094_106489082	1.02564
1	106505471	106508920	CNV_1_106505471_106508920	0.512821
1	106750887	106753886	CNV_1_106750887_106753886	1.02564
1	106945802	106948601	CNV_1_106945802_106948601	0.512821
1	106946352	106956604	CNV_1_106946352_106956604	0.512821
1	106978542	106981591	CNV_1_106978542_106981591	13.8462
1	107057342	107060341	CNV_1_107057342_107060341	1.53846
1	107095820	107101369	CNV_1_107095820_107101369	6.15385
1	107216438	107219137	CNV_1_107216438_107219137	0.512821
1	107380765	107383264	CNV_1_107380765_107383264	0.512821
1	107759430	107763179	CNV_1_107759430_107763179	1.53846
1	109496894	109501643	CNV_1_109496894_109501643	13.3333
1	109601562	109615636	CNV_1_109601562_109615636	0.512821
1	109606137	109613636	CNV_1_109606137_109613636	0.512821
1	109612137	109620363	CNV_1_109612137_109620363	1.02564
1	110225645	110241348	CNV_1_110225645_110241348	70.2564
1	110245007	110253435	CNV_1_110245007_110253435	1.02564
1	110323097	110325596	CNV_1_110323097_110325596	0.512821
1	110367110	110369609	CNV_1_110367110_110369609	1.02564
1	111377043	111388213	CNV_1_111377043_111388213	17.9487
1	113219891	113224251	CNV_1_113219891_113224251	2.5641
1	113319786	113323285	CNV_1_113319786_113323285	1.02564
1	116486717	116492966	CNV_1_116486717_116492966	1.02564
1	116831651	116836150	CNV_1_116831651_116836150	2.05128
1	118327395	118334944	CNV_1_118327395_118334944	1.53846
1	120105097	120112403	CNV_1_120105097_120112403	7.69231
1	120111879	120139358	CNV_1_120111879_120139358	3.58974
1	120142238	120148719	CNV_1_120142238_120148719	5.12821
1	120344665	120347214	CNV_1_120344665_120347214	1.02564
1	120546789	120554318	CNV_1_120546789_120554318	25.641
1	120556030	120581591	CNV_1_120556030_120581591	99.4872
1	120612162	120628740	CNV_1_120612162_120628740	99.4872
1	142592792	142626147	CNV_1_142592792_142626147	88.2051
1	142605638	142626147	CNV_1_142605638_142626147	87.6923
1	142610661	142636782	CNV_1_142610661_142636782	87.6923
1	142611075	142648977	CNV_1_142611075_142648977	87.6923
1	142647197	142661628	CNV_1_142647197_142661628	80.5128
1	142647197	142677374	CNV_1_142647197_142677374	99.4872
1	142691599	142711379	CNV_1_142691599_142711379	1.02564
1	143118094	143124244	CNV_1_143118094_143124244	7.17949
1	143118094	143135585	CNV_1_143118094_143135585	6.15385
1	143144725	143162828	CNV_1_143144725_143162828	4.61538
1	143144775	143148999	CNV_1_143144775_143148999	5.64103
1	143196012	143239476	CNV_1_143196012_143239476	6.15385
1	143207028	143221400	CNV_1_143207028_143221400	6.66667
1	143241570	143276582	CNV_1_143241570_143276582	5.64103
1	143244001	143283060	CNV_1_143244001_143283060	6.15385
1	143267183	143282985	CNV_1_143267183_143282985	6.15385
1	143283514	143289480	CNV_1_143283514_143289480	6.15385
1	143997208	144018914	CNV_1_143997208_144018914	99.4872
1	144016263	144041545	CNV_1_144016263_144041545	97.9487
1	145623474	145644041	CNV_1_145623474_145644041	0.512821
1	146473907	146489261	CNV_1_146473907_146489261	2.05128
1	146660772	146670564	CNV_1_146660772_146670564	1.02564
1	149020999	149035352	CNV_1_149020999_149035352	99.4872
1	149034065	149064174	CNV_1_149034065_149064174	12.3077
1	149050957	149107518	CNV_1_149050957_149107518	11.2821
1	149129047	149180112	CNV_1_149129047_149180112	11.2821
1	149206214	149222523	CNV_1_149206214_149222523	11.2821
1	149216014	149222523	CNV_1_149216014_149222523	11.2821
1	149222826	149239860	CNV_1_149222826_149239860	99.4872
1	149225325	149232201	CNV_1_149225325_149232201	11.2821
1	149227579	149240160	CNV_1_149227579_149240160	99.4872
1	149239911	149249688	CNV_1_149239911_149249688	21.5385
1	149241643	149272042	CNV_1_149241643_149272042	10.2564
1	149249189	149294284	CNV_1_149249189_149294284	99.4872
1	149257133	149281770	CNV_1_149257133_149281770	99.4872
1	149287795	149344793	CNV_1_149287795_149344793	99.4872
1	149308670	149343171	CNV_1_149308670_149343171	99.4872
1	149341667	149348965	CNV_1_149341667_149348965	13.3333
1	152304317	152309066	CNV_1_152304317_152309066	0.512821
1	152555554	152587725	CNV_1_152555554_152587725	65.1282
1	152622361	152626610	CNV_1_152622361_152626610	1.02564
1	152648390	152661778	CNV_1_152648390_152661778	6.15385
1	152760321	152769648	CNV_1_152760321_152769648	45.641
1	153425952	153447227	CNV_1_153425952_153447227	0.512821
1	154143182	154147684	CNV_1_154143182_154147684	0.512821
1	154157673	154161459	CNV_1_154157673_154161459	15.3846
1	154910716	154915965	CNV_1_154910716_154915965	1.02564
1	155182416	155204949	CNV_1_155182416_155204949	17.9487
1	155184620	155192131	CNV_1_155184620_155192131	17.9487
1	155196632	155204700	CNV_1_155196632_155204700	17.9487
1	155200647	155209967	CNV_1_155200647_155209967	15.8974
1	155586983	155623521	CNV_1_155586983_155623521	0.512821
1	155607909	155613354	CNV_1_155607909_155613354	1.02564
1	155626772	155660315	CNV_1_155626772_155660315	0.512821
1	155659716	155663315	CNV_1_155659716_155663315	68.2051
1	155663066	155679795	CNV_1_155663066_155679795	0.512821
1	155705643	155708992	CNV_1_155705643_155708992	1.53846
1	156186996	156191245	CNV_1_156186996_156191245	0.512821
1	158336382	158355457	CNV_1_158336382_158355457	0.512821
1	158345458	158354207	CNV_1_158345458_158354207	0.512821
1	158346208	158349957	CNV_1_158346208_158349957	1.02564
1	158461435	158465434	CNV_1_158461435_158465434	0.512821
1	158516688	158521687	CNV_1_158516688_158521687	12.8205
1	158799605	158803854	CNV_1_158799605_158803854	0.512821
1	158961313	158966262	CNV_1_158961313_158966262	27.1795
1	159015625	159018940	CNV_1_159015625_159018940	2.05128
1	159120162	159125454	CNV_1_159120162_159125454	11.2821
1	159512892	159515584	CNV_1_159512892_159515584	0.512821
1	159518085	159522084	CNV_1_159518085_159522084	0.512821
1	160954041	160960791	CNV_1_160954041_160960791	1.02564
1	161484933	161495333	CNV_1_161484933_161495333	3.58974
1	161484933	161515760	CNV_1_161484933_161515760	3.07692
1	161534343	161538534	CNV_1_161534343_161538534	17.4359
1	161559453	161598735	CNV_1_161559453_161598735	28.2051
1	161605854	161618617	CNV_1_161605854_161618617	28.7179
1	161609976	161617430	CNV_1_161609976_161617430	30.7692
1	161615277	161620546	CNV_1_161615277_161620546	26.6667
1	166180358	166192575	CNV_1_166180358_166192575	16.9231
1	166372762	166379144	CNV_1_166372762_166379144	6.15385
1	166464220	166471088	CNV_1_166464220_166471088	1.02564
1	169144297	169147196	CNV_1_169144297_169147196	1.02564
1	169225152	169245209	CNV_1_169225152_169245209	27.6923
1	169575295	169581694	CNV_1_169575295_169581694	1.53846
1	170367265	170386965	CNV_1_170367265_170386965	1.02564
1	170781069	170786045	CNV_1_170781069_170786045	0.512821
1	173075549	173089298	CNV_1_173075549_173089298	0.512821
1	174461801	174464950	CNV_1_174461801_174464950	1.02564
1	174496401	174525377	CNV_1_174496401_174525377	0.512821
1	174612091	174619613	CNV_1_174612091_174619613	1.53846
1	175022728	175026227	CNV_1_175022728_175026227	17.9487
1	175070487	175076678	CNV_1_175070487_175076678	24.1026
1	178659800	178676311	CNV_1_178659800_178676311	0.512821
1	178892063	178897064	CNV_1_178892063_178897064	1.02564
1	179329610	179333809	CNV_1_179329610_179333809	45.641
1	179931166	179939315	CNV_1_179931166_179939315	1.02564
1	184961813	184970662	CNV_1_184961813_184970662	1.53846
1	185694182	185697431	CNV_1_185694182_185697431	0.512821
1	186322542	186419558	CNV_1_186322542_186419558	1.53846
1	186343242	186348548	CNV_1_186343242_186348548	1.53846
1	186503249	186562290	CNV_1_186503249_186562290	1.53846
1	186553731	186561040	CNV_1_186553731_186561040	1.53846
1	186568991	186574261	CNV_1_186568991_186574261	0.512821
1	186784169	186791668	CNV_1_186784169_186791668	0.512821
1	186882568	186885571	CNV_1_186882568_186885571	0.512821
1	187295990	187300739	CNV_1_187295990_187300739	6.15385
1	187335482	187343258	CNV_1_187335482_187343258	0.512821
1	187335532	187340458	CNV_1_187335532_187340458	0.512821
1	187400871	187404870	CNV_1_187400871_187404870	1.02564
1	187572862	187582111	CNV_1_187572862_187582111	12.3077
1	187716133	187722507	CNV_1_187716133_187722507	5.12821
1	187939181	187947380	CNV_1_187939181_187947380	0.512821
1	188145962	188149711	CNV_1_188145962_188149711	1.02564
1	188145962	188151211	CNV_1_188145962_188151211	1.02564
1	188171990	188176239	CNV_1_188171990_188176239	0.512821
1	188205690	188212414	CNV_1_188205690_188212414	0.512821
1	188317964	188331397	CNV_1_188317964_188331397	0.512821
1	188888795	188892394	CNV_1_188888795_188892394	0.512821
1	188893045	188900169	CNV_1_188893045_188900169	1.02564
1	188960034	188966583	CNV_1_188960034_188966583	3.07692
1	189087050	189092649	CNV_1_189087050_189092649	2.5641
1	189145722	189150971	CNV_1_189145722_189150971	0.512821
1	189178841	189188888	CNV_1_189178841_189188888	0.512821
1	189185939	189188638	CNV_1_189185939_189188638	1.02564
1	189195167	189203022	CNV_1_189195167_189203022	1.02564
1	189195471	189198522	CNV_1_189195471_189198522	1.02564
1	189196273	189228031	CNV_1_189196273_189228031	0.512821
1	189417311	189436849	CNV_1_189417311_189436849	2.5641
1	189418861	189428560	CNV_1_189418861_189428560	2.5641
1	189519161	189521910	CNV_1_189519161_189521910	0.512821
1	189564411	189569760	CNV_1_189564411_189569760	0.512821
1	189680695	189684994	CNV_1_189680695_189684994	0.512821
1	189739551	189745750	CNV_1_189739551_189745750	1.53846
1	189740551	189762675	CNV_1_189740551_189762675	1.02564
1	189755551	189764150	CNV_1_189755551_189764150	1.02564
1	189771801	189777750	CNV_1_189771801_189777750	3.07692
1	189777301	189785405	CNV_1_189777301_189785405	0.512821
1	189798006	189801055	CNV_1_189798006_189801055	2.05128
1	189838386	189841985	CNV_1_189838386_189841985	1.02564
1	189859440	189863539	CNV_1_189859440_189863539	0.512821
1	190252903	190268502	CNV_1_190252903_190268502	0.512821
1	190272898	190277647	CNV_1_190272898_190277647	1.02564
1	190275998	190285247	CNV_1_190275998_190285247	1.02564
1	190279248	190283247	CNV_1_190279248_190283247	1.02564
1	190281648	190301497	CNV_1_190281648_190301497	0.512821
1	190294498	190297547	CNV_1_190294498_190297547	1.02564
1	190356469	190361468	CNV_1_190356469_190361468	1.02564
1	190371187	190386917	CNV_1_190371187_190386917	0.512821
1	190386668	190391917	CNV_1_190386668_190391917	0.512821
1	190404468	190406967	CNV_1_190404468_190406967	0.512821
1	190432318	190439617	CNV_1_190432318_190439617	0.512821
1	190435418	190440917	CNV_1_190435418_190440917	1.02564
1	190503418	190506167	CNV_1_190503418_190506167	1.02564
1	190505118	190538367	CNV_1_190505118_190538367	0.512821
1	190510368	190514417	CNV_1_190510368_190514417	1.02564
1	190516418	190543667	CNV_1_190516418_190543667	0.512821
1	190533718	190543667	CNV_1_190533718_190543667	0.512821
1	190540418	190544917	CNV_1_190540418_190544917	0.512821
1	190547968	190571558	CNV_1_190547968_190571558	0.512821
1	190563934	190590616	CNV_1_190563934_190590616	0.512821
1	190568509	190573658	CNV_1_190568509_190573658	0.512821
1	190597292	190602291	CNV_1_190597292_190602291	0.512821
1	190607542	190611191	CNV_1_190607542_190611191	1.02564
1	190609542	190612041	CNV_1_190609542_190612041	1.02564
1	190618748	190626497	CNV_1_190618748_190626497	1.02564
1	190619248	190622247	CNV_1_190619248_190622247	1.53846
1	190622748	190646247	CNV_1_190622748_190646247	0.512821
1	190647748	190654297	CNV_1_190647748_190654297	0.512821
1	190650248	190654347	CNV_1_190650248_190654347	0.512821
1	190664632	190697431	CNV_1_190664632_190697431	0.512821
1	190955251	190959500	CNV_1_190955251_190959500	0.512821
1	190970896	190979395	CNV_1_190970896_190979395	0.512821
1	191018968	191021717	CNV_1_191018968_191021717	0.512821
1	191453801	191457000	CNV_1_191453801_191457000	0.512821
1	191470801	191473300	CNV_1_191470801_191473300	1.02564
1	191717366	191726115	CNV_1_191717366_191726115	2.5641
1	191826502	191853451	CNV_1_191826502_191853451	7.17949
1	192157964	192163413	CNV_1_192157964_192163413	0.512821
1	192201051	192214775	CNV_1_192201051_192214775	0.512821
1	192675009	192682858	CNV_1_192675009_192682858	1.02564
1	192678909	192682458	CNV_1_192678909_192682458	1.02564
1	192737465	192742464	CNV_1_192737465_192742464	0.512821
1	192789421	192799073	CNV_1_192789421_192799073	0.512821
1	193139288	193144037	CNV_1_193139288_193144037	0.512821
1	193207122	193209621	CNV_1_193207122_193209621	1.02564
1	193403180	193410299	CNV_1_193403180_193410299	0.512821
1	194069329	194078603	CNV_1_194069329_194078603	0.512821
1	194073354	194077353	CNV_1_194073354_194077353	1.02564
1	194200174	194204323	CNV_1_194200174_194204323	0.512821
1	194222948	194228751	CNV_1_194222948_194228751	0.512821
1	194451230	194454238	CNV_1_194451230_194454238	66.1538
1	194803716	194808065	CNV_1_194803716_194808065	1.53846
1	194936151	194946125	CNV_1_194936151_194946125	1.53846
1	194943651	194946150	CNV_1_194943651_194946150	5.12821
1	195051412	195060911	CNV_1_195051412_195060911	1.02564
1	195052912	195073911	CNV_1_195052912_195073911	1.02564
1	195058162	195062961	CNV_1_195058162_195062961	1.02564
1	195303065	195311339	CNV_1_195303065_195311339	1.02564
1	195359869	195365368	CNV_1_195359869_195365368	2.5641
1	195412869	195416118	CNV_1_195412869_195416118	5.12821
1	195872847	195909973	CNV_1_195872847_195909973	0.512821
1	195878347	195881971	CNV_1_195878347_195881971	1.02564
1	195914499	195931948	CNV_1_195914499_195931948	0.512821
1	195936824	195947405	CNV_1_195936824_195947405	0.512821
1	196163993	196167692	CNV_1_196163993_196167692	1.02564
1	196222023	196224922	CNV_1_196222023_196224922	1.02564
1	196718385	196741726	CNV_1_196718385_196741726	48.2051
1	196735803	196755722	CNV_1_196735803_196755722	63.5897
1	196761618	196782735	CNV_1_196761618_196782735	63.5897
1	196775770	196782735	CNV_1_196775770_196782735	65.1282
1	196790240	196801877	CNV_1_196790240_196801877	66.6667
1	196801378	196805173	CNV_1_196801378_196805173	60.5128
1	196818491	196904777	CNV_1_196818491_196904777	7.17949
1	196818491	196865464	CNV_1_196818491_196865464	7.17949
1	196907497	196912140	CNV_1_196907497_196912140	15.3846
1	196917857	196922606	CNV_1_196917857_196922606	0.512821
1	196955621	196976028	CNV_1_196955621_196976028	0.512821
1	197761455	197764254	CNV_1_197761455_197764254	1.02564
1	197817447	197879453	CNV_1_197817447_197879453	0.512821
1	198304732	198310231	CNV_1_198304732_198310231	26.1538
1	198344466	198347465	CNV_1_198344466_198347465	0.512821
1	198589377	198592726	CNV_1_198589377_198592726	0.512821
1	198605327	198609476	CNV_1_198605327_198609476	0.512821
1	198687239	198689838	CNV_1_198687239_198689838	0.512821
1	199110019	199113568	CNV_1_199110019_199113568	78.4615
1	199493322	199496321	CNV_1_199493322_199496321	2.5641
1	203935795	203945544	CNV_1_203935795_203945544	2.05128
1	204381924	204384673	CNV_1_204381924_204384673	38.9744
1	206199995	206205994	CNV_1_206199995_206205994	13.8462
1	206210920	206214853	CNV_1_206210920_206214853	0.512821
1	206282786	206288407	CNV_1_206282786_206288407	1.53846
1	207426290	207446714	CNV_1_207426290_207446714	0.512821
1	207736629	207741475	CNV_1_207736629_207741475	38.9744
1	207841081	207845840	CNV_1_207841081_207845840	18.4615
1	210078174	210085923	CNV_1_210078174_210085923	80.5128
1	210284521	210289301	CNV_1_210284521_210289301	22.5641
1	210601504	210613878	CNV_1_210601504_210613878	7.69231
1	215367808	215382157	CNV_1_215367808_215382157	0.512821
1	215523495	215527494	CNV_1_215523495_215527494	0.512821
1	215580191	215621227	CNV_1_215580191_215621227	1.02564
1	215596140	215603200	CNV_1_215596140_215603200	1.53846
1	215606478	215614177	CNV_1_215606478_215614177	1.02564
1	215627733	215632732	CNV_1_215627733_215632732	1.02564
1	215627983	215645482	CNV_1_215627983_215645482	1.02564
1	215635533	215645682	CNV_1_215635533_215645682	1.53846
1	215724352	215728301	CNV_1_215724352_215728301	0.512821
1	216022514	216030268	CNV_1_216022514_216030268	0.512821
1	216507280	216512729	CNV_1_216507280_216512729	0.512821
1	216718156	216721905	CNV_1_216718156_216721905	0.512821
1	216744156	216746905	CNV_1_216744156_216746905	0.512821
1	216778910	216781709	CNV_1_216778910_216781709	0.512821
1	216978916	216985365	CNV_1_216978916_216985365	1.53846
1	217700421	217705920	CNV_1_217700421_217705920	1.02564
1	217724231	217728230	CNV_1_217724231_217728230	0.512821
1	217846430	217851129	CNV_1_217846430_217851129	1.02564
1	217883462	217887711	CNV_1_217883462_217887711	0.512821
1	217998505	218004754	CNV_1_217998505_218004754	0.512821
1	218107684	218112683	CNV_1_218107684_218112683	1.02564
1	218337954	218340903	CNV_1_218337954_218340903	0.512821
1	218417908	218421607	CNV_1_218417908_218421607	5.12821
1	218868976	218871484	CNV_1_218868976_218871484	1.53846
1	218993515	218996028	CNV_1_218993515_218996028	0.512821
1	219136899	219140648	CNV_1_219136899_219140648	0.512821
1	219308821	219311520	CNV_1_219308821_219311520	0.512821
1	219399625	219404424	CNV_1_219399625_219404424	0.512821
1	221744059	221754769	CNV_1_221744059_221754769	2.5641
1	222374122	222380594	CNV_1_222374122_222380594	38.9744
1	223360968	223365167	CNV_1_223360968_223365167	1.02564
1	224011762	224014761	CNV_1_224011762_224014761	0.512821
1	224230964	224238463	CNV_1_224230964_224238463	1.02564
1	226698785	226703784	CNV_1_226698785_226703784	1.02564
1	227243008	227247107	CNV_1_227243008_227247107	0.512821
1	227301409	227306208	CNV_1_227301409_227306208	0.512821
1	227445065	227449314	CNV_1_227445065_227449314	17.9487
1	228240163	228244663	CNV_1_228240163_228244663	0.512821
1	228436994	228440168	CNV_1_228436994_228440168	2.5641
1	228731602	228738451	CNV_1_228731602_228738451	1.02564
1	228784597	228788996	CNV_1_228784597_228788996	0.512821
1	228789372	228807119	CNV_1_228789372_228807119	2.05128
1	228798570	228806369	CNV_1_228798570_228806369	2.05128
1	229765924	229768423	CNV_1_229765924_229768423	0.512821
1	229812874	229820873	CNV_1_229812874_229820873	41.0256
1	230048386	230051885	CNV_1_230048386_230051885	0.512821
1	230580159	230589458	CNV_1_230580159_230589458	8.20513
1	230771823	230777722	CNV_1_230771823_230777722	0.512821
1	231375070	231380219	CNV_1_231375070_231380219	0.512821
1	231924658	231933721	CNV_1_231924658_231933721	1.53846
1	231935672	231953068	CNV_1_231935672_231953068	1.53846
1	234643938	234646987	CNV_1_234643938_234646987	2.05128
1	235282293	235284842	CNV_1_235282293_235284842	1.53846
1	235509997	235515007	CNV_1_235509997_235515007	1.02564
1	235968585	235972334	CNV_1_235968585_235972334	0.512821
1	235991835	235994734	CNV_1_235991835_235994734	0.512821
1	236108321	236110820	CNV_1_236108321_236110820	1.02564
1	236254822	236260671	CNV_1_236254822_236260671	1.53846
1	236537264	236546763	CNV_1_236537264_236546763	1.02564
1	236545764	236551589	CNV_1_236545764_236551589	1.02564
1	236600492	236760009	CNV_1_236600492_236760009	1.02564
1	236600492	236658533	CNV_1_236600492_236658533	1.02564
1	236662953	236760009	CNV_1_236662953_236760009	1.02564
1	237120954	237133453	CNV_1_237120954_237133453	1.02564
1	242122772	242135242	CNV_1_242122772_242135242	2.05128
1	242200277	242216701	CNV_1_242200277_242216701	0.512821
1	242200477	242207233	CNV_1_242200477_242207233	0.512821
1	243026035	243069271	CNV_1_243026035_243069271	0.512821
1	243044468	243069271	CNV_1_243044468_243069271	0.512821
1	243090272	243095785	CNV_1_243090272_243095785	0.512821
1	243106883	243217776	CNV_1_243106883_243217776	0.512821
1	243106958	243139251	CNV_1_243106958_243139251	0.512821
1	243138818	243143494	CNV_1_243138818_243143494	1.53846
1	243158651	243166161	CNV_1_243158651_243166161	1.02564
1	243240795	243349075	CNV_1_243240795_243349075	0.512821
1	243272239	243278126	CNV_1_243272239_243278126	1.02564
1	243280720	243288336	CNV_1_243280720_243288336	1.02564
1	243287333	243292165	CNV_1_243287333_243292165	1.53846
1	243339236	243342705	CNV_1_243339236_243342705	1.02564
1	243350126	243376927	CNV_1_243350126_243376927	0.512821
1	243413869	243418868	CNV_1_243413869_243418868	0.512821
1	244507971	244515670	CNV_1_244507971_244515670	1.02564
1	246368722	246388917	CNV_1_246368722_246388917	1.53846
1	246836906	246851382	CNV_1_246836906_246851382	1.02564
1	247127644	247152694	CNV_1_247127644_247152694	0.512821
1	247815343	247920758	CNV_1_247815343_247920758	2.5641
1	247821252	247834209	CNV_1_247821252_247834209	2.5641
1	247838310	247841009	CNV_1_247838310_247841009	3.58974
1	247927259	247982484	CNV_1_247927259_247982484	2.5641
1	248031279	248038312	CNV_1_248031279_248038312	2.5641
1	248179805	248189082	CNV_1_248179805_248189082	2.5641
1	248218896	248280393	CNV_1_248218896_248280393	3.58974
1	248242960	248297106	CNV_1_248242960_248297106	3.58974
1	248293732	248327577	CNV_1_248293732_248327577	1.53846
1	248319833	248325777	CNV_1_248319833_248325777	1.53846
1	248326278	248338127	CNV_1_248326278_248338127	2.05128
1	248427832	248440445	CNV_1_248427832_248440445	1.53846
1	248619165	248630617	CNV_1_248619165_248630617	47.1795
1	248683780	248691684	CNV_1_248683780_248691684	2.5641
1	248739952	248743968	CNV_1_248739952_248743968	54.8718
1	248742886	248755093	CNV_1_248742886_248755093	46.1538
1	248757294	248791293	CNV_1_248757294_248791293	46.6667
1	248867187	248876036	CNV_1_248867187_248876036	51.2821
1	249180265	249198264	CNV_1_249180265_249198264	2.05128
1	249185640	249196639	CNV_1_249185640_249196639	2.05128
1	249221130	249229103	CNV_1_249221130_249229103	1.02564
2	15650	18849	CNV_2_15650_18849	1.53846
2	83523	86622	CNV_2_83523_86622	1.02564
2	109898	185115	CNV_2_109898_185115	0.512821
2	115323	118522	CNV_2_115323_118522	1.02564
2	118273	121972	CNV_2_118273_121972	1.02564
2	123273	132273	CNV_2_123273_132273	1.02564
2	144777	150026	CNV_2_144777_150026	0.512821
2	184866	238568	CNV_2_184866_238568	1.53846
2	184866	206194	CNV_2_184866_206194	1.53846
2	220559	231868	CNV_2_220559_231868	1.02564
2	223009	246368	CNV_2_223009_246368	0.512821
2	1430504	1433753	CNV_2_1430504_1433753	1.53846
2	1430829	1458305	CNV_2_1430829_1458305	1.02564
2	1443504	1455255	CNV_2_1443504_1455255	1.53846
2	1444616	1521997	CNV_2_1444616_1521997	1.02564
2	1566601	1569970	CNV_2_1566601_1569970	0.512821
2	2597903	2602655	CNV_2_2597903_2602655	0.512821
2	2790759	2802135	CNV_2_2790759_2802135	0.512821
2	2791584	2794433	CNV_2_2791584_2794433	2.05128
2	2843333	2847082	CNV_2_2843333_2847082	0.512821
2	3083198	3085697	CNV_2_3083198_3085697	0.512821
2	3431639	3447396	CNV_2_3431639_3447396	0.512821
2	3439483	3528274	CNV_2_3439483_3528274	0.512821
2	3515313	3519074	CNV_2_3515313_3519074	1.53846
2	3585549	3668576	CNV_2_3585549_3668576	0.512821
2	3586324	3590323	CNV_2_3586324_3590323	1.02564
2	3618657	3622247	CNV_2_3618657_3622247	2.05128
2	3632084	3642868	CNV_2_3632084_3642868	1.02564
2	3641769	3645268	CNV_2_3641769_3645268	1.53846
2	3649575	3703649	CNV_2_3649575_3703649	0.512821
2	3677127	3679876	CNV_2_3677127_3679876	1.53846
2	3726965	3729464	CNV_2_3726965_3729464	1.02564
2	3732590	3738989	CNV_2_3732590_3738989	2.05128
2	3744790	3749539	CNV_2_3744790_3749539	1.02564
2	3745415	3764663	CNV_2_3745415_3764663	0.512821
2	3748790	3752713	CNV_2_3748790_3752713	1.53846
2	3754414	3757363	CNV_2_3754414_3757363	1.02564
2	4454291	4462190	CNV_2_4454291_4462190	1.53846
2	5688542	5695341	CNV_2_5688542_5695341	1.02564
2	6298408	6308649	CNV_2_6298408_6308649	7.17949
2	7230216	7235815	CNV_2_7230216_7235815	16.4103
2	8626350	8635999	CNV_2_8626350_8635999	0.512821
2	9592908	9597730	CNV_2_9592908_9597730	0.512821
2	9925543	9929042	CNV_2_9925543_9929042	65.1282
2	10638760	10642259	CNV_2_10638760_10642259	1.53846
2	11395181	11400257	CNV_2_11395181_11400257	25.641
2	11426164	11430913	CNV_2_11426164_11430913	0.512821
2	11541108	11545329	CNV_2_11541108_11545329	0.512821
2	11722991	11725490	CNV_2_11722991_11725490	1.02564
2	11989645	12020142	CNV_2_11989645_12020142	0.512821
2	12019447	12023178	CNV_2_12019447_12023178	4.10256
2	13033109	13038108	CNV_2_13033109_13038108	0.512821
2	16091711	16098510	CNV_2_16091711_16098510	0.512821
2	16932838	16937787	CNV_2_16932838_16937787	1.02564
2	17513439	17541041	CNV_2_17513439_17541041	0.512821
2	17585258	17590507	CNV_2_17585258_17590507	53.3333
2	18164297	18193191	CNV_2_18164297_18193191	1.53846
2	18480308	18484507	CNV_2_18480308_18484507	0.512821
2	19767609	19770608	CNV_2_19767609_19770608	37.4359
2	20836433	20839432	CNV_2_20836433_20839432	1.02564
2	21387399	21389898	CNV_2_21387399_21389898	2.05128
2	22624574	22644857	CNV_2_22624574_22644857	0.512821
2	23309204	23318953	CNV_2_23309204_23318953	0.512821
2	23466278	23475527	CNV_2_23466278_23475527	4.61538
2	24417817	24424464	CNV_2_24417817_24424464	2.5641
2	24600064	24610984	CNV_2_24600064_24610984	14.359
2	27102710	27107283	CNV_2_27102710_27107283	0.512821
2	27351153	27359402	CNV_2_27351153_27359402	0.512821
2	27763461	27779127	CNV_2_27763461_27779127	1.02564
2	27797982	27800531	CNV_2_27797982_27800531	0.512821
2	27955804	27961303	CNV_2_27955804_27961303	0.512821
2	32211183	32221832	CNV_2_32211183_32221832	0.512821
2	34696939	34721145	CNV_2_34696939_34721145	6.66667
2	34962523	34966072	CNV_2_34962523_34966072	0.512821
2	35060744	35067793	CNV_2_35060744_35067793	2.5641
2	35078494	35091243	CNV_2_35078494_35091243	0.512821
2	35470937	35481636	CNV_2_35470937_35481636	0.512821
2	35581316	35605316	CNV_2_35581316_35605316	7.17949
2	35976228	35995249	CNV_2_35976228_35995249	80
2	36331547	36336935	CNV_2_36331547_36336935	4.10256
2	36332297	36339135	CNV_2_36332297_36339135	2.5641
2	36836150	36840649	CNV_2_36836150_36840649	2.05128
2	37654542	37663560	CNV_2_37654542_37663560	0.512821
2	38873003	38882452	CNV_2_38873003_38882452	4.61538
2	40612228	40614727	CNV_2_40612228_40614727	16.9231
2	40764794	40772543	CNV_2_40764794_40772543	3.07692
2	40936040	40938591	CNV_2_40936040_40938591	0.512821
2	41239865	41250143	CNV_2_41239865_41250143	26.6667
2	41280513	41284913	CNV_2_41280513_41284913	0.512821
2	44825217	44830566	CNV_2_44825217_44830566	6.15385
2	47211082	47216681	CNV_2_47211082_47216681	0.512821
2	47257132	47260431	CNV_2_47257132_47260431	0.512821
2	47327288	47334761	CNV_2_47327288_47334761	5.12821
2	47337647	47342856	CNV_2_47337647_47342856	0.512821
2	48851141	48857890	CNV_2_48851141_48857890	12.8205
2	49923899	49927198	CNV_2_49923899_49927198	1.02564
2	50024697	50031545	CNV_2_50024697_50031545	1.02564
2	50024697	50029246	CNV_2_50024697_50029246	1.53846
2	50027197	50031545	CNV_2_50027197_50031545	1.53846
2	50497188	50514404	CNV_2_50497188_50514404	3.07692
2	51988935	51995534	CNV_2_51988935_51995534	0.512821
2	51993285	52000702	CNV_2_51993285_52000702	0.512821
2	52109744	52113993	CNV_2_52109744_52113993	2.05128
2	52249525	52253572	CNV_2_52249525_52253572	0.512821
2	52264059	52306115	CNV_2_52264059_52306115	0.512821
2	52293766	52301365	CNV_2_52293766_52301365	0.512821
2	52313566	52318865	CNV_2_52313566_52318865	0.512821
2	52344366	52346865	CNV_2_52344366_52346865	1.53846
2	52749372	52785189	CNV_2_52749372_52785189	12.8205
2	52793707	52798706	CNV_2_52793707_52798706	0.512821
2	53001789	53030288	CNV_2_53001789_53030288	1.02564
2	53022539	53030413	CNV_2_53022539_53030413	1.02564
2	53036989	53039988	CNV_2_53036989_53039988	0.512821
2	54513637	54517636	CNV_2_54513637_54517636	3.07692
2	55325087	55335636	CNV_2_55325087_55335636	6.66667
2	55370640	55454680	CNV_2_55370640_55454680	0.512821
2	55370640	55394139	CNV_2_55370640_55394139	0.512821
2	55908196	55940014	CNV_2_55908196_55940014	11.2821
2	55910571	55940089	CNV_2_55910571_55940089	11.2821
2	55920565	55938389	CNV_2_55920565_55938389	11.2821
2	56011125	56017273	CNV_2_56011125_56017273	1.53846
2	56574666	56580013	CNV_2_56574666_56580013	1.02564
2	56586514	56590013	CNV_2_56586514_56590013	0.512821
2	56652421	56655793	CNV_2_56652421_56655793	36.4103
2	56720141	56741216	CNV_2_56720141_56741216	1.53846
2	56736567	56749716	CNV_2_56736567_56749716	1.53846
2	56815533	56818482	CNV_2_56815533_56818482	1.02564
2	56991744	56994943	CNV_2_56991744_56994943	0.512821
2	57167295	57170294	CNV_2_57167295_57170294	0.512821
2	57316490	57324658	CNV_2_57316490_57324658	0.512821
2	57320663	57323740	CNV_2_57320663_57323740	1.53846
2	57589506	57593005	CNV_2_57589506_57593005	0.512821
2	58289038	58302787	CNV_2_58289038_58302787	0.512821
2	58324292	58331791	CNV_2_58324292_58331791	0.512821
2	59388375	59403167	CNV_2_59388375_59403167	1.02564
2	61126231	61131080	CNV_2_61126231_61131080	1.02564
2	61391569	61396105	CNV_2_61391569_61396105	0.512821
2	62612015	62616564	CNV_2_62612015_62616564	3.58974
2	62735779	62761450	CNV_2_62735779_62761450	1.53846
2	66031347	66036096	CNV_2_66031347_66036096	5.12821
2	66470981	66477572	CNV_2_66470981_66477572	0.512821
2	67759051	67766300	CNV_2_67759051_67766300	1.53846
2	70988776	70992045	CNV_2_70988776_70992045	6.15385
2	71272982	71276492	CNV_2_71272982_71276492	1.53846
2	71318598	71321666	CNV_2_71318598_71321666	4.61538
2	71342505	71347777	CNV_2_71342505_71347777	26.1538
2	71385367	71392362	CNV_2_71385367_71392362	1.02564
2	71522610	71537330	CNV_2_71522610_71537330	0.512821
2	71523560	71530480	CNV_2_71523560_71530480	1.02564
2	71538831	71571116	CNV_2_71538831_71571116	0.512821
2	73870599	73891555	CNV_2_73870599_73891555	5.64103
2	76651330	76653954	CNV_2_76651330_76653954	2.05128
2	77162642	77172894	CNV_2_77162642_77172894	1.02564
2	77164645	77167644	CNV_2_77164645_77167644	1.53846
2	77974767	78000824	CNV_2_77974767_78000824	4.61538
2	78365242	78371991	CNV_2_78365242_78371991	0.512821
2	78454299	78458798	CNV_2_78454299_78458798	0.512821
2	78826894	78834143	CNV_2_78826894_78834143	1.02564
2	79076542	79081241	CNV_2_79076542_79081241	22.0513
2	81100202	81102701	CNV_2_81100202_81102701	0.512821
2	81111381	81119255	CNV_2_81111381_81119255	0.512821
2	81245340	81248339	CNV_2_81245340_81248339	1.02564
2	81278967	81287266	CNV_2_81278967_81287266	0.512821
2	81812046	81816856	CNV_2_81812046_81816856	6.66667
2	81981977	82006607	CNV_2_81981977_82006607	0.512821
2	81988727	81993337	CNV_2_81988727_81993337	0.512821
2	82541231	82547280	CNV_2_82541231_82547280	3.58974
2	82541281	82545480	CNV_2_82541281_82545480	3.58974
2	83081702	83131279	CNV_2_83081702_83131279	0.512821
2	83090452	83094201	CNV_2_83090452_83094201	0.512821
2	83134030	83140929	CNV_2_83134030_83140929	0.512821
2	83191459	83195058	CNV_2_83191459_83195058	0.512821
2	83203259	83209008	CNV_2_83203259_83209008	1.02564
2	83230759	83234258	CNV_2_83230759_83234258	0.512821
2	83235009	83238758	CNV_2_83235009_83238758	0.512821
2	85190414	85195263	CNV_2_85190414_85195263	1.02564
2	85301879	85316473	CNV_2_85301879_85316473	0.512821
2	85500200	85511278	CNV_2_85500200_85511278	0.512821
2	85744310	85831803	CNV_2_85744310_85831803	0.512821
2	85744310	85782175	CNV_2_85744310_85782175	0.512821
2	85782976	85793934	CNV_2_85782976_85793934	0.512821
2	85805485	85831803	CNV_2_85805485_85831803	0.512821
2	85817573	85827147	CNV_2_85817573_85827147	1.02564
2	85826448	85829197	CNV_2_85826448_85829197	1.02564
2	85833979	85843574	CNV_2_85833979_85843574	0.512821
2	85999846	86002345	CNV_2_85999846_86002345	1.02564
2	86209506	86214505	CNV_2_86209506_86214505	3.07692
2	86282406	86286005	CNV_2_86282406_86286005	0.512821
2	87455795	87465166	CNV_2_87455795_87465166	9.74359
2	87510502	87521778	CNV_2_87510502_87521778	2.5641
2	87540484	87568226	CNV_2_87540484_87568226	2.5641
2	87742509	87783106	CNV_2_87742509_87783106	2.5641
2	87774631	87823263	CNV_2_87774631_87823263	3.58974
2	87777534	87792662	CNV_2_87777534_87792662	4.10256
2	87823314	87830246	CNV_2_87823314_87830246	83.0769
2	87874747	87880332	CNV_2_87874747_87880332	9.74359
2	87875630	87895297	CNV_2_87875630_87895297	4.61538
2	87932996	87945075	CNV_2_87932996_87945075	4.10256
2	88360319	88366318	CNV_2_88360319_88366318	0.512821
2	88600848	88606122	CNV_2_88600848_88606122	2.5641
2	88827825	88830574	CNV_2_88827825_88830574	6.66667
2	89513021	89561475	CNV_2_89513021_89561475	9.74359
2	89968555	90007645	CNV_2_89968555_90007645	25.641
2	90006388	90041193	CNV_2_90006388_90041193	17.4359
2	90183521	90191007	CNV_2_90183521_90191007	22.0513
2	90206110	90244078	CNV_2_90206110_90244078	17.9487
2	90214014	90261535	CNV_2_90214014_90261535	17.4359
2	91854949	91869998	CNV_2_91854949_91869998	100
2	91854949	91882078	CNV_2_91854949_91882078	100
2	91916006	91986762	CNV_2_91916006_91986762	0.512821
2	91928951	91935012	CNV_2_91928951_91935012	1.02564
2	91955616	91963588	CNV_2_91955616_91963588	1.02564
2	91972193	91983229	CNV_2_91972193_91983229	1.02564
2	96258224	96262138	CNV_2_96258224_96262138	3.07692
2	96727294	96734651	CNV_2_96727294_96734651	14.359
2	96868749	96874198	CNV_2_96868749_96874198	0.512821
2	97340714	97343613	CNV_2_97340714_97343613	1.02564
2	97565112	97568683	CNV_2_97565112_97568683	1.02564
2	97733951	97854542	CNV_2_97733951_97854542	1.02564
2	97875568	97898647	CNV_2_97875568_97898647	58.4615
2	98130617	98158703	CNV_2_98130617_98158703	57.9487
2	98233068	98241124	CNV_2_98233068_98241124	14.359
2	100565539	100572060	CNV_2_100565539_100572060	0.512821
2	101930289	101938225	CNV_2_101930289_101938225	0.512821
2	101935583	101938725	CNV_2_101935583_101938725	2.05128
2	102931177	102936876	CNV_2_102931177_102936876	4.61538
2	103521207	103535006	CNV_2_103521207_103535006	0.512821
2	105732316	105746315	CNV_2_105732316_105746315	0.512821
2	106082667	106086866	CNV_2_106082667_106086866	0.512821
2	106508729	106547028	CNV_2_106508729_106547028	1.02564
2	106662855	106666104	CNV_2_106662855_106666104	1.02564
2	106858469	106871149	CNV_2_106858469_106871149	4.61538
2	106879499	106885828	CNV_2_106879499_106885828	55.3846
2	107833775	107838299	CNV_2_107833775_107838299	1.02564
2	107899113	107903812	CNV_2_107899113_107903812	11.2821
2	108275278	108278977	CNV_2_108275278_108278977	21.0256
2	108523146	108538728	CNV_2_108523146_108538728	4.10256
2	109652501	109656350	CNV_2_109652501_109656350	1.02564
2	110023527	110028526	CNV_2_110023527_110028526	0.512821
2	110044877	110047526	CNV_2_110044877_110047526	1.02564
2	110849311	110930838	CNV_2_110849311_110930838	1.02564
2	110892469	110898138	CNV_2_110892469_110898138	1.02564
2	111834358	111839507	CNV_2_111834358_111839507	0.512821
2	112128554	112132989	CNV_2_112128554_112132989	7.17949
2	112212825	112230211	CNV_2_112212825_112230211	1.53846
2	112275865	112283796	CNV_2_112275865_112283796	5.12821
2	112402064	112407063	CNV_2_112402064_112407063	1.02564
2	112486412	112494644	CNV_2_112486412_112494644	5.64103
2	112688728	112691477	CNV_2_112688728_112691477	0.512821
2	113486430	113490929	CNV_2_113486430_113490929	0.512821
2	113900490	113906489	CNV_2_113900490_113906489	0.512821
2	113920062	113922761	CNV_2_113920062_113922761	1.02564
2	114526786	114531693	CNV_2_114526786_114531693	5.64103
2	115114766	115125118	CNV_2_115114766_115125118	0.512821
2	115390838	115402637	CNV_2_115390838_115402637	7.17949
2	116819687	116822186	CNV_2_116819687_116822186	1.02564
2	116885939	116888438	CNV_2_116885939_116888438	1.02564
2	117030329	117033728	CNV_2_117030329_117033728	2.5641
2	117031179	117041578	CNV_2_117031179_117041578	1.02564
2	117376244	117378743	CNV_2_117376244_117378743	1.02564
2	117728457	117736606	CNV_2_117728457_117736606	0.512821
2	117769117	117792067	CNV_2_117769117_117792067	3.58974
2	118557543	118561542	CNV_2_118557543_118561542	1.53846
2	118659136	118664311	CNV_2_118659136_118664311	1.02564
2	118663579	118667026	CNV_2_118663579_118667026	2.5641
2	119224122	119233722	CNV_2_119224122_119233722	2.05128
2	119229173	119232422	CNV_2_119229173_119232422	2.5641
2	119432774	119436473	CNV_2_119432774_119436473	1.02564
2	123477206	123482455	CNV_2_123477206_123482455	14.359
2	123507006	123509755	CNV_2_123507006_123509755	2.05128
2	123540098	123558084	CNV_2_123540098_123558084	0.512821
2	123676811	123710360	CNV_2_123676811_123710360	0.512821
2	123698111	123701110	CNV_2_123698111_123701110	0.512821
2	123703661	123706610	CNV_2_123703661_123706610	0.512821
2	123705111	123709610	CNV_2_123705111_123709610	0.512821
2	123710861	123716110	CNV_2_123710861_123716110	0.512821
2	123725395	123729144	CNV_2_123725395_123729144	1.02564
2	124439750	124448646	CNV_2_124439750_124448646	0.512821
2	124722616	124726615	CNV_2_124722616_124726615	0.512821
2	124811338	124818587	CNV_2_124811338_124818587	1.02564
2	124946019	124954766	CNV_2_124946019_124954766	1.53846
2	125207224	125210973	CNV_2_125207224_125210973	1.02564
2	125639325	125644677	CNV_2_125639325_125644677	1.53846
2	125651881	125659130	CNV_2_125651881_125659130	12.8205
2	126378523	126385297	CNV_2_126378523_126385297	4.10256
2	126443501	126451550	CNV_2_126443501_126451550	83.0769
2	127654088	127657842	CNV_2_127654088_127657842	0.512821
2	127718857	127722356	CNV_2_127718857_127722356	24.1026
2	127863062	127868111	CNV_2_127863062_127868111	0.512821
2	128000527	128003626	CNV_2_128000527_128003626	0.512821
2	128104295	128114348	CNV_2_128104295_128114348	1.53846
2	128196888	128208637	CNV_2_128196888_128208637	0.512821
2	128507660	128511384	CNV_2_128507660_128511384	0.512821
2	130243494	130249693	CNV_2_130243494_130249693	6.66667
2	130549417	130558816	CNV_2_130549417_130558816	27.1795
2	130592654	130595654	CNV_2_130592654_130595654	1.02564
2	130764143	130788944	CNV_2_130764143_130788944	2.05128
2	130788945	130795850	CNV_2_130788945_130795850	20
2	130883474	130926867	CNV_2_130883474_130926867	1.02564
2	130904184	130910199	CNV_2_130904184_130910199	1.02564
2	130929713	130935662	CNV_2_130929713_130935662	1.02564
2	130955555	130983697	CNV_2_130955555_130983697	1.02564
2	130975572	131033424	CNV_2_130975572_131033424	1.02564
2	131019774	131023420	CNV_2_131019774_131023420	1.53846
2	131055925	131058624	CNV_2_131055925_131058624	1.53846
2	131098698	131103211	CNV_2_131098698_131103211	1.53846
2	131101962	131104961	CNV_2_131101962_131104961	2.5641
2	131126223	131133622	CNV_2_131126223_131133622	1.53846
2	131141273	131147860	CNV_2_131141273_131147860	1.53846
2	131471903	131480803	CNV_2_131471903_131480803	1.02564
2	131638779	131647278	CNV_2_131638779_131647278	4.10256
2	131975386	131990761	CNV_2_131975386_131990761	3.07692
2	132058008	132084618	CNV_2_132058008_132084618	2.05128
2	132087854	132096570	CNV_2_132087854_132096570	12.3077
2	132109886	132115310	CNV_2_132109886_132115310	2.5641
2	132309946	132330774	CNV_2_132309946_132330774	1.02564
2	132703123	132713822	CNV_2_132703123_132713822	1.53846
2	132768128	132794237	CNV_2_132768128_132794237	10.7692
2	133280213	133307850	CNV_2_133280213_133307850	3.07692
2	133284563	133295550	CNV_2_133284563_133295550	3.07692
2	133286463	133299550	CNV_2_133286463_133299550	3.07692
2	133944465	133950702	CNV_2_133944465_133950702	4.61538
2	134564004	134571105	CNV_2_134564004_134571105	0.512821
2	134617667	134621166	CNV_2_134617667_134621166	0.512821
2	134794296	134804738	CNV_2_134794296_134804738	1.02564
2	135487004	135489703	CNV_2_135487004_135489703	1.02564
2	135537178	135540927	CNV_2_135537178_135540927	0.512821
2	136795589	136800588	CNV_2_136795589_136800588	3.58974
2	139729166	139735540	CNV_2_139729166_139735540	0.512821
2	139795452	139808201	CNV_2_139795452_139808201	0.512821
2	139799152	139803851	CNV_2_139799152_139803851	0.512821
2	139803452	139808451	CNV_2_139803452_139808451	0.512821
2	140039600	140049149	CNV_2_140039600_140049149	0.512821
2	140044400	140052899	CNV_2_140044400_140052899	0.512821
2	141094612	141098611	CNV_2_141094612_141098611	0.512821
2	142617450	142633053	CNV_2_142617450_142633053	0.512821
2	143140556	143193169	CNV_2_143140556_143193169	0.512821
2	143191170	143195919	CNV_2_143191170_143195919	0.512821
2	143820643	143824342	CNV_2_143820643_143824342	0.512821
2	145480595	145485394	CNV_2_145480595_145485394	6.15385
2	145696774	145700273	CNV_2_145696774_145700273	0.512821
2	146279123	146281649	CNV_2_146279123_146281649	1.02564
2	146863180	146876229	CNV_2_146863180_146876229	12.3077
2	147068994	147071743	CNV_2_147068994_147071743	1.02564
2	147941353	147946821	CNV_2_147941353_147946821	36.9231
2	149976368	149979370	CNV_2_149976368_149979370	3.07692
2	154688012	154693536	CNV_2_154688012_154693536	0.512821
2	154972834	154985633	CNV_2_154972834_154985633	0.512821
2	154977384	154982033	CNV_2_154977384_154982033	0.512821
2	155170007	155173006	CNV_2_155170007_155173006	0.512821
2	155507196	155516695	CNV_2_155507196_155516695	0.512821
2	155735920	155738419	CNV_2_155735920_155738419	0.512821
2	156081600	156084899	CNV_2_156081600_156084899	0.512821
2	156300166	156311629	CNV_2_156300166_156311629	0.512821
2	156310130	156314829	CNV_2_156310130_156314829	0.512821
2	156371656	156382330	CNV_2_156371656_156382330	0.512821
2	156379281	156384680	CNV_2_156379281_156384680	3.07692
2	156389531	156394780	CNV_2_156389531_156394780	1.02564
2	156505407	156508206	CNV_2_156505407_156508206	1.02564
2	156733738	156741172	CNV_2_156733738_156741172	3.07692
2	156919672	156925421	CNV_2_156919672_156925421	0.512821
2	157174660	157179459	CNV_2_157174660_157179459	0.512821
2	157449983	157457507	CNV_2_157449983_157457507	0.512821
2	157576943	157581994	CNV_2_157576943_157581994	0.512821
2	157688859	157691858	CNV_2_157688859_157691858	0.512821
2	157934030	157939079	CNV_2_157934030_157939079	0.512821
2	159210481	159217843	CNV_2_159210481_159217843	0.512821
2	159726022	159729069	CNV_2_159726022_159729069	3.07692
2	159886170	159890619	CNV_2_159886170_159890619	1.02564
2	164014235	164021534	CNV_2_164014235_164021534	0.512821
2	164171687	164175436	CNV_2_164171687_164175436	1.02564
2	164438098	164443769	CNV_2_164438098_164443769	2.5641
2	164641220	164646431	CNV_2_164641220_164646431	7.69231
2	164982180	164998817	CNV_2_164982180_164998817	0.512821
2	166504766	166508765	CNV_2_166504766_166508765	0.512821
2	166863208	166868507	CNV_2_166863208_166868507	0.512821
2	167113455	167118704	CNV_2_167113455_167118704	0.512821
2	167155770	167158819	CNV_2_167155770_167158819	21.0256
2	167587771	167591070	CNV_2_167587771_167591070	0.512821
2	167607395	167612144	CNV_2_167607395_167612144	1.02564
2	167771783	167782782	CNV_2_167771783_167782782	2.5641
2	167944232	167950622	CNV_2_167944232_167950622	2.05128
2	172833232	172840849	CNV_2_172833232_172840849	11.2821
2	173004280	173007495	CNV_2_173004280_173007495	63.5897
2	174540700	174549199	CNV_2_174540700_174549199	1.02564
2	175569745	175580769	CNV_2_175569745_175580769	0.512821
2	175582620	175596309	CNV_2_175582620_175596309	1.02564
2	175592460	175594959	CNV_2_175592460_175594959	2.05128
2	176336318	176353481	CNV_2_176336318_176353481	0.512821
2	176925482	176931031	CNV_2_176925482_176931031	5.12821
2	177069780	177072279	CNV_2_177069780_177072279	1.53846
2	177265596	177271845	CNV_2_177265596_177271845	76.9231
2	180066508	180081211	CNV_2_180066508_180081211	58.4615
2	180416622	180422121	CNV_2_180416622_180422121	26.6667
2	181175712	181182711	CNV_2_181175712_181182711	0.512821
2	181751126	181753725	CNV_2_181751126_181753725	1.02564
2	182122847	182125846	CNV_2_182122847_182125846	1.02564
2	182145657	182149656	CNV_2_182145657_182149656	0.512821
2	182569872	182574271	CNV_2_182569872_182574271	0.512821
2	184514036	184517535	CNV_2_184514036_184517535	1.02564
2	184601680	184604629	CNV_2_184601680_184604629	10.7692
2	184740478	184743227	CNV_2_184740478_184743227	0.512821
2	184920997	184931609	CNV_2_184920997_184931609	7.69231
2	184930735	184946109	CNV_2_184930735_184946109	0.512821
2	184939110	184948009	CNV_2_184939110_184948009	0.512821
2	184942860	184957359	CNV_2_184942860_184957359	0.512821
2	185046642	185090184	CNV_2_185046642_185090184	0.512821
2	185052730	185056679	CNV_2_185052730_185056679	1.02564
2	185088935	185093684	CNV_2_185088935_185093684	0.512821
2	185089435	185092934	CNV_2_185089435_185092934	2.05128
2	185105508	185120209	CNV_2_185105508_185120209	7.17949
2	185117610	185136011	CNV_2_185117610_185136011	6.66667
2	185157719	185162468	CNV_2_185157719_185162468	1.02564
2	185209519	185213418	CNV_2_185209519_185213418	0.512821
2	185247469	185262918	CNV_2_185247469_185262918	18.9744
2	185363403	185404556	CNV_2_185363403_185404556	1.53846
2	185379257	185384356	CNV_2_185379257_185384356	2.05128
2	185612285	185618284	CNV_2_185612285_185618284	0.512821
2	186396949	186399948	CNV_2_186396949_186399948	0.512821
2	186397449	186405698	CNV_2_186397449_186405698	0.512821
2	186402999	186408198	CNV_2_186402999_186408198	1.02564
2	186570631	186575166	CNV_2_186570631_186575166	0.512821
2	186620751	186626000	CNV_2_186620751_186626000	2.05128
2	186740910	186748711	CNV_2_186740910_186748711	3.07692
2	188005225	188009224	CNV_2_188005225_188009224	0.512821
2	188096479	188105550	CNV_2_188096479_188105550	5.12821
2	188231472	188238721	CNV_2_188231472_188238721	0.512821
2	188384278	188389727	CNV_2_188384278_188389727	1.53846
2	189413197	189418496	CNV_2_189413197_189418496	0.512821
2	189567900	189580009	CNV_2_189567900_189580009	17.9487
2	189838917	189841416	CNV_2_189838917_189841416	1.53846
2	190198024	190201398	CNV_2_190198024_190201398	0.512821
2	190488521	190508033	CNV_2_190488521_190508033	0.512821
2	191995186	191998685	CNV_2_191995186_191998685	8.71795
2	193205865	193208814	CNV_2_193205865_193208814	0.512821
2	193421882	193425331	CNV_2_193421882_193425331	3.07692
2	193752553	193769409	CNV_2_193752553_193769409	0.512821
2	193944050	193949649	CNV_2_193944050_193949649	1.02564
2	193966880	193970079	CNV_2_193966880_193970079	0.512821
2	194041741	194045240	CNV_2_194041741_194045240	0.512821
2	194543008	194549157	CNV_2_194543008_194549157	1.02564
2	194580899	194585098	CNV_2_194580899_194585098	0.512821
2	194648927	194651826	CNV_2_194648927_194651826	1.02564
2	194690693	194697202	CNV_2_194690693_194697202	92.3077
2	194692493	194702141	CNV_2_194692493_194702141	51.7949
2	194781169	194783950	CNV_2_194781169_194783950	0.512821
2	194829655	194834104	CNV_2_194829655_194834104	1.53846
2	194833405	194838404	CNV_2_194833405_194838404	5.64103
2	195093650	195104649	CNV_2_195093650_195104649	0.512821
2	195108422	195114021	CNV_2_195108422_195114021	1.53846
2	195312180	195325796	CNV_2_195312180_195325796	3.07692
2	195938335	195947455	CNV_2_195938335_195947455	0.512821
2	195979526	195984025	CNV_2_195979526_195984025	33.3333
2	196086986	196093391	CNV_2_196086986_196093391	0.512821
2	196178973	196181672	CNV_2_196178973_196181672	0.512821
2	196285571	196296599	CNV_2_196285571_196296599	0.512821
2	198303122	198309698	CNV_2_198303122_198309698	0.512821
2	198341338	198354314	CNV_2_198341338_198354314	0.512821
2	198596595	198607168	CNV_2_198596595_198607168	2.05128
2	198599325	198610450	CNV_2_198599325_198610450	2.05128
2	198982502	198990001	CNV_2_198982502_198990001	1.53846
2	198986752	198990251	CNV_2_198986752_198990251	2.05128
2	199621650	199624161	CNV_2_199621650_199624161	1.53846
2	203229934	203239964	CNV_2_203229934_203239964	0.512821
2	203295486	203312386	CNV_2_203295486_203312386	23.5897
2	203898745	203904344	CNV_2_203898745_203904344	3.07692
2	205538667	205550916	CNV_2_205538667_205550916	1.53846
2	207622077	207630326	CNV_2_207622077_207630326	0.512821
2	208037856	208042356	CNV_2_208037856_208042356	1.02564
2	208351548	208360247	CNV_2_208351548_208360247	1.02564
2	208934232	208941752	CNV_2_208934232_208941752	4.61538
2	209232994	209247419	CNV_2_209232994_209247419	0.512821
2	209233794	209238407	CNV_2_209233794_209238407	1.02564
2	209625797	209630632	CNV_2_209625797_209630632	0.512821
2	209641481	209660845	CNV_2_209641481_209660845	0.512821
2	209777771	209780470	CNV_2_209777771_209780470	1.53846
2	210071041	210073540	CNV_2_210071041_210073540	1.02564
2	211768663	211779832	CNV_2_211768663_211779832	1.02564
2	211773833	211779632	CNV_2_211773833_211779632	1.02564
2	211815414	211818342	CNV_2_211815414_211818342	1.02564
2	211816693	211824242	CNV_2_211816693_211824242	0.512821
2	211842322	211849945	CNV_2_211842322_211849945	0.512821
2	211861730	211865979	CNV_2_211861730_211865979	0.512821
2	211931632	211938891	CNV_2_211931632_211938891	0.512821
2	212509385	212512884	CNV_2_212509385_212512884	0.512821
2	212671271	212685951	CNV_2_212671271_212685951	0.512821
2	212676452	212680001	CNV_2_212676452_212680001	1.02564
2	212683452	212685951	CNV_2_212683452_212685951	0.512821
2	212801457	212808756	CNV_2_212801457_212808756	0.512821
2	212923958	212934923	CNV_2_212923958_212934923	0.512821
2	213132038	213135537	CNV_2_213132038_213135537	0.512821
2	213329679	213333178	CNV_2_213329679_213333178	1.02564
2	213620867	213624609	CNV_2_213620867_213624609	23.5897
2	214349918	214354617	CNV_2_214349918_214354617	3.58974
2	214572838	214582987	CNV_2_214572838_214582987	0.512821
2	214770887	214775723	CNV_2_214770887_214775723	0.512821
2	215042137	215045186	CNV_2_215042137_215045186	0.512821
2	218963861	218968155	CNV_2_218963861_218968155	1.02564
2	220350239	220356038	CNV_2_220350239_220356038	0.512821
2	222248899	222254898	CNV_2_222248899_222254898	1.53846
2	223865042	223869791	CNV_2_223865042_223869791	24.6154
2	225094778	225101082	CNV_2_225094778_225101082	1.53846
2	225161462	225166639	CNV_2_225161462_225166639	15.8974
2	226453769	226463068	CNV_2_226453769_226463068	1.02564
2	226955140	226962139	CNV_2_226955140_226962139	12.8205
2	227165396	227170945	CNV_2_227165396_227170945	16.9231
2	229264216	229268265	CNV_2_229264216_229268265	9.74359
2	229950137	229959386	CNV_2_229950137_229959386	1.53846
2	230319819	230328368	CNV_2_230319819_230328368	7.17949
2	232482950	232492162	CNV_2_232482950_232492162	0.512821
2	232849754	232852253	CNV_2_232849754_232852253	1.02564
2	233200841	233231807	CNV_2_233200841_233231807	1.02564
2	233209659	233213118	CNV_2_233209659_233213118	1.02564
2	233224915	233228653	CNV_2_233224915_233228653	1.53846
2	233243619	233272082	CNV_2_233243619_233272082	0.512821
2	233525683	233529687	CNV_2_233525683_233529687	1.02564
2	234648199	234659917	CNV_2_234648199_234659917	11.7949
2	234895423	234898422	CNV_2_234895423_234898422	0.512821
2	234932932	234945431	CNV_2_234932932_234945431	1.02564
2	234940632	234946681	CNV_2_234940632_234946681	2.5641
2	234942682	234955991	CNV_2_234942682_234955991	1.53846
2	234942682	234945681	CNV_2_234942682_234945681	2.5641
2	234946932	234952991	CNV_2_234946932_234952991	1.53846
2	234991833	234994882	CNV_2_234991833_234994882	4.61538
2	235338037	235360573	CNV_2_235338037_235360573	0.512821
2	235463656	235480282	CNV_2_235463656_235480282	1.02564
2	235752627	235758126	CNV_2_235752627_235758126	0.512821
2	235925154	235930403	CNV_2_235925154_235930403	0.512821
2	236613097	236618396	CNV_2_236613097_236618396	1.02564
2	236642947	236647296	CNV_2_236642947_236647296	1.53846
2	236662648	236665397	CNV_2_236662648_236665397	1.02564
2	236896963	236903512	CNV_2_236896963_236903512	0.512821
2	237061325	237066074	CNV_2_237061325_237066074	0.512821
2	237387404	237432564	CNV_2_237387404_237432564	0.512821
2	237465951	237471506	CNV_2_237465951_237471506	0.512821
2	238400456	238402955	CNV_2_238400456_238402955	1.53846
2	239393066	239397915	CNV_2_239393066_239397915	1.02564
2	239980699	239983198	CNV_2_239980699_239983198	1.02564
2	240136767	240139516	CNV_2_240136767_240139516	1.02564
2	240366053	240376776	CNV_2_240366053_240376776	0.512821
2	240386277	240389776	CNV_2_240386277_240389776	3.07692
2	240492587	240500888	CNV_2_240492587_240500888	1.02564
2	240629778	240636277	CNV_2_240629778_240636277	1.02564
2	240834641	240837140	CNV_2_240834641_240837140	0.512821
2	241206491	241210490	CNV_2_241206491_241210490	3.58974
2	241334189	241337456	CNV_2_241334189_241337456	0.512821
2	241517532	241521281	CNV_2_241517532_241521281	1.53846
2	241666636	241670760	CNV_2_241666636_241670760	0.512821
2	241874630	241878879	CNV_2_241874630_241878879	0.512821
2	242276295	242279794	CNV_2_242276295_242279794	2.5641
2	242305182	242309231	CNV_2_242305182_242309231	1.02564
2	242390831	242394291	CNV_2_242390831_242394291	1.02564
2	242871734	242876983	CNV_2_242871734_242876983	0.512821
2	242938886	242947186	CNV_2_242938886_242947186	4.61538
2	242948112	242960659	CNV_2_242948112_242960659	1.53846
2	242985393	243073220	CNV_2_242985393_243073220	1.02564
2	243053838	243070096	CNV_2_243053838_243070096	1.53846
3	228884	234383	CNV_3_228884_234383	53.3333
3	241684	246383	CNV_3_241684_246383	0.512821
3	825615	832477	CNV_3_825615_832477	0.512821
3	990509	996758	CNV_3_990509_996758	2.05128
3	1032883	1039632	CNV_3_1032883_1039632	2.05128
3	1136884	1140225	CNV_3_1136884_1140225	0.512821
3	1753438	1818825	CNV_3_1753438_1818825	0.512821
3	1770893	1781726	CNV_3_1770893_1781726	1.53846
3	1913351	1917600	CNV_3_1913351_1917600	2.5641
3	1917851	1923350	CNV_3_1917851_1923350	13.8462
3	1937751	1945100	CNV_3_1937751_1945100	5.12821
3	3997490	4012041	CNV_3_3997490_4012041	2.05128
3	4114969	4162505	CNV_3_4114969_4162505	2.5641
3	4169506	4193137	CNV_3_4169506_4193137	0.512821
3	4191988	4201237	CNV_3_4191988_4201237	10.7692
3	4200738	4211367	CNV_3_4200738_4211367	0.512821
3	5285885	5289406	CNV_3_5285885_5289406	0.512821
3	5327858	5357237	CNV_3_5327858_5357237	0.512821
3	5414691	5421410	CNV_3_5414691_5421410	1.02564
3	5428181	5455925	CNV_3_5428181_5455925	0.512821
3	5443605	5447904	CNV_3_5443605_5447904	0.512821
3	6073031	6098039	CNV_3_6073031_6098039	1.53846
3	6218911	6239940	CNV_3_6218911_6239940	6.66667
3	9777335	9783634	CNV_3_9777335_9783634	0.512821
3	9828256	9830863	CNV_3_9828256_9830863	1.53846
3	10100305	10105633	CNV_3_10100305_10105633	0.512821
3	10666705	10670554	CNV_3_10666705_10670554	0.512821
3	11108182	11111731	CNV_3_11108182_11111731	22.0513
3	11288014	11291313	CNV_3_11288014_11291313	1.02564
3	11410108	11414757	CNV_3_11410108_11414757	10.7692
3	11469152	11498610	CNV_3_11469152_11498610	0.512821
3	12402103	12407102	CNV_3_12402103_12407102	2.5641
3	12402353	12409952	CNV_3_12402353_12409952	2.05128
3	12977813	12983568	CNV_3_12977813_12983568	1.02564
3	13316105	13322054	CNV_3_13316105_13322054	0.512821
3	13454861	13464760	CNV_3_13454861_13464760	0.512821
3	13605163	13611912	CNV_3_13605163_13611912	0.512821
3	14290774	14296273	CNV_3_14290774_14296273	0.512821
3	14385015	14392014	CNV_3_14385015_14392014	2.05128
3	14400015	14405014	CNV_3_14400015_14405014	0.512821
3	16652762	16658761	CNV_3_16652762_16658761	3.07692
3	17025211	17031210	CNV_3_17025211_17031210	1.53846
3	17455290	17462118	CNV_3_17455290_17462118	1.02564
3	17540936	17545685	CNV_3_17540936_17545685	34.359
3	17719975	17724924	CNV_3_17719975_17724924	14.8718
3	18825221	18833420	CNV_3_18825221_18833420	6.15385
3	20311463	20317768	CNV_3_20311463_20317768	3.58974
3	22078629	22093578	CNV_3_22078629_22093578	0.512821
3	22087490	22090439	CNV_3_22087490_22090439	1.02564
3	22279286	22286310	CNV_3_22279286_22286310	10.2564
3	23088866	23092115	CNV_3_23088866_23092115	12.8205
3	23514013	23518747	CNV_3_23514013_23518747	6.15385
3	24781963	24785462	CNV_3_24781963_24785462	4.10256
3	25849763	25854462	CNV_3_25849763_25854462	4.10256
3	26432093	26442648	CNV_3_26432093_26442648	1.53846
3	26761892	26770105	CNV_3_26761892_26770105	0.512821
3	28639548	28644347	CNV_3_28639548_28644347	4.61538
3	29946498	29956447	CNV_3_29946498_29956447	1.02564
3	30910146	30913595	CNV_3_30910146_30913595	4.61538
3	32026689	32029195	CNV_3_32026689_32029195	0.512821
3	32085619	32089384	CNV_3_32085619_32089384	1.02564
3	32102135	32107634	CNV_3_32102135_32107634	42.0513
3	32215165	32222314	CNV_3_32215165_32222314	0.512821
3	32483485	32487684	CNV_3_32483485_32487684	0.512821
3	32912337	32918712	CNV_3_32912337_32918712	0.512821
3	33262784	33265883	CNV_3_33262784_33265883	1.02564
3	35375021	35379120	CNV_3_35375021_35379120	0.512821
3	35399571	35413070	CNV_3_35399571_35413070	0.512821
3	35518698	35522590	CNV_3_35518698_35522590	0.512821
3	36711636	36719439	CNV_3_36711636_36719439	0.512821
3	36711886	36715535	CNV_3_36711886_36715535	0.512821
3	37452955	37455654	CNV_3_37452955_37455654	9.23077
3	37768293	37772542	CNV_3_37768293_37772542	0.512821
3	37978255	37987004	CNV_3_37978255_37987004	5.64103
3	38079489	38092488	CNV_3_38079489_38092488	0.512821
3	38079489	38086988	CNV_3_38079489_38086988	0.512821
3	38085489	38092488	CNV_3_38085489_38092488	0.512821
3	40202529	40207278	CNV_3_40202529_40207278	0.512821
3	40452838	40462387	CNV_3_40452838_40462387	1.53846
3	40613455	40618704	CNV_3_40613455_40618704	0.512821
3	40823828	40826427	CNV_3_40823828_40826427	0.512821
3	41777340	41788745	CNV_3_41777340_41788745	8.20513
3	41948349	41961098	CNV_3_41948349_41961098	0.512821
3	41957799	41962648	CNV_3_41957799_41962648	1.02564
3	41964599	41973592	CNV_3_41964599_41973592	0.512821
3	41977143	41987392	CNV_3_41977143_41987392	0.512821
3	41995654	41999903	CNV_3_41995654_41999903	0.512821
3	41999154	42020424	CNV_3_41999154_42020424	0.512821
3	41999404	42004403	CNV_3_41999404_42004403	1.53846
3	41999554	42002653	CNV_3_41999554_42002653	2.05128
3	42019175	42027705	CNV_3_42019175_42027705	1.02564
3	42059706	42087080	CNV_3_42059706_42087080	0.512821
3	42074706	42087955	CNV_3_42074706_42087955	0.512821
3	42078206	42117031	CNV_3_42078206_42117031	0.512821
3	42139681	42207832	CNV_3_42139681_42207832	0.512821
3	42199333	42201832	CNV_3_42199333_42201832	1.02564
3	42207583	42216332	CNV_3_42207583_42216332	0.512821
3	42359191	42374690	CNV_3_42359191_42374690	0.512821
3	42367441	42371790	CNV_3_42367441_42371790	1.02564
3	43706721	43716983	CNV_3_43706721_43716983	1.53846
3	44047877	44050876	CNV_3_44047877_44050876	1.02564
3	45543228	45552402	CNV_3_45543228_45552402	0.512821
3	45977806	45984055	CNV_3_45977806_45984055	1.02564
3	46130112	46134861	CNV_3_46130112_46134861	0.512821
3	46763304	46786282	CNV_3_46763304_46786282	0.512821
3	46779311	46784157	CNV_3_46779311_46784157	1.02564
3	46795158	46850853	CNV_3_46795158_46850853	65.641
3	47081324	47086748	CNV_3_47081324_47086748	0.512821
3	47389056	47398605	CNV_3_47389056_47398605	0.512821
3	47389856	47396855	CNV_3_47389856_47396855	1.02564
3	47525776	47533669	CNV_3_47525776_47533669	1.02564
3	48485006	48488187	CNV_3_48485006_48488187	1.53846
3	48603291	48614690	CNV_3_48603291_48614690	1.02564
3	49769796	49775374	CNV_3_49769796_49775374	0.512821
3	50942095	50956124	CNV_3_50942095_50956124	1.53846
3	51054165	51058914	CNV_3_51054165_51058914	4.61538
3	51595537	51601636	CNV_3_51595537_51601636	0.512821
3	51608241	51612689	CNV_3_51608241_51612689	0.512821
3	53213069	53216668	CNV_3_53213069_53216668	2.5641
3	53966784	53971283	CNV_3_53966784_53971283	0.512821
3	54344241	54347390	CNV_3_54344241_54347390	0.512821
3	54668646	54674018	CNV_3_54668646_54674018	4.61538
3	55156635	55180497	CNV_3_55156635_55180497	0.512821
3	55703207	55708906	CNV_3_55703207_55708906	0.512821
3	56630417	56640593	CNV_3_56630417_56640593	2.05128
3	56633417	56639543	CNV_3_56633417_56639543	2.05128
3	60531859	60542508	CNV_3_60531859_60542508	1.53846
3	62711506	62715755	CNV_3_62711506_62715755	9.23077
3	63127995	63138794	CNV_3_63127995_63138794	4.61538
3	68634739	68640211	CNV_3_68634739_68640211	54.8718
3	68739679	68747878	CNV_3_68739679_68747878	54.359
3	70059538	70068301	CNV_3_70059538_70068301	0.512821
3	72760844	72767738	CNV_3_72760844_72767738	1.02564
3	72780736	72785088	CNV_3_72780736_72785088	6.66667
3	74147536	74154835	CNV_3_74147536_74154835	4.61538
3	75501423	75513362	CNV_3_75501423_75513362	1.02564
3	75501523	75509814	CNV_3_75501523_75509814	1.53846
3	75511565	75517696	CNV_3_75511565_75517696	2.5641
3	75516434	75526979	CNV_3_75516434_75526979	1.02564
3	75575383	75590658	CNV_3_75575383_75590658	62.5641
3	75575383	75581841	CNV_3_75575383_75581841	62.5641
3	75583381	75590658	CNV_3_75583381_75590658	62.5641
3	75851550	75854933	CNV_3_75851550_75854933	2.5641
3	76083643	76096185	CNV_3_76083643_76096185	6.15385
3	76567027	76572026	CNV_3_76567027_76572026	0.512821
3	76968222	76970971	CNV_3_76968222_76970971	0.512821
3	77370038	77375137	CNV_3_77370038_77375137	1.53846
3	77809796	77813974	CNV_3_77809796_77813974	16.9231
3	79511939	79516938	CNV_3_79511939_79516938	0.512821
3	80099151	80102950	CNV_3_80099151_80102950	1.02564
3	80197305	80205854	CNV_3_80197305_80205854	1.02564
3	80402001	80405550	CNV_3_80402001_80405550	6.66667
3	80523643	80527192	CNV_3_80523643_80527192	0.512821
3	81554511	81561716	CNV_3_81554511_81561716	0.512821
3	81652626	81662954	CNV_3_81652626_81662954	0.512821
3	82868884	82872883	CNV_3_82868884_82872883	17.4359
3	83182371	83186070	CNV_3_83182371_83186070	0.512821
3	83263416	83268515	CNV_3_83263416_83268515	0.512821
3	83631858	83634357	CNV_3_83631858_83634357	0.512821
3	83859898	83863797	CNV_3_83859898_83863797	6.15385
3	84087574	84091147	CNV_3_84087574_84091147	2.5641
3	84470919	84477418	CNV_3_84470919_84477418	3.07692
3	84528322	84531871	CNV_3_84528322_84531871	0.512821
3	84699546	84702978	CNV_3_84699546_84702978	5.64103
3	85313793	85321792	CNV_3_85313793_85321792	0.512821
3	85453754	85459003	CNV_3_85453754_85459003	0.512821
3	85996682	86002981	CNV_3_85996682_86002981	0.512821
3	86356741	86359740	CNV_3_86356741_86359740	1.02564
3	86584517	86594339	CNV_3_86584517_86594339	0.512821
3	86848204	86853953	CNV_3_86848204_86853953	4.61538
3	87447698	87456569	CNV_3_87447698_87456569	3.58974
3	87653473	87658347	CNV_3_87653473_87658347	0.512821
3	87889804	87900732	CNV_3_87889804_87900732	6.15385
3	88056202	88060651	CNV_3_88056202_88060651	1.02564
3	88204269	88207718	CNV_3_88204269_88207718	1.02564
3	88290066	88292765	CNV_3_88290066_88292765	0.512821
3	88457365	88464614	CNV_3_88457365_88464614	7.17949
3	88711644	88716393	CNV_3_88711644_88716393	1.02564
3	89026284	89029783	CNV_3_89026284_89029783	3.58974
3	89166767	89169516	CNV_3_89166767_89169516	0.512821
3	90348347	90365673	CNV_3_90348347_90365673	1.53846
3	94122416	94142719	CNV_3_94122416_94142719	0.512821
3	94226968	94272040	CNV_3_94226968_94272040	0.512821
3	94260612	94265871	CNV_3_94260612_94265871	0.512821
3	94294148	94298147	CNV_3_94294148_94298147	1.53846
3	94524213	94528262	CNV_3_94524213_94528262	1.53846
3	94751302	94754051	CNV_3_94751302_94754051	0.512821
3	94767627	94772676	CNV_3_94767627_94772676	0.512821
3	94956935	94965184	CNV_3_94956935_94965184	0.512821
3	95250633	95255182	CNV_3_95250633_95255182	2.05128
3	95525475	95530224	CNV_3_95525475_95530224	0.512821
3	95701162	95713253	CNV_3_95701162_95713253	5.64103
3	96480082	96484081	CNV_3_96480082_96484081	0.512821
3	97033933	97043182	CNV_3_97033933_97043182	1.53846
3	97109588	97116137	CNV_3_97109588_97116137	0.512821
3	97118588	97122037	CNV_3_97118588_97122037	1.53846
3	98112095	98122854	CNV_3_98112095_98122854	2.05128
3	98410374	98414870	CNV_3_98410374_98414870	14.359
3	98898077	98903077	CNV_3_98898077_98903077	50.7692
3	101411972	101418761	CNV_3_101411972_101418761	10.7692
3	101456280	101461913	CNV_3_101456280_101461913	0.512821
3	101692917	101700375	CNV_3_101692917_101700375	2.05128
3	101776188	101782237	CNV_3_101776188_101782237	1.02564
3	102061160	102064359	CNV_3_102061160_102064359	1.53846
3	102859775	102862293	CNV_3_102859775_102862293	1.53846
3	102945577	102948776	CNV_3_102945577_102948776	0.512821
3	102945827	102950326	CNV_3_102945827_102950326	0.512821
3	103593813	103603243	CNV_3_103593813_103603243	1.53846
3	103604494	103607243	CNV_3_103604494_103607243	0.512821
3	103861358	103864957	CNV_3_103861358_103864957	0.512821
3	104252055	104255754	CNV_3_104252055_104255754	0.512821
3	104291880	104300729	CNV_3_104291880_104300729	1.53846
3	104644088	104648587	CNV_3_104644088_104648587	0.512821
3	104897360	104924906	CNV_3_104897360_104924906	0.512821
3	107412017	107420068	CNV_3_107412017_107420068	4.10256
3	110258790	110275739	CNV_3_110258790_110275739	2.05128
3	110268490	110285489	CNV_3_110268490_110285489	1.02564
3	110270240	110275739	CNV_3_110270240_110275739	2.5641
3	110274440	110291610	CNV_3_110274440_110291610	0.512821
3	110282240	110286239	CNV_3_110282240_110286239	1.02564
3	110694212	110699111	CNV_3_110694212_110699111	7.69231
3	112634032	112637957	CNV_3_112634032_112637957	1.02564
3	112744227	112759381	CNV_3_112744227_112759381	0.512821
3	114656855	114668605	CNV_3_114656855_114668605	55.3846
3	114725554	114728553	CNV_3_114725554_114728553	0.512821
3	114749304	114755803	CNV_3_114749304_114755803	0.512821
3	114863155	114871304	CNV_3_114863155_114871304	0.512821
3	116205911	116218052	CNV_3_116205911_116218052	0.512821
3	116210153	116215602	CNV_3_116210153_116215602	0.512821
3	116523511	116526987	CNV_3_116523511_116526987	4.61538
3	117607652	117617201	CNV_3_117607652_117617201	0.512821
3	117769133	117775882	CNV_3_117769133_117775882	1.53846
3	117885251	117889550	CNV_3_117885251_117889550	0.512821
3	120161664	120164928	CNV_3_120161664_120164928	36.4103
3	120727600	120731349	CNV_3_120727600_120731349	0.512821
3	120831227	120840726	CNV_3_120831227_120840726	1.02564
3	125444002	125462860	CNV_3_125444002_125462860	4.10256
3	125563238	125567606	CNV_3_125563238_125567606	3.58974
3	125610723	125617217	CNV_3_125610723_125617217	0.512821
3	125672344	125676299	CNV_3_125672344_125676299	79.4872
3	125712172	125721537	CNV_3_125712172_125721537	22.0513
3	126686101	126691650	CNV_3_126686101_126691650	1.02564
3	127800539	127805338	CNV_3_127800539_127805338	1.02564
3	128746087	128753886	CNV_3_128746087_128753886	2.05128
3	128896022	128900531	CNV_3_128896022_128900531	1.02564
3	129075846	129082397	CNV_3_129075846_129082397	77.9487
3	129763332	129792289	CNV_3_129763332_129792289	22.5641
3	131708324	131713323	CNV_3_131708324_131713323	1.53846
3	131989241	131995085	CNV_3_131989241_131995085	20.5128
3	133016377	133027367	CNV_3_133016377_133027367	0.512821
3	135945626	135958317	CNV_3_135945626_135958317	0.512821
3	136020982	136026064	CNV_3_136020982_136026064	9.74359
3	137029547	137043959	CNV_3_137029547_137043959	3.07692
3	137381162	137387771	CNV_3_137381162_137387771	2.05128
3	140544422	140546921	CNV_3_140544422_140546921	51.2821
3	141902615	141905614	CNV_3_141902615_141905614	1.02564
3	143950441	143955290	CNV_3_143950441_143955290	0.512821
3	144224616	144230065	CNV_3_144224616_144230065	0.512821
3	144237016	144240215	CNV_3_144237016_144240215	2.05128
3	144282068	144292217	CNV_3_144282068_144292217	1.53846
3	144751855	144755854	CNV_3_144751855_144755854	0.512821
3	145232265	145242164	CNV_3_145232265_145242164	0.512821
3	145627686	145644214	CNV_3_145627686_145644214	1.02564
3	145636779	145644214	CNV_3_145636779_145644214	1.53846
3	145640566	145644464	CNV_3_145640566_145644464	2.05128
3	145649236	145662611	CNV_3_145649236_145662611	1.02564
3	146380518	146384967	CNV_3_146380518_146384967	0.512821
3	146385268	146389767	CNV_3_146385268_146389767	98.4615
3	146568532	146572881	CNV_3_146568532_146572881	0.512821
3	147337769	147340468	CNV_3_147337769_147340468	0.512821
3	153464761	153469960	CNV_3_153464761_153469960	7.69231
3	154290061	154326197	CNV_3_154290061_154326197	1.02564
3	154317098	154340756	CNV_3_154317098_154340756	1.53846
3	154335998	154344358	CNV_3_154335998_154344358	1.53846
3	154336898	154418540	CNV_3_154336898_154418540	1.02564
3	158807546	158814218	CNV_3_158807546_158814218	3.58974
3	161773868	161788867	CNV_3_161773868_161788867	0.512821
3	161915669	161920168	CNV_3_161915669_161920168	6.66667
3	161917369	161921868	CNV_3_161917369_161921868	8.71795
3	161929269	161931868	CNV_3_161929269_161931868	1.02564
3	161960381	161966802	CNV_3_161960381_161966802	0.512821
3	162000610	162004249	CNV_3_162000610_162004249	0.512821
3	162012400	162017549	CNV_3_162012400_162017549	0.512821
3	162118626	162121875	CNV_3_162118626_162121875	0.512821
3	162303407	162306456	CNV_3_162303407_162306456	2.05128
3	162307957	162313412	CNV_3_162307957_162313412	1.02564
3	162512678	162526827	CNV_3_162512678_162526827	75.3846
3	162526453	162545402	CNV_3_162526453_162545402	82.5641
3	162544266	162615965	CNV_3_162544266_162615965	75.3846
3	162717350	162723398	CNV_3_162717350_162723398	68.7179
3	163534336	163538085	CNV_3_163534336_163538085	0.512821
3	163537586	163541085	CNV_3_163537586_163541085	3.07692
3	163594988	163601169	CNV_3_163594988_163601169	0.512821
3	164115007	164177104	CNV_3_164115007_164177104	0.512821
3	164130155	164132704	CNV_3_164130155_164132704	0.512821
3	164150155	164158404	CNV_3_164150155_164158404	0.512821
3	164155405	164158404	CNV_3_164155405_164158404	1.53846
3	164302227	164312526	CNV_3_164302227_164312526	0.512821
3	164525081	164546900	CNV_3_164525081_164546900	0.512821
3	164532231	164538725	CNV_3_164532231_164538725	1.02564
3	165041452	165083375	CNV_3_165041452_165083375	3.07692
3	165263304	165296407	CNV_3_165263304_165296407	9.74359
3	165295869	165306292	CNV_3_165295869_165306292	0.512821
3	165553023	165558222	CNV_3_165553023_165558222	0.512821
3	165562981	165579645	CNV_3_165562981_165579645	0.512821
3	165813752	165818951	CNV_3_165813752_165818951	0.512821
3	165814252	165851001	CNV_3_165814252_165851001	0.512821
3	165952579	165959578	CNV_3_165952579_165959578	0.512821
3	166085790	166096057	CNV_3_166085790_166096057	17.9487
3	166148951	166151950	CNV_3_166148951_166151950	1.02564
3	166399501	166405000	CNV_3_166399501_166405000	0.512821
3	166845074	166849362	CNV_3_166845074_166849362	32.3077
3	168308407	168334756	CNV_3_168308407_168334756	0.512821
3	168330407	168335406	CNV_3_168330407_168335406	1.02564
3	168340907	168343406	CNV_3_168340907_168343406	0.512821
3	172341114	172346698	CNV_3_172341114_172346698	0.512821
3	172624311	172630810	CNV_3_172624311_172630810	0.512821
3	173208417	173217795	CNV_3_173208417_173217795	11.2821
3	173938976	173944489	CNV_3_173938976_173944489	1.02564
3	174077159	174080658	CNV_3_174077159_174080658	6.66667
3	174569376	174577625	CNV_3_174569376_174577625	0.512821
3	174621473	174630272	CNV_3_174621473_174630272	1.02564
3	175080166	175084287	CNV_3_175080166_175084287	9.23077
3	175124905	175130879	CNV_3_175124905_175130879	1.02564
3	175316648	175320797	CNV_3_175316648_175320797	0.512821
3	175879039	175885057	CNV_3_175879039_175885057	3.58974
3	175915258	175945137	CNV_3_175915258_175945137	2.05128
3	175929870	175936477	CNV_3_175929870_175936477	3.07692
3	176089470	176091969	CNV_3_176089470_176091969	0.512821
3	176242972	176246971	CNV_3_176242972_176246971	0.512821
3	176691232	176710028	CNV_3_176691232_176710028	2.5641
3	178309893	178316342	CNV_3_178309893_178316342	0.512821
3	179264588	179267787	CNV_3_179264588_179267787	22.5641
3	183854497	183858496	CNV_3_183854497_183858496	0.512821
3	184401892	184406391	CNV_3_184401892_184406391	0.512821
3	184486175	184507005	CNV_3_184486175_184507005	0.512821
3	186404117	186415171	CNV_3_186404117_186415171	0.512821
3	186408372	186412421	CNV_3_186408372_186412421	1.02564
3	186410922	186413421	CNV_3_186410922_186413421	1.02564
3	189092009	189100027	CNV_3_189092009_189100027	12.3077
3	189363474	189370807	CNV_3_189363474_189370807	38.4615
3	191064703	191071652	CNV_3_191064703_191071652	23.0769
3	191240166	191246665	CNV_3_191240166_191246665	2.5641
3	191789468	191794309	CNV_3_191789468_191794309	2.5641
3	191990917	191994966	CNV_3_191990917_191994966	5.12821
3	192598220	192609911	CNV_3_192598220_192609911	2.05128
3	192776931	192782630	CNV_3_192776931_192782630	17.4359
3	192875320	192885019	CNV_3_192875320_192885019	73.8462
3	193136163	193142512	CNV_3_193136163_193142512	12.3077
3	194404181	194406930	CNV_3_194404181_194406930	0.512821
3	194560439	194568504	CNV_3_194560439_194568504	5.12821
3	194571605	194580804	CNV_3_194571605_194580804	0.512821
3	195417618	195444580	CNV_3_195417618_195444580	86.1538
3	195428992	195453201	CNV_3_195428992_195453201	86.1538
3	195461323	195470322	CNV_3_195461323_195470322	57.9487
3	195559400	195567153	CNV_3_195559400_195567153	0.512821
3	195665658	195679369	CNV_3_195665658_195679369	1.53846
3	196340764	196346013	CNV_3_196340764_196346013	1.02564
3	196405096	196410045	CNV_3_196405096_196410045	0.512821
3	196514425	196534174	CNV_3_196514425_196534174	0.512821
3	197307248	197314535	CNV_3_197307248_197314535	10.7692
3	197844463	197850086	CNV_3_197844463_197850086	56.4103
3	197893330	197905348	CNV_3_197893330_197905348	10.2564
4	86932	97357	CNV_4_86932_97357	0.512821
4	138905	148626	CNV_4_138905_148626	3.07692
4	244661	248910	CNV_4_244661_248910	2.5641
4	637425	642050	CNV_4_637425_642050	3.58974
4	833981	836768	CNV_4_833981_836768	1.02564
4	1150510	1154659	CNV_4_1150510_1154659	1.02564
4	1175885	1185190	CNV_4_1175885_1185190	0.512821
4	1205958	1218457	CNV_4_1205958_1218457	0.512821
4	1245730	1249979	CNV_4_1245730_1249979	0.512821
4	1264030	1268624	CNV_4_1264030_1268624	0.512821
4	1331435	1346265	CNV_4_1331435_1346265	0.512821
4	1380561	1385060	CNV_4_1380561_1385060	0.512821
4	1480397	1486646	CNV_4_1480397_1486646	0.512821
4	1498897	1523367	CNV_4_1498897_1523367	1.02564
4	1526618	1569139	CNV_4_1526618_1569139	1.02564
4	1526618	1552505	CNV_4_1526618_1552505	1.02564
4	1554288	1569139	CNV_4_1554288_1569139	0.512821
4	1616734	1626283	CNV_4_1616734_1626283	0.512821
4	1704803	1711901	CNV_4_1704803_1711901	1.02564
4	1704803	1709551	CNV_4_1704803_1709551	1.02564
4	1707303	1711901	CNV_4_1707303_1711901	1.02564
4	1735602	1741101	CNV_4_1735602_1741101	1.02564
4	1808902	1821201	CNV_4_1808902_1821201	1.02564
4	2088159	2093158	CNV_4_2088159_2093158	1.02564
4	2342369	2349118	CNV_4_2342369_2349118	0.512821
4	2390715	2395914	CNV_4_2390715_2395914	0.512821
4	2812882	2825381	CNV_4_2812882_2825381	0.512821
4	2957036	2963087	CNV_4_2957036_2963087	1.02564
4	3059698	3069197	CNV_4_3059698_3069197	3.58974
4	3193751	3196250	CNV_4_3193751_3196250	1.02564
4	3397479	3458772	CNV_4_3397479_3458772	0.512821
4	3397479	3412103	CNV_4_3397479_3412103	0.512821
4	3454873	3465863	CNV_4_3454873_3465863	0.512821
4	3506962	3515017	CNV_4_3506962_3515017	0.512821
4	3573560	3577075	CNV_4_3573560_3577075	100
4	3619825	3627167	CNV_4_3619825_3627167	0.512821
4	3719209	3722958	CNV_4_3719209_3722958	0.512821
4	3793908	3803864	CNV_4_3793908_3803864	0.512821
4	3876215	3898037	CNV_4_3876215_3898037	0.512821
4	3894915	3902147	CNV_4_3894915_3902147	4.10256
4	3897184	3934920	CNV_4_3897184_3934920	3.07692
4	3935171	3960830	CNV_4_3935171_3960830	3.58974
4	3964935	4014686	CNV_4_3964935_4014686	3.07692
4	4013896	4022166	CNV_4_4013896_4022166	34.359
4	4025483	4110055	CNV_4_4025483_4110055	3.07692
4	4109073	4121760	CNV_4_4109073_4121760	22.0513
4	4122022	4152606	CNV_4_4122022_4152606	48.7179
4	4145550	4152531	CNV_4_4145550_4152531	48.2051
4	4152532	4158692	CNV_4_4152532_4158692	19.4872
4	4156674	4168651	CNV_4_4156674_4168651	3.07692
4	4903033	4912837	CNV_4_4903033_4912837	0.512821
4	5186869	5190468	CNV_4_5186869_5190468	0.512821
4	5406525	5411524	CNV_4_5406525_5411524	1.53846
4	5559211	5563410	CNV_4_5559211_5563410	0.512821
4	5769677	5781768	CNV_4_5769677_5781768	1.02564
4	5821076	5837495	CNV_4_5821076_5837495	0.512821
4	6012833	6017830	CNV_4_6012833_6017830	0.512821
4	6235495	6299637	CNV_4_6235495_6299637	0.512821
4	6235495	6246861	CNV_4_6235495_6246861	0.512821
4	6274632	6284637	CNV_4_6274632_6284637	0.512821
4	6289388	6299637	CNV_4_6289388_6299637	0.512821
4	6304763	6315062	CNV_4_6304763_6315062	0.512821
4	6307138	6322137	CNV_4_6307138_6322137	0.512821
4	6315688	6333637	CNV_4_6315688_6333637	0.512821
4	6408390	6412389	CNV_4_6408390_6412389	0.512821
4	6430921	6447620	CNV_4_6430921_6447620	0.512821
4	6460021	6464170	CNV_4_6460021_6464170	0.512821
4	6537847	6542096	CNV_4_6537847_6542096	0.512821
4	7023154	7025653	CNV_4_7023154_7025653	0.512821
4	7178626	7209178	CNV_4_7178626_7209178	0.512821
4	7178626	7181875	CNV_4_7178626_7181875	0.512821
4	7204179	7209178	CNV_4_7204179_7209178	0.512821
4	7244456	7325132	CNV_4_7244456_7325132	0.512821
4	7244456	7260557	CNV_4_7244456_7260557	0.512821
4	7307508	7314407	CNV_4_7307508_7314407	0.512821
4	7318383	7325132	CNV_4_7318383_7325132	0.512821
4	7346308	7349807	CNV_4_7346308_7349807	0.512821
4	7401777	7408526	CNV_4_7401777_7408526	0.512821
4	7579791	7588840	CNV_4_7579791_7588840	0.512821
4	7751526	7767775	CNV_4_7751526_7767775	0.512821
4	7751526	7754525	CNV_4_7751526_7754525	0.512821
4	7787401	7793025	CNV_4_7787401_7793025	0.512821
4	8017100	8021749	CNV_4_8017100_8021749	1.53846
4	8092659	8098358	CNV_4_8092659_8098358	1.02564
4	8155672	8175189	CNV_4_8155672_8175189	0.512821
4	8187438	8238265	CNV_4_8187438_8238265	0.512821
4	8231238	8238265	CNV_4_8231238_8238265	0.512821
4	8299917	8305666	CNV_4_8299917_8305666	0.512821
4	8433167	8444966	CNV_4_8433167_8444966	0.512821
4	8494813	8498812	CNV_4_8494813_8498812	0.512821
4	8527622	8539845	CNV_4_8527622_8539845	0.512821
4	8824504	8831203	CNV_4_8824504_8831203	0.512821
4	8824754	8829703	CNV_4_8824754_8829703	0.512821
4	8952951	8973770	CNV_4_8952951_8973770	32.3077
4	8975686	9037583	CNV_4_8975686_9037583	37.9487
4	8988848	9037583	CNV_4_8988848_9037583	37.9487
4	9060816	9085689	CNV_4_9060816_9085689	37.4359
4	9075025	9092281	CNV_4_9075025_9092281	37.9487
4	9075514	9107318	CNV_4_9075514_9107318	37.9487
4	9090982	9099868	CNV_4_9090982_9099868	31.2821
4	9095539	9105988	CNV_4_9095539_9105988	37.4359
4	9103608	9126941	CNV_4_9103608_9126941	42.0513
4	9125728	9159907	CNV_4_9125728_9159907	36.4103
4	9161545	9164556	CNV_4_9161545_9164556	100
4	9370761	9407490	CNV_4_9370761_9407490	38.4615
4	9372790	9437190	CNV_4_9372790_9437190	37.9487
4	9457272	9474183	CNV_4_9457272_9474183	62.5641
4	9486030	9492663	CNV_4_9486030_9492663	9.74359
4	9486607	9504722	CNV_4_9486607_9504722	8.71795
4	9619159	9633010	CNV_4_9619159_9633010	36.9231
4	9660027	9667302	CNV_4_9660027_9667302	0.512821
4	9756182	9763941	CNV_4_9756182_9763941	0.512821
4	9839670	9842419	CNV_4_9839670_9842419	0.512821
4	9879709	9887763	CNV_4_9879709_9887763	0.512821
4	10122701	10129596	CNV_4_10122701_10129596	0.512821
4	10144994	10150645	CNV_4_10144994_10150645	0.512821
4	10180396	10186145	CNV_4_10180396_10186145	0.512821
4	10220846	10233595	CNV_4_10220846_10233595	72.3077
4	10251146	10260395	CNV_4_10251146_10260395	0.512821
4	10392608	10402127	CNV_4_10392608_10402127	7.17949
4	11666618	11670617	CNV_4_11666618_11670617	17.4359
4	12366070	12385568	CNV_4_12366070_12385568	6.15385
4	15683506	15688755	CNV_4_15683506_15688755	0.512821
4	15760102	15768551	CNV_4_15760102_15768551	6.15385
4	16293482	16303666	CNV_4_16293482_16303666	0.512821
4	16370312	16405781	CNV_4_16370312_16405781	0.512821
4	16387967	16390516	CNV_4_16387967_16390516	0.512821
4	17036123	17040074	CNV_4_17036123_17040074	1.53846
4	17520698	17523297	CNV_4_17520698_17523297	0.512821
4	17573447	17577896	CNV_4_17573447_17577896	0.512821
4	18038189	18047688	CNV_4_18038189_18047688	1.02564
4	19735023	19739674	CNV_4_19735023_19739674	6.15385
4	19987875	19996524	CNV_4_19987875_19996524	0.512821
4	19991875	19996224	CNV_4_19991875_19996224	0.512821
4	20556548	20565797	CNV_4_20556548_20565797	4.10256
4	20664057	20673637	CNV_4_20664057_20673637	0.512821
4	20676938	20696149	CNV_4_20676938_20696149	0.512821
4	21081201	21085750	CNV_4_21081201_21085750	6.15385
4	21369380	21376879	CNV_4_21369380_21376879	50.2564
4	21447634	21467332	CNV_4_21447634_21467332	2.05128
4	21712776	21721981	CNV_4_21712776_21721981	0.512821
4	22252470	22258919	CNV_4_22252470_22258919	0.512821
4	24385594	24388494	CNV_4_24385594_24388494	0.512821
4	25501459	25508708	CNV_4_25501459_25508708	0.512821
4	26290568	26295367	CNV_4_26290568_26295367	9.74359
4	26651438	26659201	CNV_4_26651438_26659201	0.512821
4	26654622	26657201	CNV_4_26654622_26657201	1.02564
4	29033949	29040448	CNV_4_29033949_29040448	8.71795
4	29226499	29233748	CNV_4_29226499_29233748	9.74359
4	29861571	29876884	CNV_4_29861571_29876884	0.512821
4	31324848	31329897	CNV_4_31324848_31329897	2.5641
4	31906418	31918717	CNV_4_31906418_31918717	0.512821
4	33066401	33073350	CNV_4_33066401_33073350	1.02564
4	33377961	33386410	CNV_4_33377961_33386410	16.9231
4	34779875	34797403	CNV_4_34779875_34797403	29.2308
4	35240316	35244323	CNV_4_35240316_35244323	26.1538
4	35847871	35855883	CNV_4_35847871_35855883	10.2564
4	37650056	37656805	CNV_4_37650056_37656805	0.512821
4	37865622	37868121	CNV_4_37865622_37868121	0.512821
4	37893550	37897399	CNV_4_37893550_37897399	1.02564
4	37911657	37916006	CNV_4_37911657_37916006	0.512821
4	38142281	38148530	CNV_4_38142281_38148530	0.512821
4	38149931	38154033	CNV_4_38149931_38154033	0.512821
4	38234964	38262868	CNV_4_38234964_38262868	1.53846
4	38360016	38362515	CNV_4_38360016_38362515	0.512821
4	38810054	38855284	CNV_4_38810054_38855284	0.512821
4	38835029	38842228	CNV_4_38835029_38842228	0.512821
4	39056240	39064039	CNV_4_39056240_39064039	0.512821
4	39362970	39367269	CNV_4_39362970_39367269	0.512821
4	39753052	39778470	CNV_4_39753052_39778470	1.02564
4	39753052	39768709	CNV_4_39753052_39768709	1.02564
4	40200903	40207436	CNV_4_40200903_40207436	0.512821
4	40780868	40909888	CNV_4_40780868_40909888	0.512821
4	40870887	40909888	CNV_4_40870887_40909888	0.512821
4	40936190	40939639	CNV_4_40936190_40939639	0.512821
4	42762686	42769185	CNV_4_42762686_42769185	88.7179
4	43712640	43718889	CNV_4_43712640_43718889	0.512821
4	44018266	44027265	CNV_4_44018266_44027265	24.6154
4	44323762	44330446	CNV_4_44323762_44330446	3.58974
4	45521312	45527761	CNV_4_45521312_45527761	1.53846
4	45783541	45807140	CNV_4_45783541_45807140	2.05128
4	45788108	45794657	CNV_4_45788108_45794657	2.05128
4	48332370	48339469	CNV_4_48332370_48339469	0.512821
4	48724774	48743681	CNV_4_48724774_48743681	0.512821
4	48734214	48740543	CNV_4_48734214_48740543	0.512821
4	49490657	49509227	CNV_4_49490657_49509227	49.7436
4	49500560	49509227	CNV_4_49500560_49509227	48.7179
4	52840969	52869462	CNV_4_52840969_52869462	0.512821
4	53030816	53057242	CNV_4_53030816_53057242	0.512821
4	53045243	53048792	CNV_4_53045243_53048792	1.02564
4	53082660	53087562	CNV_4_53082660_53087562	15.8974
4	53391140	53395325	CNV_4_53391140_53395325	18.9744
4	54069136	54081783	CNV_4_54069136_54081783	2.05128
4	54329235	54338711	CNV_4_54329235_54338711	0.512821
4	54592419	54605461	CNV_4_54592419_54605461	0.512821
4	54927207	54929956	CNV_4_54927207_54929956	0.512821
4	55678299	55681049	CNV_4_55678299_55681049	1.53846
4	56181019	56186568	CNV_4_56181019_56186568	1.02564
4	56827553	56831052	CNV_4_56827553_56831052	0.512821
4	56910027	56913776	CNV_4_56910027_56913776	0.512821
4	57539982	57544481	CNV_4_57539982_57544481	13.8462
4	57682026	57685775	CNV_4_57682026_57685775	0.512821
4	57695027	57704029	CNV_4_57695027_57704029	0.512821
4	57821394	57826645	CNV_4_57821394_57826645	0.512821
4	58486165	58490716	CNV_4_58486165_58490716	27.6923
4	58921659	58934408	CNV_4_58921659_58934408	0.512821
4	58930909	58934408	CNV_4_58930909_58934408	0.512821
4	59569815	59580917	CNV_4_59569815_59580917	1.02564
4	59614136	59620136	CNV_4_59614136_59620136	0.512821
4	59719713	59726712	CNV_4_59719713_59726712	0.512821
4	59789334	59795233	CNV_4_59789334_59795233	0.512821
4	59883927	59906058	CNV_4_59883927_59906058	0.512821
4	59884502	59888501	CNV_4_59884502_59888501	1.02564
4	59891502	59894558	CNV_4_59891502_59894558	1.02564
4	60140575	60144574	CNV_4_60140575_60144574	0.512821
4	60288757	60296417	CNV_4_60288757_60296417	11.2821
4	60317244	60320293	CNV_4_60317244_60320293	1.02564
4	60424504	60447746	CNV_4_60424504_60447746	0.512821
4	60438254	60445003	CNV_4_60438254_60445003	0.512821
4	60788962	60796461	CNV_4_60788962_60796461	0.512821
4	60878258	60890507	CNV_4_60878258_60890507	1.02564
4	61395126	61398325	CNV_4_61395126_61398325	0.512821
4	61419126	61423125	CNV_4_61419126_61423125	0.512821
4	61424626	61428325	CNV_4_61424626_61428325	0.512821
4	63669452	63676151	CNV_4_63669452_63676151	22.0513
4	63826471	63831470	CNV_4_63826471_63831470	1.02564
4	64122693	64128192	CNV_4_64122693_64128192	0.512821
4	64134369	64152468	CNV_4_64134369_64152468	13.3333
4	64974989	64982238	CNV_4_64974989_64982238	0.512821
4	64989439	64996738	CNV_4_64989439_64996738	0.512821
4	65156501	65161400	CNV_4_65156501_65161400	0.512821
4	65808223	65811722	CNV_4_65808223_65811722	0.512821
4	65820423	65840472	CNV_4_65820423_65840472	4.10256
4	65831523	65841472	CNV_4_65831523_65841472	4.61538
4	65841223	65852522	CNV_4_65841223_65852522	0.512821
4	65987377	65991776	CNV_4_65987377_65991776	0.512821
4	66429387	66435886	CNV_4_66429387_66435886	0.512821
4	66590403	66608102	CNV_4_66590403_66608102	0.512821
4	66694630	66697229	CNV_4_66694630_66697229	2.05128
4	66961560	66971059	CNV_4_66961560_66971059	5.64103
4	67190034	67193233	CNV_4_67190034_67193233	0.512821
4	67190034	67193833	CNV_4_67190034_67193833	0.512821
4	67311052	67314976	CNV_4_67311052_67314976	1.02564
4	67312227	67316676	CNV_4_67312227_67316676	0.512821
4	67442817	67446566	CNV_4_67442817_67446566	0.512821
4	69383264	69445957	CNV_4_69383264_69445957	52.8205
4	69426778	69471897	CNV_4_69426778_69471897	53.3333
4	69491467	69509217	CNV_4_69491467_69509217	0.512821
4	69505331	69507892	CNV_4_69505331_69507892	0.512821
4	69685058	69691445	CNV_4_69685058_69691445	4.10256
4	69685358	69717843	CNV_4_69685358_69717843	4.10256
4	70124494	70148524	CNV_4_70124494_70148524	56.4103
4	70131627	70196925	CNV_4_70131627_70196925	56.9231
4	70233035	70247697	CNV_4_70233035_70247697	0.512821
4	70257437	70275054	CNV_4_70257437_70275054	4.61538
4	70257891	70267445	CNV_4_70257891_70267445	4.61538
4	70513127	70516626	CNV_4_70513127_70516626	0.512821
4	70959031	70975270	CNV_4_70959031_70975270	1.02564
4	70966781	70971030	CNV_4_70966781_70971030	1.02564
4	70972621	70984004	CNV_4_70972621_70984004	3.07692
4	70977732	70983154	CNV_4_70977732_70983154	3.58974
4	70986853	70991602	CNV_4_70986853_70991602	2.05128
4	70988103	70991602	CNV_4_70988103_70991602	2.05128
4	70993103	71022703	CNV_4_70993103_71022703	1.02564
4	71014103	71017352	CNV_4_71014103_71017352	1.02564
4	71023604	71028403	CNV_4_71023604_71028403	1.02564
4	71025904	71036425	CNV_4_71025904_71036425	1.02564
4	71037976	71041725	CNV_4_71037976_71041725	1.02564
4	71061426	71065925	CNV_4_71061426_71065925	1.02564
4	71065926	71068425	CNV_4_71065926_71068425	1.53846
4	71066426	71081111	CNV_4_71066426_71081111	1.02564
4	71557449	71565952	CNV_4_71557449_71565952	0.512821
4	72004305	72009484	CNV_4_72004305_72009484	0.512821
4	72062140	72068943	CNV_4_72062140_72068943	0.512821
4	73420269	73426018	CNV_4_73420269_73426018	8.20513
4	73552225	73560842	CNV_4_73552225_73560842	28.7179
4	73730060	73735817	CNV_4_73730060_73735817	1.02564
4	74411829	74418071	CNV_4_74411829_74418071	0.512821
4	74681543	74693292	CNV_4_74681543_74693292	0.512821
4	75079562	75083311	CNV_4_75079562_75083311	10.7692
4	76592788	76599287	CNV_4_76592788_76599287	0.512821
4	76710781	76714530	CNV_4_76710781_76714530	1.02564
4	77166088	77179037	CNV_4_77166088_77179037	3.07692
4	77781852	77790601	CNV_4_77781852_77790601	3.07692
4	78121533	78128232	CNV_4_78121533_78128232	0.512821
4	78491849	78497503	CNV_4_78491849_78497503	9.74359
4	81473579	81477178	CNV_4_81473579_81477178	1.02564
4	82859152	82903258	CNV_4_82859152_82903258	0.512821
4	82877227	82879976	CNV_4_82877227_82879976	1.53846
4	83227010	83231009	CNV_4_83227010_83231009	0.512821
4	83286633	83291382	CNV_4_83286633_83291382	1.02564
4	83636026	83641075	CNV_4_83636026_83641075	8.71795
4	85125909	85132686	CNV_4_85125909_85132686	2.05128
4	89054040	89058689	CNV_4_89054040_89058689	0.512821
4	89115565	89121070	CNV_4_89115565_89121070	1.02564
4	89350579	89354828	CNV_4_89350579_89354828	0.512821
4	90297656	90304905	CNV_4_90297656_90304905	2.05128
4	90580573	90592127	CNV_4_90580573_90592127	3.07692
4	90886004	90891510	CNV_4_90886004_90891510	2.5641
4	91132463	91139962	CNV_4_91132463_91139962	0.512821
4	91132513	91136462	CNV_4_91132513_91136462	1.02564
4	91885341	91894840	CNV_4_91885341_91894840	3.58974
4	91931593	91935842	CNV_4_91931593_91935842	6.15385
4	92144890	92150639	CNV_4_92144890_92150639	0.512821
4	92413976	92423225	CNV_4_92413976_92423225	0.512821
4	92449442	92452691	CNV_4_92449442_92452691	0.512821
4	92473219	92478218	CNV_4_92473219_92478218	8.20513
4	92756586	92760685	CNV_4_92756586_92760685	2.5641
4	92893371	92939097	CNV_4_92893371_92939097	1.02564
4	92908631	92912830	CNV_4_92908631_92912830	1.02564
4	93050791	93057822	CNV_4_93050791_93057822	0.512821
4	93112258	93118632	CNV_4_93112258_93118632	0.512821
4	93212444	93215693	CNV_4_93212444_93215693	0.512821
4	93233054	93237553	CNV_4_93233054_93237553	1.02564
4	93301804	93305303	CNV_4_93301804_93305303	0.512821
4	93582220	93586969	CNV_4_93582220_93586969	0.512821
4	93587970	93592969	CNV_4_93587970_93592969	0.512821
4	93875502	93882306	CNV_4_93875502_93882306	0.512821
4	94091861	94095610	CNV_4_94091861_94095610	0.512821
4	94367734	94371933	CNV_4_94367734_94371933	1.02564
4	96436405	96441654	CNV_4_96436405_96441654	0.512821
4	97319276	97325763	CNV_4_97319276_97325763	3.58974
4	97784845	97790366	CNV_4_97784845_97790366	20
4	98210771	98216420	CNV_4_98210771_98216420	1.02564
4	98603861	98612533	CNV_4_98603861_98612533	0.512821
4	102527045	102535844	CNV_4_102527045_102535844	5.12821
4	103118139	103123888	CNV_4_103118139_103123888	0.512821
4	104204746	104248889	CNV_4_104204746_104248889	8.71795
4	104661009	104665266	CNV_4_104661009_104665266	1.02564
4	105017160	105025421	CNV_4_105017160_105025421	1.02564
4	105207242	105210391	CNV_4_105207242_105210391	1.02564
4	105226042	105229441	CNV_4_105226042_105229441	1.02564
4	105266881	105273630	CNV_4_105266881_105273630	2.05128
4	106707523	106717141	CNV_4_106707523_106717141	1.53846
4	107056927	107063426	CNV_4_107056927_107063426	22.0513
4	108152800	108161849	CNV_4_108152800_108161849	11.2821
4	110840740	110845489	CNV_4_110840740_110845489	9.74359
4	111296551	111301550	CNV_4_111296551_111301550	6.66667
4	112297266	112309613	CNV_4_112297266_112309613	10.2564
4	112677371	112681405	CNV_4_112677371_112681405	2.5641
4	113225466	113232097	CNV_4_113225466_113232097	4.10256
4	113603586	113607335	CNV_4_113603586_113607335	0.512821
4	115175902	115183921	CNV_4_115175902_115183921	69.7436
4	115507860	115513859	CNV_4_115507860_115513859	43.5897
4	115781013	115821774	CNV_4_115781013_115821774	0.512821
4	115813013	115823574	CNV_4_115813013_115823574	0.512821
4	115829225	115863524	CNV_4_115829225_115863524	0.512821
4	115831994	115835743	CNV_4_115831994_115835743	1.02564
4	115850775	115857274	CNV_4_115850775_115857274	0.512821
4	116167247	116177246	CNV_4_116167247_116177246	10.2564
4	116186947	116192746	CNV_4_116186947_116192746	0.512821
4	116252689	116255388	CNV_4_116252689_116255388	0.512821
4	116430805	116435254	CNV_4_116430805_116435254	0.512821
4	116640301	116654150	CNV_4_116640301_116654150	1.53846
4	116665487	116672484	CNV_4_116665487_116672484	1.53846
4	116699329	116704228	CNV_4_116699329_116704228	1.02564
4	116741002	116745751	CNV_4_116741002_116745751	0.512821
4	116825088	116833537	CNV_4_116825088_116833537	0.512821
4	116880131	116888130	CNV_4_116880131_116888130	0.512821
4	116895881	116899362	CNV_4_116895881_116899362	1.02564
4	116897190	116904184	CNV_4_116897190_116904184	0.512821
4	116916685	116921716	CNV_4_116916685_116921716	0.512821
4	116954782	116960781	CNV_4_116954782_116960781	0.512821
4	117004187	117007686	CNV_4_117004187_117007686	0.512821
4	117110190	117113389	CNV_4_117110190_117113389	1.02564
4	117366047	117394996	CNV_4_117366047_117394996	1.02564
4	117374797	117381796	CNV_4_117374797_117381796	1.02564
4	117507763	117511532	CNV_4_117507763_117511532	0.512821
4	117525283	117536301	CNV_4_117525283_117536301	1.02564
4	117530552	117534601	CNV_4_117530552_117534601	1.02564
4	117705166	117708315	CNV_4_117705166_117708315	0.512821
4	118398448	118402797	CNV_4_118398448_118402797	0.512821
4	118424298	118428226	CNV_4_118424298_118428226	0.512821
4	119125535	119130301	CNV_4_119125535_119130301	32.8205
4	120552841	120556090	CNV_4_120552841_120556090	7.17949
4	121523124	121545373	CNV_4_121523124_121545373	2.05128
4	122282327	122290126	CNV_4_122282327_122290126	9.23077
4	125273325	125309125	CNV_4_125273325_125309125	3.07692
4	125283888	125290325	CNV_4_125283888_125290325	3.07692
4	126482401	126487850	CNV_4_126482401_126487850	2.05128
4	127365863	127371112	CNV_4_127365863_127371112	2.5641
4	128381712	128390748	CNV_4_128381712_128390748	1.02564
4	129844527	129849776	CNV_4_129844527_129849776	1.53846
4	130752738	130757987	CNV_4_130752738_130757987	1.02564
4	130773795	130779388	CNV_4_130773795_130779388	1.02564
4	130870233	130875232	CNV_4_130870233_130875232	0.512821
4	131154905	131158404	CNV_4_131154905_131158404	1.02564
4	131345238	131353167	CNV_4_131345238_131353167	1.53846
4	131680871	131684392	CNV_4_131680871_131684392	1.53846
4	131703958	131708957	CNV_4_131703958_131708957	0.512821
4	131706508	131711457	CNV_4_131706508_131711457	0.512821
4	132147118	132150217	CNV_4_132147118_132150217	0.512821
4	132285129	132288128	CNV_4_132285129_132288128	0.512821
4	132300929	132303428	CNV_4_132300929_132303428	0.512821
4	132432887	132437761	CNV_4_132432887_132437761	0.512821
4	132635830	132651545	CNV_4_132635830_132651545	9.23077
4	132638109	132647851	CNV_4_132638109_132647851	8.20513
4	132933101	132952350	CNV_4_132933101_132952350	1.53846
4	132933776	132945800	CNV_4_132933776_132945800	1.53846
4	132942851	132946100	CNV_4_132942851_132946100	5.12821
4	132947351	132953350	CNV_4_132947351_132953350	1.53846
4	133098435	133103313	CNV_4_133098435_133103313	2.05128
4	133368605	133377704	CNV_4_133368605_133377704	0.512821
4	133620921	133624545	CNV_4_133620921_133624545	4.61538
4	134085791	134090640	CNV_4_134085791_134090640	0.512821
4	134173519	134182887	CNV_4_134173519_134182887	3.58974
4	134742634	134747633	CNV_4_134742634_134747633	0.512821
4	135094272	135104521	CNV_4_135094272_135104521	0.512821
4	135202807	135206556	CNV_4_135202807_135206556	1.02564
4	135818070	135829125	CNV_4_135818070_135829125	1.02564
4	135919912	135923161	CNV_4_135919912_135923161	1.53846
4	135919912	135924661	CNV_4_135919912_135924661	1.53846
4	136351447	136355046	CNV_4_136351447_136355046	0.512821
4	136396182	136399231	CNV_4_136396182_136399231	0.512821
4	136500809	136504308	CNV_4_136500809_136504308	0.512821
[truncated: 5,610 more rows]
