# Supplementary material for: Copy number variation in human genomes from three major ethno-linguistic groups in Africa
Source: BMC Genomics. 2020 Apr 10;21:289. doi: 10.1186/s12864-020-6669-y (PMC7147055; doi:10.1186/s12864-020-6669-y)
Supplement: Supplementary file 4 — Additional file 4: Table S3. Counts of CNV types detected by both algorithms. [file 12864_2020_6669_MOESM4_ESM.xls]

## Sheet: S3 Table CountsCNVtypes.txt
Table S3. Counts of CNV types detected by both algorithms
Counts Loci with CNV
Copies	ALL	DRC	GUI	UGB	UGN	CIV
0	940	505	514	431	502	501
1	5222	2819	3461	2831	3424	2368
3	5264	2569	3723	2499	2762	1368
4	1445	311	952	355	913	302
5	488	167	302	165	326	157
6	219	87	102	59	181	85
7	112	51	52	36	69	43
8	61	15	11	18	34	11
9	31	9	5	4	16	8
10	20	1	3	6	13	1
11	14	4	1	5	7	3
12	11	1	1	0	9	2
13	2	1	0	2	0	0
14	3	0	2	0	1	0
15	1	0	0	0	1	0
16	2	0	0	0	2	0
17	1	0	0	1	0	0
18	2	1	0	0	1	0
19	1	0	0	0	1	0
20	0	0	0	0	0	0
Counts CNV
Copies	ALL	DRC	GUI	UGB	UGN	CIV
0	12294	2585	2593	1733	2774	2609
1	74498	14043	18744	10158	18800	12753
3	38268	6863	11591	4938	10137	4739
4	24954	5015	5858	3442	5733	4906
5	4930	972	1050	637	1252	1019
6	3141	613	742	385	792	609
7	489	113	124	50	136	66
8	177	27	27	44	53	26
9	64	19	12	5	20	8
10	31	2	4	6	16	3
11	26	6	1	5	11	3
12	17	1	1	0	13	2
13	5	2	0	3	0	0
14	3	0	2	0	1	0
15	2	0	0	0	2	0
16	2	0	0	0	2	0
17	1	0	0	1	0	0
18	2	1	0	0	1	0
19	2	0	0	0	2	0
20	0	0	0	0	0	0
