# Supplementary material for: Copy number variation in human genomes from three major ethno-linguistic groups in Africa
Source: BMC Genomics. 2020 Apr 10;21:289. doi: 10.1186/s12864-020-6669-y (PMC7147055; doi:10.1186/s12864-020-6669-y)
Supplement: Supplementary file 5 — Additional file 5: Table S4. Genes intersected by novel CNV. [file 12864_2020_6669_MOESM5_ESM.xls]

## Sheet: gstrip_mops2dgv.novel.EnsGenes2
Table S4. Genes intersected by novel CNV
CNV_Chr	CNV_Start	CNV_End	CNV_width	Ensembl Chromosome/scaffold name	Gene start (bp)	Gene end (bp)	Gene stable ID	Feature Type
1	110323097	110325596	2499	1	110325202	110326427		Promoter Flanking Region
1	110367110	110369609	2499	1	110363602	110367599		Promoter Flanking Region
1	110367110	110369609	2499	1	110368201	110368400		Enhancer
1	156186996	156191245	4249	1	156182773	156213123	ENSG00000260238	protein_coding	PMF1-BGLAP readthrough [Source:HGNC Symbol;Acc:42953]
1	156186996	156191245	4249	1	156182784	156212874	ENSG00000160783	protein_coding	polyamine-modulated factor 1 [Source:HGNC Symbol;Acc:9112]
1	156186996	156191245	4249	1	156187201	156188599		Promoter Flanking Region
1	15645871	15649420	3549	1	15573768	15726779	ENSG00000142621	protein_coding	forkhead-associated (FHA) phosphopeptide binding domain 1 [Source:HGNC Symbol;Acc:29408]
1	24843690	24847344	3654	1	24829387	24867530	ENSG00000117602	protein_coding	RCAN family member 3 [Source:HGNC Symbol;Acc:3042]
1	24855995	24858494	2499	1	24829387	24867530	ENSG00000117602	protein_coding	RCAN family member 3 [Source:HGNC Symbol;Acc:3042]
1	24855995	24858494	2499	1	24855945	24856204	ENSG00000266551	misc_RNA	RNA, 7SL, cytoplasmic 857, pseudogene [Source:HGNC Symbol;Acc:46873]
1	25885323	25889822	4499	1	25870071	25895377	ENSG00000157978	protein_coding	low density lipoprotein receptor adaptor protein 1 [Source:HGNC Symbol;Acc:18640]
1	25885323	25889822	4499	1	25887402	25889600		Promoter Flanking Region
1	29500465	29504225	3760	1	29474255	29508499	ENSG00000116350	protein_coding	serine/arginine-rich splicing factor 4 [Source:HGNC Symbol;Acc:10786]
1	29500465	29504225	3760	1	29503049	29503498		Open chromatin
1	29500465	29504225	3760	1	29504201	29504400		Enhancer
1	33249556	33254555	4999	1	33240840	33283754	ENSG00000134684	protein_coding	tyrosyl-tRNA synthetase [Source:HGNC Symbol;Acc:12840]
1	33638084	33641883	3799	1	33611003	33647660	ENSG00000116525	protein_coding	tripartite motif containing 62 [Source:HGNC Symbol;Acc:25574]
1	33638084	33641883	3799	1	33641841	33642584		Open chromatin
1	70224183	70227432	3249	1	70034081	70617628	ENSG00000033122	protein_coding	leucine rich repeat containing 7 [Source:HGNC Symbol;Acc:18531]
1	7265637	7269436	3799	1	6845384	7829766	ENSG00000171735	protein_coding	calmodulin binding transcription activator 1 [Source:HGNC Symbol;Acc:18806]
1	7265637	7269436	3799	1	7267801	7268600		CTCF Binding Site
1	7265637	7269436	3799	1	7268012	7268376		Open chromatin
1	7881000	7883499	2499	1	7844380	7905237	ENSG00000049246	protein_coding	period circadian clock 3 [Source:HGNC Symbol;Acc:8847]
1	7881000	7883499	2499	1	7870302	7887402	ENSG00000236266	antisense
1	88239142	88248891	9749	1	88244463	88245024		Open chromatin
1	88240892	88246116	5224	1	88244463	88245024		Open chromatin
10	124043400	124045899	2499	10	124030821	124097677	ENSG00000138152	protein_coding	BTB (POZ) domain containing 16 [Source:HGNC Symbol;Acc:26340]
10	124043400	124045899	2499	10	124045181	124045707		Open chromatin
10	125817489	125821338	3849	10	125767184	125853206	ENSG00000182022	protein_coding	carbohydrate (N-acetylgalactosamine 4-sulfate 6-O) sulfotransferase 15 [Source:HGNC Symbol;Acc:18137]
10	125817489	125821338	3849	10	125818263	125818443		Open chromatin
10	25236798	25242997	6199	10	25137536	25241533	ENSG00000099256	protein_coding	phosphoribosyl transferase domain containing 1 [Source:HGNC Symbol;Acc:23333]
10	25236798	25242997	6199	10	25241000	25242201		Promoter
10	25236798	25242997	6199	10	25242170	25242442	ENSG00000273107	lincRNA
11	125238557	125248256	9699	11	125034583	125303285	ENSG00000165495	protein_coding	PBX/knotted 1 homeobox 2 [Source:HGNC Symbol;Acc:16714]
11	125238557	125248256	9699	11	125241237	125241893		TF binding site
11	125238557	125248256	9699	11	125243564	125244602		Open chromatin
11	125238557	125248256	9699	11	125246000	125246400		Enhancer
11	126020741	126023240	2499	11	126022438	126022952		Open chromatin
11	28004443	28006942	2499	11	28000216	28041122	ENSG00000255094	lincRNA
11	44354637	44359436	4799	11	44354792	44355342		TF binding site
11	45238303	45242052	3749	11	45115564	45247734	ENSG00000019485	protein_coding	PR domain containing 11 [Source:HGNC Symbol;Acc:13996]
11	45238303	45242052	3749	11	45237366	45256843	ENSG00000254664	antisense
11	46669141	46673190	4049	11	46638826	46696368	ENSG00000175224	protein_coding	autophagy related 13 [Source:HGNC Symbol;Acc:29091]
11	46669141	46673190	4049	11	46670001	46671600		Enhancer
11	46722934	46727733	4799	11	46721200	46723401		Promoter
11	46722934	46727733	4799	11	46722368	46727462	ENSG00000175213	protein_coding	zinc finger protein 408 [Source:HGNC Symbol;Acc:20041]
11	57093042	57098791	5749	11	57093077	57095432	ENSG00000254662	antisense
11	57093042	57098791	5749	11	57093459	57103351	ENSG00000149136	protein_coding	structure specific recognition protein 1 [Source:HGNC Symbol;Acc:11327]
11	57093042	57098791	5749	11	57096333	57096435	ENSG00000238692	snoRNA	Small nucleolar RNA U13 [Source:RFAM;Acc:RF01210]
11	79710868	79723117	12249	11	79718569	79719056		Open chromatin
12	120473802	120483114	9312	12	120427673	120532298	ENSG00000135127	protein_coding	coiled-coil domain containing 64 [Source:HGNC Symbol;Acc:28095]
12	122517383	122520232	2849	12	122516200	122519001		Promoter
12	122517383	122520232	2849	12	122516628	122631894	ENSG00000175727	protein_coding	MLX interacting protein [Source:HGNC Symbol;Acc:17055]
12	14053511	14057710	4199	12	13693165	14133053	ENSG00000273079	protein_coding	glutamate receptor, ionotropic, N-methyl D-aspartate 2B [Source:HGNC Symbol;Acc:4586]
12	20525727	20528426	2699	12	20522179	20837315	ENSG00000172572	protein_coding	phosphodiesterase 3A, cGMP-inhibited [Source:HGNC Symbol;Acc:8778]
12	81886830	81890733	3903	12	81652045	82153332	ENSG00000139220	protein_coding	protein tyrosine phosphatase, receptor type, f polypeptide (PTPRF), interacting protein (liprin), alpha 2 [Source:HGNC Symbol;Acc:9246]
13	111929496	111932995	3499	13	111766906	111958084	ENSG00000102606	protein_coding	Rho guanine nucleotide exchange factor (GEF) 7 [Source:HGNC Symbol;Acc:15607]
13	28139611	28142110	2499	13	28120050	28194541	ENSG00000139517	protein_coding	ligand of numb-protein X 2 [Source:HGNC Symbol;Acc:20421]
13	30095766	30098265	2499	13	30083547	30169825	ENSG00000139514	protein_coding	solute carrier family 7 (cationic amino acid transporter, y+ system), member 1 [Source:HGNC Symbol;Acc:11057]
13	30095766	30098265	2499	13	30096074	30096872		Open chromatin
13	30095766	30098265	2499	13	30097697	30098087		Open chromatin
14	23822350	23826099	3749	14	23821400	23822401		Promoter
14	23822350	23826099	3749	14	23823201	23823800		CTCF Binding Site
14	23822350	23826099	3749	14	23825611	23834961	ENSG00000100842	protein_coding	embryonal Fyn-associated substrate [Source:HGNC Symbol;Acc:16898]
14	23822350	23826099	3749	14	23825615	23826212	ENSG00000259018	antisense
14	36994229	37002178	7949	14	36994001	36995200		CTCF Binding Site
14	36994229	37002178	7949	14	36994030	36994453		Open chromatin
14	36994229	37002178	7949	14	36994642	36995090		TF binding site
14	73225343	73229792	4449	14	73086004	73360809	ENSG00000205683	protein_coding	D4, zinc and double PHD fingers, family 3 [Source:HGNC Symbol;Acc:17427]
14	73271240	73279314	8074	14	73086004	73360809	ENSG00000205683	protein_coding	D4, zinc and double PHD fingers, family 3 [Source:HGNC Symbol;Acc:17427]
15	25381700	25385299	3599	15	25223730	25664609	ENSG00000224078	processed_transcript	small nucleolar RNA host gene 14 (non-protein coding) [Source:HGNC Symbol;Acc:37462]
15	35901630	35904879	3249	15	35838396	36151202	ENSG00000248079	lincRNA	DPH6 antisense RNA 1 (head to head) [Source:HGNC Symbol;Acc:44147]
15	38776223	38778722	2499	15	38746328	38779911	ENSG00000171262	protein_coding	family with sequence similarity 98, member B [Source:HGNC Symbol;Acc:26773]
15	64761910	64769919	8009	15	64752941	64978264	ENSG00000180357	protein_coding	zinc finger protein 609 [Source:HGNC Symbol;Acc:29003]
15	64761910	64769919	8009	15	64762452	64763563	ENSG00000259682	sense_intronic
15	64768420	64775420	7000	15	64752941	64978264	ENSG00000180357	protein_coding	zinc finger protein 609 [Source:HGNC Symbol;Acc:29003]
15	68876984	68883033	6049	15	68871308	69020145	ENSG00000103647	protein_coding	coronin, actin binding protein, 2B [Source:HGNC Symbol;Acc:2256]
15	68876984	68883033	6049	15	68877801	68879600		Enhancer
15	68880459	68888708	8249	15	68871308	69020145	ENSG00000103647	protein_coding	coronin, actin binding protein, 2B [Source:HGNC Symbol;Acc:2256]
15	70328955	70332704	3749	15	70328864	70329218		Open chromatin
15	93330451	93339365	8914	15	93160673	93353114	ENSG00000185442	protein_coding	family with sequence similarity 174, member B [Source:HGNC Symbol;Acc:34339]
15	93330451	93339365	8914	15	93338604	93339036		TF binding site
15	93330451	93339365	8914	15	93338877	93339669	ENSG00000258527	pseudogene	ankyrin repeat and SOCS box containing 9 pseudogene 1 [Source:HGNC Symbol;Acc:20972]
16	29939703	29944151	4448	16	29938157	29940254	ENSG00000247735	antisense
16	31196595	31199294	2699	16	31191431	31203127	ENSG00000089280	protein_coding	fused in sarcoma [Source:HGNC Symbol;Acc:4010]
16	31196595	31199294	2699	16	31197201	31198000		Promoter Flanking Region
16	53796933	53799432	2499	16	53737875	54155853	ENSG00000140718	protein_coding	fat mass and obesity associated [Source:HGNC Symbol;Acc:24678]
16	53941953	53944852	2899	16	53737875	54155853	ENSG00000140718	protein_coding	fat mass and obesity associated [Source:HGNC Symbol;Acc:24678]
16	60456522	60461121	4599	16	60393746	60476149	ENSG00000261436	lincRNA
16	61902478	61909977	7499	16	61681146	62070939	ENSG00000150394	protein_coding	cadherin 8, type 2 [Source:HGNC Symbol;Acc:1767]
16	61930978	61933477	2499	16	61681146	62070939	ENSG00000150394	protein_coding	cadherin 8, type 2 [Source:HGNC Symbol;Acc:1767]
16	64556271	64560520	4249	16	64398684	64634150	ENSG00000259846	lincRNA
17	16935663	16939662	3999	17	16935001	16936200		Enhancer
17	16935663	16939662	3999	17	16938775	16939173		Open chromatin
17	16935663	16939662	3999	17	16939600	16940400		Enhancer
17	17403645	17407144	3499	17	17404201	17404800		CTCF Binding Site
17	28132576	28145349	12773	17	27952956	28257294	ENSG00000141298	protein_coding	slingshot protein phosphatase 2 [Source:HGNC Symbol;Acc:30580]
17	28132576	28145349	12773	17	28134601	28135200		CTCF Binding Site
17	28132576	28145349	12773	17	28134786	28136200		Promoter Flanking Region
17	28183544	28188043	4499	17	27952956	28257294	ENSG00000141298	protein_coding	slingshot protein phosphatase 2 [Source:HGNC Symbol;Acc:30580]
17	28705233	28708682	3449	17	28705400	28708201		Promoter
17	28705233	28708682	3449	17	28705923	28797007	ENSG00000108582	protein_coding	carboxypeptidase D [Source:HGNC Symbol;Acc:2301]
17	56921923	56925923	4000	17	56833230	57058983	ENSG00000175175	protein_coding	protein phosphatase, Mg2+/Mn2+ dependent, 1E [Source:HGNC Symbol;Acc:19322]
17	69435552	69438951	3399	17	69437166	69437722		Open chromatin
17	69782810	69809642	26832	17	69789012	69789582		Open chromatin
17	69782810	69809642	26832	17	69797345	69797901		Open chromatin
17	69788060	69793559	5499	17	69789012	69789582		Open chromatin
17	71527078	71530077	2999	17	71330523	71640228	ENSG00000069188	protein_coding	sidekick cell adhesion molecule 2 [Source:HGNC Symbol;Acc:19308]
17	71591877	71595900	4023	17	71330523	71640228	ENSG00000069188	protein_coding	sidekick cell adhesion molecule 2 [Source:HGNC Symbol;Acc:19308]
17	71591877	71595900	4023	17	71591601	71592200		CTCF Binding Site
17	71591877	71595900	4023	17	71591686	71592130		TF binding site
18	13271587	13275588	4001	18	13217497	13652754	ENSG00000168675	protein_coding	low density lipoprotein receptor class A domain containing 4 [Source:HGNC Symbol;Acc:1224]
19	32859431	32862680	3249	19	32836500	32878573	ENSG00000168813	protein_coding	zinc finger protein 507 [Source:HGNC Symbol;Acc:23783]
19	44783935	44788899	4964	19	44732882	44809199	ENSG00000159917	protein_coding	zinc finger protein 235 [Source:HGNC Symbol;Acc:12866]
19	45529103	45533203	4100	19	45504688	45541452	ENSG00000104856	protein_coding	v-rel avian reticuloendotheliosis viral oncogene homolog B [Source:HGNC Symbol;Acc:9956]
19	5907977	5912476	4499	19	5904852	5914718	ENSG00000267314	protein_coding	Uncharacterized protein [Source:UniProtKB/TrEMBL;Acc:K7ERU9]
19	5907977	5912476	4499	19	5904869	5910864	ENSG00000187650	protein_coding	vimentin-type intermediate filament associated coiled-coil protein [Source:HGNC Symbol;Acc:33803]
19	5907977	5912476	4499	19	5908836	5909417		TF binding site
19	5907977	5912476	4499	19	5909856	5910535		TF binding site
19	5907977	5912476	4499	19	5911589	5913910	ENSG00000267571	antisense
19	5907977	5912476	4499	19	5911718	5915888	ENSG00000105519	protein_coding	calcyphosine [Source:HGNC Symbol;Acc:1487]
19	8537530	8540029	2499	19	8509651	8553998	ENSG00000099783	protein_coding	heterogeneous nuclear ribonucleoprotein M [Source:HGNC Symbol;Acc:5046]
19	8537530	8540029	2499	19	8538801	8539000		Promoter Flanking Region
2	106082667	106086866	4199	2	106084339	106084578		Open chromatin
2	110044877	110047526	2649	2	109745804	110262207	ENSG00000172985	protein_coding	SH3 domain containing ring finger 3 [Source:HGNC Symbol;Acc:24699]
2	11541108	11545329	4221	2	11534107	11543203	ENSG00000224177	lincRNA	long intergenic non-protein coding RNA 570 [Source:HGNC Symbol;Acc:43717]
2	11541108	11545329	4221	2	11543401	11545200		Enhancer
2	11722991	11725490	2499	2	11674242	11782914	ENSG00000196208	protein_coding	growth regulation by estrogen in breast cancer 1 [Source:HGNC Symbol;Acc:24885]
2	11722991	11725490	2499	2	11722401	11725200		CTCF Binding Site
2	11722991	11725490	2499	2	11722880	11723566		Open chromatin
2	11722991	11725490	2499	2	11724001	11724401		Enhancer
2	11722991	11725490	2499	2	11724899	11725176	ENSG00000239899	misc_RNA	RNA, 7SL, cytoplasmic 674, pseudogene [Source:HGNC Symbol;Acc:46690]
2	124946019	124954766	8747	2	124782864	125672864	ENSG00000155052	protein_coding	contactin associated protein-like 5 [Source:HGNC Symbol;Acc:18748]
2	128507660	128511384	3724	2	128458596	128568761	ENSG00000136709	protein_coding	WD repeat domain 33 [Source:HGNC Symbol;Acc:25651]
2	135537178	135540927	3749	2	135493034	135676280	ENSG00000224043	antisense	CCNT2 antisense RNA 1 [Source:HGNC Symbol;Acc:40130]
2	135537178	135540927	3749	2	135540401	135540800		CTCF Binding Site
2	157174660	157179459	4799	2	157176401	157177199		Promoter Flanking Region
2	157174660	157179459	4799	2	157178201	157178400		Promoter Flanking Region
2	157174660	157179459	4799	2	157178801	157179000		Promoter Flanking Region
2	159210481	159217843	7362	2	159027593	159313265	ENSG00000153237	protein_coding	coiled-coil domain containing 148 [Source:HGNC Symbol;Acc:25191]
2	166504766	166508765	3999	2	166326157	166545917	ENSG00000178662	protein_coding	cysteine-serine-rich nuclear protein 3 [Source:HGNC Symbol;Acc:30729]
2	166863208	166868507	5299	2	166813909	167158294	ENSG00000236107	antisense
2	166863208	166868507	5299	2	166845670	166984523	ENSG00000144285	protein_coding	sodium channel, voltage-gated, type I, alpha subunit [Source:HGNC Symbol;Acc:10585]
2	167113455	167118704	5249	2	166813909	167158294	ENSG00000236107	antisense
2	167113455	167118704	5249	2	167051695	167232503	ENSG00000169432	protein_coding	sodium channel, voltage-gated, type IX, alpha subunit [Source:HGNC Symbol;Acc:10597]
2	181175712	181182711	6999	2	181178817	181179178		Open chromatin
2	190488521	190508033	19512	2	190498001	190498600		CTCF Binding Site
2	190488521	190508033	19512	2	190506290	190506737		Open chromatin
2	199621650	199624161	2511	2	199417919	199637080	ENSG00000225421	lincRNA
2	236662648	236665397	2749	2	236402733	237040444	ENSG00000157985	protein_coding	ArfGAP with GTPase domain, ankyrin repeat and PH domain 1 [Source:HGNC Symbol;Acc:16922]
2	27102710	27107283	4573	2	27070615	27173219	ENSG00000157851	protein_coding	dihydropyrimidinase-like 5 [Source:HGNC Symbol;Acc:20637]
2	32211183	32221832	10649	2	32090129	32236299	ENSG00000162959	protein_coding	mediator of cell motility 1 [Source:HGNC Symbol;Acc:14014]
2	32211183	32221832	10649	2	32092878	32264881	ENSG00000162961	protein_coding	dpy-30 homolog (C. elegans) [Source:HGNC Symbol;Acc:24590]
2	32211183	32221832	10649	2	32212001	32213001		Enhancer
2	85826448	85829197	2749	2	85825671	85830319	ENSG00000168890	protein_coding	transmembrane protein 150A [Source:HGNC Symbol;Acc:24677]
2	85833979	85843574	9595	2	85829979	85876403	ENSG00000168883	protein_coding	ubiquitin specific peptidase 39 [Source:HGNC Symbol;Acc:20071]
2	85833979	85843574	9595	2	85833777	85839189	ENSG00000168887	protein_coding	chromosome 2 open reading frame 68 [Source:HGNC Symbol;Acc:34353]
2	85833979	85843574	9595	2	85838400	85839601		Promoter
2	85833979	85843574	9595	2	85843000	85844201		Promoter
2	85999846	86002345	2499	2	85978467	86015189	ENSG00000168874	protein_coding	atonal homolog 8 (Drosophila) [Source:HGNC Symbol;Acc:24126]
2	85999846	86002345	2499	2	85997802	86001199		Promoter Flanking Region
2	85999846	86002345	2499	2	86001842	86002146		Open chromatin
21	25905665	25909984	4319	21	25801054	25920256	ENSG00000237484	lincRNA
21	25905665	25909984	4319	21	25801054	25920256	ENSG00000237484	lincRNA
22	28433731	28437410	3679	22	28374004	29075853	ENSG00000100154	protein_coding	tetratricopeptide repeat domain 28 [Source:HGNC Symbol;Acc:29179]
22	28501398	28505897	4499	22	28374004	29075853	ENSG00000100154	protein_coding	tetratricopeptide repeat domain 28 [Source:HGNC Symbol;Acc:29179]
22	34428061	34434310	6249	22	34413462	34584414	ENSG00000236052	lincRNA
3	101456280	101461913	5633	3	101442769	101489406	ENSG00000182504	protein_coding	centrosomal protein 97kDa [Source:HGNC Symbol;Acc:26244]
3	147337769	147340468	2699	3	147338748	147339002		Open chromatin
3	40613455	40618704	5249	3	40566369	40616176	ENSG00000172888	protein_coding	zinc finger protein 621 [Source:HGNC Symbol;Acc:24787]
3	40613455	40618704	5249	3	40616196	40616631		Open chromatin
3	46130112	46134861	4749	3	46130402	46143599		Promoter Flanking Region
4	134085791	134090640	4849	4	134070470	134129356	ENSG00000138650	protein_coding	protocadherin 10 [Source:HGNC Symbol;Acc:13404]
4	173542322	173547921	5599	4	172733405	173962710	ENSG00000174473	protein_coding	UDP-N-acetyl-alpha-D-galactosamine:polypeptide N-acetylgalactosaminyltransferase-like 6 [Source:HGNC Symbol;Acc:33844]
4	37865622	37868121	2499	4	37866001	37868200		Promoter Flanking Region
4	37893550	37897399	3849	4	37892400	37893801		Promoter
4	37893550	37897399	3849	4	37892708	38140796	ENSG00000065882	protein_coding	TBC1 (tre-2/USP6, BUB2, cdc16) domain family, member 1 [Source:HGNC Symbol;Acc:11578]
4	37911657	37916006	4349	4	37892708	38140796	ENSG00000065882	protein_coding	TBC1 (tre-2/USP6, BUB2, cdc16) domain family, member 1 [Source:HGNC Symbol;Acc:11578]
4	38142281	38148530	6249	4	38143467	38144357		Open chromatin
4	38142281	38148530	6249	4	38145596	38146061		Open chromatin
4	38142281	38148530	6249	4	38146889	38147232		Open chromatin
4	38142281	38148530	6249	4	38147286	38147872		Open chromatin
4	38149931	38154033	4102	4	38151547	38152717		Open chromatin
4	39362970	39367269	4299	4	39289076	39367995	ENSG00000035928	protein_coding	replication factor C (activator 1) 1, 145kDa [Source:HGNC Symbol;Acc:9969]
4	39362970	39367269	4299	4	39364494	39364968		Open chromatin
4	39362970	39367269	4299	4	39367000	39368600		Promoter
4	54927207	54929956	2749	4	54243810	55161439	ENSG00000145216	protein_coding	factor interacting with PAPOLA and CPSF1 [Source:HGNC Symbol;Acc:19124]
4	54927207	54929956	2749	4	54875956	54930857	ENSG00000109220	protein_coding	cysteine-rich hydrophobic domain 2 [Source:HGNC Symbol;Acc:1935]
4	54927207	54929956	2749	4	54927213	54927377	ENSG00000269506	protein_coding	HCG2027126; Uncharacterized protein [Source:UniProtKB/TrEMBL;Acc:M0R1I9]
4	54927207	54929956	2749	4	54928200	54928601		Promoter
4	54927207	54929956	2749	4	54928800	54931401		Promoter
4	76710781	76714530	3749	4	76649777	76735382	ENSG00000138768	protein_coding	USO1 vesicle transport factor [Source:HGNC Symbol;Acc:30904]
4	89350579	89354828	4249	4	89299891	89364263	ENSG00000138642	protein_coding	HECT and RLD domain containing E3 ubiquitin protein ligase family member 6 [Source:HGNC Symbol;Acc:26072]
5	10431201	10434200	2999	5	10353815	10440500	ENSG00000145495	protein_coding	membrane-associated ring finger (C3HC4) 6, E3 ubiquitin protein ligase [Source:HGNC Symbol;Acc:30550]
5	10431201	10434200	2999	5	10432506	10432910		Open chromatin
5	131893845	131897594	3749	5	131891711	131980313	ENSG00000113522	protein_coding	RAD50 homolog (S. cerevisiae) [Source:HGNC Symbol;Acc:9816]
5	131893845	131897594	3749	5	131892001	131894001		Promoter
5	131893845	131897594	3749	5	131895201	131895400		Promoter Flanking Region
5	138119013	138122775	3762	5	137946656	138270723	ENSG00000044115	protein_coding	catenin (cadherin-associated protein), alpha 1, 102kDa [Source:HGNC Symbol;Acc:2509]
5	139420720	139425619	4899	5	139226364	139422884	ENSG00000158458	protein_coding	neuregulin 2 [Source:HGNC Symbol;Acc:7998]
5	139420720	139425619	4899	5	139419401	139421200		CTCF Binding Site
5	139420720	139425619	4899	5	139421600	139423001		Promoter
5	168319373	168325872	6499	5	168088745	168728133	ENSG00000184347	protein_coding	slit homolog 3 (Drosophila) [Source:HGNC Symbol;Acc:11087]
5	67458467	67474426	15959	5	67466801	67467400		Promoter Flanking Region
5	67467292	67472291	4999	5	67466801	67467400		Promoter Flanking Region
5	67479545	67484844	5299	5	67483069	67483951		Promoter Flanking Region
6	127598662	127604161	5499	6	127587755	127609712	ENSG00000118518	protein_coding	ring finger protein 146 [Source:HGNC Symbol;Acc:21336]
6	127604012	127629161	25149	6	127587755	127609712	ENSG00000118518	protein_coding	ring finger protein 146 [Source:HGNC Symbol;Acc:21336]
6	127604012	127629161	25149	6	127609855	127664754	ENSG00000093144	protein_coding	enoyl CoA hydratase domain containing 1 [Source:HGNC Symbol;Acc:21489]
6	127604012	127629161	25149	6	127612801	127613000		Promoter Flanking Region
6	127604012	127629161	25149	6	127618612	127619126		TF binding site
6	127604012	127629161	25149	6	127621401	127622001		Enhancer
6	127604012	127629161	25149	6	127622495	127622664		Open chromatin
6	127604012	127629161	25149	6	127623801	127624200		CTCF Binding Site
6	127604012	127629161	25149	6	127623875	127624224		Open chromatin
6	127773008	127778257	5249	6	127759551	127840146	ENSG00000255330	protein_coding	C6orf174 protein [Source:UniProtKB/TrEMBL;Acc:A5PLQ8]
6	127773008	127778257	5249	6	127759551	127840500	ENSG00000214338	protein_coding	SOGA family member 3 [Source:HGNC Symbol;Acc:21494]
6	127773008	127778257	5249	6	127761488	127780536	ENSG00000189367	protein_coding	KIAA0408 [Source:HGNC Symbol;Acc:21636]
6	160259895	160264394	4499	6	160263001	160263600		CTCF Binding Site
6	166039927	166043301	3374	6	165740776	166400091	ENSG00000112541	protein_coding	phosphodiesterase 10A [Source:HGNC Symbol;Acc:8772]
6	166041177	166044176	2999	6	165740776	166400091	ENSG00000112541	protein_coding	phosphodiesterase 10A [Source:HGNC Symbol;Acc:8772]
6	26546099	26549648	3549	6	26538633	26546482	ENSG00000182952	protein_coding	high mobility group nucleosomal binding domain 4 [Source:HGNC Symbol;Acc:4989]
6	26546099	26549648	3549	6	26545801	26546308		Promoter Flanking Region
6	3290354	3292853	2499	6	3231637	3303607	ENSG00000180822	protein_coding	proteasome (prosome, macropain) assembly chaperone 4 [Source:HGNC Symbol;Acc:21108]
6	3290354	3292853	2499	6	3269196	3457256	ENSG00000137266	protein_coding	solute carrier family 22, member 23 [Source:HGNC Symbol;Acc:21106]
6	3290354	3292853	2499	6	3288401	3292800		CTCF Binding Site
6	3290354	3292853	2499	6	3292207	3292583		TF binding site
6	40236739	40240088	3349	6	40239305	40243976	ENSG00000227131	lincRNA
6	41538809	41545908	7099	6	41514164	41570122	ENSG00000137166	protein_coding	forkhead box P4 [Source:HGNC Symbol;Acc:20842]
6	41538809	41545908	7099	6	41545573	41547100		Promoter Flanking Region
6	41710628	41714127	3499	6	41704449	41721847	ENSG00000096088	protein_coding	progastricsin (pepsinogen C) [Source:HGNC Symbol;Acc:8890]
6	42291325	42300099	8774	6	42192669	42419789	ENSG00000124496	protein_coding	transcriptional regulating factor 1 [Source:HGNC Symbol;Acc:18273]
6	42291325	42300099	8774	6	42292423	42292717		Open chromatin
6	43755083	43758082	2999	6	43757601	43758400		Enhancer
6	43810970	43814894	3924	6	43810964	43811262		TF binding site
6	43810970	43814894	3924	6	43814384	43814731		Open chromatin
6	43852713	43857712	4999	6	43855601	43856000		CTCF Binding Site
6	43852713	43857712	4999	6	43855736	43856049		TF binding site
6	43852713	43857712	4999	6	43856601	43856800		CTCF Binding Site
6	54215498	54220497	4999	6	54172657	54254950	ENSG00000137251	protein_coding	tubulointerstitial nephritis antigen [Source:HGNC Symbol;Acc:14599]
6	56107959	56111108	3149	6	55921388	56258892	ENSG00000124749	protein_coding	collagen, type XXI, alpha 1 [Source:HGNC Symbol;Acc:17025]
6	56107959	56111108	3149	6	56108310	56108724		Open chromatin
6	56107959	56111108	3149	6	56109668	56109995		Open chromatin
6	56107959	56111108	3149	6	56110627	56111215		Open chromatin
6	97029822	97036396	6574	6	97010424	97064512	ENSG00000112214	protein_coding	four and a half LIM domains 5 [Source:HGNC Symbol;Acc:17371]
7	131585560	131590309	4749	7	131582400	131633712	ENSG00000224865	lincRNA
7	132088507	132092806	4299	7	131808091	132333447	ENSG00000221866	protein_coding	plexin A4 [Source:HGNC Symbol;Acc:9102]
7	132088507	132092806	4299	7	132088601	132088800		CTCF Binding Site
7	132088507	132092806	4299	7	132090720	132091256		Open chromatin
7	136513441	136518539	5098	7	136370306	136866854	ENSG00000234352	antisense	hsa-mir-490 [Source:miRBase;Acc:MI0003125]
7	36179777	36186526	6749	7	36186451	36187633	ENSG00000271117	pseudogene
7	79808028	79811527	3499	7	79763271	79848718	ENSG00000127955	protein_coding	guanine nucleotide binding protein (G protein), alpha inhibiting activity polypeptide 1 [Source:HGNC Symbol;Acc:4384]
7	92833460	92835959	2499	7	92817899	92855837	ENSG00000188175	protein_coding	HEPACAM family member 2 [Source:HGNC Symbol;Acc:27364]
7	99465768	99471854	6086	7	99467464	99467517	ENSG00000260445	pseudogene
7	99465768	99471854	6086	7	99469791	99469881	ENSG00000260524	pseudogene	cytochrome P450, family 3, subfamily A, polypeptide 52, pseudogene [Source:HGNC Symbol;Acc:42412]
8	113322114	113327913	5799	8	113235157	114449328	ENSG00000164796	protein_coding	CUB and Sushi multiple domains 3 [Source:HGNC Symbol;Acc:19291]
8	113398083	113401402	3319	8	113235157	114449328	ENSG00000164796	protein_coding	CUB and Sushi multiple domains 3 [Source:HGNC Symbol;Acc:19291]
8	39656892	39660441	3549	8	39601254	39695808	ENSG00000104755	protein_coding	ADAM metallopeptidase domain 2 [Source:HGNC Symbol;Acc:198]
8	48587795	48591994	4199	8	48173167	48648868	ENSG00000164808	protein_coding	scaffolding protein involved in DNA repair [Source:HGNC Symbol;Acc:28971]
8	48587795	48591994	4199	8	48588201	48589800		Enhancer
8	48587795	48591994	4199	8	48590201	48590400		Enhancer
8	48587795	48591994	4199	8	48591001	48591200		Enhancer
8	49785115	49807164	22049	8	49783401	49785200		CTCF Binding Site
8	49785115	49807164	22049	8	49786170	49786538		Open chromatin
8	49785115	49807164	22049	8	49788591	49789079		TF binding site
8	49785115	49807164	22049	8	49801655	49801870		Open chromatin
8	49785115	49807164	22049	8	49803966	49804543		Open chromatin
8	49787365	49790114	2749	8	49788591	49789079		TF binding site
8	49833565	49837164	3599	8	49830249	49834299	ENSG00000019549	protein_coding	snail family zinc finger 2 [Source:HGNC Symbol;Acc:11094]
8	49833565	49837164	3599	8	49830801	49834601		Promoter
8	49833565	49837164	3599	8	49835141	49836508		Promoter Flanking Region
8	49833565	49837164	3599	8	49836001	49836200		CTCF Binding Site
8	49833565	49837164	3599	8	49836801	49837000		CTCF Binding Site
8	65029025	65031524	2499	8	64599737	65281115	ENSG00000253554	antisense
8	65217304	65221803	4499	8	64599737	65281115	ENSG00000253554	antisense
8	89139067	89144116	5049	8	89044237	89340254	ENSG00000156103	protein_coding	matrix metallopeptidase 16 (membrane-inserted) [Source:HGNC Symbol;Acc:7162]
8	89139067	89144116	5049	8	89142401	89142667		Open chromatin
8	89139067	89144116	5049	8	89142748	89143137		Open chromatin
8	9429361	9432560	3199	8	9413424	9639856	ENSG00000173273	protein_coding	tankyrase, TRF1-interacting ankyrin-related ADP-ribose polymerase [Source:HGNC Symbol;Acc:11941]
9	23743011	23747560	4549	9	23690102	23826335	ENSG00000107105	protein_coding	ELAV like neuron-specific RNA binding protein 2 [Source:HGNC Symbol;Acc:3313]
9	23744111	23746810	2699	9	23690102	23826335	ENSG00000107105	protein_coding	ELAV like neuron-specific RNA binding protein 2 [Source:HGNC Symbol;Acc:3313]
9	77217948	77220547	2599	9	77112281	77308093	ENSG00000198963	protein_coding	RAR-related orphan receptor B [Source:HGNC Symbol;Acc:10259]
9	79039090	79042039	2949	9	79034752	79122332	ENSG00000187210	protein_coding	glucosaminyl (N-acetyl) transferase 1, core 2 [Source:HGNC Symbol;Acc:4203]
9	79075108	79078957	3849	9	79034752	79122332	ENSG00000187210	protein_coding	glucosaminyl (N-acetyl) transferase 1, core 2 [Source:HGNC Symbol;Acc:4203]
9	79075108	79078957	3849	9	79073601	79075601		Promoter
9	79075108	79078957	3849	9	79077201	79077600		Promoter Flanking Region
9	94243511	94248560	5049	9	94245600	94246400		Enhancer
9	97750169	97754419	4250	9	97488983	97849441	ENSG00000148120	protein_coding	chromosome 9 open reading frame 3 [Source:HGNC Symbol;Acc:1361]
9	97750169	97754419	4250	9	97752070	97752658		TF binding site
9	97750169	97754419	4250	9	97754250	97754600		TF binding site
9	97756920	97759419	2499	9	97488983	97849441	ENSG00000148120	protein_coding	chromosome 9 open reading frame 3 [Source:HGNC Symbol;Acc:1361]
9	97756920	97759419	2499	9	97757401	97759400		Enhancer
9	98660300	98665299	4999	9	98637983	98776842	ENSG00000182150	protein_coding	excision repair cross-complementing rodent repair deficiency, complementation group 6-like 2 [Source:HGNC Symbol;Acc:26922]
