# Supplementary material for: Copy number variation in human genomes from three major ethno-linguistic groups in Africa
Source: BMC Genomics. 2020 Apr 10;21:289. doi: 10.1186/s12864-020-6669-y (PMC7147055; doi:10.1186/s12864-020-6669-y)
Supplement: Supplementary file 6 — Additional file 6: Table S5. Novel CNVR intersecting the GWAS catalogue SNPs. [file 12864_2020_6669_MOESM6_ESM.xls]

## Sheet: novelcnv_gwascat.txt
Table S5. Novel CNVR intersecting the GWAS catalogue SNPs
CNV_ID	GWAScat_CHR	GWAScat_SNP	REPORTED GENE(S)	MAPPED_GENE	DISEASE/TRAIT	MAPPED_TRAIT	STRONGEST SNP-RISK ALLELE	SNPS	P-VALUE	OR or BETA	95% CI (TEXT)	PLATFORM [SNPS PASSING QC]	PUBMEDID	STUDY
CNV_1_15645871_15649420	1	15646322	ZBTB17	ZBTB17	Idiopathic dilated cardiomyopathy	dilated cardiomyopathy	rs10927875-?	rs10927875	1e-09	1.32	[1.19-1.43]	Illumina [517382]	21459883	A genome-wide association study identifies two loci associated with heart failure due to dilated cardiomyopathy.
CNV_1_24843690_24847344	1	24845193	RUNX3, SYF2	LOC391020 - SYF2	Male-pattern baldness	androgenetic alopecia	rs7534070-?	rs7534070	5e-11	1.20192	[1.14-1.27]	Illumina [13436641] (imputed)	27182965	Detection and interpretation of shared genetic influences on 42 human traits.
CNV_1_197761455_197764254	1	197763019	CRB1, DENND1B	DENND1B	Crohn's disease	Crohn's disease	rs2488397-?	rs2488397	5e-11			Illumina [9560910] (imputed)	28067908	Genome-wide association study implicates immune activation of multiple integrin genes in inflammatory bowel disease.
CNV_1_197761455_197764254	1	197763019	CRB1, DENND1B	DENND1B	Inflammatory bowel disease	inflammatory bowel disease	rs2488397-?	rs2488397	4e-11			Illumina [9725440] (imputed)	28067908	Genome-wide association study implicates immune activation of multiple integrin genes in inflammatory bowel disease.
CNV_1_197761455_197764254	1	197763019	NR	DENND1B	Inflammatory bowel disease	inflammatory bowel disease	rs2488397-?	rs2488397	5e-16			Affymetrix, Illumina [~ 9000000] (imputed)	26192919	Association analyses identify 38 susceptibility loci for inflammatory bowel disease and highlight shared genetic risk across populations.
CNV_1_197761455_197764254	1	197763732	DENND1B	DENND1B	Chronic inflammatory diseases (ankylosing spondylitis, Crohn's disease, psoriasis, primary sclerosing cholangitis, ulcerative colitis) (pleiotropy)	ankylosing spondylitis, psoriasis, ulcerative colitis, Crohn's disease, sclerosing cholangitis	rs16841904-?	rs16841904	2e-09			Illumina [130052]	26974007	Analysis of five chronic inflammatory diseases identifies 27 new associations and highlights disease-specific patterns at shared loci.
CNV_6_127598662_127604161	6	127603475	NR	THEMIS - PTPRK	Inflammatory bowel disease	inflammatory bowel disease	rs13204742-A	rs13204742	5e-10	1.09595	[1.07-1.12]	Affymetrix, Illumina [~ 9000000] (imputed)	26192919	Association analyses identify 38 susceptibility loci for inflammatory bowel disease and highlight shared genetic risk across populations.
CNV_6_127598662_127604161	6	127603475	intergenic	THEMIS - PTPRK	Crohn's disease	Crohn's disease	rs13204742-T	rs13204742	8e-15	1.173	[1.118-1.23]	Affymetrix, Illumina [1230000] (imputed)	23128233	Host-microbe interactions have shaped the genetic architecture of inflammatory bowel disease.
CNV_11_46722934_46727733	11	46723790	NR	CKAP5	Total body bone mineral density	bone density	rs61884327-T	rs61884327	5e-16	0.0801	unit decrease	Affymetrix, Illumina [~ 23700000] (imputed)	29304378	Life-Course Genome-wide Association Study Meta-analysis of Total Body BMD and Assessment of Age-Specific Effects.
CNV_12_120473802_120483114	12	120483021	RPL12P33	RPL12P33 - HNF1A-AS1	Eosinophil counts	eosinophil count	rs371638091-A	rs371638091	7e-10	0.0232805	[0.016-0.031] unit decrease	Affymetrix [~ 2500000] (imputed)	27863252	The Allelic Landscape of Human Blood Cell Trait Variation and Links to Common Complex Disease.
CNV_12_120473802_120483114	12	120483021	RPL12P33	RPL12P33 - HNF1A-AS1	Mean corpuscular hemoglobin	mean corpuscular hemoglobin	rs371638091-A	rs371638091	6e-10	0.0231848	[0.016-0.031] unit increase	Affymetrix [~ 2500000] (imputed)	27863252	The Allelic Landscape of Human Blood Cell Trait Variation and Links to Common Complex Disease.
CNV_14_28750980_28757354	14	28755622	ENSG00000257522	LOC102724934	Intelligence (multi-trait analysis)	intelligence, self reported educational attainment	rs17641673-A	rs17641673	2e-08	0.0273916	[0.018-0.037] unit increase	Affymetrix [NR]	29326435	A combined analysis of genetically correlated traits identifies 187 loci and a role for neurogenesis and myelination in intelligence.
CNV_14_73271240_73279314	14	73274935	ELMSAN1	ELMSAN1	High light scatter reticulocyte count	reticulocyte count	rs533217053-C	rs533217053	4e-22	0.210278	[0.17-0.25] unit increase	Affymetrix [~ 2500000] (imputed)	27863252	The Allelic Landscape of Human Blood Cell Trait Variation and Links to Common Complex Disease.
CNV_14_73271240_73279314	14	73274935	ELMSAN1	ELMSAN1	High light scatter reticulocyte percentage of red cells	reticulocyte count	rs533217053-C	rs533217053	2e-21	0.206528	[0.16-0.25] unit increase	Affymetrix [~ 2500000] (imputed)	27863252	The Allelic Landscape of Human Blood Cell Trait Variation and Links to Common Complex Disease.
CNV_14_73271240_73279314	14	73274935	ELMSAN1	ELMSAN1	Immature fraction of reticulocytes	reticulocyte count	rs533217053-C	rs533217053	6e-10	0.133397	[0.091-0.176] unit increase	Affymetrix [~ 2500000] (imputed)	27863252	The Allelic Landscape of Human Blood Cell Trait Variation and Links to Common Complex Disease.
CNV_14_73271240_73279314	14	73274935	ELMSAN1	ELMSAN1	Reticulocyte count	reticulocyte count	rs533217053-C	rs533217053	2e-22	0.211873	[0.17-0.25] unit increase	Affymetrix [~ 2500000] (imputed)	27863252	The Allelic Landscape of Human Blood Cell Trait Variation and Links to Common Complex Disease.
CNV_14_73271240_73279314	14	73274935	ELMSAN1	ELMSAN1	Reticulocyte fraction of red cells	reticulocyte count	rs533217053-C	rs533217053	2e-22	0.21236	[0.17-0.26] unit increase	Affymetrix [~ 2500000] (imputed)	27863252	The Allelic Landscape of Human Blood Cell Trait Variation and Links to Common Complex Disease.
