# Supplementary material for: Copy number variation in human genomes from three major ethno-linguistic groups in Africa
Source: BMC Genomics. 2020 Apr 10;21:289. doi: 10.1186/s12864-020-6669-y (PMC7147055; doi:10.1186/s12864-020-6669-y)
Supplement: Supplementary file 7 — Additional file 7: Table S6A. All CNVR intersecting OMIM genes B. Novel CNVR intersecting OMIM genes. [file 12864_2020_6669_MOESM7_ESM.xls]

## Sheet: S6_A_Results_all_OMIM
Table S6A. All CNVR intersecting OMIM genes
EnsemblId	name	mim Number	clinvar Accessions	Preferred Title	Alternative Titles
		616891		DWARF OPEN READING FRAME
ENSG00000001626	CYSTIC FIBROSIS; CFTR POLYMORPHISM; CFTR POLYMORPHISM; CFTR POLYMORPHISM; CYSTIC FIBROSIS; CYSTIC FIBROSIS; CYSTIC FIBROSIS; CYSTIC FIBROSIS; CYSTIC FIBROSIS; CYSTIC FIBROSIS; CYSTIC FIBROSIS; CYSTIC FIBROSIS; CYSTIC FIBROSIS; CYSTIC FIBROSIS; In both parents of a sibship in which 3 children with cystic fibrosis (CF; {219700}) had died within months of birth (2 with pneumonia and 1 with presumed …	602421	RCV000624683;;;RCV000626693;;;RCV000626692;;;RCV000007523;;;RCV000007524;;;RCV000119038;;;RCV000417138;;;RCV000058929;;;RCV000211188;;;RCV000505932; RCV000007525;;;RCV000224705;;;RCV000261734; RCV000007526; RCV000007527;;;RCV000058930;;;RCV000660769; RCV000078997;;;RCV000007528;;;RCV000190992;;;RCV000507719;;;RCV000007529;;;RCV000417156;;;RCV000266539; RCV000007530;;;RCV000506615; RCV000660853;;;…	CYSTIC FIBROSIS TRANSMEMBRANE CONDUCTANCE REGULATOR; CFTR	ATP-BINDING CASSETTE, SUBFAMILY C, MEMBER 7; ABCC7
ENSG00000002016		600392		RAD52, YEAST, HOMOLOG OF; RAD52
ENSG00000002746		610384		HECT, C2, AND WW DOMAINS-CONTAINING E3 UBIQUITIN-PROTEIN LIGASE 1; HECW1	NEDD4-LIKE UBIQUITIN-PROTE;
ENSG00000002822	LYMPHOMA, SOMATIC; PROSTATE CANCER, SOMATIC	602686	RCV000007328; RCV000007329	MITOTIC ARREST-DEFICIENT 1, YEAST, HOMOLOG-LIKE 1; MAD1L1	MITOTIC ARREST-DEFICIENT 1,; 181; TXBP181
ENSG00000002834		602920		LIM AND SH3 PROTEIN 1; LASP1	MLN50
ENSG00000003400	AUTOIMMUNE LYMPHOPROLIFERATIVE SYNDROME, TYPE IIA; REMOVED FROM DATABASE; NON-HODGKIN LYMPHOMA, SOMATIC; NON-HODGKIN LYMPHOMA, SOMATIC; NON-HODGKIN LYMPHOMA, SOMATIC; GASTRIC CANCER, SOMATIC; RECLASSIFIED - VARIANT OF UNKNOWN SIGNIFICANCE	601762	RCV000008205; RCV000008206; RCV000008208;;;RCV000008207; RCV000008209; RCV000008210; RCV000008211	CASPASE 10, APOPTOSIS-RELATED CYSTEINE PROTEASE; CASP10	MCH4
ENSG00000003402		603599		CASP8- AND FADD-LIKE APOPTOSIS REGULATOR; CFLAR	FLICE INHIBI; R OF TOXICITY; MRIT
ENSG00000003436		152310		TISSUE FACTOR PATHWAY INHIBITOR; TFPI	EXTRINSIC PATH;
ENSG00000004399		604282		PLEXIN D1; PLXND1
ENSG00000004534		606886		RNA-BINDING MOTIF PROTEIN 6; RBM6	DEF3
ENSG00000004660		611411		CALCIUM/CALMODULIN-DEPENDENT PROTEIN KINASE KINASE 1, ALPHA; CAMKK1	CAMKK-ALPHA; CAMKKA
ENSG00000004777		614902		RHO GTPase-ACTIVATING PROTEIN 33; ARHGAP33	TC10/CDC42 GTPase-ACTIVATING PROTEIN; TCGAP
ENSG00000004846		611785		ATP-BINDING CASSETTE, SUBFAMILY B, MEMBER 5; ABCB5
ENSG00000004948	OSTEOPOROSIS, SUSCEPTIBILITY TO	114131	RCV000019203	CALCITONIN RECEPTOR; CALCR	CTR; CTR1
ENSG00000005007		601430		UPF1, YEAST, HOMOLOG OF; UPF1	SE TRANSCRIPTS 1; RENT1
ENSG00000005020		605215		SRC KINASE-ASSOCIATED PHOSPHOPROTEIN 2; SKAP2	SKAP55-RELATED PROTEIN; SKAP55R
ENSG00000005108		612249		THROMBOSPONDIN TYPE-1 DOMAIN-CONTAINING PROTEIN 7A; THSD7A	KIAA0960
ENSG00000005206		608239		SIGNAL PEPTIDE PEPTIDASE-LIKE 2B	S;
ENSG00000005483		608444		LYSINE-SPECIFIC METHYLTRANSFERASE 2E; KMT2E	MYELOID/LYMPHOID OR MIXED-LINEAGE LEUKEMIA 5; MLL5
ENSG00000006007		605943		GLYCEROPHOSPHODIESTER PHOSPHODIESTERASE 1; GDE1	MEMBRANE INTERACTING PROTE; EMBRANE PROTEIN
ENSG00000006283	SPINOCEREBELLAR ATAXIA 42; SPINOCEREBELLAR ATAXIA 42, EARLY-ONSET, SEVERE, WITH NEURODEVELOPMENTAL DEFICITS; SPINOCEREBELLAR ATAXIA 42, EARLY-ONSET, SEVERE, WITH NEURODEVELOPMENTAL DEFICITS	604065	RCV000207440;;;RCV000509294; RCV000677308;;;RCV000624028;;;RCV000263291; RCV000677309	CALCIUM CHANNEL, VOLTAGE-DEPENDENT, T TYPE, ALPHA-1G SUBUNIT; CACNA1G
ENSG00000006530	SENGERS SYNDROME; CATARACT 38	610345	RCV000023808; RCV000023809; RCV000023810; RCV000023811;;;RCV000200556; RCV000023812; RCV000023813; RCV000023814;;;RCV000280769; RCV000023815; RCV000023816; RCV000623562;;;RCV000191058;;;RCV000024610	ACYLGLYCEROL KINASE; AGK	MULTISUBSTRATE LIPID KINASE; MULK
ENSG00000006607		617586		FERM, ARHGEF, AND PLECKSTRIN DOMAINS-CONTAINING PROTEIN 2; FARP2	FGD1-RELATED CDC42 GUANINE NUCLEOTIDE EX;
ENSG00000006695	MITOCHONDRIAL COMPLEX IV DEFICIENCY; LEIGH SYNDROME DUE TO MITOCHONDRIAL COMPLEX IV DEFICIENCY; LEIGH SYNDROME DUE TO MITOCHONDRIAL COMPLEX IV DEFICIENCY; LEIGH SYNDROME DUE TO MITOCHONDRIAL COMPLEX IV DEFICIENCY	602125	RCV000007956; RCV000007958; RCV000007959; RCV000007960; RCV000007961; RCV000007962	CYTOCHROME c OXIDASE ASSEMBLY FACTOR COX10; COX10	COX10, S. CERE; SFERASE
ENSG00000006704		604318		GTF2I REPEAT DOMAIN-CONTAINING PROTEIN 1; GTF2IRD1	GENERAL TRANSCRIPTION FACTOR II-I REPEAT DOMAIN-CO; EARLY ENHANCER; BEN
ENSG00000006740		617716		RHO GTPase-ACTIVATING PROTEIN 44; ARHGAP44	RHOGAP INTERACTING WITH CIP4;
ENSG00000006747		613416		SCINDERIN; SCIN
ENSG00000006831		607946		ADIPONECTIN RECEPTOR 2; ADIPOR2	PROGESTIN AND ADIPOQ RECEPTOR FAMILY, MEMBER 2; PAQR2
ENSG00000007047		606495		MAP/MICROTUBULE AFFINITY-REGULATING KINASE 4; MARK4	MAP/MICROTUBULE AFFINITY-REGULATING KIN;
ENSG00000007168	LISSENCEPHALY 1; SUBCORTICAL LAMINAR HETEROTOPIA; LISSENCEPHALY 1; LISSENCEPHALY 1; LISSENCEPHALY 1; SUBCORTICAL LAMINAR HETEROTOPIA; SUBCORTICAL LAMINAR HETEROTOPIA; LISSENCEPHALY 1	601545	RCV000008540; RCV000255710;;;RCV000008541; RCV000008542; RCV000008543; RCV000008544; RCV000008545; RCV000008546; RCV000008547; RCV000008549;;;RCV000008548; RCV000008550	PLATELET-ACTIVATING FACTOR ACETYLHYDROLASE, ISOFORM 1B, ALPHA SUBUNIT; PAFAH1B1	LIS1 GENE; LIS1
ENSG00000007264		600038		MEGAKARYOCTYE-ASSOCIATED TYROSINE KINASE; MATK	HEMATOPOIETIC CONSENSUS TYROSINE-L; ROSINE KINASE; CTK
ENSG00000007341		617640		SUPPRESSOR OF TUMORIGENICITY 7-LIKE PROTEIN; ST7L	ST7-RELATED PROTEIN; ST7R
ENSG00000007384		614403		RHOMBOID 5, DROSOPHILA, HOMOLOG OF, 1; RHBDF1	INACTIVE RHOMBOID;
ENSG00000007402	VARIANT OF UNKNOWN SIGNIFICANCE	607082	RCV000033237; RCV000087148	CALCIUM CHANNEL, VOLTAGE-DEPENDENT, ALPHA-2/DELTA SUBUNIT 2; CACNA2D2	KIAA0558
ENSG00000007541	VARIANT OF UNKNOWN SIGNIFICANCE	605754	RCV000128637	PHOSPHATIDYLINOSITOL GLYCAN ANCHOR BIOSYNTHESIS CLASS Q PROTEIN; PIGQ
ENSG00000008128		116951		CYCLIN-DEPENDENT KINASE 11A; CDK11A	CELL DIVISION CYCL;
ENSG00000008226		604050		DELETED IN LUNG AND ESOPHAGEAL CANCER 1; DLEC1	DLC1
ENSG00000008256		605081		CYTOHESIN 3; CYTH3	PLECKSTRIN HOMOLOGY, SEC7, AND COILED-COIL DOMAIN; G OF; GRP1
ENSG00000008394		138330		GLUTATHIONE S-TRANSFERASE, MICROSOMAL, 1; MGST1	GLUTATHIONE S-TRANSFERASE 12; GST12
ENSG00000008516		608482		MATRIX METALLOPROTEINASE 25; MMP25	MEMBRANE-TYPE MATRIX M;
ENSG00000008517		606001		INTERLEUKIN 32; IL32	NATURAL KILLER CELL TRANSCRIPT 4; NK4
ENSG00000008853	EPILEPTIC ENCEPHALOPATHY, EARLY INFANTILE, 64	607352	RCV000656372; RCV000656373; RCV000585816;;;RCV000656374; RCV000623936;;;RCV000656375; RCV000656376	RHO-RELATED BTB DOMAIN-CONTAINING PROTEIN 2; RHOBTB2	DELETED IN BRE;
ENSG00000009709		167410		PAIRED BOX GENE 7; PAX7	PAIRED DOMAIN GENE HuP1; HUP1
ENSG00000009790		608255		TRAF3-INTERACTING PROTEIN 3; TRAF3IP3	TRAF3-INTERACTING JNK-ACTIVATING MODULATOR; T3JAM
ENSG00000009830	MUSCULAR DYSTROPHY-DYSTROGLYCANOPATHY (CONGENITAL WITH BRAIN AND EYE ANOMALIES), TYPE A, 2; MUSCULAR DYSTROPHY-DYSTROGLYCANOPATHY (CONGENITAL WITH MENTAL RETARDATION), TYPE B, 2; MUSCULAR DYSTROPHY-DYSTROGLYCANOPATHY (CONGENITAL WITH MENTAL RETARDATION), TYPE B, 2; MUSCULAR DYSTROPHY-DYSTROGLYCANOPATHY (CONGENITAL WITH MENTAL RETARDATION), TYPE B, 2; MUSCULAR DYSTROPHY-DYSTROGLYCANOPATHY (CONGENI…	607439	RCV000336243;;;RCV000003373; RCV000003374;;;RCV000379703; RCV000003375; RCV000003377;;;RCV000081569;;;RCV000003376;;;RCV000648175;;;RCV000193219;;;RCV000515301; RCV000003379; RCV000003380;;;RCV000551490; RCV000081563;;;RCV000003381; RCV000003382; RCV000509405;;;RCV000003383; RCV000003385; RCV000003386; RCV000030875;;;RCV000003387; RCV000003378;;;RCV000030874; RCV000030875;;;RCV000003387; RCV00000…	PROTEIN O-MANNOSYLTRANSFERASE 2; POMT2
ENSG00000009950		605678		MLX-INTERACTING PROTEIN-LIKE; MLXIPL	WILLIAMS-BEUREN SYNDROME CHROMOSOME ; SE ELEMENT-BINDING PROTEIN, RAT, HOMOLOG OF; CHREBP
ENSG00000010295		610495		HOM-TES-103 GENE
ENSG00000010438		613578		PROTEASE, SERINE, 3; PRSS3	T;
ENSG00000011275	GORDON HOLMES SYNDROME	609948	RCV000043627; RCV000043628; RCV000043629; RCV000180793; RCV000180794; RCV000180795	RING FINGER PROTEIN 216; RNF216	TRIAD DOMAIN-CONTAINING; INHIBITING NFKB; ZIN
ENSG00000011376	PERRAULT SYNDROME 4; HYDROPS, LACTIC ACIDOSIS, AND SIDEROBLASTIC ANEMIA (1 patient)	604544	RCV000049285;;;RCV000235552;;;RCV000520936;;;RCV000604453; RCV000049286; RCV000049287; RCV000203256;;;RCV000203257; RCV000203255; RCV000235638	LEUCYL-tRNA SYNTHETASE 2; LARS2	LEUCYL-tRNA SYNTHET;
ENSG00000011454		615882		RAB GTPase-ACTIVATING PROTEIN 1; RABGAP1	GTPase-ACTIVATING PROTEIN, CENTROSOME-A; MEMBER 11; TBC1D11
ENSG00000011590		605859		ZINC FINGER- AND BTB DOMAIN-CONTAINING PROTEIN 32; ZBTB32	FANCONI ANEMIA ZINC FI; ROG
ENSG00000012061	CEREBROOCULOFACIOSKELETAL SYNDROME 4	126380	RCV000018265; RCV000252117;;;RCV000018266	EXCISION REPAIR, COMPLEMENTING DEFECTIVE, IN CHINESE HAMSTER, 1; ERCC1	DNA REPAIR DEFECT UV-20 OF CHINESE HAMSTER OVARY CELLS, COMPLEMENTATION OF; UV20
ENSG00000012983		604923		MITOGEN-ACTIVATED PROTEIN KINASE KINASE KINASE KINASE 5; MAP4K5	MAPKKKK5
ENSG00000013364		605088		MAJOR VAULT PROTEIN, RAT, HOMOLOG OF; MVP	LUNG RESISTANCE-RELATED PROTEIN; LRP
ENSG00000013374		607981		NEGATIVE REGULATOR OF UBIQUITIN-LIKE PROTEINS 1; NUB1	NEDD8;
ENSG00000013441		601951		CDC-LIKE KINASE 1; CLK1
ENSG00000015133	HYDROCEPHALUS, CONGENITAL, 1; SPINOCEREBELLAR ATAXIA 40 (1 family)	611204	RCV000033087; RCV000033088; RCV000033089; RCV000143996	COILED-COIL DOMAIN-CONTAINING PROTEIN 88C; CCDC88C	HOOK-RELATE;
ENSG00000015171	MENTAL RETARDATION, AUTOSOMAL DOMINANT 30	608668	RCV000144895; RCV000144896; RCV000144897; RCV000144898; RCV000144899	ZINC FINGER MYND DOMAIN-CONTAINING PROTEIN 11; ZMYND11	BS69
ENSG00000018236	MYOPATHY, CONGENITAL, COMPTON-NORTH (1 family)	600016	RCV000010147	CONTACTIN 1; CNTN1
ENSG00000019169		604870		MACROPHAGE RECEPTOR WITH COLLAGENOUS STRUCTURE; MARCO	SCAVENGER RECEPTOR CLASS A, MEMBER 2; SCARA2
ENSG00000019485		616347		PR DOMAIN-CONTAINING PROTEIN 11; PRDM11	PFM8
ENSG00000019549	WAARDENBURG SYNDROME, TYPE IID; PIEBALDISM	602150	RCV000007932; RCV000007933	SNAIL, DROSOPHILA, HOMOLOG OF, 2; SNAI2	SLUG, CHICKEN; RIPTION FACTOR SLUG
ENSG00000020426		602659		MENAGE A TROIS 1; MNAT1
ENSG00000021300		607651		PLECKSTRIN HOMOLOGY DOMAIN-CONTAINING PROTEIN, FAMILY B, MEMBER 1; PLEKHB1	PLECKSTRIN HOMOLOGY DOMAIN-CONTAINING PROTEIN;
ENSG00000021645		600567		NEUREXIN III; NRXN3
ENSG00000021776		610548		AQUARIUS, MOUSE, HOMOLOG OF; AQR	INTRON-BINDING PROTE;
ENSG00000021826	CARBAMOYL PHOSPHATE SYNTHETASE I DEFICIENCY; PULMONARY HYPERTENSION, NEONATAL, SUSCEPTIBILITY TO; CARBAMOYL PHOSPHATE SYNTHETASE I DEFICIENCY; CARBAMOYL PHOSPHATE SYNTHETASE I DEFICIENCY; CARBAMOYL PHOSPHATE SYNTHETASE I DEFICIENCY; CARBAMOYL PHOSPHATE SYNTHETASE I DEFICIENCY; CARBAMOYL PHOSPHATE SYNTHETASE I DEFICIENCY; VARIANT OF UNKNOWN SIGNIFICANCE; CARBAMOYL PHOSPHATE SYNTHETASE I DEFICIENCY	608307	RCV000002519; RCV000002520; RCV000002521; RCV000002522; RCV000002523; RCV000002524;;;RCV000002525; RCV000002526; RCV000002527; RCV000002528; RCV000023698; RCV000023699; RCV000054541; RCV000149915	CARBAMOYL PHOSPHATE SYNTHETASE I; CPS1
ENSG00000023228	MITOCHONDRIAL COMPLEX I DEFICIENCY	157655	RCV000015298; RCV000015299;;;RCV000198207; RCV000015300; RCV000015301; RCV000024604; RCV000043634; RCV000043635; RCV000492968;;;RCV000043636	NADH-UBIQUINONE OXIDOREDUCTASE Fe-S PROTEIN 1; NDUFS1	COMPLEX I, MITOCHONDRIAL RESPIRATORY CHAIN, 75-KD SUBUNIT
ENSG00000023318		609170		THIOREDOXIN DOMAIN-CONTAINING PROTEIN 4; TXNDC4	ENDOPLASMIC RETICULUM RESIDENT PRO;
ENSG00000023445		601721		BACULOVIRAL IAP REPEAT-CONTAINING PROTEIN 3; BIRC3	APOPTOSIS; OG C; MIHC
ENSG00000024526		612002		DEP DOMAIN-CONTAINING PROTEIN 1; DEPDC1	FLJ20354
ENSG00000025293		610335		PHD FINGER PROTEIN 20; PHF20	GLIOMA-EXPRESSE; INOMA-ASSOCIATED ANTIGEN 58; HCA58
ENSG00000025800		610563		KARYOPHERIN ALPHA-6; KPNA6	IMPORTIN ALPHA-7
ENSG00000026103	AUTOIMMUNE LYMPHOPROLIFERATIVE SYNDROME, TYPE IA; AUTOIMMUNE LYMPHOPROLIFERATIVE SYNDROME, TYPE IA, AUTOSOMAL RECESSIVE; AUTOIMMUNE LYMPHOPROLIFERATIVE SYNDROME, TYPE IA, AUTOSOMAL RECESSIVE; AUTOIMMUNE LYMPHOPROLIFERATIVE SYNDROME, TYPE IA; AUTOIMMUNE LYMPHOPROLIFERATIVE SYNDROME, TYPE IA; AUTOIMMUNE LYMPHOPROLIFERATIVE SYNDROME, TYPE IA; AUTOIMMUNE LYMPHOPROLIFERATIVE SYNDROME, TYPE IA; AUTOIMM…	134637	RCV000017961; RCV000017962; RCV000017963; RCV000017964; RCV000017965; RCV000017966; RCV000017967; RCV000017968; RCV000017969;;;RCV000638906; RCV000017970; RCV000017971; RCV000017972; RCV000017973; RCV000017974; RCV000017975; RCV000017976; RCV000017977; RCV000017978; RCV000017979; RCV000017980; RCV000017981	FAS CELL SURFACE DEATH RECEPTOR; FAS	TUMOR NECROSIS FACTOR RECEPTOR SUPERFAMILY,;
ENSG00000027075	CEREBRAL INFARCTION, SUSCEPTIBILITY TO	605437	RCV000005279	PROTEIN KINASE C, ETA; PRKCH	PKCL; PRKCL
ENSG00000028116		602169		VACCINIA-RELATED KINASE 2; VRK2	VACCINIA VIRUS B1R-RELATED KINASE 2
ENSG00000030304	MYASTHENIC SYNDROME, CONGENITAL, 9, ASSOCIATED WITH ACETYLCHOLINE RECEPTOR DEFICIENCY; FETAL AKINESIA DEFORMATION SEQUENCE; FETAL AKINESIA DEFORMATION SEQUENCE	601296	RCV000520620;;;RCV000008722;;;RCV000292405; RCV000008723; RCV000023093; RCV000054417; RCV000054418; RCV000414863;;;RCV000170588; RCV000170587	MUSCLE, SKELETAL, RECEPTOR TYROSINE KINASE; MUSK	RECEPTOR TYROSINE KINASE NSK2, MOUSE, HOMOLOG OF; NSK2
ENSG00000030419		606234		IKAROS FAMILY ZINC FINGER 2; IKZF2	ZINC FINGER PROTEIN, SUBFAMILY 1A;
ENSG00000032389		608998		EARP COMPLEX AND GARP COMPLEX INTERACTING PROTEIN 1; EIPR1	TUMOR-SUPPRESSING SUBTRANSFERABLE FRAGMENT CANDI; TF cDNA 1
ENSG00000033122		614453		LEUCINE-RICH REPEAT-CONTAINING PROTEIN 7; LRRC7
ENSG00000033170	CONGENITAL DISORDER OF GLYCOSYLATION WITH DEFECTIVE FUCOSYLATION	602589	RCV000656448; RCV000656449; RCV000656450; RCV000656451	FUCOSYLTRANSFERASE 8; FUT8	ALPHA-1,6-FUCOSYLTRANSFERASE
ENSG00000033800		603566		PROTEIN INHIBITOR OF ACTIVATED STAT1; PIAS1	DEAD/H BOX-BINDING; GBP
ENSG00000033867		603353		SOLUTE CARRIER FAMILY 4 (SODIUM BICARBONATE COTRANSPORTER), MEMBER 7; SLC4A7	SOLUTE CARRIER FAMILY 4 (SODIUM BICARBONATE COTRANSPORTER), MEMBER 6, FORMERLY; SLC4A6, FORMERLY
ENSG00000034053		602712		AMYLOID BETA A4 PRECURSOR PROTEIN-BINDING, FAMILY A, MEMBER 2; APBA2
ENSG00000034713		607452		GABA-A RECEPTOR-ASSOCIATED PROTEIN-LIKE PROTEIN 2; GABARAPL2	GATE16, BOVINE, HOMOLOG OF; GATE16
ENSG00000035115		617314		SH3 DOMAIN- AND SYLF DOMAIN-CONTAINING PROTEIN 1; SH3YL1	SH3 DOMAIN-CONTAINING YSC84-LIKE PROTEIN 1
ENSG00000035687		103060		ADENYLOSUCCINATE SYNTHETASE; ADSS	Ade(-)H, COMPLEMENT OF; ADEH
ENSG00000036257	PSEUDOHYPOALDOSTERONISM, TYPE IIE	603136	RCV000023252; RCV000023253; RCV000023254; RCV000023255; RCV000023256; RCV000023257; RCV000023258;;;RCV000128493	CULLIN 3; CUL3
ENSG00000036448		603509		MYOMESIN 2; MYOM2	TITIN-ASSOCIAT;
ENSG00000038358		606030		ENHANCER OF mRNA DECAPPING 4; EDC4	AUTO; ECAPPING, LARGE SUBUNIT; HEDLS
ENSG00000038945	RECLASSIFIED - VARIANT OF UNKNOWN SIGNIFICANCE; BARRETT ESOPHAGUS/ESOPHAGEAL ADENOCARCINOMA	153622	RCV000481066;;;RCV000210798;;;RCV000015431; RCV000015432; RCV000022646	MACROPHAGE SCAVENGER RECEPTOR; MSR1	SCAVENGER RECEPTOR CLASS A;
ENSG00000040341		605920		STAUFEN, DROSOPHILA, HOMOLOG OF, 2; STAU2
ENSG00000042317	LEBER CONGENITAL AMAUROSIS 3; RETINITIS PIGMENTOSA, JUVENILE, SPATA7-RELATED; RETINITIS PIGMENTOSA, JUVENILE, SPATA7-RELATED; LEBER CONGENITAL AMAUROSIS 3; LEBER CONGENITAL AMAUROSIS 3; LEBER CONGENITAL AMAUROSIS 3	609868	RCV000001460;;;RCV000358776; RCV000001461; RCV000001462; RCV000001463; RCV000023789; RCV000023790; RCV000023791	SPERMATOGENESIS-ASSOCIATED PROTEIN 7; SPATA7	HSD3
ENSG00000042781	USHER SYNDROME, TYPE IIA; RECLASSIFIED - VARIANT OF UNKNOWN SIGNIFICANCE; USHER SYNDROME, TYPE IIA; USHER SYNDROME, TYPE IIA; USHER SYNDROME, TYPE IIA; USHER SYNDROME, TYPE IIA; USHER SYNDROME, TYPE IIA; RETINITIS PIGMENTOSA 39; USHER SYNDROME, TYPE IIA; USHER SYNDROME, TYPE IIA; USHER SYNDROME, TYPE IIA	608400	RCV000210326;;;RCV000254870;;;RCV000002445;;;RCV000504641;;;RCV000032524;;;RCV000191141;;;RCV000623326; RCV000002446;;;RCV000671576; RCV000665009;;;RCV000002447;;;RCV000310917; RCV000002448; RCV000303941;;;RCV000002449; RCV000505146;;;RCV000519524;;;RCV000002450;;;RCV000239000;;;RCV000404009;;;RCV000623925;;;RCV000174625;;;RCV000032523;;;RCV000504814; RCV000414867;;;RCV000002451;;;RCV000414231;;;…	USH2A GENE; USH2A
ENSG00000042813		608498		ZONA PELLUCIDA-BINDING PROTEIN; ZPBP
ENSG00000042832	THYROID DYSHORMONOGENESIS 3; RECLASSIFIED - VARIANT OF UNKNOWN SIGNIFICANCE; THYROID DYSHORMONOGENESIS 3; THYROID DYSHORMONOGENESIS 3; THYROID DYSHORMONOGENESIS 3; THYROID DYSHORMONOGENESIS 3; THYROID DYSHORMONOGENESIS 3; AUTOIMMUNE THYROID DISEASE, SUSCEPTIBILITY TO, 3; AUTOIMMUNE THYROID DISEASE, SUSCEPTIBILITY TO, 3; AUTOIMMUNE THYROID DISEASE, SUSCEPTIBILITY TO, 3; THYROID DYSHORMONOGENESIS 3…	188450	RCV000013526; RCV000013527; RCV000579142;;;RCV000013528; RCV000013529; RCV000013530; RCV000013531; RCV000386650;;;RCV000013532;;;RCV000299644; RCV000277644;;;RCV000013533;;;RCV000251808; RCV000013534;;;RCV000309189;;;RCV000253912; RCV000254213;;;RCV000368266;;;RCV000013535; RCV000013536; RCV000013537; RCV000013538; RCV000013539; RCV000013540; RCV000013541; RCV000013542; RCV000013543; RCV000022790	THYROGLOBULIN; TG
ENSG00000043093		605905		DCN1 DOMAIN-CONTAINING PROTEIN 1; DCUN1D1	NOMA-RELATED ONCOGENE 1; SCCRO1
ENSG00000044459		611870		CENTLEIN; CNTLN	CHROMOSOME 9 OPEN READING; EADING FRAME 101; C9ORF101
ENSG00000044524		179611		EPHRIN RECEPTOR EphA3; EPHA3	HUMAN ;
ENSG00000047410		189940		TRANSLOCATED PROMOTER REGION; TPR	TUMOR POTENTIATING REGION
ENSG00000047578	JOUBERT SYNDROME 26	616650	RCV000207324;;;RCV000203288; RCV000579356	KIAA0556 GENE; KIAA0556	KATANIN-INTERACTING PROTEIN; KATNIP
ENSG00000047617		610109		ANOCTAMIN 2; ANO2	TRANSMEMBRANE PR; READING FRAME 3; C12ORF3
ENSG00000048052		606543		HISTONE DEACETYLASE 9; HDAC9	HISTONE DEAC;
ENSG00000048540		180386		LIM DOMAIN ONLY 3; LMO3	RHOMBO; RHOM3
ENSG00000049239	CORTISONE REDUCTASE DEFICIENCY 1; RECLASSIFIED - VARIANT OF UNKNOWN SIGNIFICANCE; CORTISONE REDUCTASE DEFICIENCY 1; CORTISONE REDUCTASE DEFICIENCY 1; CORTISONE REDUCTASE DEFICIENCY 1; CORTISONE REDUCTASE DEFICIENCY 1	138090	RCV000017510; RCV000017511; RCV000024290; RCV000024291; RCV000024292; RCV000024293	HEXOSE-6-PHOSPHATE DEHYDROGENASE; H6PD	GLUCOSE ; NASE
ENSG00000049246	ADVANCED SLEEP PHASE SYNDROME, FAMILIAL, 3 (1 family)	603427	RCV000495971;;;RCV000210468;;;RCV000494693	PERIOD, DROSOPHILA, HOMOLOG OF, 3; PER3
ENSG00000049323		150390		LATENT TRANSFORMING GROWTH FACTOR-BETA-BINDING PROTEIN 1; LTBP1
ENSG00000049540	SUPRAVALVULAR AORTIC STENOSIS; CUTIS LAXA, AUTOSOMAL DOMINANT 1; CUTIS LAXA, AUTOSOMAL DOMINANT 1; CUTIS LAXA, AUTOSOMAL DOMINANT 1; SUPRAVALVULAR AORTIC STENOSIS; SUPRAVALVULAR AORTIC STENOSIS; SUPRAVALVULAR AORTIC STENOSIS; SUPRAVALVULAR AORTIC STENOSIS; SUPRAVALVULAR AORTIC STENOSIS; CUTIS LAXA, AUTOSOMAL DOMINANT 1; CUTIS LAXA, AUTOSOMAL DOMINANT 1; CUTIS LAXA, AUTOSOMAL DOMINANT 1; CUTIS LAX…	130160	RCV000018203; RCV000018204; RCV000018206;;;RCV000255419; RCV000198624;;;RCV000018207; RCV000018208; RCV000018205; RCV000018209; RCV000018210; RCV000018211; RCV000018212; RCV000018213; RCV000018214; RCV000018215; RCV000018216; RCV000018217; RCV000018218; RCV000018219; RCV000018220; RCV000018221; RCV000022536	ELASTIN; ELN
ENSG00000050165		605416		DICKKOPF, XENOPUS, HOMOLOG OF, 3; DKK3	REGULATED IN GLIOMA; RIG
ENSG00000050344		604135		NUCLEAR FACTOR ERYTHROID 2-LIKE 3; NFE2L3	NFE2-RELATED FACTOR 3; NRF3
ENSG00000050555	CORTICAL MALFORMATIONS, OCCIPITAL	604349	RCV000023369; RCV000023370; RCV000023371; RCV000023372	LAMININ, GAMMA-3; LAMC3
ENSG00000050820		602941		BREAST CANCER ANTIESTROGEN RESISTANCE 1; BCAR1	CRK-ASSOCIATE;
ENSG00000051108		608070		HOMOCYSTEINE- AND ENDOPLASMIC RETICULUM STRESS-INDUCIBLE PROTEIN, UBIQUITIN-LIKE DOMAIN-CONTAINING, 1; HERPUD1	HOMOCYSTEINE-RESPONSIVE ENDOPLASMIC RETICULUM RESI;
ENSG00000051180	BREAST CANCER, FAMILIAL; BREAST CANCER, SUSCEPTIBILITY TO, IN BRCA1 AND BRCA2 CARRIERS; MIRROR MOVEMENTS 2; MIRROR MOVEMENTS 2; FANCONI ANEMIA, COMPLEMENTATION GROUP R (1 patient); MIRROR MOVEMENTS 2	179617	RCV000014007; RCV000014008; RCV000022747; RCV000022748; RCV000412566;;;RCV000622620; RCV000542570	RAD51, S. CEREVISIAE, HOMOLOG OF; RAD51	RAD51, S. CEREVISIAE, HOM; LOG OF
ENSG00000051341		604419		POLYMERASE, DNA, THETA; POLQ
ENSG00000053254		602628		FORKHEAD BOX N3; FOXN3	CHECKPOINT SUPPRESSOR 1; CHES1
ENSG00000053918	LONG QT SYNDROME 1; JERVELL AND LANGE-NIELSEN SYNDROME 1; JERVELL AND LANGE-NIELSEN SYNDROME 1; LONG QT SYNDROME 1; JERVELL AND LANGE-NIELSEN SYNDROME 1; LONG QT SYNDROME 1; LONG QT SYNDROME 1; LONG QT SYNDROME 1; LONG QT SYNDROME 1, RECESSIVE; LONG QT SYNDROME 1, RECESSIVE; JERVELL AND LANGE-NIELSEN SYNDROME 1; LONG QT SYNDROME 1; LONG QT SYNDROME 1; LONG QT SYNDROME 1; JERVELL AND LANGE-NIELSEN…	607542	RCV000003259; RCV000057693;;;RCV000003260; RCV000057702;;;RCV000223880;;;RCV000003261; RCV000003264;;;RCV000057706;;;RCV000588393;;;RCV000046088;;;RCV000182086; RCV000619506;;;RCV000003265;;;RCV000057749;;;RCV000182109;;;RCV000190212;;;RCV000003296; RCV000057769;;;RCV000003266;;;RCV000620696;;;RCV000182120; RCV000182132;;;RCV000003262;;;RCV000057797; RCV000182136;;;RCV000057808;;;RCV000003263; RC…	POTASSIUM CHANNEL, VOLTAGE-GATED, KQT-LIKE SUBFAMILY, MEMBER 1; KCNQ1
ENSG00000054267		609696		AT-RICH INTERACTION DOMAIN-CONTAINING PROTEIN 4B; ARID4B	ARID-CON; IATED ANTIGEN 1; BRCAA1
ENSG00000054392		605743		HEDGEHOG ACYLTRANSFERASE; HHAT	MELANOMA ANTIGEN RECOGNIZED B; OSOPHILA, HOMOLOG OF; SKI1
ENSG00000054523	CHARCOT-MARIE-TOOTH DISEASE, AXONAL, TYPE 2A1 (1 family); NEUROBLASTOMA, SUSCEPTIBILITY TO, 1; NEUROBLASTOMA, SUSCEPTIBILITY TO, 1; NEUROBLASTOMA, SUSCEPTIBILITY TO, 1; PHEOCHROMOCYTOMA	605995	RCV000004921;;;RCV000192235; RCV000004922; RCV000198737;;;RCV000004923; RCV000004924;;;RCV000490400; RCV000004925;;;RCV000004926	KINESIN FAMILY MEMBER 1B; KIF1B	KIAA0591
ENSG00000054611		616879		TBC1 DOMAIN FAMILY, MEMBER 22A; TBC1D22A	CHROMOSOME 22 OPEN READING FRAME 4; C22ORF4
ENSG00000054965		616316		FAMILY WITH SEQUENCE SIMILARITY 168, MEMBER A; FAM168A	TONGUE CANCER CHEMOTHERAPY RESISTANCE-ASSOCIATE;
ENSG00000054983	KRABBE DISEASE	606890	RCV000004022; RCV000004023; RCV000023588; RCV000023589; RCV000023590; RCV000023591; RCV000023592; RCV000023593;;;RCV000363446; RCV000023594; RCV000023595	GALACTOSYLCERAMIDASE; GALC	GALACTOCEREBROSIDASE
ENSG00000055732		607400		MUCOLIPIN 3; MCOLN3	TRANSIENT RECEPTOR POTENTIAL CATION CHANNEL, MUCOLIPIN SUBFAMILY, MEMBER 3; TRPML3
ENSG00000056558		601711		TNF RECEPTOR-ASSOCIATED FACTOR 1; TRAF1	EPSTEIN-BARR VIRUS-INDUCED mRNA 6; EBI6
ENSG00000056586		615231		RING FINGER AND CCCH-TYPE ZINC FINGER DOMAINS-CONTAINING PROTEIN 2; RC3H2	NUCLEIC ACID-BINDING PROTEIN; MNAB
ENSG00000057593	FACTOR VII PADUA; FACTOR VII DEFICIENCY; FACTOR VII DEFICIENCY; FACTOR VII DEFICIENCY; FACTOR VII DEFICIENCY; FACTOR VII DEFICIENCY; FACTOR VII DEFICIENCY; FACTOR VII DEFICIENCY; FACTOR VII DEFICIENCY; FACTOR VII DEFICIENCY; FACTOR VII DEFICIENCY; FACTOR VII DEFICIENCY; MYOCARDIAL INFARCTION, DECREASED SUSCEPTIBILITY TO; MYOCARDIAL INFARCTION, DECREASED SUSCEPTIBILITY TO; FACTOR VII DEFICIENCY; F…	613878	RCV000012848; RCV000012849; RCV000012850; RCV000012851; RCV000012852; RCV000012853; RCV000012854; RCV000012855; RCV000012856; RCV000012857; RCV000012858; RCV000012859; RCV000012860; RCV000012861;;;RCV000396014;;;RCV000391182;;;RCV000250547; RCV000012862; RCV000012863; RCV000012864; RCV000012865; RCV000012866; RCV000012867; RCV000012868; RCV000012869; RCV000012870; RCV000012871	COAGULATION FACTOR VII; F7	FACTOR VII
ENSG00000057704		617459		TRANSMEMBRANE AND COILED-COIL DOMAIN FAMILY, MEMBER 3; TMCC3
ENSG00000057935		609050		METASTASIS-ASSOCIATED GENE 3; MTA3	KIAA1266
ENSG00000058091		610679		CYCLIN-DEPENDENT KINASE 14; CDK14	PFTAIRE PROTE;
ENSG00000058262	HYPERURICEMIC NEPHROPATHY, FAMILIAL JUVENILE, 4	609213	RCV000239594; RCV000239508	SEC61 COMPLEX, ALPHA-1 SUBUNIT; SEC61A1	E, HOMOLOG OF; SEC61
ENSG00000058272		602021		PROTEIN PHOSPHATASE 1, REGULATORY SUBUNIT 12A; PPP1R12A	MYOSIN PHOSPHATASE TARGE; MYOSIN-BINDING SUBUNIT
ENSG00000058453		615776		CILIARY ROOTLET COILED-COIL PROTEIN; CROCC
ENSG00000058668		108732		ATPase, Ca(2+)-TRANSPORTING, PLASMA MEMBRANE, 4; ATP2B4	PLASMA MEMBRANE Ca(2+)-ATP;
ENSG00000059377	GHOSAL HEMATODIAPHYSEAL SYNDROME	274180	RCV000012661; RCV000012662;;;RCV000178142; RCV000012663; RCV000012664	THROMBOXANE A SYNTHASE 1; TBXAS1	THROMBOXANE A ;
ENSG00000059804		138170		SOLUTE CARRIER FAMILY 2 (FACILITATED GLUCOSE TRANSPORTER), MEMBER 3; SLC2A3	GLUCOSE TR; , FETAL SKELETAL MUSCLE
ENSG00000060237	PSEUDOHYPOALDOSTERONISM, TYPE IIC; NEUROPATHY, HEREDITARY SENSORY, TYPE IIA; NEUROPATHY, HEREDITARY SENSORY, TYPE IIA; NEUROPATHY, HEREDITARY SENSORY, TYPE IIA; NEUROPATHY, HEREDITARY SENSORY, TYPE IIA; NEUROPATHY, HEREDITARY SENSORY, TYPE IIA; NEUROPATHY, HEREDITARY SENSORY, TYPE IIA; NEUROPATHY, HEREDITARY SENSORY, TYPE IIA; NEUROPATHY, HEREDITARY SENSORY, TYPE IIA; NEUROPATHY, HEREDITARY SENSO…	605232	RCV000005468; RCV000005469; RCV000005470; RCV000005472; RCV000020433; RCV000005474; RCV000005475;;;RCV000480631; RCV000005476; RCV000005471; RCV000005477; RCV000005478; RCV000336715;;;RCV000537850;;;RCV000049257;;;RCV000404011; RCV000049258	PROTEIN KINASE, LYSINE-DEFICIENT 1; WNK1	PROSTATE-DERIVED STERILE 2;
ENSG00000060339		612569		CELL DIVISION CYCLE AND APOPTOSIS REGULATOR 1; CCAR1	CELL CYCLE AND APOPTOSIS REGULATORY PROTEIN 1; CARP1
ENSG00000060718	STICKLER SYNDROME, TYPE II; MARSHALL SYNDROME; MARSHALL/STICKLER SYNDROME; MARSHALL SYNDROME; STICKLER SYNDROME, TYPE II; MARSHALL SYNDROME; LUMBAR DISC HERNIATION, SUSCEPTIBILITY TO; FIBROCHONDROGENESIS; FIBROCHONDROGENESIS; FIBROCHONDROGENESIS; FIBROCHONDROGENESIS; MARSHALL SYNDROME	120280	RCV000018669; RCV000032995;;;RCV000623510;;;RCV000579344; RCV000018671; RCV000018672; RCV000018673; RCV000018674; RCV000292881;;;RCV000018675;;;RCV000252849;;;RCV000387237;;;RCV000332848; RCV000022494; RCV000022495; RCV000022496; RCV000022497; RCV000032995;;;RCV000623510;;;RCV000579344	COLLAGEN, TYPE XI, ALPHA-1; COL11A1
ENSG00000060982		113520		BRANCHED-CHAIN AMINOTRANSFERASE 1; BCAT1	8; PP18
ENSG00000061936		601945		SPLICING FACTOR, SUPPRESSOR-OF-WHITE-APRICOT FAMILY; SFSWAP	SPLICING FACTOR, ARGININE/SER; -APRICOT, DROSOPHILA, HOMOLOG OF; SWAP
ENSG00000063854		138760		HYDROXYACYL GLUTATHIONE HYDROLASE; HAGH	GLYOXALASE II; GLO2
ENSG00000064012	CASPASE 8 DEFICIENCY (1 family); HEPATOCELLULAR CARCINOMA, SOMATIC; BREAST CANCER, PROTECTION AGAINST; LUNG CANCER, PROTECTION AGAINST	601763	RCV000008201; RCV000008202; RCV000308703;;;RCV000008203;;;RCV000454902; RCV000008204	CASPASE 8, APOPTOSIS-RELATED CYSTEINE PROTEASE; CASP8	MORT1-ASSOCIATED ;
ENSG00000064270		613082		ATPase, Ca(2+)-TRANSPORTING, TYPE 2C, MEMBER 2; ATP2C2	SECRETORY PATHWAY Ca(2;
ENSG00000064393		606868		HOMEODOMAIN-INTERACTING PROTEIN KINASE 2; HIPK2
ENSG00000064932		615729		STRAWBERRY NOTCH, DROSOPHILA, HOMOLOG OF, 2; SBNO2	KIAA0963
ENSG00000064989		114190		CALCITONIN RECEPTOR-LIKE GENE; CALCRL	CALCITONIN RECEPTOR-L; ATED PEPTIDE RECEPTOR; CGRPR
ENSG00000065057	FAMILIAL ADENOMATOUS POLYPOSIS 3	602656	RCV000172911;;;RCV000593140;;;RCV000657657; RCV000202319	ENDONUCLEASE III-LIKE 1; NTHL1	ENDONUCLEASE III, E. COLI;
ENSG00000065320		601614		NETRIN 1; NTN1	NETRIN 1,; L
ENSG00000066027		601643		PROTEIN PHOSPHATASE 2, REGULATORY SUBUNIT B (B56), ALPHA; PPP2R5A
ENSG00000066032		114025		CATENIN, ALPHA-2; CTNNA2	PROTEIN, RELATED; CAPR
ENSG00000066248		605991		NEURONAL GUANINE NUCLEOTIDE EXCHANGE FACTOR; NGEF	GUANINE NUCLEOTIDE EXCHANG;
ENSG00000066468	CROUZON SYNDROME; JACKSON-WEISS SYNDROME; CROUZON SYNDROME; CROUZON SYNDROME; APERT SYNDROME; APERT SYNDROME; PFEIFFER SYNDROME; CROUZON SYNDROME; CROUZON SYNDROME; BEARE-STEVENSON CUTIS GYRATA SYNDROME; BEARE-STEVENSON CUTIS GYRATA SYNDROME; APERT SYNDROME; PFEIFFER SYNDROME VARIANT; PFEIFFER SYNDROME; CROUZON SYNDROME; CROUZON SYNDROME; CROUZON SYNDROME; SAETHRE-CHOTZEN SYNDROME; PFEIFFER SYNDR…	176943	RCV000547490;;;RCV000014173;;;RCV000014174; RCV000014177;;;RCV000014179;;;RCV000014178;;;RCV000534888;;;RCV000014180; RCV000655416;;;RCV000014182;;;RCV000490034;;;RCV000014181;;;RCV000014183;;;RCV000415484; RCV000014175; RCV000014176;;;RCV000623131;;;RCV000655419; RCV000014184;;;RCV000192353;;;RCV000014186;;;RCV000014185; RCV000014188;;;RCV000014187; RCV000014189; RCV000655421;;;RCV000014190;;;RC…	FIBROBLAST GROWTH FACTOR RECEPTOR 2; FGFR2	NASE, RECEPTOR-LIKE, 14; TK14
ENSG00000066629	BAND HETEROTOPIA	602033	RCV000240860; RCV000240858; RCV000240859; RCV000660884	ECHINODERM MICROTUBULE-ASSOCIATED PROTEIN-LIKE 1; EML1	ECHINODERM MICROTUBULE-ASSOCIATED P;
ENSG00000066735		613231		KINESIN FAMILY MEMBER 26A; KIF26A	KIAA1236
ENSG00000066777		604141		ADP-RIBOSYLATION FACTOR GUANINE NUCLEOTIDE EXCHANGE FACTOR 1; ARFGEF1	ADP-RIBOSYLATION FACTOR-GUANINE NUCLEOTIDE EXCHANGE ;
ENSG00000066813		614359		ACYL-CoA SYNTHETASE MEDIUM CHAIN FAMILY, MEMBER 2B; ACSM2B	XENOBIOTIC/MEDIUM CHAIN FATTY ACID-CoA LIGASE A; HXMA
ENSG00000067057		171840		PHOSPHOFRUCTOKINASE, PLATELET TYPE; PFKP	E; PFKF
ENSG00000067369		605230		TUMOR PROTEIN p53-BINDING PROTEIN 1; TP53BP1	53BP1
ENSG00000067704	CATARACTS, GROWTH HORMONE DEFICIENCY, SENSORY NEUROPATHY, SENSORINEURAL HEARING LOSS, AND SKELETAL DYSPLASIA (1 family); VARIANT OF UNKNOWN SIGNIFICANCE; VARIANT OF UNKNOWN SIGNIFICANCE	612801	RCV000144718;;;RCV000144954; RCV000144955;;;RCV000144716; RCV000144956;;;RCV000601238;;;RCV000144717	ISOLEUCYL-tRNA SYNTHETASE 2; IARS2	ISOLEUCYL-tRNA SYNTHET;
ENSG00000067715		185605		SYNAPTOTAGMIN 1; SYT1	p65
ENSG00000067798		611629		NEURON NAVIGATOR 3; NAV3	PORE MEMBRANE- AND/OR FILAMENT-INTERACTING-LIKE ;
ENSG00000067900		601702		RHO-ASSOCIATED COILED-COIL-CONTAINING PROTEIN KINASE 1; ROCK1
ENSG00000068024	RECLASSIFIED - VARIANT OF UNKNOWN SIGNIFICANCE	605314	RCV000005373; RCV000005374	HISTONE DEACETYLASE 4; HDAC4	HDACA
ENSG00000068305	CORONARY ARTERY DISEASE, AUTOSOMAL DOMINANT 1; CORONARY ARTERY DISEASE/MYOCARDIAL INFARCTION; CORONARY ARTERY DISEASE/MYOCARDIAL INFARCTION; CORONARY ARTERY DISEASE/MYOCARDIAL INFARCTION	600660	RCV000009504; RCV000009505; RCV000009506;;;RCV000420077; RCV000009507	MADS BOX TRANSCRIPTION ENHANCER FACTOR 2, POLYPEPTIDE A; MEF2A
ENSG00000068383		600106		INOSITOL POLYPHOSPHATE-5-PHOSPHATASE, 40-KD; INPP5A
ENSG00000068650		605868		ATPase, CLASS VI, TYPE 11A; ATP11A	OG OF; ATPIH
ENSG00000068654	ACROFACIAL DYSOSTOSIS, CINCINNATI TYPE	616404	RCV000185618; RCV000185619	POLYMERASE I, RNA, SUBUNIT A; POLR1A	RNA POLYMERASE I, 194-KD SUBUNIT; RPA194
ENSG00000068724	GASTROINTESTINAL DEFECTS AND IMMUNODEFICIENCY SYNDROME	609332	RCV000043553; RCV000043554;;;RCV000432704; RCV000128794; RCV000128795; RCV000128796; RCV000128797; RCV000128798; RCV000525142;;;RCV000428092;;;RCV000550346;;;RCV000170526;;;RCV000427110; RCV000170527; RCV000170528; RCV000170529; RCV000170530; RCV000170532; RCV000170533; RCV000170531	TETRATRICOPEPTIDE REPEAT DOMAIN-CONTAINING PROTEIN 7A; TTC7A
ENSG00000069188		607217		SIDEKICK, DROSOPHILA, HOMOLOG OF, 2; SDK2	KIAA1514
ENSG00000069275		611912		NUCLEAR CASEIN KINASE AND CYCLIN-DEPENDENT KINASE SUBSTRATE 1; NUCKS1	NUCKS
ENSG00000069424		601142		POTASSIUM CHANNEL, VOLTAGE-GATED, SHAKER-RELATED SUBFAMILY, BETA MEMBER 2; KCNAB2
ENSG00000069667	INTELLECTUAL DEVELOPMENTAL DISORDER WITH EPILEPSY AND CEREBELLAR ATAXIA; INTELLECTUAL DEVELOPMENTAL DISORDER WITHOUT EPILEPSY OR CEREBELLAR ATAXIA; INTELLECTUAL DEVELOPMENTAL DISORDER WITHOUT EPILEPSY AND WITH CEREBELLAR ATAXIA; INTELLECTUAL DEVELOPMENTAL DISORDER WITH EPILEPSY AND CEREBELLAR ATAXIA	600825	RCV000664410;;;RCV000415103; RCV000664411; RCV000664412; RCV000664413; RCV000664414	RAR-RELATED ORPHAN RECEPTOR A; RORA	RAR-RELATED ORP; NG RECEPTOR ALPHA
ENSG00000069702		600742		TRANSFORMING GROWTH FACTOR-BETA RECEPTOR, TYPE III; TGFBR3	BETA-GLYCAN
ENSG00000069869		602278		NEURAL PRECURSOR CELL EXPRESSED, DEVELOPMENTALLY DOWNREGULATED 4; NEDD4	KIAA0093
ENSG00000070081		608020		NUCLEOBINDIN 2; NUCB2	NEFA
ENSG00000070182	SPECTRIN SAINT CHAMOND; SPECTRIN TLEMCEN; ELLIPTOCYTOSIS 3; ELLIPTOCYTOSIS 3; ELLIPTOCYTOSIS 3; ELLIPTOCYTOSIS 3; SPHEROCYTOSIS, TYPE 2, AUTOSOMAL DOMINANT; PYROPOIKILOCYTOSIS, HEREDITARY; ANEMIA, PERINATAL HEMOLYTIC, FATAL; {14:Gallagher et al. (1995)} studied a Laotian kindred in which 4 third-trimester fetal losses occurred, associated with severe Coombs-negative hemolytic anemia and extensive…	182870	RCV000013677; RCV000013678; RCV000013679; RCV000013680; RCV000013682; RCV000013683; RCV000013684; RCV000013686;;;RCV000013687; RCV000013688; RCV000013689; RCV000013691; RCV000013692; RCV000013693; RCV000013694; RCV000013696	SPECTRIN, BETA, ERYTHROCYTIC; SPTB	SPECTRIN, BETA-I
ENSG00000070367		604469		EXOCYST COMPLEX COMPONENT 5; EXOC5	SEC10, S. CERE; L1
ENSG00000070444		603039		MAX-BINDING PROTEIN; MNT	ROX
ENSG00000070731		610137		ST6 ALPHA-N-ACETYL-NEURAMINYL-2,3-BETA-GALACTOSYL-1,3-N-ACETYLGALACTOSAMINIDE ALPHA-2,6-SIALYLTRANSFERASE 2; ST6GALNAC2	IKE 1; SAITL1
ENSG00000070756		604679		POLYADENYLATE-BINDING PROTEIN, CYTOPLASMIC, 1; PABPC1	POLYADENYLATE-BINDING PROT; TEIN; PABP
ENSG00000070785	LEUKOENCEPHALOPATHY WITH VANISHING WHITE MATTER; LEUKOENCEPHALOPATHY WITH VANISHING WHITE MATTER, ADULT-ONSET	606273	RCV000004687; RCV000004688; RCV000004689; RCV000004690; RCV000033201	EUKARYOTIC TRANSLATION INITIATION FACTOR 2B, SUBUNIT 3; EIF2B3	EUKARYOTIC TRANSLATION INITIATIO;
ENSG00000070886		176945		EPHRIN RECEPTOR EphA8; EPHA8	EPH- AND ELK-R;
ENSG00000071051		604930		NCK ADAPTOR PROTEIN 2; NCK2	NONCATALYTIC REGION OF TYR;
ENSG00000071073		604623		ALPHA-1,3-MANNOSYL-GLYCOPROTEIN BETA-1,4-N-ACETYLGLUCOSAMINYLTRANSFERASE, ISOZYME A; MGAT4A	UDP-N-ACETYLGLUCOSAMINE:ALPHA-1,3-D-MANNOSIDE BETA-1,4-N-ACETYLGLUCOSAMINYLTRAN; TRANSFERASE 4A
ENSG00000071189		606589		SORTING NEXIN 13; SNX13	RGS DOMAIN- AND PHOX DOMAIN-CONTAININ;
ENSG00000072041		607971		SOLUTE CARRIER FAMILY 6 (NEUROTRANSMITTER TRANSPORTER), MEMBER 15; SLC6A15	TRANSPORTER V7-; CHED-CHAIN AMINO ACID TRANSPORTER 1; SBAT1
ENSG00000072042	RETINAL DYSTROPHY, JUVENILE CATARACTS, AND SHORT STATURE SYNDROME (1 family)	607849	RCV000148296; RCV000148297	RETINOL DEHYDROGENASE 11; RDH11	PROSTATE SHORT-CHAIN DEHYDROGENASE/; ; RALR1
ENSG00000072071		616416		ADHESION G PROTEIN-COUPLED RECEPTOR L1; ADGRL1	LA;
ENSG00000072135		606587		PROTEIN-TYROSINE PHOSPHATASE, NONRECEPTOR-TYPE, 18; PTPN18	BRAIN-DERIVED PHOSPHATASE; BDP1
ENSG00000072195	CENTRONUCLEAR MYOPATHY 5	615950	RCV000133589; RCV000133590; RCV000133591; RCV000133592; RCV000133593	SPEG COMPLEX LOCUS; SPEG
ENSG00000072415		606958		MEMBRANE PROTEIN, PALMITOYLATED 5; MPP5	PROTEIN ASSOCIATED WITH LIN7 1, MOUSE, HOMOLOG OF; PALS1
ENSG00000072609		605209		CHECKPOINT PROTEIN WITH FHA AND RING FINGER DOMAINS; CHFR
ENSG00000072657		606950		THYROTROPIN-RELEASING HORMONE-DEGRADING ECTOENZYME; TRHDE	TRH-DEGRADING ECTOENZYME
ENSG00000072694	SYSTEMIC LUPUS ERYTHEMATOSUS, SUSCEPTIBILITY TO	604590	RCV000005799; RCV000005800;;;RCV000005801	Fc FRAGMENT OF IgG, LOW AFFINITY IIb, RECEPTOR FOR; FCGR2B
ENSG00000072736		602698		NUCLEAR FACTOR OF ACTIVATED T CELLS, CYTOPLASMIC, CALCINEURIN-DEPENDENT 3; NFATC3
ENSG00000073282	ECTRODACTYLY, ECTODERMAL DYSPLASIA, AND CLEFT LIP/PALATE SYNDROME 3; saki et al. (2008)} reported a Japanese male infant with EEC3 who was found to be heterozygous for the R204W mutation. He had a classic phenotype with split hand-foot malformation and cleft lip and palate. His father, who was found to be somatic mosaic for the mutation, had split hand-foot malformation, no cleft lip or palate, a…	603273	RCV000006900;;;RCV000591705;;;RCV000394306; RCV000006901; RCV000006902; RCV000006903; RCV000006904; RCV000006905; RCV000478736;;;RCV000006906;;;RCV000006907;;;RCV000548176; RCV000276670;;;RCV000006908;;;RCV000655484; RCV000006909; RCV000006910; RCV000006911; RCV000006912; RCV000006913; RCV000006914; RCV000326964;;;RCV000006915; RCV000006916; RCV000006917; RCV000006918;;;RCV000006919; RCV000006920…	TUMOR PROTEIN p63; TP63	TUMOR PROTE;
ENSG00000073712		607746		FERMITIN FAMILY (DROSOPHILA) HOMOLOG 2; FERMT2	PLECKSTRIN HOMOLOGY DOMAIN-CONTAINING PROTEIN, FAMILY C,;
ENSG00000074047	HOLOPROSENCEPHALY 9; CULLER-JONES SYNDROME; CULLER-JONES SYNDROME; CULLER-JONES SYNDROME; CULLER-JONES SYNDROME	165230	RCV000014846; RCV000014847; RCV000014848; RCV000174544;;;RCV000323793;;;RCV000030728; RCV000030729; RCV000030730; RCV000174553;;;RCV000266264;;;RCV000030731;;;RCV000548311; RCV000128395; RCV000128396; RCV000128397; RCV000128398	GLI-KRUPPEL FAMILY MEMBER 2; GLI2	ONCOGENE GLI2
ENSG00000075073		162321		TACHYKININ RECEPTOR 2; TACR2	NEUROKININ; R
ENSG00000075131		610716		TIMELESS-INTERACTING PROTEIN; TIPIN
ENSG00000075213	HYPOGONADOTROPIC HYPOGONADISM 16 WITH ANOSMIA, SUSCEPTIBILITY TO	603961	RCV000032920; RCV000032921;;;RCV000455242;;;RCV000059788; RCV000032922	SEMAPHORIN 3A; SEMA3A
ENSG00000075239	3-@KETOTHIOLASE DEFICIENCY; In a patient with 3-ketothiolase deficiency ({203750}) born in Canada of nonconsanguineous Vietnamese parents, {6:Fukao et al. (1992)} found by cDNA analysis with polymerase chain reaction (PCR) that the normal exon 11 sequence was missing and that the parents were carriers of this defect. When PCR-amplified genomic fragments around exon 11 were sequenced, an AG-to-AC …	607809	RCV000002966; RCV000002967; RCV000180090; RCV000002969; RCV000002970;;;RCV000493713; RCV000002971; RCV000002972; RCV000002973; RCV000002974;;;RCV000077933; RCV000002975; RCV000002976; RCV000002977; RCV000002978; RCV000002979; RCV000002980; RCV000190421	ACETYL-CoA ACETYLTRANSFERASE 1; ACAT1	ACETYL-CoA THIOLASE; MAT
ENSG00000075240		613691		GRAM DOMAIN-CONTAINING PROTEIN 4; GRAMD4	DEATH-IND;
ENSG00000075292		614349		ZINC FINGER PROTEIN 638; ZNF638	NUCLEAR PROTEIN, 220-KD; NP220
ENSG00000075340		102681		ADDUCIN 2; ADD2	ADDUCIN, BETA
ENSG00000075388		164980		FIBROBLAST GROWTH FACTOR 4; FGF4	HEPARIN SECRETORY TRANSFORMIN; GENE; KFGF
ENSG00000075391		606136		RAS PROTEIN ACTIVATOR-LIKE 2; RASAL2	NGAP
ENSG00000075413		602678		MAP/MICROTUBULE AFFINITY-REGULATING KINASE 3; MARK3	MICROTUBULE-ASSOCIATED PROTEIN/MICROTUBULE AFFINITY-R; OMOLOG OF, A; PAR1A
ENSG00000075891	PAPILLORENAL SYNDROME; MOVED TO 167409.0002; PAPILLORENAL SYNDROME WITH MILD OCULAR ABNORMALITIES; PAPILLORENAL SYNDROME; PAPILLORENAL SYNDROME; PAPILLORENAL SYNDROME; PAPILLORENAL SYNDROME; PAPILLORENAL SYNDROME WITH MILD OCULAR ABNORMALITIES; PAPILLORENAL SYNDROME; PAPILLORENAL SYNDROME WITH MACULAR ABNORMALITIES; FOCAL SEGMENTAL GLOMERULOSCLEROSIS 7; FOCAL SEGMENTAL GLOMERULOSCLEROSIS 7	167409	RCV000014805; RCV000587907;;;RCV000144381;;;RCV000014806; RCV000014808; RCV000014809; RCV000014810; RCV000144375;;;RCV000014811; RCV000014812; RCV000014813; RCV000014814; RCV000014815;;;RCV000144380; RCV000014816; RCV000144050; RCV000144051	PAIRED BOX GENE 2; PAX2
ENSG00000076321		617679		KELCH-LIKE 20; KLHL20	KELCH-LIKE ECT2-INTERACT; X; KLHLX
ENSG00000076555		601557		ACETYL-CoA CARBOXYLASE-BETA; ACACB	ASE 2; ACC2
ENSG00000076641		605767		PHOSPHOPROTEIN ASSOCIATED WITH GLYCOSPHINGOLIPID-ENRICHED MICRODOMAINS 1; PAG1	CSK-BINDING PROTEIN; CBP
ENSG00000077157		603768		PROTEIN PHOSPHATASE 1, REGULATORY SUBUNIT 12B; PPP1R12B	MYOSIN PHOSPHATASE TARGET SUBUNIT 2; MYPT2
ENSG00000077238	ATOPY, SUSCEPTIBILITY TO; ATOPY, RESISTANCE TO; ATOPY, RESISTANCE TO	147781	RCV000015775; RCV000015777;;;RCV000015776; RCV000015778	INTERLEUKIN 4 RECEPTOR; IL4R	INTERLEUKIN 4 RECEPTOR, ALPHA; IL4RA
ENSG00000077420		609036		APBB1-INTERACTING PROTEIN; APBB1IP	RAP1-INTERACTING ADAP; NSIVE PROLINE-RICH PROTEIN 1; RARP1
ENSG00000077498	ALBINISM, OCULOCUTANEOUS, TYPE IA; ALBINISM, OCULOCUTANEOUS, TYPE IB; ALBINISM, OCULOCUTANEOUS, TYPE IA; ALBINISM, OCULOCUTANEOUS, TYPE IA; ALBINISM, OCULOCUTANEOUS, TYPE IA; ALBINISM, OCULOCUTANEOUS, TYPE IB; ALBINISM, OCULOCUTANEOUS, TYPE IB; SKIN/HAIR/EYE PIGMENTATION 3, LIGHT/DARK SKIN; ALBINISM, OCULOCUTANEOUS, TYPE IB; ALBINISM, OCULOCUTANEOUS, TYPE IA; ALBINISM, OCULOCUTANEOUS, TYPE IA; AL…	606933	RCV000623277;;;RCV000085980;;;RCV000003969; RCV000003971;;;RCV000003970;;;RCV000085939;;;RCV000623980;;;RCV000599844;;;RCV000505170; RCV000335429;;;RCV000003973;;;RCV000085898;;;RCV000177048;;;RCV000515428; RCV000177051;;;RCV000003974;;;RCV000085903; RCV000003975;;;RCV000085934; RCV000623187;;;RCV000400442;;;RCV000085913;;;RCV000500113;;;RCV000003976; RCV000192471;;;RCV000003972;;;RCV000085973; R…	TYROSINASE; TYR
ENSG00000077549		601572		CAPPING PROTEIN, BETA; CAPZB	CAP PROTEIN, ACTIN, BETA; CAPPB
ENSG00000077616		611636		N-ACETYLATED ALPHA-LINKED ACIDIC DIPEPTIDASE 2; NAALAD2	NAALADase II
ENSG00000078018		157130		MICROTUBULE-ASSOCIATED PROTEIN 2; MAP2	MAP, DENDRITE-SPECIFIC
ENSG00000078114		605491		NEBULETTE; NEBL
ENSG00000078124	LEUKODYSTROPHY, PROGRESSIVE, EARLY CHILDHOOD-ONSET (1 family)	617036	RCV000515460	ALKALINE CERAMIDASE 3; ACER3	ALKALINE PHY; KALINE; PHCA
ENSG00000078246		604730		TUBBY-LIKE PROTEIN 3; TULP3
ENSG00000078304	VARIANT OF UNKNOWN SIGNIFICANCE	601645	RCV000201473	PROTEIN PHOSPHATASE 2, REGULATORY SUBUNIT B (B56), GAMMA; PPP2R5C
ENSG00000078328		605104		RNA-BINDING PROTEIN FOX1, C. ELEGANS, HOMOLOG OF, 1; RBFOX1	ATAXIN 2-BINDIN;
ENSG00000078549		102981		ADENYLATE CYCLASE-ACTIVATING POLYPEPTIDE 1, RECEPTOR FOR; ADCYAP1R1	PITUITARY ADENYLATE CYCLASE-ACTIVATING POLYPEPTID;
ENSG00000078900		601990		TUMOR PROTEIN p73; TP73	p53-RELATE; OG OF
ENSG00000079102		133435		RUNT-RELATED TRANSCRIPTION FACTOR 1, TRANSLOCATED TO, 1; RUNX1T1	RUNX1, ; , ALPHA SUBUNIT 2, TRANSLOCATED TO, 1; CBFA2T1
ENSG00000079313		609614		RNA EXONUCLEASE 1, S. CEREVISIAE, HOMOLOG OF; REXO1	REX1, S. CEREVISIAE;
ENSG00000079385		109770		CARCINOEMBRYONIC ANTIGEN-RELATED CELL ADHESION MOLECULE 1; CEACAM1	BILIARY;
ENSG00000079974		605413		RAB-LIKE 2B; RABL2B
ENSG00000080224		600066		EPHRIN RECEPTOR EphA6; EPHA6	OF
ENSG00000080298		601337		REGULATORY FACTOR X, 3; RFX3
ENSG00000080608		609960		KIAA0020 GENE; KIAA0020	MINOR HISTOCOMPATIB;
ENSG00000080802		604911		CCR4-NOT TRANSCRIPTION COMPLEX, SUBUNIT 4; CNOT4	NEGATIVE REGULATOR OF TRANSCRIPTION 4, S. CEREVISIAE, HOMOLOG OF; NOT4
ENSG00000080815	ALZHEIMER DISEASE, FAMILIAL, 3; ALZHEIMER DISEASE, FAMILIAL, WITH SPASTIC PARAPARESIS AND UNUSUAL PLAQUES; ALZHEIMER DISEASE, FAMILIAL, 3; ALZHEIMER DISEASE, FAMILIAL, 3; ALZHEIMER DISEASE, FAMILIAL, 3; ALZHEIMER DISEASE, FAMILIAL, 3; ALZHEIMER DISEASE, FAMILIAL, 3, WITH SPASTIC PARAPARESIS AND APRAXIA; DEMENTIA, FRONTOTEMPORAL; ALZHEIMER DISEASE, FAMILIAL, 3; ALZHEIMER DISEASE, FAMILIAL, 3; ALZH…	104311	RCV000019751; RCV000534810;;;RCV000084318;;;RCV000019752; RCV000084361;;;RCV000542870;;;RCV000019753; RCV000019754;;;RCV000084387; RCV000019755;;;RCV000084407;;;RCV000640605; RCV000019756;;;RCV000084304; RCV000019757; RCV000084317;;;RCV000019758; RCV000019759; RCV000084381;;;RCV000019761;;;RCV000019760; RCV000084371;;;RCV000019762; RCV000019764;;;RCV000019763; RCV000019765;;;RCV000084300; RCV0000…	PRESENILIN 1; PSEN1
ENSG00000080823		605762		RENAL TUMOR ANTIGEN; RAGE	MOK
ENSG00000080910		600889		COMPLEMENT FACTOR H-RELATED 2; CFHR2	FACTOR H-RE;
ENSG00000081237	HEPATITIS C VIRUS, SUSCEPTIBILITY TO; SEVERE COMBINED IMMUNODEFICIENCY, AUTOSOMAL RECESSIVE, T CELL-NEGATIVE, B CELL-POSITIVE, NK CELL-POSITIVE; SEVERE COMBINED IMMUNODEFICIENCY, AUTOSOMAL RECESSIVE, T CELL-NEGATIVE, B CELL-POSITIVE, NK CELL-POSITIVE; SEVERE COMBINED IMMUNODEFICIENCY, AUTOSOMAL RECESSIVE, T CELL-NEGATIVE, B CELL-POSITIVE, NK CELL-POSITIVE	151460	RCV000015542; RCV000015543; RCV000015544; RCV000054517	PROTEIN-TYROSINE PHOSPHATASE, RECEPTOR-TYPE, C; PTPRC	LEUKOCYTE-C;
ENSG00000081277	ECTODERMAL DYSPLASIA/SKIN FRAGILITY SYNDROME	601975	RCV000008041; RCV000008042; RCV000008043	PLAKOPHILIN 1; PKP1
ENSG00000081377		603505		CELL DIVISION CYCLE 14, S. CEREVISIAE, HOMOLOG B; CDC14B
ENSG00000081721		604835		DUAL-SPECIFICITY PHOSPHATASE 12; DUSP12	YVH1, S. CEREVISIAE, HOMOLOG OF
ENSG00000081760		614364		ACETOACETYL-CoA SYNTHETASE; AACS	ACYL-CoA SYNTHETASE FAMILY, MEMBER 1; ACSF1
ENSG00000081913		609396		PH DOMAIN AND LEUCINE-RICH REPEAT PROTEIN PHOSPHATASE 1; PHLPP1
ENSG00000081923	CHOLESTASIS, PROGRESSIVE FAMILIAL INTRAHEPATIC, 1; CHOLESTASIS, BENIGN RECURRENT INTRAHEPATIC, 1; CHOLESTASIS, BENIGN RECURRENT INTRAHEPATIC, 1; CHOLESTASIS, PROGRESSIVE FAMILIAL INTRAHEPATIC, 1; CHOLESTASIS, BENIGN RECURRENT INTRAHEPATIC, 1; CHOLESTASIS, INTRAHEPATIC, OF PREGNANCY, 1; CHOLESTASIS, INTRAHEPATIC, OF PREGNANCY, 1; CHOLESTASIS, PROGRESSIVE FAMILIAL INTRAHEPATIC, 1; CHOLESTASIS, PROG…	602397	RCV000007684; RCV000007685; RCV000007686; RCV000007687; RCV000007688; RCV000007689;;;RCV000007690; RCV000007691; RCV000007692; RCV000007693; RCV000661995;;;RCV000661994;;;RCV000177233;;;RCV000007694;;;RCV000661996; RCV000007695; RCV000007696; RCV000007697	ATPase, CLASS I, TYPE 8B, MEMBER 1; ATP8B1	FIC GENE 1; FIC1
ENSG00000082014		601737		SWI/SNF-RELATED, MATRIX-ASSOCIATED, ACTIN-DEPENDENT REGULATOR OF CHROMATIN, SUBFAMILY D, MEMBER 3; SMARCD3	MAMMALIAN CHROMATIN REMODELING COMPLEX, BRG1-ASS; G OF
ENSG00000082146		607333		STE20-RELATED KINASE ADAPTOR BETA; STRADB	ILP-INTERACT; ION GENE 2; ALS2CR2
ENSG00000082482		603219		POTASSIUM CHANNEL, SUBFAMILY K, MEMBER 2; KCNK2	TWIK-RELATE;
ENSG00000082701		605004		GLYCOGEN SYNTHASE KINASE 3-BETA; GSK3B
ENSG00000082805		607127		ELKS/RAB6-INTERACTING/CAST FAMILY, MEMBER 1; ERC1	RAB6-INTERACTING ;
ENSG00000082898		602559		EXPORTIN 1; XPO1	REQUIRED FOR CHROMOSOME REGION MAINTENANCE; CRM1
ENSG00000082996		609247		RING FINGER PROTEIN 13; RNF13
ENSG00000083067		608961		TRANSIENT RECEPTOR POTENTIAL CATION CHANNEL, SUBFAMILY M, MEMBER 3; TRPM3	M;
ENSG00000083168	MENTAL RETARDATION, AUTOSOMAL DOMINANT 32	601408	RCV000170450;;;RCV000623870;;;RCV000167546; RCV000170451;;;RCV000578941;;;RCV000167547; RCV000162316;;;RCV000167548; RCV000167549;;;RCV000170449; RCV000169643;;;RCV000167550	LYSINE ACETYLTRANSFERASE 6A; KAT6A	HISTONE ACETYLTRANSF; ZINC FINGER PROTEIN; MOZ
ENSG00000083307	DEAFNESS, AUTOSOMAL DOMINANT 28; ECTODERMAL DYSPLASIA/SHORT STATURE SYNDROME; ECTODERMAL DYSPLASIA/SHORT STATURE SYNDROME; CORNEAL DYSTROPHY, POSTERIOR POLYMORPHOUS, 4; CORNEAL DYSTROPHY, POSTERIOR POLYMORPHOUS, 4	608576	RCV000002279; RCV000077792; RCV000144237; RCV000144238; RCV000656692;;;RCV000656697; RCV000656694;;;RCV000656696	GRAINYHEAD-LIKE 2; GRHL2	GRAINYHEAD, DROSOPH; R CP2-LIKE 3; TFCP2L3
ENSG00000083782		601657		EPIPHYCAN; EPYC	DERMATAN SULFATE PROTEOGLYCAN 3; DSPG3
ENSG00000083799	CYLINDROMATOSIS, FAMILIAL; BROOKE-SPIEGLER SYNDROME; TRICHOEPITHELIOMA, MULTIPLE FAMILIAL, 1; TRICHOEPITHELIOMA, MULTIPLE FAMILIAL, 1; TRICHOEPITHELIOMA, MULTIPLE FAMILIAL, 1; CYLINDROMATOSIS, FAMILIAL; CYLINDROMATOSIS, FAMILIAL; BROOKE-SPIEGLER SYNDROME; CYLINDROMATOSIS, FAMILIAL	605018	RCV000005564; RCV000005565;;;RCV000120624; RCV000005567;;;RCV000005566; RCV000005568; RCV000005569; RCV000005570; RCV000005571;;;RCV000005572; RCV000005574;;;RCV000005575;;;RCV000005573; RCV000005576; RCV000005577; RCV000005578	CYLD GENE; CYLD
ENSG00000083844		604668		ZINC FINGER PROTEIN 264; ZNF264
ENSG00000084070		616916		SMALL ADP-RIBOSYLATION FACTOR GTPase-ACTIVATING PROTEIN 2; SMAP2
ENSG00000084090		616712		START DOMAIN-CONTAINING PROTEIN 7; STARD7	GESTATIONAL TROPHOBLASTIC TUMOR PROTEIN 1; GTT1
ENSG00000084112		606778		SLINGSHOT, DROSOPHILA, HOMOLOG OF, 1; SSH1	KIAA1298
ENSG00000084453		602883		SOLUTE CARRIER ORGANIC ANION TRANSPORTER FAMILY, MEMBER 1A2; SLCO1A2	ORGANIC ANION TR; LY 21 (ORGANIC ANION TRANSPORTER), MEMBER 3, FORMERLY; SLC21A3, FORMERLY
ENSG00000084710		616797		EFR3, S. CEREVISIAE, HOMOLOG OF, B; EFR3B	KIAA0953
ENSG00000085274		606042		MYONEURIN; MYNN
ENSG00000085276	RADIOULNAR SYNOSTOSIS AND AMEGAKARYOCYTIC THROMBOCYTOPENIA 2	165215	RCV000203299; RCV000203303; RCV000203298	MDS1 AND EVI1 COMPLEX LOCUS; MECOM	ECOTROPIC VIRAL INTEGR; SOCIATED GENE EVI1, MOUSE, HOMOLOG OF
ENSG00000085491	FONTAINE PROGEROID SYNDROME	608744	RCV000508607; RCV000508644	SOLUTE CARRIER FAMILY 25 (MITOCHONDRIAL CARRIER, PHOSPHATE CARRIER), MEMBER 24; SLC25A24	SHORT CALCIUM-BINDING MITOCHONDRIAL CARRIER 1; SCAMC1
ENSG00000085552		609738		IMMUNOGLOBULIN SUPERFAMILY, MEMBER 9; IGSF9	KIAA1355
ENSG00000085563	COLCHICINE RESISTANCE; MDR1 POLYMORPHISM; INFLAMMATORY BOWEL DISEASE 13, SUSCEPTIBILITY TO	171050	RCV000014697; RCV000211170;;;RCV000211291;;;RCV000441548;;;RCV000211173;;;RCV000211363;;;RCV000211142;;;RCV000211266;;;RCV000211276;;;RCV000211389;;;RCV000211300;;;RCV000211388;;;RCV000660759;;;RCV000660758;;;RCV000660763;;;RCV000660762;;;RCV000660761;;;RCV000014699;;;RCV000660760; RCV000014698	ATP-BINDING CASSETTE, SUBFAMILY B, MEMBER 1; ABCB1	P-GL; NCE
ENSG00000085719		604207		COPINE III; CPNE3	CPN3
ENSG00000085832		600051		EPIDERMAL GROWTH FACTOR RECEPTOR PATHWAY SUBSTRATE 15; EPS15	ALL1-FUSED GENE FROM CHROMOSOME 1; AF1P
ENSG00000086062	CONGENITAL DISORDER OF GLYCOSYLATION, TYPE IId	137060	RCV000017616	BETA-1,4-GALACTOSYLTRANSFERASE 1; B4GALT1	UDP-GAL:BETA-GlcNAc BETA-1,4-GALACTOSYLTRANSFER; -GALACTOSYLTRANSFERASE 2; GGTB2
ENSG00000086300	OSTEOPETROSIS, AUTOSOMAL RECESSIVE 8	614780	RCV000033149; RCV000128452	SORTING NEXIN 10; SNX10
ENSG00000086475		600902		SELENOPHOSPHATE SYNTHETASE 1; SEPHS1	SPS1
ENSG00000086666		610183		ZINC FINGER AN1 DOMAIN-CONTAINING PROTEIN 6; ZFAND6	AN1-TYPE ZINC FINGER DOMAIN-CO; R DOMAIN-CONTAINING PROTEIN 3
ENSG00000087086	HYPERFERRITINEMIA WITH OR WITHOUT CATARACT; NEURODEGENERATION WITH BRAIN IRON ACCUMULATION 3; HYPERFERRITINEMIA WITH OR WITHOUT CATARACT; HYPERFERRITINEMIA WITH OR WITHOUT CATARACT; NEURODEGENERATION WITH BRAIN IRON ACCUMULATION 3; NEURODEGENERATION WITH BRAIN IRON ACCUMULATION 3; NEURODEGENERATION WITH BRAIN IRON ACCUMULATION 3; NEURODEGENERATION WITH BRAIN IRON ACCUMULATION 3; HYPERFERRITINEMIA…	134790	RCV000017938; RCV000017939; RCV000017940; RCV000017941; RCV000017942; RCV000017943; RCV000017944; RCV000017945; RCV000017946; RCV000017947; RCV000017948; RCV000017949; RCV000017950; RCV000017951; RCV000017952; RCV000017953; RCV000032783; RCV000082857; RCV000082858; RCV000082859	FERRITIN LIGHT CHAIN; FTL
ENSG00000087095		609476		NEMO-LIKE KINASE; NLK
ENSG00000087237	HYPERALPHALIPOPROTEINEMIA 1; HIGH DENSITY LIPOPROTEIN CHOLESTEROL LEVEL QUANTITATIVE TRAIT LOCUS 10; HIGH DENSITY LIPOPROTEIN CHOLESTEROL LEVEL QUANTITATIVE TRAIT LOCUS 10	118470	RCV000019076; RCV000032602; RCV000019080; RCV000283037;;;RCV000019077; RCV000019078	CHOLESTERYL ESTER TRANSFER PROTEIN, PLASMA; CETP	LIPID TRANSFER PROTEIN I
ENSG00000087245	MULTICENTRIC OSTEOLYSIS, NODULOSIS, AND ARTHROPATHY	120360	RCV000018643; RCV000018644; RCV000018645; RCV000018646; RCV000018647	MATRIX METALLOPROTEINASE 2; MMP2	COLLAGENAS; HIL
ENSG00000087253		612040		LYSOPHOSPHATIDYLCHOLINE ACYLTRANSFERASE 2; LPCAT2	ACYLTRANSFERASE-LIKE 1; AYTL1
ENSG00000087299	L-2-HYDROXYGLUTARIC ACIDURIA	609584	RCV000001674; RCV000001675; RCV000001676; RCV000001677; RCV000001678; RCV000001679;;;RCV000522298; RCV000023778	L-2-HYDROXYGLUTARATE DEHYDROGENASE; L2HGDH	READING FRAME 160; C14ORF160
ENSG00000087460	PSEUDOHYPOPARATHYROIDISM, TYPE IA; REMOVED FROM DATABASE; PSEUDOHYPOPARATHYROIDISM, TYPE IA; PSEUDOHYPOPARATHYROIDISM, TYPE IA; PSEUDOHYPOPARATHYROIDISM, TYPE IA; MCCUNE-ALBRIGHT SYNDROME, SOMATIC, MOSAIC; MCCUNE-ALBRIGHT SYNDROME, SOMATIC, MOSAIC; PITUITARY ADENOMA 3, MULTIPLE TYPES, SOMATIC; PSEUDOHYPOPARATHYROIDISM, TYPE IA; PITUITARY ADENOMA 3, ACTH-SECRETING, SOMATIC; PITUITARY TUMOR 3, GROW…	139320	RCV000017278;;;RCV000522303; RCV000017279;;;RCV000017280; RCV000017283;;;RCV000017281;;;RCV000017282; RCV000017284; RCV000017285; RCV000017286; RCV000439728;;;RCV000443647;;;RCV000437784;;;RCV000431495;;;RCV000432295;;;RCV000017289;;;RCV000508635;;;RCV000421422;;;RCV000133503;;;RCV000427542;;;RCV000429524;;;RCV000017287;;;RCV000420084;;;RCV000422043;;;RCV000444862; RCV000439229;;;RCV000418739;;;R…	GNAS COMPLEX LOCUS; GNAS	GNAS1 GENE, FORMERLY; GNAS1, FORMERLY
ENSG00000087495		608725		PHOSPHATASE AND ACTIN REGULATOR 3; PHACTR3	SCAFFOLD-ASSOCIATED PROTEIN PHOSPHATASE 1-INHIBITING PROTEIN; SCAPININ
ENSG00000088256	HYPOCALCIURIC HYPERCALCEMIA, FAMILIAL, TYPE II; HYPOCALCEMIA, AUTOSOMAL DOMINANT 2; HYPOCALCEMIA, AUTOSOMAL DOMINANT 2; HYPOCALCEMIA, AUTOSOMAL DOMINANT 2; HYPOCALCEMIA, AUTOSOMAL DOMINANT 2; HYPOCALCEMIA, AUTOSOMAL DOMINANT 2	139313	RCV000054474; RCV000054475; RCV000054476; RCV000054477; RCV000054478; RCV000054479; RCV000144048	GUANINE NUCLEOTIDE-BINDING PROTEIN, ALPHA-11; GNA11
ENSG00000088320		610388		RRAD- AND GEM-LIKE GTPase 1; REM1	RAS (RAD AND GEM)-LIKE GTP; NDOTHELIAL CELL-SPROUTING PROTEIN; GES
ENSG00000088367	MENTAL RETARDATION, AUTOSOMAL DOMINANT 11 (1 family)	602879	RCV000023216	ERYTHROCYTE MEMBRANE PROTEIN BAND 4.1-LIKE 1; EPB41L1	NONERYTHROID PROTEIN 4.1, NEURON TYPE; 4.1N
ENSG00000088387		607325		DEDICATOR OF CYTOKINESIS 9; DOCK9
ENSG00000088538		603123		DEDICATOR OF CYTOKINESIS 3; DOCK3
ENSG00000088766		608188		CARDIOLIPIN SYNTHASE 1; CRLS1	GCD10, S. CEREVISIAE,; READING FRAME 155; C20ORF155
ENSG00000088808		606455		PROTEIN PHOSPHATASE 1, REGULATORY SUBUNIT 13B; PPP1R13B	APOPTOSIS-STIMULATING PROTEI;
ENSG00000088812		603130		ATTRACTIN; ATRN	MAHOGANY, MOUSE, HOMOLOG OF; MGCA
ENSG00000088854		614146		CHROMOSOME 20 OPEN READING FRAME 194; C20ORF194
ENSG00000088930		608851		5-PRIME,3-PRIME-EXORIBONUCLEASE 2; XRN2	DHM1-LIKE PROTEIN
ENSG00000089123		608270		THREONINE ASPARTASE 1; TASP1	READING FRAME 13; C20ORF13
ENSG00000089154		605614		GENERAL CONTROL OF AMINO ACID SYNTHESIS 1, YEAST, HOMOLOG-LIKE 1; GCN1L1
ENSG00000089159		602505		PAXILLIN; PXN
ENSG00000089169		612159		RABPHILIN 3A; RPH3A	KIAA0985
ENSG00000089250	RECLASSIFIED - VARIANT OF UNKNOWN SIGNIFICANCE; VARIANT OF UNKNOWN SIGNIFICANCE	163731	RCV000015050; RCV000190549	NITRIC OXIDE SYNTHASE 1; NOS1
ENSG00000089280	AMYOTROPHIC LATERAL SCLEROSIS 6, AUTOSOMAL RECESSIVE; AMYOTROPHIC LATERAL SCLEROSIS 6 WITHOUT FRONTOTEMPORAL DEMENTIA; AMYOTROPHIC LATERAL SCLEROSIS 6 WITHOUT FRONTOTEMPORAL DEMENTIA; AMYOTROPHIC LATERAL SCLEROSIS 6 WITH OR WITHOUT FRONTOTEMPORAL DEMENTIA; AMYOTROPHIC LATERAL SCLEROSIS 6 WITHOUT FRONTOTEMPORAL DEMENTIA; AMYOTROPHIC LATERAL SCLEROSIS 6 WITHOUT FRONTOTEMPORAL DEMENTIA; AMYOTROPHIC …	137070	RCV000017608; RCV000017609; RCV000017610; RCV000017611; RCV000017612; RCV000017613; RCV000017614;;;RCV000030719; RCV000017615; RCV000022556; RCV000022557; RCV000030720; RCV000030718	FUSED IN SARCOMA; FUS	FUSION, DERIVED FROM 12-16 TRANSLOCATION, MAL; OSARCOMA; TLS
ENSG00000089692		153337		LYMPHOCYTE ACTIVATION GENE 3; LAG3	CD223 ANTIGEN; CD223
ENSG00000089723		608338		OTU DOMAIN-CONTAINING UBIQUITIN ALDEHYDE-BINDING PROTEIN 2; OTUB2	OTU DOMAIN-CONTAINING UBAL; READING FRAME 137; C14ORF137
ENSG00000089775		194541		ZINC FINGER- AND BTB DOMAIN-CONTAINING PROTEIN 25; ZBTB25	ZINC FINGE; 46, FORMERLY; ZNF46, FORMERLY
ENSG00000090447		600743		TRANSCRIPTION FACTOR AP4; TFAP4
ENSG00000090487	SPASTIC PARAPLEGIA 21	608181	RCV000002596; RCV000114945	ACIDIC CLUSTER PROTEIN, 33-KD; ACP33
ENSG00000090661		615334		CERAMIDE SYNTHASE 4; CERS4	LAG1, S. CEREVISIAE, HO; 1
ENSG00000090857		617835		PYRUVATE DEHYDROGENASE PHOSPHATASE REGULATORY SUBUNIT; PDPR	KIAA1990
ENSG00000091073		613141		DELTEX, DROSOPHILA, HOMOLOG OF, 2; DTX2	KIAA1528
ENSG00000091129		601581		NEURONAL CELL ADHESION MOLECULE; NRCAM	KIAA0343
ENSG00000091140	DIHYDROLIPOAMIDE DEHYDROGENASE DEFICIENCY; REMOVED FROM DATABASE; DIHYDROLIPOAMIDE DEHYDROGENASE DEFICIENCY; DIHYDROLIPOAMIDE DEHYDROGENASE DEFICIENCY; DIHYDROLIPOAMIDE DEHYDROGENASE DEFICIENCY; DIHYDROLIPOAMIDE DEHYDROGENASE DEFICIENCY; DIHYDROLIPOAMIDE DEHYDROGENASE DEFICIENCY; DIHYDROLIPOAMIDE DEHYDROGENASE DEFICIENCY; DIHYDROLIPOAMIDE DEHYDROGENASE DEFICIENCY; DIHYDROLIPOAMIDE DEHYDROGENASE D…	238331	RCV000012742; RCV000012743; RCV000012745; RCV000012746; RCV000624277;;;RCV000185853;;;RCV000301987;;;RCV000012744; RCV000012747; RCV000012749; RCV000012751;;;RCV000185859; RCV000012752; RCV000033216; RCV000033217; RCV000033218	DIHYDROLIPOAMIDE DEHYDROGENASE; DLD	PYRUVATE DEHYDROGENASE COMP; STEM L PROTEIN; GCSL
ENSG00000091157		613473		WD REPEAT-CONTAINING PROTEIN 7; WDR7	TGF-BETA RESISTANCE-ASS;
ENSG00000091536	DEAFNESS, AUTOSOMAL RECESSIVE 3; DEAFNESS, WITH SMITH-MAGENIS SYNDROME; DEAFNESS, AUTOSOMAL RECESSIVE 3; DEAFNESS, AUTOSOMAL RECESSIVE 3; DEAFNESS, AUTOSOMAL RECESSIVE 3; DEAFNESS, AUTOSOMAL RECESSIVE 3; DEAFNESS, AUTOSOMAL RECESSIVE 3; DEAFNESS, AUTOSOMAL RECESSIVE 3	602666	RCV000007365; RCV000007366; RCV000007367; RCV000007368; RCV000007369; RCV000007370; RCV000038978;;;RCV000007371; RCV000007372; RCV000007373; RCV000007374; RCV000007375; RCV000007376; RCV000007377	MYOSIN XVA; MYO15A	MYOSIN XV; MYO15
ENSG00000091542		613303		AlkB, E. COLI, HOMOLOG OF, 5; ALKBH5	ABH5
ENSG00000091592	VITILIGO-ASSOCIATED MULTIPLE AUTOIMMUNE DISEASE SUSCEPTIBILITY 1; PALMOPLANTAR CARCINOMA, MULTIPLE SELF-HEALING; PALMOPLANTAR CARCINOMA, MULTIPLE SELF-HEALING; PALMOPLANTAR CARCINOMA, MULTIPLE SELF-HEALING; PALMOPLANTAR CARCINOMA, MULTIPLE SELF-HEALING; AUTOINFLAMMATION WITH ARTHRITIS AND DYSKERATOSIS; AUTOINFLAMMATION WITH ARTHRITIS AND DYSKERATOSIS	606636	RCV000004380; RCV000043505; RCV000416558; RCV000416502;;;RCV000479210; RCV000445352; RCV000445355; RCV000445359	NLR FAMILY, PYRIN DOMAIN-CONTAINING 1; NLRP1	NACHT DOMAIN-, LEUCINE-RICH REPEAT-, AND PYD-CONTAININ; LOG OF; NLRP1A
ENSG00000092054	CARDIOMYOPATHY, FAMILIAL HYPERTROPHIC, 1; CARDIOMYOPATHY, DILATED, 1S; CARDIOMYOPATHY, DILATED, 1S; CARDIOMYOPATHY, HYPERTROPHIC, MIDVENTRICULAR, DIGENIC; CARDIOMYOPATHY, FAMILIAL HYPERTROPHIC, 1; CARDIOMYOPATHY, DILATED, 1S; CARDIOMYOPATHY, DILATED, 1S; MYOPATHY, MYOSIN STORAGE, AUTOSOMAL DOMINANT; LAING DISTAL MYOPATHY; LAING DISTAL MYOPATHY; MYOPATHY, MYOSIN STORAGE, AUTOSOMAL DOMINANT; CARDIO…	160760	RCV000199447;;;RCV000158788;;;RCV000015143;;;RCV000035708; RCV000158761;;;RCV000015144;;;RCV000617265;;;RCV000036000;;;RCV000229956; RCV000035717;;;RCV000618958;;;RCV000015145;;;RCV000158799;;;RCV000487453;;;RCV000230258; RCV000015146;;;RCV000035744;;;RCV000471604;;;RCV000223743; RCV000223823;;;RCV000015147;;;RCV000015167;;;RCV000252267;;;RCV000473084;;;RCV000035750; RCV000158573;;;RCV000035824;;…	MYOSIN, HEAVY CHAIN 7, CARDIAC MUSCLE, BETA; MYH7	MYOSIN, CARDIAC, HEAVY CHAIN, BETA; MYHCB
ENSG00000092199		164020		HETEROGENEOUS NUCLEAR RIBONUCLEOPROTEIN C; HNRNPC	HNRPC
ENSG00000092201		605012		SUPPRESSOR OF TY 16, S. CEREVISIAE, HOMOLOG OF; SUPT16H	CHROMATIN-SPECIFIC TRANSCRIPTION ELONGATION FACT; E, HOMOLOG OF
ENSG00000092208		602595		GEM-ASSOCIATED PROTEIN 2; GEMIN2	SMN-INTERACTING PROTEIN 1; SIP1
ENSG00000092295	ICHTHYOSIS, CONGENITAL, AUTOSOMAL RECESSIVE 1; ICHTHYOSIS, CONGENITAL, AUTOSOMAL RECESSIVE 1, WITH OR WITHOUT BATHING SUIT DISTRIBUTION; ICHTHYOSIS, CONGENITAL, AUTOSOMAL RECESSIVE 1; ICHTHYOSIS, CONGENITAL, AUTOSOMAL RECESSIVE 1; ICHTHYOSIS, CONGENITAL, AUTOSOMAL RECESSIVE 1; ICHTHYOSIS, CONGENITAL, AUTOSOMAL RECESSIVE 1; ICHTHYOSIS, CONGENITAL, AUTOSOMAL RECESSIVE 1, WITH OR WITHOUT BATHING SUI…	190195	RCV000013296; RCV000013297; RCV000013298;;;RCV000252909;;;RCV000658687; RCV000013301; RCV000013303;;;RCV000520296; RCV000013304; RCV000013299; RCV000013307;;;RCV000413167; RCV000255177;;;RCV000013309; RCV000013310; RCV000013311;;;RCV000523198; RCV000013312; RCV000013313; RCV000439800;;;RCV000013315; RCV000013316; RCV000013317; RCV000013318;;;RCV000255608; RCV000246360;;;RCV000013319; RCV000013300…	TRANSGLUTAMINASE 1; TGM1	TRANSGLUTAMINASE,; PIDERMAL TYPE I
ENSG00000092345	SPERMATOGENIC FAILURE, SUSCEPTIBILITY TO	601486	RCV000008622	DELETED IN AZOOSPERMIA-LIKE; DAZL
ENSG00000092531		602534		SYNAPTOSOMAL-ASSOCIATED PROTEIN, 23-KD; SNAP23	SNAP23A
ENSG00000092871		609735		RING FINGER AND FYVE-LIKE DOMAIN CONTAINING 1; RFFL	RIFIFYLIN
ENSG00000092978		616836		G-PATCH DOMAIN-CONTAINING PROTEIN 2; GPATCH2	GPATC2
ENSG00000093010	CATECHOL-O-METHYLTRANSFERASE POLYMORPHISM; SCHIZOPHRENIA, SUSCEPTIBILITY TO	116790	RCV000244083;;;RCV000211145;;;RCV000019156; RCV000019157	CATECHOL-O-METHYLTRANSFERASE; COMT
ENSG00000095059		600944		DEOXYHYPUSINE SYNTHASE; DHPS
ENSG00000095139	SHORT STATURE, RHIZOMELIC, WITH MICROCEPHALY, MICROGNATHIA, AND DEVELOPMENTAL DELAY	600820	RCV000257962; RCV000257989; RCV000257942	ARCHAIN 1; ARCN1	COATOMER PROTEIN COMPLEX, S;
ENSG00000095209	OSTEOGENESIS IMPERFECTA, TYPE XIV	611236	RCV000032690	TRANSMEMBRANE PROTEIN 38B; TMEM38B	TRIMERIC INTRACELLULAR CATION CHANNEL TYPE B; TRICB
ENSG00000095303		176805		PROSTAGLANDIN-ENDOPEROXIDE SYNTHASE 1; PTGS1	CYCL; YNTHASE 1; PGHS1
ENSG00000095321	NEURODEGENERATION WITH BRAIN IRON ACCUMULATION 8 (1 patient)	600184	RCV000594657	CARNITINE ACETYLTRANSFERASE; CRAT	CAT1
ENSG00000095397	DEAFNESS, AUTOSOMAL RECESSIVE 31; USHER SYNDROME, TYPE IID; USHER SYNDROME, TYPE IID; USHER SYNDROME, TYPE IID; USHER SYNDROME, TYPE IID; DEAFNESS, AUTOSOMAL RECESSIVE 31	607928	RCV000002808; RCV000002809; RCV000002810; RCV000024377; RCV000024378; RCV000190401	WHIRLIN; WHRN	CASK-INTERACTING PRO;
ENSG00000095574		606238		IKAROS FAMILY ZINC FINGER 5; IKZF5	ZINC FINGER PROTEIN, SUBFAMILY 1A,;
ENSG00000095777	DEAFNESS, AUTOSOMAL RECESSIVE 30	606808	RCV000004229; RCV000004230; RCV000004231	MYOSIN IIIA; MYO3A
ENSG00000095906		610779		NUCLEOTIDE-BINDING PROTEIN 2; NUBP2	CYTOSOLIC Fe-S CLUSTER DEFICIENT 1, S. CEREVISIAE, HOMOLOG OF; CFD1
ENSG00000096968	POLYCYTHEMIA VERA, SOMATIC; LEUKEMIA, ACUTE MYELOGENOUS, SOMATIC; ERYTHROCYTOSIS, JAK2-RELATED, SOMATIC; THROMBOCYTHEMIA 3	147796	RCV000022627;;;RCV000022628;;;RCV000015771;;;RCV000428162;;;RCV000015772;;;RCV000427081;;;RCV000279716;;;RCV000015769;;;RCV000015770;;;RCV000420273; RCV000015773; RCV000015774; RCV000022629	JANUS KINASE 2; JAK2
ENSG00000097007	LEUKEMIA, PHILADELPHIA CHROMOSOME-POSITIVE, RESISTANT TO IMATINIB; CHRONIC MYELOID LEUKEMIA, RESISTANT TO IMATINIB; CHRONIC MYELOID LEUKEMIA, RESISTANT TO IMATINIB; CONGENITAL HEART DEFECTS AND SKELETAL MALFORMATIONS SYNDROME; CONGENITAL HEART DEFECTS AND SKELETAL MALFORMATIONS SYNDROME	189980	RCV000432136;;;RCV000013459;;;RCV000442565; RCV000013460; RCV000013461;;;RCV000417997; RCV000013462;;;RCV000433552;;;RCV000439817; RCV000013463; RCV000013464;;;RCV000420800; RCV000445576;;;RCV000496944; RCV000492810;;;RCV000496371;;;RCV000445566	ABELSON MURINE LEUKEMIA VIRAL ONCOGENE HOMOLOG 1; ABL1	TRANSFORMATION ; URINE LEUKEMIA VIRUS; ABL
ENSG00000097021		602587		ACYL-CoA THIOESTERASE 7; ACOT7	ACYL-CoA THIOESTERASE, LON; SE 2, FORMERLY
ENSG00000099194		604031		STEAROYL-CoA DESATURASE; SCD
ENSG00000099256		610751		PHOSPHORIBOSYL TRANSFERASE DOMAIN-CONTAINING PROTEIN 1; PRTFDC1
ENSG00000099622		602649		COLD-INDUCIBLE RNA-BINDING PROTEIN; CIRBP	CIRP
ENSG00000099783		160994		HETEROGENEOUS NUCLEAR RIBONUCLEOPROTEIN M; HNRNPM	RECEPTOR 1, FORMERLY; NAGR1, FORMERLY
ENSG00000099810	DIAPHYSEAL MEDULLARY STENOSIS WITH MALIGNANT FIBROUS HISTIOCYTOMA	156540	RCV000022659; RCV000022660	METHYLTHIOADENOSINE PHOSPHORYLASE; MTAP	MeSAdo PHOSPHORYLASE; MSAP
ENSG00000099889		602269		ARMADILLO REPEAT GENE DELETED IN VCFS; ARVCF
ENSG00000099984		600437		GLUTATHIONE S-TRANSFERASE, THETA-2; GSTT2
ENSG00000099991		604251		CALCINEURIN-BINDING PROTEIN 1
ENSG00000099994		615825		SUSHI DOMAIN-CONTAINING PROTEIN 2; SUSD2
ENSG00000100030		176948		MITOGEN-ACTIVATED PROTEIN KINASE 1; MAPK1	PROTEIN KINASE, MITOGEN-A;
ENSG00000100033	HYPERPROLINEMIA, TYPE I; SCHIZOPHRENIA, SUSCEPTIBILITY TO, 4	606810	RCV000004213;;;RCV000004212; RCV000004215;;;RCV000004214;;;RCV000454992; RCV000004217;;;RCV000004216; RCV000004219;;;RCV000004218;;;RCV000412946; RCV000004221;;;RCV000004220; RCV000004223;;;RCV000004222;;;RCV000115065; RCV000004224;;;RCV000004225; RCV000004226; RCV000004228;;;RCV000004227	PROLINE DEHYDROGENASE 1; PRODH	POX
ENSG00000100038		603582		TOPOISOMERASE, DNA, III, BETA; TOP3B	TOPOISOMERASE III-BETA
ENSG00000100060		602577		MANIC FRINGE; MFNG	FRINGE, DROSOPHILA, HOMOLOG OF, MANIC
ENSG00000100077		109636		BETA-ADRENERGIC RECEPTOR KINASE 2; ADRBK2
ENSG00000100079	MYOCARDIAL INFARCTION, SUSCEPTIBILITY TO	150571	RCV000015559	LECTIN, GALACTOSIDE-BINDING, SOLUBLE, 2; LGALS2	GALECTIN 2
ENSG00000100106	DEAFNESS, AUTOSOMAL RECESSIVE 28	609761	RCV000001555; RCV000001556; RCV000001557; RCV000001558; RCV000001559; RCV000001560; RCV000001561; RCV000001562	TRIO- AND F-ACTIN-BINDING PROTEIN; TRIOBP	TRIO- AND FILAMENTOUS-ACT;
ENSG00000100142		604414		POLYMERASE II, RNA, SUBUNIT F; POLR2F	RPB6, S. CERE; 14.4-KD SUBUNIT
ENSG00000100146	WAARDENBURG SYNDROME, TYPE 4C; WAARDENBURG SYNDROME, TYPE 2E, WITHOUT NEUROLOGIC INVOLVEMENT; PERIPHERAL DEMYELINATING NEUROPATHY, CENTRAL DYSMYELINATION, WAARDENBURG SYNDROME, AND HIRSCHSPRUNG DISEASE; PERIPHERAL DEMYELINATING NEUROPATHY, CENTRAL DYSMYELINATION, WAARDENBURG SYNDROME, AND HIRSCHSPRUNG DISEASE; PERIPHERAL DEMYELINATING NEUROPATHY, CENTRAL DYSMYELINATION, WAARDENBURG SYNDROME, AND …	602229	RCV000007817; RCV000007818; RCV000007819; RCV000007820; RCV000007821; RCV000007822; RCV000007823; RCV000007824; RCV000007825; RCV000007826;;;RCV000007827; RCV000007828; RCV000007829; RCV000007830; RCV000007831; RCV000007832; RCV000007833; RCV000007834; RCV000007835; RCV000007836; RCV000007837; RCV000023178; RCV000023179; RCV000055673	SRY-BOX 10; SOX10	SRY-RELAT; MOUSE, HOMOLOG OF; DOM
ENSG00000100151		605926		PROTEIN INTERACTING WITH C KINASE 1; PICK1	PHA-BINDING PROTEIN
ENSG00000100154		615098		TETRATRICOPEPTIDE REPEAT DOMAIN-CONTAINING PROTEIN 28; TTC28
ENSG00000100156		610409		SOLUTE CARRIER FAMILY 16 (MONOCARBOXYLIC ACID TRANSPORTER), MEMBER 8; SLC16A8	MONOCARBOXYLATE TRANSPORTER 3; MCT3
ENSG00000100197	DEBRISOQUINE, POOR METABOLISM OF; DEBRISOQUINE, ULTRARAPID METABOLISM OF; CODEINE, ULTRARAPID METABOLISM OF	124030	RCV000211415;;;RCV000211307;;;RCV000211390;;;RCV000211293;;;RCV000211292;;;RCV000211174;;;RCV000342450;;;RCV000211167;;;RCV000211232;;;RCV000211422;;;RCV000613767;;;RCV000018385; RCV000018386; RCV000018387; RCV000018388; RCV000018389;;;RCV000603460; RCV000018390; RCV000609529;;;RCV000018391;;;RCV000616933; RCV000030944	CYTOCHROME P450, SUBFAMILY IID, POLYPEPTIDE 6; CYP2D6	OXYLASE
ENSG00000100207		603107		TRANSCRIPTION FACTOR 20; TCF20	STROMELYSIN 1 PDGF-RESPONSIVE ELEMENT-BIN; N; AR1
ENSG00000100218		605663		RADIAL SPOKE HEAD 14, CHLAMYDOMONAS, HOMOLOG OF; RSPH14	RHABDOID TUMOR DELETION REGION GENE 1; RTDR1
ENSG00000100225	PARKINSON DISEASE 15, AUTOSOMAL RECESSIVE	605648	RCV000005077; RCV000005078; RCV000005079; RCV000005080	F-BOX ONLY PROTEIN 7; FBXO7
ENSG00000100266		604960		PROTEIN KINASE C AND CASEIN KINASE SUBSTRATE IN NEURONS 2; PACSIN2
ENSG00000100280		600157		ADAPTOR-RELATED PROTEIN COMPLEX 1, BETA-1 SUBUNIT; AP1B1	ADAP; IOMA GENE ON CHROMOSOME 22; BAM22
ENSG00000100299	ARYLSULFATASE A PSEUDODEFICIENCY; ARYLSULFATASE A POLYMORPHISM; METACHROMATIC LEUKODYSTROPHY, JUVENILE; METACHROMATIC LEUKODYSTROPHY, JUVENILE; METACHROMATIC LEUKODYSTROPHY, ADULT; METACHROMATIC LEUKODYSTROPHY, LATE INFANTILE; METACHROMATIC LEUKODYSTROPHY, LATE INFANTILE; METACHROMATIC LEUKODYSTROPHY, JUVENILE; METACHROMATIC LEUKODYSTROPHY, JUVENILE; METACHROMATIC LEUKODYSTROPHY, LATE-ONSET; META…	607574	RCV000246300;;;RCV000003190;;;RCV000180167;;;RCV000020309; RCV000078931;;;RCV000249834;;;RCV000003191;;;RCV000020310; RCV000335617;;;RCV000003192;;;RCV000020319;;;RCV000003194; RCV000392246;;;RCV000020314;;;RCV000003197;;;RCV000003196;;;RCV000003195; RCV000020318;;;RCV000003198; RCV000003199;;;RCV000020317; RCV000003200; RCV000003203;;;RCV000003202;;;RCV000020320;;;RCV000657846; RCV000020312;;;RC…	ARYLSULFATASE A; ARSA	CER; TASE
ENSG00000100307		608457		CHROMOBOX HOMOLOG 7; CBX7
ENSG00000100312		102480		ACROSIN; ACR
ENSG00000100320		612149		RNA-BINDING PROTEIN FOX1, C. ELEGANS, HOMOLOG OF, 2; RBFOX2	FOX1, C. ELEGANS, H; FEN TRANSCRIPTIONAL ACTIVITY; RTA
ENSG00000100342	FOCAL SEGMENTAL GLOMERULOSCLEROSIS 4, SUSCEPTIBILITY TO	603743	RCV000154652;;;RCV000408955;;;RCV000006453; RCV000006454	APOLIPOPROTEIN L-I; APOL1
ENSG00000100345	MACROTHROMBOCYTOPENIA AND GRANULOCYTE INCLUSIONS WITH OR WITHOUT NEPHRITIS OR SENSORINEURAL HEARING LOSS; MACROTHROMBOCYTOPENIA AND GRANULOCYTE INCLUSIONS; MACROTHROMBOCYTOPENIA AND GRANULOCYTE INCLUSIONS; MACROTHROMBOCYTOPENIA AND GRANULOCYTE INCLUSIONS WITH NEPHRITIS AND SENSORINEURAL HEARING LOSS; MACROTHROMBOCYTOPENIA AND GRANULOCYTE INCLUSIONS WITH OR WITHOUT NEPHRITIS OR SENSORINEURAL HEARI…	160775	RCV000015116; RCV000015119; RCV000015121; RCV000015122; RCV000032223; RCV000523446;;;RCV000015129; RCV000015124; RCV000032218;;;RCV000015130; RCV000015132; RCV000015134; RCV000015131; RCV000015138;;;RCV000477821; RCV000015139; RCV000015141; RCV000015142	MYOSIN, HEAVY CHAIN 9, NONMUSCLE; MYH9	CELLULAR MYOSIN H;
ENSG00000100346		608230		CALCIUM CHANNEL, VOLTAGE-DEPENDENT, T TYPE, ALPHA-1I SUBUNIT; CACNA1I	KIAA1120
ENSG00000100351		604518		GRB2-RELATED ADAPTOR PROTEIN 2; GRAP2	GROWTH FACTOR RECEPTOR-BOUND PROTEIN 2-RELATED;
ENSG00000100354		610740		TRINUCLEOTIDE REPEAT-CONTAINING GENE 6B; TNRC6B	KIAA1093
ENSG00000100385		146710		INTERLEUKIN 2 RECEPTOR, BETA; IL2RB	CD122 ANTIGEN; CD122
ENSG00000100422		610307		CERAMIDE KINASE; CERK	KIAA1646
ENSG00000100478	SPASTIC PARAPLEGIA 52, AUTOSOMAL RECESSIVE	607243	RCV000023635; RCV000223669; RCV000443008;;;RCV000525844;;;RCV000223666;;;RCV000501216	ADAPTOR-RELATED PROTEIN COMPLEX 4, SIGMA-1 SUBUNIT; AP4S1
ENSG00000100490		603441		CYCLIN-DEPENDENT KINASE-LIKE 1; CDKL1
ENSG00000100503	SECKEL SYNDROME 7; VARIANT OF UNKNOWN SIGNIFICANCE	608684	RCV000030829; RCV000030830; RCV000223941	NINEIN; NIN	GSK3B-I;
ENSG00000100504	GLYCOGEN STORAGE DISEASE VI; In a boy with glycogen storage disease VI (GSD6; {232700}), the son of unrelated and healthy parents of Suriname Hindustani background, {1:Burwinkel et al. (1998)} identified a splice site mutation in the PYGL gene. The patient presented at age 2 years with hepatomegaly and severe growth retardation. Transaminases were intermittently elevated. Marked glycogen storage …	613741	RCV000012772; RCV000012773; RCV000031853; RCV000012775; RCV000012776	GLYCOGEN PHOSPHORYLASE, LIVER; PYGL	LGP
ENSG00000100526		123832		CYCLIN-DEPENDENT KINASE INHIBITOR 3; CDKN3	CYCLIN-DEPENDENT KINASE INTERACTOR 1; CDI1
ENSG00000100554		609398		ATPase, H+ TRANSPORTING, LYSOSOMAL, 34-KD, V1 SUBUNIT D; ATP6V1D	ATP6M
ENSG00000100599		610223		RAS AND RAB INTERACTOR 3; RIN3	RAB5-INT;
ENSG00000100601		605345		AlkB, E. COLI, HOMOLOG OF, 1; ALKBH1
ENSG00000100603		603055		SKI-INTERACTING PROTEIN; SKIIP
ENSG00000100604		118910		CHROMOGRANIN A; CHGA
ENSG00000100605		601838		INOSITOL 1,3,4-TRISPHOSPHATE 5/6-KINASE; ITPK1	ITRPK1
ENSG00000100628		605759		ANKYRIN REPEAT- AND SOCS BOX-CONTAINING PROTEIN 2; ASB2
ENSG00000100644		603348		HYPOXIA-INDUCIBLE FACTOR 1, ALPHA SUBUNIT; HIF1A	FAMILY 1; MOP1
ENSG00000100647		616761		SUSHI DOMAIN-CONTAINING PROTEIN 6; SUSD6	DRUG-ACTIVATED GENE OV;
ENSG00000100650		600914		SPLICING FACTOR, SERINE/ARGININE-RICH, 5; SRSF5	SERINE/ARGININE-RICH; GININE/SERINE-RICH, 40-KD; SRp40
ENSG00000100664		601710		EUKARYOTIC TRANSLATION INITIATION FACTOR 5; EIF5
ENSG00000100678		607991		SOLUTE CARRIER FAMILY 8 (SODIUM-CALCIUM EXCHANGER), MEMBER A3; SLC8A3	SODIUM-CALCIUM EXCHANGER 3; NCX3
ENSG00000100731		617655		PECANEX, DROSOPHILA, HOMOLOG OF, 1; PCNX1
ENSG00000100749	PONTOCEREBELLAR HYPOPLASIA, TYPE 1A	602168	RCV000210656;;;RCV000523082;;;RCV000190784;;;RCV000007926; RCV000023167	VACCINIA-RELATED KINASE 1; VRK1	VACCINIA VIRUS B1R-RELATED KINASE 1
ENSG00000100764		602706		PROTEASOME 26S SUBUNIT, ATPase, 1; PSMC1	PROTEASE 26S, SUBUNIT 4; S4
ENSG00000100811	GABRIELE-DE VRIES SYNDROME	600013	RCV000494725; RCV000494727; RCV000494721; RCV000494726; RCV000494728	TRANSCRIPTION FACTOR YY1; YY1	YIN YANG 1
ENSG00000100842		609906		EMBRYONAL FYN-ASSOCIATED SUBSTRATE; EFS	SRC-INTERACTING PROTEIN; SIN
ENSG00000100852		602680		RHO GTPase-ACTIVATING PROTEIN 5; ARHGAP5	GTPase-ACTIVATING PROTEIN, RHO, 5; RHOGAP5
ENSG00000100883		604857		SIGNAL RECOGNITION PARTICLE, 54-KD; SRP54
ENSG00000100888	AUTISM, SUSCEPTIBILITY TO, 18	610528	RCV000032826; RCV000032827; RCV000032828; RCV000032829; RCV000032830; RCV000032831; RCV000032832; RCV000032833; RCV000032834	CHROMODOMAIN HELICASE DNA-BINDING PROTEIN 8; CHD8	AXIS DUPLICATION;
ENSG00000100890		609947		KIAA0391 GENE; KIAA0391	MITOCHONDRIAL RIBONUCLEASE P PROTEIN 3; MRPP3
ENSG00000100906	ECTODERMAL DYSPLASIA, ANHIDROTIC, WITH T-CELL IMMUNODEFICIENCY, AUTOSOMAL DOMINANT	164008	RCV000015040; RCV000015041; RCV000015042	NUCLEAR FACTOR OF KAPPA LIGHT CHAIN GENE ENHANCER IN B CELLS INHIBITOR, ALPHA; NFKBIA	NUCLEAR FACTOR OF KAPPA LIGHT CHAIN GENE ENHANCER IN B CELL; BA
ENSG00000100934	CRANIOLENTICULOSUTURAL DYSPLASIA	610511	RCV000001287; RCV000032719	SEC23, S. CEREVISIAE, HOMOLOG OF, A; SEC23A
ENSG00000101003	IMMUNODEFICIENCY 55	610608	RCV000576873; RCV000576879; RCV000576883; RCV000576872	GINS COMPLEX SUBUNIT 1; GINS1	PSF1, S. CEREVISIAE;
ENSG00000101004		609580		NINEIN-LIKE PROTEIN; NINL
ENSG00000101052	SHORT-RIB THORACIC DYSPLASIA 16 WITH POLYDACTYLY; SHORT-RIB THORACIC DYSPLASIA 16 WITHOUT POLYDACTYLY; SHORT-RIB THORACIC DYSPLASIA 16 WITHOUT POLYDACTYLY	617094	RCV000240043; RCV000239845; RCV000240373	INTRAFLAGELLAR TRANSPORT 52, CHLAMYDOMONAS, HOMOLOG OF; IFT52
ENSG00000101096		600490		NUCLEAR FACTOR OF ACTIVATED T CELLS, CYTOPLASMIC, CALCINEURIN-DEPENDENT 2; NFATC2	COMPLEX, PREEXISTING COMPONENT
ENSG00000101134		608334		DOCKING PROTEIN 5; DOK5	DOWNSTREAM OF TYROSINE KINASE 5
ENSG00000101182	VARIANT OF UNKNOWN SIGNIFICANCE	606607	RCV000033110	PROTEASOME SUBUNIT, ALPHA-TYPE, 7; PSMA7	ALPHA-4
ENSG00000101187		612436		SOLUTE CARRIER ORGANIC ANION TRANSPORTER FAMILY, MEMBER 4A1; SLCO4A1	ORGANIC ANION TR; PORTER 4A1; OATP4A1
ENSG00000101191		604140		DEATH INDUCER-OBLITERATOR 1; DIDO1	DEATH-ASSOCIATED TRANSCRIPTI;
ENSG00000101197		605737		BACULOVIRAL IAP REPEAT-CONTAINING PROTEIN 7; BIRC7	INHIBITOR OF APOPTOSIS PROTEI;
ENSG00000101198		612873		Na+/K+ TRANSPORTING ATPase-INTERACTING 4; NKAIN4
ENSG00000101224		116949		CELL DIVISION CYCLE 25B; CDC25B
ENSG00000101307		603889		SIGNAL REGULATORY PROTEIN, BETA-1; SIRPB1
ENSG00000101333	AURICULOCONDYLAR SYNDROME 2	600810	RCV000024333;;;RCV000191054; RCV000024334; RCV000623188;;;RCV000024335;;;RCV000191053; RCV000191051;;;RCV000024336; RCV000024337;;;RCV000191055; RCV000054838; RCV000054839; RCV000054840; RCV000054841; RCV000054842	PHOSPHOLIPASE C, BETA-4; PLCB4	PLC-BETA-4
ENSG00000101349		608038		p21 PROTEIN-ACTIVATED KINASE 7; PAK7	p21 CDC42/RAC1-;
ENSG00000101463		614311		SYNAPSE DIFFERENTIATION-INDUCED GENE 1; SYNDIG1	TRANSMEMBRANE PROTEIN 90B; TMEM90B
ENSG00000101489		612679		CUGBP- AND ELAV-LIKE FAMILY, MEMBER 4; CELF4	CUGBP- AND ; L4
ENSG00000101542		605807		CADHERIN 20; CDH20
ENSG00000101577	MAJEED SYNDROME	605519	RCV000005190;;;RCV000222509; RCV000005191	LIPIN 2; LPIN2
ENSG00000101605		603508		MYOMESIN 1; MYOM1	TITIN-ASSOCIAT;
ENSG00000101638		607162		ST8 ALPHA-N-ACETYL-NEURAMINIDE ALPHA-2,8-SIALYLTRANSFERASE 5; ST8SIA5	ALPHA-2,8-S; E; SIAT8E
ENSG00000101639		616426		CENTROSOMAL PROTEIN, 192-KD; CEP192	PROTEIN PHOSPHATASE 1, REGULATORY S;
ENSG00000101680	PORETTI-BOLTSHAUSER SYNDROME	150320	RCV000133604; RCV000133605; RCV000133606; RCV000133607; RCV000133608	LAMININ, ALPHA-1; LAMA1	LAMININ A; LAMA
ENSG00000101752	LEFT VENTRICULAR NONCOMPACTION 7	608677	RCV000033169; RCV000033170;;;RCV000485600	MINDBOMB, DROSOPHILA, HOMOLOG OF, 1; MIB1
ENSG00000101773	PANCREATIC CARCINOMA, SOMATIC; SECKEL SYNDROME 2; JAWAD SYNDROME; SECKEL SYNDROME 2	604124	RCV000006180;;;RCV000281881;;;RCV000318254; RCV000023361; RCV000023362; RCV000115043	RETINOBLASTOMA-BINDING PROTEIN 8; RBBP8	RETINOBLASTOMA-INTERACTING AN; OTEIN; CTIP
ENSG00000102189		605070		EARLY ENDOSOME ANTIGEN 1; EEA1	EARLY ENDOSOME ANTIGEN, 162-KD
ENSG00000102524		603969		TUMOR NECROSIS FACTOR LIGAND SUPERFAMILY, MEMBER 13B; TNFSF13B	B-LYMPHOCYT; TIVATES APOPTOSIS, NKFB, AND JNK; THANK
ENSG00000102606		605477		RHO GUANINE NUCLEOTIDE EXCHANGE FACTOR 7; ARHGEF7	PAK-INTERACTING EXCHANGE ;
ENSG00000102763		617509		VON WILLEBRAND FACTOR A DOMAIN-CONTAINING PROTEIN 8; VWA8	KIAA0564
ENSG00000102796		616163		SHORT-CHAIN DEHYDROGENASE/REDUCTASE FAMILY, MEMBER 12; DHRS12	SHORT-CHAIN DEHYDROGENASE/REDUCTASE FAMILY 40C, MEMBER 1; SDR40C1
ENSG00000102804		607715		TSC22 DOMAIN FAMILY, MEMBER 1; TSC22D1	TSC22
ENSG00000102882		601795		MITOGEN-ACTIVATED PROTEIN KINASE 3; MAPK3	PROTEIN KINASE, MITOGEN-A;
ENSG00000102886		616318		GLYCEROPHOSPHODIESTER PHOSPHODIESTERASE DOMAIN-CONTAINING PROTEIN 3; GDPD3	GLYCEROPHOSPHODIESTER PHOSPHODIESTERASE 7; GDE7
ENSG00000102893	GLYCOGEN STORAGE DISEASE IXb	172490	RCV000014587; RCV000014588;;;RCV000394852; RCV000014590; RCV000014591; RCV000014592; RCV000014589	PHOSPHORYLASE KINASE, BETA SUBUNIT; PHKB
ENSG00000102898		605813		NUCLEAR TRANSPORT FACTOR 2	5; PP15
ENSG00000102901		611510		CENTROMERIC PROTEIN T; CENPT
ENSG00000102908		604708		NUCLEAR FACTOR OF ACTIVATED T CELLS 5; NFAT5	TONICITY-RESPONSIVE ENHANCER-BINDI;
ENSG00000102935	NEPHRONOPHTHISIS 14; JOUBERT SYNDROME 19; JOUBERT SYNDROME 19	604557	RCV000030826; RCV000030827; RCV000030828	ZINC FINGER PROTEIN 423; ZNF423	ZINC FINGER PROTEIN 423, MOUSE, ;
ENSG00000102974	MENTAL RETARDATION, AUTOSOMAL DOMINANT 21	604167	RCV000074333; RCV000074334; RCV000074335;;;RCV000413282	CCCTC-BINDING FACTOR; CTCF	TRANSCRIPTIONAL REPRESSOR CTCF
ENSG00000102996		602261		MATRIX METALLOPROTEINASE 15; MMP15	MATRIX METALLOPROTEINASE; X METALLOPROTEINASE 2; MT2-MMP
ENSG00000103034	VARIANT OF UNKNOWN SIGNIFICANCE	614463	RCV000148932	NMYC DOWNSTREAM-REGULATED GENE 4; NDRG4	SMOOTH MUSCLE-ASSOCIATE;
ENSG00000103043	STRIATONIGRAL DEGENERATION, CHILDHOOD-ONSET	604632	RCV000239574; RCV000239487; RCV000239537; RCV000239591	VAC14, S. CEREVISIAE, HOMOLOG OF; VAC14	ASSOCIATED REGULATOR OF ; N X; TRX
ENSG00000103091		617418		WD REPEAT-CONTAINING PROTEIN 59; WDR59	KIAA1923
ENSG00000103148	EPILEPSY, FAMILIAL FOCAL, WITH VARIABLE FOCI 3	600928	RCV000241451; RCV000241321; RCV000241104; RCV000241508; RCV000241093	NITROGEN PERMEASE REGULATOR-LIKE 3; NPRL3	CHROMOSOME 16 OPEN READING ; MERIC TO ALPHA GLOBIN CLUSTER
ENSG00000103168		604905		TATA BOX-BINDING PROTEIN-ASSOCIATED FACTOR 1C; TAF1C	TBP-ASSOCIATED FACTOR, RNA POLYMERASE ;
ENSG00000103187		606748		COACTOSIN-LIKE PROTEIN 1; COTL1	CLP
ENSG00000103194		609818		UBIQUITIN-SPECIFIC PROTEIN 10; USP10	KIAA0190
ENSG00000103197	TUBEROUS SCLEROSIS 2; {78:Vrtel et al. (1996)} described a nonsense mutation at the 5-prime end of the TSC2 gene in a father and his son. The authors stated that the case illustrated the usefulness of mutation analysis in the diagnosis of families with an incomplete phenotype of tuberous sclerosis ({613254}). The family was ascertained through a discovery of fetal bradycardia and arrhythmia in th…	191092	RCV000013199; RCV000013200;;;RCV000042568; RCV000013202;;;RCV000042837; RCV000043367;;;RCV000013203; RCV000055539;;;RCV000013204;;;RCV000517734;;;RCV000043399; RCV000055317;;;RCV000013205;;;RCV000042946;;;RCV000491426;;;RCV000414340; RCV000013207;;;RCV000042452; RCV000042413;;;RCV000013208; RCV000055436;;;RCV000013201;;;RCV000043065;;;RCV000493720; RCV000042986;;;RCV000055263;;;RCV000497801; RCV0…	TSC2 GENE; TSC2	; TSC4, FORMERLY
ENSG00000103222		158343		ATP-BINDING CASSETTE, SUBFAMILY C, MEMBER 1; ABCC1	MULTIDRUG RESISTANCE-ASSOCIAT; E-ASSOCIATED PROTEIN; MRP
ENSG00000103227	LIPASE DEFICIENCY, COMBINED	611761	RCV000000828; RCV000133508	LIPASE MATURATION FACTOR 1; LMF1	TRANSMEMBRANE PROTEIN 112; TMEM112
ENSG00000103245		611118		NUCLEAR PRELAMIN A RECOGNITION FACTOR-LIKE; NARFL	IRON-ONLY HYDROGENASE-LIKE PROTEIN 1; IOP1
ENSG00000103260		610998		METEORIN; METRN
ENSG00000103269		603264		RHOMBOID-LIKE 1; RHBDL1	OTEIN; RRP
ENSG00000103316	DEAFNESS, AUTOSOMAL DOMINANT 40	123740	RCV000018442; RCV000018443	CRYSTALLIN, MU; CRYM
ENSG00000103319		606968		EUKARYOTIC ELONGATION FACTOR 2 KINASE; EEF2K	CALMODULIN-DEPENDENT PROTEIN KINASE III
ENSG00000103326		603267		SMALL OPTIC LOBES, DROSOPHILA, HOMOLOG OF; SOLH
ENSG00000103415		141251		HEME OXYGENASE 2; HMOX2	HEMOXYGENASE 2
ENSG00000103423		608382		DNAJ/HSP40 HOMOLOG, SUBFAMILY A, MEMBER 3; DNAJA3	TID56, DROSOPHILA, HOMOLOG OF, 1; TID1
ENSG00000103460		611416		TOX HIGH MOBILITY GROUP BOX FAMILY MEMBER 3; TOX3	TRINUCLEOTIDE REPEAT-C;
ENSG00000103485		606248		QUINOLINATE PHOSPHORIBOSYLTRANSFERASE; QPRT	QPRTase
ENSG00000103490		606838		PYD AND CARD DOMAIN-CONTAINING PROTEIN; PYCARD	APOPTOSIS-ASSOCIATED SPECK-LIKE PROTEIN CONT; ON-INDUCED SILENCING 1; TMS
ENSG00000103494	JOUBERT SYNDROME 7; MECKEL SYNDROME, TYPE 5; MECKEL SYNDROME, TYPE 5; MECKEL SYNDROME, TYPE 5; JOUBERT SYNDROME 7; JOUBERT SYNDROME 7; JOUBERT SYNDROME 7; COACH SYNDROME; COACH SYNDROME; RETINITIS PIGMENTOSA IN CILIOPATHIES, MODIFIER OF	610937	RCV000367935;;;RCV000001123; RCV000393725;;;RCV000001124; RCV000001125; RCV000001126; RCV000001127; RCV000001128; RCV000033207;;;RCV000175207; RCV000001130; RCV000001131; RCV000001132; RCV000001134;;;RCV000201645; RCV000201757;;;RCV000001135; RCV000332989;;;RCV000001133;;;RCV000114223;;;RCV000234815;;;RCV000035002;;;RCV000473873	RPGRIP1-LIKE; RPGRIP1L	NEP;
ENSG00000103647		605002		CORONIN 2B; CORO2B	CORONIN-LIKE PROTEIN C; CLIPINC
ENSG00000103742		616810		IMMUNOGLOBULIN SUPERFAMILY, DCC SUBCLASS, MEMBER 4; IGDCC4	NEIGHBOR;
ENSG00000103811	VARIANT OF UNKNOWN SIGNIFICANCE	116820	RCV000055656	CATHEPSIN H; CTSH
ENSG00000103942	DEAFNESS, AUTOSOMAL DOMINANT 68 (1 family)	604799	RCV000202595	HOMER, DROSOPHILA, HOMOLOG OF, 2; HOMER2
ENSG00000103966		605892		EH DOMAIN-CONTAINING 4; EHD4
ENSG00000104043		609123		ATPase, CLASS I, TYPE 8B, MEMBER 4; ATP8B4	KIAA1939
ENSG00000104044	ALBINISM, OCULOCUTANEOUS, TYPE II; SKIN/HAIR/EYE PIGMENTATION 1, BLUE/NONBLUE EYES; SKIN/HAIR/EYE PIGMENTATION 1, BLUE/NONBLUE EYES; SKIN/HAIR/EYE PIGMENTATION 1, BLUE/NONBLUE EYES; ALBINISM, OCULOCUTANEOUS, TYPE II; ALBINISM, OCULOCUTANEOUS, TYPE II	611409	RCV000001002;;;RCV000001003; RCV000001004; RCV000487934;;;RCV000251919;;;RCV000001005; RCV000477815;;;RCV000310636;;;RCV000286588;;;RCV000001006;;;RCV000623104; RCV000481371;;;RCV000001007; RCV000001008; RCV000001009; RCV000001010; RCV000001011; RCV000001012;;;RCV000413429; RCV000001013;;;RCV000180482;;;RCV000312067; RCV000252408;;;RCV000001014;;;RCV000397427; RCV000001015; RCV000001016; RCV00002…	OCA2 MELANOSOMAL TRANSMEMBRANE PROTEIN; OCA2
ENSG00000104067		601009		TIGHT JUNCTION PROTEIN 1; TJP1	ZONA OCCLUDENS 1; ZO1
ENSG00000104093	POLYENDOCRINE-POLYNEUROPATHY SYNDROME (1 family); DEAFNESS, AUTOSOMAL DOMINANT 71 (1 family)	612186	RCV000148930; RCV000496988	DMX-LIKE 2; DMXL2	R;
ENSG00000104205		607591		SERUM/GLUCOCORTICOID-REGULATED KINASE 3; SGK3	SERUM/GLUCOCORTICOID-REGULATED KINASE-; T SURVIVAL KINASE; CISK
ENSG00000104213	COLORECTAL CANCER, SOMATIC; HEPATOCELLULAR CARCINOMA, SOMATIC	604584	RCV000005802; RCV000005803	PLATELET-DERIVED GROWTH FACTOR RECEPTOR-LIKE; PDGFRL	PLATELET-DERIVED GROWTH FACTOR-BETA-LIKE TUMOR;
ENSG00000104327		114050		CALBINDIN 1; CALB1
ENSG00000104381	CHARCOT-MARIE-TOOTH DISEASE, DEMYELINATING, AUTOSOMAL RECESSIVE, TYPE 4A; NEUROPATHY, AXONAL, WITH VOCAL CORD PARESIS, AUTOSOMAL RECESSIVE; NEUROPATHY, AXONAL, WITH VOCAL CORD PARESIS, AUTOSOMAL RECESSIVE; CHARCOT-MARIE-TOOTH DISEASE, RECESSIVE INTERMEDIATE A; CHARCOT-MARIE-TOOTH DISEASE, RECESSIVE INTERMEDIATE A; CHARCOT-MARIE-TOOTH DISEASE, RECESSIVE INTERMEDIATE A; CHARCOT-MARIE-TOOTH DISEASE,…	606598	RCV000004409; RCV000004411;;;RCV000004410;;;RCV000023562; RCV000004412; RCV000204463;;;RCV000004413;;;RCV000031963;;;RCV000236485; RCV000004414; RCV000004415;;;RCV000235864; RCV000004416; RCV000004417; RCV000236074;;;RCV000192249;;;RCV000004418;;;RCV000200521; RCV000004419; RCV000004420;;;RCV000414821;;;RCV000033147;;;RCV000034153;;;RCV000439841; RCV000004421; RCV000004422;;;RCV000214299; RCV0000…	GANGLIOSIDE-INDUCED DIFFERENTIATION-ASSOCIATED PROTEIN 1; GDAP1
ENSG00000104415		603398		WNT1-INDUCIBLE SIGNALING PATHWAY PROTEIN 1; WISP1
ENSG00000104432		146660		INTERLEUKIN 7; IL7
ENSG00000104499		602370		GLYCOSYLPHOSPHATIDYLINOSITOL-ANCHORED MOLECULE-LIKE PROTEIN; GML
ENSG00000104660		607338		LEPTIN RECEPTOR OVERLAPPING TRANSCRIPT-LIKE 1; LEPROTL1
ENSG00000104689		603611		TUMOR NECROSIS FACTOR RECEPTOR SUPERFAMILY, MEMBER 10A; TNFRSF10A	DEA;
ENSG00000104723	MENTAL RETARDATION, AUTOSOMAL RECESSIVE 7	601385	RCV000008662; RCV000023095; RCV000585790	TUMOR SUPPRESSOR CANDIDATE 3; TUSC3	PUTATIVE PROSTATE CANCE;
ENSG00000104738	IMMUNODEFICIENCY 54	602638	RCV000030799	MINICHROMOSOME MAINTENANCE COMPLEX COMPONENT 4; MCM4	MINICHROMOSOME MAINTENANCE, S. CEREVIS; MOLOG OF
ENSG00000104755		601533		A DISINTEGRIN AND METALLOPROTEINASE DOMAIN 2; ADAM2	FE;
ENSG00000104812	GLYCOGEN STORAGE DISEASE 0, MUSCLE	138570	RCV000017435; RCV000116203	GLYCOGEN SYNTHASE 1; GYS1	GLYCOGE;
ENSG00000104856	IMMUNODEFICIENCY 53 (1 family)	604758	RCV000495976	V-REL AVIAN RETICULOENDOTHELIOSIS VIRAL ONCOGENE HOMOLOG B; RELB	IREL
ENSG00000104879		123310		CREATINE KINASE, MUSCLE TYPE; CKM	CKMM
ENSG00000104884	XERODERMA PIGMENTOSUM, COMPLEMENTATION GROUP D; TRICHOTHIODYSTROPHY 1, PHOTOSENSITIVE; XERODERMA PIGMENTOSUM, COMPLEMENTATION GROUP D; XERODERMA PIGMENTOSUM, COMPLEMENTATION GROUP D; TRICHOTHIODYSTROPHY 1, PHOTOSENSITIVE; TRICHOTHIODYSTROPHY 1, PHOTOSENSITIVE; TRICHOTHIODYSTROPHY 1, PHOTOSENSITIVE; CEREBROOCULOFACIOSKELETAL SYNDROME 2 (1 patient); XERODERMA PIGMENTOSUM, COMPLEMENTATION GROUP D; X…	126340	RCV000171546;;;RCV000120764;;;RCV000018267; RCV000018269; RCV000018270; RCV000018271; RCV000018272; RCV000424822;;;RCV000018274;;;RCV000018273; RCV000018275; RCV000018276; RCV000018277; RCV000018279;;;RCV000171547;;;RCV000018278; RCV000018280; RCV000018281; RCV000018282; RCV000677676;;;RCV000018283;;;RCV000255624; RCV000623275;;;RCV000018284;;;RCV000518900	EXCISION REPAIR, COMPLEMENTING DEFECTIVE, IN CHINESE HAMSTER, 2; ERCC2	DNA REPAIR DEFECT EM9 OF CHINESE HAMSTER OVARY CELLS, COMPL;
ENSG00000104946		616659		TBC1 DOMAIN FAMILY, MEMBER 17; TBC1D17
ENSG00000105220	HEMOLYTIC ANEMIA, NONSPHEROCYTIC, DUE TO GLUCOSE PHOSPHATE ISOMERASE DEFICIENCY; HEMOLYTIC ANEMIA, NONSPHEROCYTIC, AND NEUROLOGIC DEFICITS, DUE TO GLUCOSE PHOSPHATE ISOMERASE DEFICIENCY; HEMOLYTIC ANEMIA, NONSPHEROCYTIC, AND NEUROLOGIC DEFICITS, DUE TO GLUCOSE PHOSPHATE ISOMERASE DEFICIENCY; HEMOLYTIC ANEMIA, NONSPHEROCYTIC, DUE TO GLUCOSE PHOSPHATE ISOMERASE DEFICIENCY; HEMOLYTIC ANEMIA, NONSPHE…	172400	RCV000014609; RCV000014610; RCV000014611; RCV000014612; RCV000014613; RCV000014614; RCV000014615; RCV000014616; RCV000014617; RCV000014618; RCV000014612	GLUCOSE-6-PHOSPHATE ISOMERASE; GPI	GLUCOSE P;
ENSG00000105483		609051		CASPASE RECRUITMENT DOMAIN-CONTAINING PROTEIN 8; CARD8	TUMOR-UPREGULATED CARD-CONTAINING ANTAGONI;
ENSG00000105497		601139		ZINC FINGER PROTEIN 175; ZNF175	ZINC FINGER PROTEIN OTK18; OTK18
ENSG00000105501		604200		SIALIC ACID-BINDING IMMUNOGLOBULIN-LIKE LECTIN 5; SIGLEC5	CD33 ANTI; 2; OBBP2
ENSG00000105519		114212		CALCYPHOSINE; CAPS
ENSG00000105656		600284		ELONGATION FACTOR RNA POLYMERASE II; ELL	ELEVEN NINETEEN LYSINE-RICH LEUKEMIA GENE
ENSG00000105708		194556		ZINC FINGER PROTEIN 14; ZNF14	KOX6
ENSG00000105778		612927		AVL9, S. CEREVISIAE, HOMOLOG OF; AVL9	KIAA0241
ENSG00000105784		617295		RUN DOMAIN-CONTAINING PROTEIN 3B; RUNDC3B	RAP2-INTERACTING PROTEIN 9; RPIP9
ENSG00000105851		601232		PHOSPHATIDYLINOSITOL 3-KINASE, CATALYTIC, GAMMA; PIK3CG	PHOSPHATIDYLINOSITOL 3-KINASE, CATALY;
ENSG00000105894		162095		PLEIOTROPHIN; PTN	NEURITE OUTGROWTH-PROMOTING FACTO; WTH FACTOR 8; HBGF8
ENSG00000105967		604732		TRANSCRIPTION FACTOR EC; TFEC	TFECL
ENSG00000105971		601048		CAVEOLIN 2; CAV2	CAVEOLAE PROTEIN, 20-KD
ENSG00000106018		601970		VASOACTIVE INTESTINAL PEPTIDE RECEPTOR 2; VIPR2
ENSG00000106052		605326		TAX1-BINDING PROTEIN 1; TAX1BP1	HUMAN T-CELL LEUKEMIA VIRUS TYPE; ROTEIN; T6BP
ENSG00000106100		605980		NUCLEOTIDE-BINDING OLIGOMERIZATION DOMAIN PROTEIN 1; NOD1	CASPASE RECRUITMENT DOMAIN-CONTAINING PROTEIN 4; CARD4
ENSG00000106144		600639		CASPASE 2, APOPTOSIS-RELATED CYSTEINE PROTEASE; CASP2	NEURAL PRECURSOR CELL EXPRESSED, DEVELOPMENTALLY DOWN; G 1; ICH1
ENSG00000106244		607075		PDGFA-ASSOCIATED PROTEIN 1; PDAP1	PAP1; PAP
ENSG00000106245		603477		BUD31, S. CEREVISIAE, HOMOLOG OF; BUD31	G10 MATERNAL TRANSCRIPT, XENOPUS, HOMOLOG OF
ENSG00000106266		614905		SORTING NEXIN 8; SNX8
ENSG00000106268		600312		NUDIX HYDROLASE 1; NUDT1	NUCLEOSIDE DIPHOSPHATE-LINKE; ANOSINE TRIPHOSPHATASE
ENSG00000106348	RETINITIS PIGMENTOSA 10; LEBER CONGENITAL AMAUROSIS 11; LEBER CONGENITAL AMAUROSIS 11; RETINITIS PIGMENTOSA 10	146690	RCV000255540;;;RCV000015959; RCV000015960; RCV000015961; RCV000015962; RCV000015963; RCV000240659	IMP DEHYDROGENASE 1; IMPDH1	INOSINE-5-PRIME-MONOPHOSPHATE DEHYDROGEN;
ENSG00000106392		610555		CORE 1 SYNTHASE, GLYCOPROTEIN-N-ACETYLGALACTOSAMINE 3-BETA-GALACTOSYLTRANSFERASE, 1; C1GALT1	C;
ENSG00000106484		601029		MESODERM-SPECIFIC TRANSCRIPT, MOUSE, HOMOLOG OF; MEST	PATERNALLY EXPRESSED GENE 1; PEG1
ENSG00000106536	WILMS TUMOR 5	609062	RCV000001948; RCV000001949	POU DOMAIN, CLASS 6, TRANSCRIPTION FACTOR 2; POU6F2	RETINA-DERIVED POU-DOMAIN FACTOR 1; RPF1
ENSG00000106546		600253		ARYL HYDROCARBON RECEPTOR; AHR
ENSG00000106571	GREIG CEPHALOPOLYSYNDACTYLY SYNDROME; PALLISTER-HALL SYNDROME; PALLISTER-HALL SYNDROME; POSTAXIAL POLYDACTYLY, TYPE A1; PREAXIAL POLYDACTYLY, TYPE IV; PALLISTER-HALL SYNDROME; POSTAXIAL POLYDACTYLY, TYPE A1/B; POSTAXIAL POLYDACTYLY, TYPE A1/B; RECLASSIFIED - VARIANT OF UNKNOWN SIGNIFICANCE; GREIG CEPHALOPOLYSYNDACTYLY SYNDROME; PALLISTER-HALL SYNDROME; GREIG CEPHALOPOLYSYNDACTYLY SYNDROME; GREIG …	165240	RCV000014824; RCV000014825; RCV000014826; RCV000014827; RCV000014828; RCV000014829; RCV000014830; RCV000014831; RCV000174664;;;RCV000662017;;;RCV000014832;;;RCV000514884;;;RCV000267521;;;RCV000320330;;;RCV000525517;;;RCV000358789; RCV000014833; RCV000014834; RCV000014835; RCV000030896; RCV000554724;;;RCV000014838;;;RCV000014837; RCV000014839; RCV000014840;;;RCV000489344; RCV000014841; RCV00001484…	GLI-KRUPPEL FAMILY MEMBER 3; GLI3	ONCOGENE GLI3
ENSG00000106617	WOLFF-PARKINSON-WHITE SYNDROME; CARDIOMYOPATHY, FAMILIAL HYPERTROPHIC, 6; CARDIOMYOPATHY, FAMILIAL HYPERTROPHIC, 6; CARDIOMYOPATHY, FAMILIAL HYPERTROPHIC, 6; CARDIOMYOPATHY, FAMILIAL HYPERTROPHIC, 6; WOLFF-PARKINSON-WHITE SYNDROME, CHILDHOOD-ONSET; GLYCOGEN STORAGE DISEASE OF HEART, LETHAL CONGENITAL; CARDIOMYOPATHY, FAMILIAL HYPERTROPHIC, 6; CARDIOMYOPATHY, FAMILIAL HYPERTROPHIC, 6; CARDIOMYOPAT…	602743	RCV000211845;;;RCV000159005;;;RCV000621452;;;RCV000007248;;;RCV000007249;;;RCV000458247; RCV000603714;;;RCV000007250; RCV000007251; RCV000211739;;;RCV000007252; RCV000007253; RCV000007254; RCV000159019;;;RCV000007255;;;RCV000038920; RCV000159015;;;RCV000007256; RCV000007257;;;RCV000159018; RCV000007258;;;RCV000159017;;;RCV000211740; RCV000007259; RCV000162026	PROTEIN KINASE, AMP-ACTIVATED, NONCATALYTIC, GAMMA-2; PRKAG2	AMP-ACTIVATED PROTEIN KINASE, NON;
ENSG00000106628		600815		POLYMERASE (DNA-DIRECTED), DELTA 2, REGULATORY SUBUNIT; POLD2	DNA POLYMERASE, DELTA 2, SMALL SUBUNIT
ENSG00000106633	MATURITY-ONSET DIABETES OF THE YOUNG, TYPE 2; DIABETES MELLITUS, NONINSULIN-DEPENDENT, LATE-ONSET; MATURITY-ONSET DIABETES OF THE YOUNG, TYPE 2; MATURITY-ONSET DIABETES OF THE YOUNG, TYPE 2; MATURITY-ONSET DIABETES OF THE YOUNG, TYPE 2; MATURITY-ONSET DIABETES OF THE YOUNG, TYPE 2; MATURITY-ONSET DIABETES OF THE YOUNG, TYPE 2; MATURITY-ONSET DIABETES OF THE YOUNG, TYPE 2; HYPERINSULINEMIC HYPOGLY…	138079	RCV000017512; RCV000017513;;;RCV000516235; RCV000498792;;;RCV000020167;;;RCV000030923; RCV000426797;;;RCV000017515; RCV000017516; RCV000017517; RCV000017518; RCV000517435;;;RCV000017519; RCV000017520; RCV000017521;;;RCV000190348; RCV000498792;;;RCV000020167;;;RCV000030923; RCV000017525; RCV000017526; RCV000017527; RCV000017528; RCV000032978	GLUCOKINASE; GCK	LGLK
ENSG00000106636		606209		YKT6, S. CEREVISIAE, HOMOLOG OF; YKT6
ENSG00000106714		610517		CONTACTIN-ASSOCIATED PROTEIN-LIKE 3; CNTNAP3	CONTACTIN-ASSOCIATED;
ENSG00000106780		604268		MULTIPLE EPIDERMAL GROWTH FACTOR-LIKE DOMAINS 9; MEGF9	EPIDERMAL GROWTH FACTOR-LIKE 5, FORMERLY; EGFL5, FORMERLY
ENSG00000106789		602159		CORONIN 2A; CORO2A	CORONIN-LIKE ;
ENSG00000106799	LOEYS-DIETZ SYNDROME 1; MULTIPLE SELF-HEALING SQUAMOUS EPITHELIOMA, SUSCEPTIBILITY TO; MULTIPLE SELF-HEALING SQUAMOUS EPITHELIOMA, SUSCEPTIBILITY TO; MULTIPLE SELF-HEALING SQUAMOUS EPITHELIOMA, SUSCEPTIBILITY TO; MULTIPLE SELF-HEALING SQUAMOUS EPITHELIOMA, SUSCEPTIBILITY TO	190181	RCV000119102; RCV000013346; RCV000013347; RCV000013348; RCV000617152;;;RCV000442105;;;RCV000244262;;;RCV000030540;;;RCV000013350; RCV000013351;;;RCV000211857;;;RCV000463090;;;RCV000196834; RCV000013352;;;RCV000211856;;;RCV000251089;;;RCV000617146;;;RCV000200764; RCV000013353; RCV000022802;;;RCV000654793;;;RCV000454530; RCV000022803; RCV000022804; RCV000474057;;;RCV000022805	TRANSFORMING GROWTH FACTOR-BETA RECEPTOR, TYPE I; TGFBR1	ACTIVIN RECEPTOR-LIKE KINASE 5; ALK5
ENSG00000106853		601274		PROSTAGLANDIN REDUCTASE 1; PTGR1	LEUKOTRIENE B4 12-HYDROXYDEHYDROGENASE; LTB4DH
ENSG00000107014		179740		RELAXIN 2; RLN2	F PREGNANCY
ENSG00000107018		179730		RELAXIN 1; RLN1	RELAXIN H1; RLXH1
ENSG00000107036		610354		CONNEXIN 43-INTERACTING PROTEIN, 150-KD
ENSG00000107099	HYPER-IgE RECURRENT INFECTION SYNDROME, AUTOSOMAL RECESSIVE	611432	RCV000000999; RCV000001000; RCV000001001; RCV000054450; RCV000054451	DEDICATOR OF CYTOKINESIS 8; DOCK8
ENSG00000107104	CEREBRAL PALSY, SPASTIC QUADRIPLEGIC, 2 (1 family); VARIANT OF UNKNOWN SIGNIFICANCE	607704	RCV000003042; RCV000515615	KN MOTIF- AND ANKYRIN REPEAT DOMAIN-CONTAINING PROTEIN 1; KANK1	KIDNEY ANKYRIN REPEAT-CONTAI;
ENSG00000107105		601673		EMBRYONIC LETHAL, ABNORMAL VISION, DROSOPHILA, HOMOLOG-LIKE 2; ELAVL2	HOMOLOG OF DROSOPHILA ELAV-LIKE NEURO;
ENSG00000107147	EPILEPTIC ENCEPHALOPATHY, EARLY INFANTILE, 14; EPILEPSY, NOCTURNAL FRONTAL LOBE, 5; EPILEPSY, NOCTURNAL FRONTAL LOBE, 5; EPILEPSY, NOCTURNAL FRONTAL LOBE, 5; EPILEPSY, NOCTURNAL FRONTAL LOBE, 5; EPILEPTIC ENCEPHALOPATHY, EARLY INFANTILE, 14; EPILEPTIC ENCEPHALOPATHY, EARLY INFANTILE, 14	608167	RCV000413614;;;RCV000117358;;;RCV000032793; RCV000032794;;;RCV000494477; RCV000414268;;;RCV000032795;;;RCV000624507;;;RCV000546032; RCV000032796;;;RCV000413294; RCV000032797; RCV000032798; RCV000412976;;;RCV000032799;;;RCV000553512; RCV000192060; RCV000650650;;;RCV000077799; RCV000255411;;;RCV000627792;;;RCV000114361	POTASSIUM CHANNEL, SUBFAMILY T, MEMBER 1; KCNT1
ENSG00000107164		603536		FAR UPSTREAM ELEMENT-BINDING PROTEIN 3; FUBP3	FUSE-BINDING PROTEIN 3; FBP3
ENSG00000107186	HYDROCEPHALUS, CONGENITAL, 2, WITH BRAIN ANOMALIES; HYDROCEPHALUS, CONGENITAL, 2, WITH BRAIN AND EYE ANOMALIES; HYDROCEPHALUS, CONGENITAL, 2, WITH BRAIN AND EYE ANOMALIES; HYDROCEPHALUS, CONGENITAL, 2, WITH BRAIN AND EYE ANOMALIES; HYDROCEPHALUS, CONGENITAL, 2, WITH EYE ANOMALIES	603785	RCV000043475; RCV000660885; RCV000660886; RCV000660887; RCV000660888	MULTIPLE PDZ DOMAIN PROTEIN; MPDZ	MUPP1
ENSG00000107262		601497		BCL2-ASSOCIATED ATHANOGENE 1; BAG1	RECEPTOR-ASSOCIATED PROTEIN, 46-KD; RAP46
ENSG00000107282		602414		AMYLOID BETA A4 PRECURSOR PROTEIN-BINDING, FAMILY A, MEMBER 1; APBA1	MOLOG; LIN10
ENSG00000107295		604465		SH3 DOMAIN, GRB2-LIKE, 2; SH3GL2
ENSG00000107338		600314		SH2 DOMAIN-CONTAINING ADAPTOR PROTEIN B; SHB	SHB ADAPTOR PROTEIN
ENSG00000107341		612506		UBIQUITIN-CONJUGATING ENZYME E2R 2; UBE2R2	UBIQUITIN-CONJUGATING ENZYME UBC3B; UBC3B
ENSG00000107372
ENSG00000107518		612869		ATTRACTIN-LIKE 1; ATRNL1
ENSG00000107560		608599		RAB11 FAMILY-INTERACTING PROTEIN 2; RAB11FIP2	KIAA0941
ENSG00000107731		607870		UNC5, C. ELEGANS, HOMOLOG OF, B; UNC5B	UNC5H2
ENSG00000107736	USHER SYNDROME, TYPE ID; DEAFNESS, AUTOSOMAL RECESSIVE 12; DEAFNESS, AUTOSOMAL RECESSIVE 12; USHER SYNDROME, TYPE ID; DEAFNESS, AUTOSOMAL RECESSIVE 12; DEAFNESS, AUTOSOMAL RECESSIVE 12; DEAFNESS, AUTOSOMAL RECESSIVE 12; USHER SYNDROME, TYPE ID; USHER SYNDROME, TYPE ID/F, DIGENIC; RECLASSIFIED - VARIANT OF UNKNOWN SIGNIFICANCE; DEAFNESS, AUTOSOMAL RECESSIVE 12; DEAFNESS, AUTOSOMAL RECESSIVE 12; PI…	605516	RCV000005197; RCV000405146;;;RCV000254732;;;RCV000005198; RCV000005199; RCV000005200; RCV000005201; RCV000005202; RCV000005203; RCV000385938;;;RCV000005204;;;RCV000599622;;;RCV000296240; RCV000005205;;;RCV000436619; RCV000005206; RCV000005207;;;RCV000215123;;;RCV000254862;;;RCV000005208; RCV000039312;;;RCV000222140;;;RCV000005209; RCV000039159;;;RCV000217147;;;RCV000005210;;;RCV000263856;;;RCV000…	CADHERIN 23; CDH23	MILY, MEMBER 23; CDHR23
ENSG00000107738		615608		V-SET IMMUNOREGULATORY RECEPTOR; VSIR	CHROMOSOME 10 OPEN READING ;
ENSG00000107745	MYOPATHY WITH EXTRAPYRAMIDAL SIGNS	605084	RCV000087303; RCV000087304	MITOCHONDRIAL CALCIUM UPTAKE PROTEIN 1; MICU1	CALCIUM-BINDING ATOPY-RELATED AUTOANTIGEN 1; CBARA1
ENSG00000107796	AORTIC ANEURYSM, FAMILIAL THORACIC 6; MULTISYSTEMIC SMOOTH MUSCLE DYSFUNCTION SYNDROME; AORTIC ANEURYSM, FAMILIAL THORACIC 6; AORTIC ANEURYSM, FAMILIAL THORACIC 6	102620	RCV000246692;;;RCV000019938;;;RCV000617114;;;RCV000505736;;;RCV000581791; RCV000022435;;;RCV000019939;;;RCV000181027; RCV000019940;;;RCV000022436;;;RCV000523600;;;RCV000252066; RCV000022438;;;RCV000022437;;;RCV000415107;;;RCV000617113;;;RCV000181023;;;RCV000211886;;;RCV000228180; RCV000490091;;;RCV000055647;;;RCV000143866; RCV000055648	ACTIN, ALPHA-2, SMOOTH MUSCLE, AORTA; ACTA2	ACTIN, ALPHA, SMOOTH MUS; OTH MUSCLE
ENSG00000107864		610606		CYTOPLASMIC POLYADENYLATION ELEMENT-BINDING PROTEIN 3; CPEB3	KIAA0940
ENSG00000107874		614142		CUE DOMAIN-CONTAINING PROTEIN 2; CUEDC2
ENSG00000107882	MEDULLOBLASTOMA, SOMATIC; MEDULLOBLASTOMA, DESMOPLASTIC; MEDULLOBLASTOMA, DESMOPLASTIC, SOMATIC; MEDULLOBLASTOMA, DESMOPLASTIC; MEDULLOBLASTOMA, WITH EXTENSIVE NODULARITY; MEDULLOBLASTOMA, DESMOPLASTIC; MENINGIOMA, FAMILIAL, SUSCEPTIBILITY TO; JOUBERT SYNDROME 32; JOUBERT SYNDROME 32	607035	RCV000003750; RCV000003751; RCV000003753;;;RCV000003752;;;RCV000524075; RCV000003754; RCV000003755; RCV000003757;;;RCV000003756; RCV000030790; RCV000515186; RCV000515250	SUPPRESSOR OF FUSED, DROSOPHILA, HOMOLOG OF; SUFU	SUFUH
ENSG00000107897	VARIANT OF UNKNOWN SIGNIFICANCE	616618	RCV000234970	ACYL-CoA-BINDING DOMAIN-CONTAINING PROTEIN 5; ACBD5	KIAA1996
ENSG00000107902		617231		PHOSPHOLYSINE PHOSPHOHISTIDINE INORGANIC PYROPHOSPHATE PHOSPHATASE; LHPP
ENSG00000107954		603804		NEURALIZED E3 UBIQUITIN PROTEIN LIGASE 1; NEURL1	NEUR;
ENSG00000108100		612786		CYCLIN Y; CCNY	CYCLIN-FO; READING FRAME 9; C10ORF9
ENSG00000108107		603638		RIBOSOMAL PROTEIN L28; RPL28
ENSG00000108175		607159		ZINC FINGER MIZ-DOMAIN CONTAINING 1; ZMIZ1	RETINOIC ACID-INDU;
ENSG00000108389		603559		MYOTUBULARIN-RELATED PROTEIN 4; MTMR4	KIAA0647
ENSG00000108395	MULIBREY NANISM	605073	RCV000005552; RCV000005553; RCV000005554; RCV000005555; RCV000005556; RCV000005557; RCV000005558	TRIPARTITE MOTIF-CONTAINING PROTEIN 37; TRIM37	MULIBRE;
ENSG00000108433	EPILEPSY, PROGRESSIVE MYOCLONIC, 6	604027	RCV000509417;;;RCV000198527;;;RCV000023359;;;RCV000478768; RCV000190901	GOLGI SNAP RECEPTOR COMPLEX MEMBER 2; GOSR2	GOLGI ;
ENSG00000108557	SMITH-MAGENIS SYNDROME	607642	RCV000003080; RCV000003081; RCV000003082; RCV000003083; RCV000003084; RCV000003085; RCV000003086	RETINOIC ACID-INDUCED GENE 1; RAI1	RETINOIC ACID-INDUCIBLE 1
ENSG00000108582		603102		CARBOXYPEPTIDASE D; CPD	GLYCOPROTEIN, 180-KD; GP180
ENSG00000108684		601784		CATION CHANNEL, AMILORIDE-SENSITIVE, NEURONAL, 1; ACCN1	ACID-SENSING IO; ; MDEG
ENSG00000108786		109684		17-BETA-HYDROXYSTEROID DEHYDROGENASE I; HSD17B1	EHYDROGENASE II; EDH17B2
ENSG00000108821	OSTEOGENESIS IMPERFECTA, TYPE II; OSTEOGENESIS IMPERFECTA, TYPE I; OSTEOGENESIS IMPERFECTA, TYPE IV; OSTEOGENESIS IMPERFECTA, TYPE II; OSTEOGENESIS IMPERFECTA, TYPE III; OSTEOGENESIS IMPERFECTA, TYPE II; OSTEOGENESIS IMPERFECTA, TYPE II; OSTEOGENESIS IMPERFECTA, TYPE II; OSTEOGENESIS IMPERFECTA, TYPE II; OSTEOGENESIS IMPERFECTA, TYPE II; OSTEOGENESIS IMPERFECTA, TYPE II; OSTEOGENESIS IMPERFECTA, …	120150	RCV000018825; RCV000018826; RCV000018827; RCV000018828; RCV000018829;;;RCV000490665; RCV000018830; RCV000018831; RCV000018832; RCV000018833; RCV000018834; RCV000018835; RCV000018836; RCV000018837; RCV000018838; RCV000018839; RCV000018840; RCV000018841; RCV000018842; RCV000018843; RCV000018844; RCV000018847; RCV000018848; RCV000018849; RCV000018852; RCV000018850; RCV000018851; RCV000018853;;;RCV00…	COLLAGEN, TYPE I, ALPHA-1; COL1A1	COLLAGEN OF SKIN, TENDON, AND BONE, ALPHA-1 CHAIN
ENSG00000108846		604323		ATP-BINDING CASSETTE, SUBFAMILY C, MEMBER 3; ABCC3	MULTIDRUG RESISTANCE-ASSOCIAT; ECIFIC ORGANIC ANION TRANSPORTER 2; CMOAT2
ENSG00000108963	DEVELOPMENTAL DELAY WITH SHORT STATURE, DYSMORPHIC FEATURES, AND SPARSE HAIR	603527	RCV000162191;;;RCV000210874; RCV000203304;;;RCV000210881	DPH1, S. CEREVISIAE, HOMOLOG OF; DPH1	D; CIATED GENE 1; OVCA1
ENSG00000109061		160730		MYOSIN, HEAVY CHAIN 1, SKELETAL MUSCLE, ADULT; MYH1	MYOSIN, SKELETAL, HEAVY CHAI;
ENSG00000109832		607663		DEAD BOX POLYPEPTIDE 25; DDX25	GONADOTROPIN-REGULATED TESTICULAR RNA HELICASE; GRTH
ENSG00000109911	ANIRIDIA (1 patient)	606985	RCV000106409	ELONGATOR ACETYLTRANSFERASE COMPLEX, SUBUNIT 4; ELP4	ELONGATION PROTEIN 4, S. CERE; PAX6NEB
ENSG00000109927	DEAFNESS, AUTOSOMAL DOMINANT 12; DEAFNESS, NEUROSENSORY AUTOSOMAL RECESSIVE 21; DEAFNESS, AUTOSOMAL DOMINANT 12; DEAFNESS, AUTOSOMAL DOMINANT 12; DEAFNESS, NEUROSENSORY AUTOSOMAL RECESSIVE 21; DEAFNESS, NEUROSENSORY AUTOSOMAL RECESSIVE 21; DEAFNESS, AUTOSOMAL DOMINANT 12; DEAFNESS, AUTOSOMAL DOMINANT 12; DEAFNESS, AUTOSOMAL DOMINANT 12; DEAFNESS, AUTOSOMAL DOMINANT 12; DEAFNESS, AUTOSOMAL DOMINAN…	602574	RCV000007428; RCV000007429; RCV000007430; RCV000007431; RCV000007432; RCV000007433; RCV000007434; RCV000007435; RCV000595062;;;RCV000007436; RCV000007437; RCV000007438; RCV000007439	TECTORIN, ALPHA; TECTA
ENSG00000110080		104240		ST3 BETA-GALACTOSIDE ALPHA-2,3-SIALYLTRANSFERASE 4; ST3GAL4	SIALYLTRAN;
ENSG00000110090	CARNITINE PALMITOYLTRANSFERASE IA DEFICIENCY	600528	RCV000009628; RCV000009629; RCV000009630; RCV000009632; RCV000009633; RCV000009634; RCV000009631; RCV000009635; RCV000009636; RCV000009637; RCV000009638	CARNITINE PALMITOYLTRANSFERASE I, LIVER; CPT1A
ENSG00000110092	COLORECTAL CANCER, SUSCEPTIBILITY TO	168461	RCV000014762;;;RCV000087019;;;RCV000433626	CYCLIN D1; CCND1	PARATHYROID ADE;
ENSG00000110172		604353		CYSTEINE- AND HISTIDINE-RICH DOMAIN-CONTAINING PROTEIN 1; CHORDC1	CHORD DOMAIN-CONTAINING PROTEIN 1; CHP1
ENSG00000110218	VARIANT OF UNKNOWN SIGNIFICANCE	608420	RCV000234929	PANNEXIN 1; PANX1	PX1
ENSG00000110237		617043		RHO GUANINE NUCLEOTIDE EXCHANGE FACTOR 17; ARHGEF17
ENSG00000110328		615136		UDP-N-ACETYL-ALPHA-D-GALACTOSAMINE:POLYPEPTIDE N-ACETYLGALACTOSAMINYLTRANSFERASE 18; GALNT18	GalNAc TRANSFE; LIKE 4; GALNTL4
ENSG00000110330		601712		BACULOVIRAL IAP REPEAT-CONTAINING PROTEIN 2; BIRC2	APOPTOSIS; OG B; MIHB
ENSG00000110497		611359		ACTIVATING MOLECULE IN BECLIN 1-REGULATED AUTOPHAGY; AMBRA1	DDB1- AND CUL4-ASSOCIAT;
ENSG00000110651	IMMUNODEFICIENCY, COMMON VARIABLE, 6 (1 patient)	186845	RCV000013580	CD81 ANTIGEN; CD81	TARGET OF ANTIPROLIFERATIVE ANTIBODY 1; TAPA1
ENSG00000110693		607257		SRY-BOX 6; SOX6
ENSG00000110700		180476		RIBOSOMAL PROTEIN S13; RPS13
ENSG00000110713		601021		NUCLEOPORIN, 98-KD; NUP98
ENSG00000110717	MITOCHONDRIAL COMPLEX I DEFICIENCY	602141	RCV000442702;;;RCV000007941; RCV000426335;;;RCV000007942; RCV000007943; RCV000007944; RCV000523226;;;RCV000033054; RCV000033055; RCV000033056	NADH-UBIQUINONE OXIDOREDUCTASE Fe-S PROTEIN 8; NDUFS8	COMPLEX I, MITOCHONDRIAL RESPIRATORY CH;
ENSG00000110719	OSTEOPETROSIS, AUTOSOMAL RECESSIVE 1; VARIANT OF UNKNOWN SIGNIFICANCE	604592	RCV000005792; RCV000005793; RCV000005794; RCV000005795; RCV000005796; RCV000005797; RCV000005798; RCV000133575;;;RCV000663355;;;RCV000224333	T CELL IMMUNE REGULATOR 1; TCIRG1	ATPase, H+ TRANSPORTING, LYSOSOMAL, V0 SU; P, ALPHA SUBUNIT 3
ENSG00000110799	VON WILLEBRAND DISEASE, TYPE 2A; VON WILLEBRAND DISEASE, TYPE 2B; VON WILLEBRAND DISEASE, TYPE 2B; VON WILLEBRAND DISEASE, TYPE 2B; VON WILLEBRAND DISEASE, TYPE 2B; VON WILLEBRAND DISEASE, TYPE 2B; VON WILLEBRAND DISEASE, TYPE 2A; VON WILLEBRAND FACTOR POLYMORPHISM; VON WILLEBRAND DISEASE, TYPE 2N; VON WILLEBRAND DISEASE, TYPE 2N; VON WILLEBRAND DISEASE, TYPE 2N; MOVED TO 613160.0013; VON WILLEBR…	613160	RCV000086808;;;RCV000000308; RCV000623564;;;RCV000000309;;;RCV000086797; RCV000000310;;;RCV000086803; RCV000086709;;;RCV000000311; RCV000000312;;;RCV000086699; RCV000000313;;;RCV000086703; RCV000086715;;;RCV000507168;;;RCV000000314; RCV000000315;;;RCV000086721; RCV000086805;;;RCV000000316; RCV000000317; RCV000086606;;;RCV000000318; RCV000086613;;;RCV000000319; RCV000507204;;;RCV000336497;;;RCV000…	VON WILLEBRAND FACTOR; VWF	FACTOR VIII-VON WILLEBRAND FACTOR; F8VWF
ENSG00000110811		610342		PROLYL 3-HYDROXYLASE 3; P3H3	LEPRECAN-LIKE 2; LEPREL2
ENSG00000110852		603242		C-TYPE LECTIN DOMAIN FAMILY 2, MEMBER B; CLEC2B	LECTIN, C-TYPE, SUPERFAMILY; IVATION-INDUCED
ENSG00000110880		605269		CORONIN 1C; CORO1C	CORONIN 3, MOUSE, HOMOLOG OF
ENSG00000110934		605936		BRIDGING INTEGRATOR 2; BIN2
ENSG00000111058		614356		ACYL-CoA SYNTHETASE SHORT CHAIN FAMILY, MEMBER 3; ACSS3
ENSG00000111186		606361		WINGLESS-TYPE MMTV INTEGRATION SITE FAMILY, MEMBER 5B; WNT5B
ENSG00000111215		605359		PROLINE-RICH 4; PROL4	LACRIMAL PROLINE-RICH PROTEIN; LPRP
ENSG00000111249		610648		CUT-LIKE 2; CUTL2	CUT, DROSOPH;
ENSG00000111254		604689		A-KINASE ANCHOR PROTEIN 3; AKAP3	A-KINASE ANCHOR PROTEI; G PROTEIN 1; SOB1
ENSG00000111331		603351		2-PRIME,5-PRIME-OLIGOADENYLATE SYNTHETASE 3; OAS3	2-PRIME,5-PRIME-OLIGOADENYLATE ;
ENSG00000111596		604909		CCR4-NOT TRANSCRIPTION COMPLEX, SUBUNIT 2; CNOT2	NEGATIVE REGULATOR OF TRANSCRIPTION 2, S. CEREVISIAE, HOMOLOG OF; NOT2
ENSG00000111664	GNB3 POLYMORPHISM; NIGHT BLINDNESS, CONGENITAL STATIONARY, TYPE 1H; NIGHT BLINDNESS, CONGENITAL STATIONARY, TYPE 1H; NIGHT BLINDNESS, CONGENITAL STATIONARY, TYPE 1H	139130	RCV000017377;;;RCV000017376; RCV000234969; RCV000234964; RCV000234967	GUANINE NUCLEOTIDE-BINDING PROTEIN, BETA-3; GNB3
ENSG00000111665		607749		CELL DIVISION CYCLE-ASSOCIATED PROTEIN 3; CDCA3	TRIGGER OF MITOTIC ENTRY 1; TOME1
ENSG00000111667		601447		UBIQUITIN-SPECIFIC PROTEASE 5; USP5	ISOPEPTIDASE T; ISOT
ENSG00000111669	TRIOSEPHOSPHATE ISOMERASE DEFICIENCY; TRIOSEPHOSPHATE ISOMERASE MANCHESTER; TRIOSEPHOSPHATE ISOMERASE DEFICIENCY; TRIOSEPHOSPHATE ISOMERASE DEFICIENCY; TRIOSEPHOSPHATE ISOMERASE DEFICIENCY; TRIOSEPHOSPHATE ISOMERASE DEFICIENCY; TRIOSEPHOSPHATE ISOMERASE DEFICIENCY; TRIOSEPHOSPHATE ISOMERASE DEFICIENCY	190450	RCV000013284; RCV000013285; RCV000013287; RCV000013289; RCV000013290; RCV000013291; RCV000123389; RCV000123390	TRIOSEPHOSPHATE ISOMERASE 1; TPI1	TPI
ENSG00000111671		611658		SPRY DOMAIN- AND SOCS BOX-CONTAINING 2; SPSB2	SPRY DOMAIN-CONTAINING SOCS BOX PROTEIN 2; SSB2
ENSG00000111674		131360		ENOLASE 2; ENO2	CIFIC; NSE
ENSG00000111676	DENTATORUBRAL-PALLIDOLUYSIAN ATROPHY	607462	RCV000003333	ATROPHIN 1; ATN1	DRPLA GENE; DRPLA
ENSG00000111678	TEMTAMY SYNDROME	615140	RCV000162118;;;RCV000034852;;;RCV000254835; RCV000034853; RCV000414658;;;RCV000143978	CHROMOSOME 12 OPEN READING FRAME 57; C12ORF57	C10
ENSG00000111679		176883		PROTEIN-TYROSINE PHOSPHATASE, NONRECEPTOR-TYPE, 6; PTPN6	PROTEIN-TYROSINE PHO; PHOSPHATASE; HCPH
ENSG00000111684		611950		LYSOPHOSPHATIDYLCHOLINE ACYLTRANSFERASE 3; LPCAT3	MEMBRANE-BOUND O-ACYLTRANSFERASE DOMAIN-CONTAINING; HOMOLOG OF
ENSG00000111700	HYPERBILIRUBINEMIA, ROTOR TYPE, DIGENIC	605495	RCV000023444; RCV000023445	SOLUTE CARRIER ORGANIC ANION TRANSPORTER FAMILY, MEMBER 1B3; SLCO1B3	ORGANIC ANION TR; LY 21 (ORGANIC ANION TRANSPORTER), MEMBER 8, FORMERLY; SLC21A8, FORMERLY
ENSG00000111728		601123		ST8 ALPHA-N-ACETYL-NEURAMINIDE ALPHA-2,8-SIALYLTRANSFERASE 1; ST8SIA1	ALPHA-2,8-S; THASE
ENSG00000111790		608858		FIBROBLAST GROWTH FACTOR RECEPTOR 1 ONCOGENE PARTNER 2; FGFR1OP2
ENSG00000113889	KININOGEN DEFICIENCY, TOTAL; HIGH MOLECULAR WEIGHT KININOGEN DEFICIENCY; HIGH MOLECULAR WEIGHT KININOGEN DEFICIENCY; The first plasma with HMWK deficiency ({228960}) to be recognized was derived from an African American of the surname Fitzgerald ({16:Waldmann et al., 1975}). Studying DNA prepared from a more that 25-year-old frozen plasma specimen, {10:Krijanovski et al. (2003)} determined that t…	612358	RCV000000602; RCV000000603; RCV000000604; RCV000000605	KININOGEN 1; KNG1	KININOGEN; KNG
ENSG00000113946	HYPOMAGNESEMIA 3, RENAL; HYPERCALCIURIA, CHILDHOOD, SELF-LIMITING; HYPOMAGNESEMIA 3, RENAL; HYPOMAGNESEMIA, 3, RENAL; HYPOMAGNESEMIA, 3, RENAL; HYPOMAGNESEMIA, 3, RENAL	603959	RCV000006288; RCV000006289; RCV000006290; RCV000006291; RCV000006292; RCV000006293; RCV000662319;;;RCV000006294; RCV000006295; RCV000006296; RCV000006297; RCV000006298; RCV000006299; RCV000006300; RCV000006301; RCV000006302; RCV000006303; RCV000023358; RCV000656736; RCV000656737	CLAUDIN 16; CLDN16	PARACELLIN 1; PCLN1
ENSG00000114026	RENAL CELL CARCINOMA, CLEAR CELL, SOMATIC	601982	RCV000008040	8-OXOGUANINE DNA GLYCOSYLASE; OGG1	8-HYDROXYGUANINE DNA GLYCOSYLASE
ENSG00000114030		600686		KARYOPHERIN ALPHA-1; KPNA1	SUPPRESSOR OF RNA POLYMERASE I MUTATION, S. CEREVISIAE;
ENSG00000114054	PROPIONIC ACIDEMIA	232050	RCV000012791; RCV000012792; RCV000012793; RCV000012794; RCV000012795; RCV000012796; RCV000012797; RCV000012798; RCV000012799	PROPIONYL-CoA CARBOXYLASE, BETA SUBUNIT; PCCB	pccBC COMPLEMENTATION GROUP
ENSG00000114200	APNEA, POSTANESTHETIC, DUE TO BCHE, ATYPICAL-1; BCHE, SILENT 1; BCHE, FLUORIDE 1; {28:Harris and Whittaker (1961)} described this variant which has a homozygote frequency of about 1:150,000. See {37,36:La Du et al. (1990, 1991)} for information on the amino acid substitution. The fluoride variant of human butyrylcholinesterase owes its name to the observation that it is resistant to inhibition by…	177400	RCV000014102;;;RCV000277104; RCV000014106; RCV000014112; RCV000360109;;;RCV000014116; RCV000309118;;;RCV000014120; RCV000014124; RCV000014110; RCV000014126; RCV000014127; RCV000014128; RCV000014129; RCV000665725;;;RCV000014130; RCV000014131; RCV000014132; RCV000014133; RCV000014135	BUTYRYLCHOLINESTERASE; BCHE	PSEUDOCHOLI; ROLASE
ENSG00000114270	EPIDERMOLYSIS BULLOSA DYSTROPHICA, AUTOSOMAL RECESSIVE; EPIDERMOLYSIS BULLOSA DYSTROPHICA, AUTOSOMAL DOMINANT; EPIDERMOLYSIS BULLOSA DYSTROPHICA, AUTOSOMAL RECESSIVE; EPIDERMOLYSIS BULLOSA DYSTROPHICA, AUTOSOMAL RECESSIVE; EPIDERMOLYSIS BULLOSA DYSTROPHICA, AUTOSOMAL RECESSIVE; EPIDERMOLYSIS BULLOSA DYSTROPHICA, AUTOSOMAL RECESSIVE; EPIDERMOLYSIS BULLOSA, PRETIBIAL; EPIDERMOLYSIS BULLOSA DYSTROPH…	120120	RCV000018969; RCV000018970; RCV000018971; RCV000018972; RCV000018973; RCV000018974; RCV000018975; RCV000622440;;;RCV000018976;;;RCV000414493; RCV000018978;;;RCV000018977; RCV000018981;;;RCV000018980; RCV000018982;;;RCV000498934; RCV000018979; RCV000018983; RCV000018986;;;RCV000018985;;;RCV000018984; RCV000018987; RCV000018988;;;RCV000414315; RCV000018989; RCV000018990; RCV000018991; RCV000018992;…	COLLAGEN, TYPE VII, ALPHA-1; COL7A1	L;
ENSG00000114279	EPILEPTIC ENCEPHALOPATHY, EARLY INFANTILE, 47	601513	RCV000258032;;;RCV000522341	FIBROBLAST GROWTH FACTOR 12; FGF12	FIBROBLAST GROWTH FACTOR HOMOLOGOUS FACTOR 1; FHF1
ENSG00000114302		176910		PROTEIN KINASE, cAMP-DEPENDENT, REGULATORY, TYPE II, ALPHA; PRKAR2A	PROTEIN KINASE A, RII-ALPHA SUBUNIT
ENSG00000114354	HEREDITARY MOTOR AND SENSORY NEUROPATHY, OKINAWA TYPE; SPASTIC PARAPLEGIA 57, AUTOSOMAL RECESSIVE (1 family); HEREDITARY MOTOR AND SENSORY NEUROPATHY, OKINAWA TYPE	602498	RCV000642397;;;RCV000030736;;;RCV000218755; RCV000087273; RCV000144505	TRK-FUSED GENE; TFG
ENSG00000114423		604491		CAS-BR-M MURINE ECOTROPIC RETROVIRAL TRANSFORMING SEQUENCE B; CBLB
ENSG00000114446	OROFACIODIGITAL SYNDROME XVIII (1 family)	606621	RCV000600808	INTRAFLAGELLAR TRANSPORT 57, CHLAMYDOMONAS, HOMOLOG OF; IFT57	ESTROGEN-RELATED RECEPTOR-BE; CTOR; HIPPI
ENSG00000114480	GLYCOGEN STORAGE DISEASE IV, CONGENITAL NEUROMUSCULAR; GLYCOGEN STORAGE DISEASE IV, NONPROGRESSIVE HEPATIC; GLYCOGEN STORAGE DISEASE IV, NONPROGRESSIVE HEPATIC; GLYCOGEN STORAGE DISEASE IV, CLASSIC HEPATIC; GLYCOGEN STORAGE DISEASE IV, CLASSIC HEPATIC; GLYCOGEN STORAGE DISEASE IV, CLASSIC HEPATIC; GLYCOGEN STORAGE DISEASE IV, COMBINED HEPATIC AND MYOPATHIC; GLYCOGEN STORAGE DISEASE IV, CONGENITAL…	607839	RCV000002906; RCV000150105;;;RCV000002907;;;RCV000493505;;;RCV000304728;;;RCV000555363;;;RCV000020163;;;RCV000592276; RCV000002909;;;RCV000210781;;;RCV000056134; RCV000210646;;;RCV000002910;;;RCV000020161; RCV000056143;;;RCV000002912;;;RCV000433912; RCV000056093;;;RCV000490013;;;RCV000002913;;;RCV000002914; RCV000150107;;;RCV000002915;;;RCV000020162; RCV000002917;;;RCV000056163; RCV000056092;;;RC…	GLYCOGEN BRANCHING ENZYME; GBE1	TRANSGLYCOSYLASE
ENSG00000114698		607612		PHOSPHOLIPID SCRAMBLASE 4; PLSCR4
ENSG00000115129		605171		TUMOR PROTEIN p53-INDUCIBLE PROTEIN 3; TP53I3	p53-INDUCED GENE 3; PIG3
ENSG00000115159	DIABETES MELLITUS, TYPE II	138430	RCV000017461	GLYCEROL-3-PHOSPHATE DEHYDROGENASE 2; GPD2	GLYCEROPHOSPHATE DEHYDROGENASE-2 Ca(2+)-RESPONSIVE MITOCH;
ENSG00000115183		611397		TETRATRICOPEPTIDE REPEAT-, ANKYRIN REPEAT-, AND COILED-COIL-CONTAINING PROTEIN 1; TANC1	TPR DOMAIN-, ANKYRIN REPEAT-, AND COILED-COIL-CONTAI;
ENSG00000115194		602878		SOLUTE CARRIER FAMILY 30 (ZINC TRANSPORTER), MEMBER 3; SLC30A3	ZINC TRANSPORTER 3; ZNT3
ENSG00000115233		607173		PROTEASOME 26S SUBUNIT, NON-ATPase, 14; PSMD14	PAD1,; CIATED PAD1 HOMOLOG; POH1
ENSG00000115255	RETINITIS PIGMENTOSA 77	609346	RCV000415663; RCV000416375; RCV000415710; RCV000415637	RECEPTOR EXPRESSION-ENHANCING PROTEIN 6; REEP6	DELETED IN POLYPOS; READING FRAME 32; C19ORF32
ENSG00000115310		604475		RETICULON 4; RTN4	NEURITE OUTGROWTH INHIBITOR; NOGO
ENSG00000115419		138280		GLUTAMINASE, PHOSPHATE-ACTIVATED; GLS	GLU;
ENSG00000115425		605843		PEROXISOMAL TRANS-2-ENOYL-CoA REDUCTASE; PECR	TRANS-2-ENOYL-CoA REDUCTASE, PEROXISOMAL; TERP
ENSG00000115464		615295		UBIQUITIN-SPECIFIC PROTEASE 34; USP34	KIAA0570
ENSG00000115468		611617		EF-HAND DOMAIN FAMILY, MEMBER D1; EFHD1
ENSG00000115486	VITAMIN K-DEPENDENT CLOTTING FACTORS, COMBINED DEFICIENCY OF, 1; PXE-LIKE DISORDER WITH MULTIPLE COAGULATION FACTOR DEFICIENCY; PXE-LIKE DISORDER WITH MULTIPLE COAGULATION FACTOR DEFICIENCY; PXE-LIKE DISORDER WITH MULTIPLE COAGULATION FACTOR DEFICIENCY; PXE-LIKE DISORDER WITH MULTIPLE COAGULATION FACTOR DEFICIENCY; PXE-LIKE DISORDER WITH MULTIPLE COAGULATION FACTOR DEFICIENCY; PXE-LIKE DISORDER W…	137167	RCV000017578; RCV000017579; RCV000017581; RCV000017582; RCV000017583; RCV000017584; RCV000017585; RCV000017586; RCV000017587; RCV000017588; RCV000017589; RCV000017590; RCV000017580	GAMMA-GLUTAMYL CARBOXYLASE; GGCX
ENSG00000115504	PROSTATE CANCER, HEREDITARY, 12	609922	RCV000001429	EH DOMAIN-BINDING PROTEIN 1; EHBP1	KIAA0903
ENSG00000115594		147810		INTERLEUKIN 1 RECEPTOR, TYPE I; IL1R1	INTERLEUKIN 1 RECEPTOR, AL; TOR; IL1R
ENSG00000115602		601203		INTERLEUKIN 1 RECEPTOR-LIKE 1; IL1RL1	GROWTH STIMULATION-EXPRESSED GENE,; PTOR; IL33R
ENSG00000115604		604494		INTERLEUKIN 18 RECEPTOR 1; IL18R1	INTERLEUKIN 18 RECEPTOR, A; D PROTEIN; IL1RRP
ENSG00000115648	GRISCELLI SYNDROME, TYPE 3	606526	RCV000004489	MELANOPHILIN; MLPH	SYNAPTOTAGMIN-LIKE PROTEIN LACKING C2 DOMAINS A; SLAC2A
ENSG00000115705	THYROID DYSHORMONOGENESIS 2A	606765	RCV000004255; RCV000004256; RCV000004257; RCV000004258; RCV000004259;;;RCV000493931; RCV000004260; RCV000301840;;;RCV000004261; RCV000004262; RCV000004263; RCV000004264; RCV000004265; RCV000004266; RCV000004267; RCV000004268;;;RCV000440090; RCV000004269	THYROID PEROXIDASE; TPO	THYROPEROXIDASE
ENSG00000115760		605638		BACULOVIRAL IAP REPEAT-CONTAINING PROTEIN 6; BIRC6
ENSG00000115840	EPILEPTIC ENCEPHALOPATHY, EARLY INFANTILE, 39	603667	RCV000006523; RCV000239515	SOLUTE CARRIER FAMILY 25 (MITOCHONDRIAL CARRIER, ARALAR), MEMBER 12; SLC25A12	CARRIER ISOFORM 1, MITOCHONDRIAL; AGC1
ENSG00000115841		611872		FAMILY WITH SEQUENCE SIMILARITY 82, MEMBER A1; FAM82A1	REGULATOR OF MICROTUBUL; E SIMILARITY 82, MEMBER A, FORMERLY; FAM82A, FORMERLY
ENSG00000115896		600597		PHOSPHOLIPASE C-LIKE 1; PLCL1	PHOSPHOLIPASE C DELETED IN LU; ATED CATALYTICALLY INACTIVE PROTEIN 1; PRIP1
ENSG00000115966		123811		ACTIVATING TRANSCRIPTION FACTOR 2; ATF2	NT-BINDING PROTEIN 2, FORMERLY; CREB2, FORMERLY
ENSG00000115970		611800		THYROID ADENOMA-ASSOCIATED GENE; THADA	KIAA1767
ENSG00000115993		607334		TRAFFICKING PROTEIN, KINESIN-BINDING 2; TRAK2	GAMMA-AMINOBUTYRIC ACID RECEPTOR-INTERACTI;
ENSG00000116016	ERYTHROCYTOSIS, FAMILIAL, 4	603349	RCV000006841; RCV000006842; RCV000006843	ENDOTHELIAL PAS DOMAIN PROTEIN 1; EPAS1	MEMBER OF PAS S;
ENSG00000116062	COLORECTAL CANCER, HEREDITARY NONPOLYPOSIS, TYPE 5; REMOVED FROM DATABASE; REMOVED FROM DATABASE; COLORECTAL CANCER, HEREDITARY NONPOLYPOSIS, TYPE 5; COLORECTAL CANCER, HEREDITARY NONPOLYPOSIS, TYPE 5; RECLASSIFIED - VARIANT OF UNKNOWN SIGNIFICANCE; COLORECTAL CANCER, HEREDITARY NONPOLYPOSIS, TYPE 5; COLORECTAL CANCER, HEREDITARY NONPOLYPOSIS, TYPE 5; COLORECTAL CANCER, HEREDITARY NONPOLYPOSIS, T…	600678	RCV000009484; RCV000009488; RCV000009485; RCV000121581;;;RCV000157763;;;RCV000148644;;;RCV000524148;;;RCV000009486;;;RCV000030264;;;RCV000034495; RCV000009487;;;RCV000524211;;;RCV000075018;;;RCV000202569;;;RCV000235180; RCV000009489;;;RCV000074799; RCV000009490;;;RCV000074837;;;RCV000223509;;;RCV000274467;;;RCV000202034;;;RCV000630139; RCV000009491; RCV000009492; RCV000202503;;;RCV000009493; RCV0…	MutS, E. COLI, HOMOLOG OF, 6; MSH6	G/T MISMATCH-BINDING PROTEIN; GTBP
ENSG00000116147		601995		TENASCIN R; TNR	RESTRICTIN
ENSG00000116157		615784		GLUTATHIONE PEROXIDASE 7; GPX7	NONSELENOCYSTEINE-CONTAINING PHOSPHOLIPID HYDROPEROXIDE GLUTATHIONE PEROXIDASE; NPGPX
ENSG00000116260		603120		QUIESCIN Q6 SULFHYDRYL OXIDASE 1; QSOX1
ENSG00000116266		608339		SYNTAXIN-BINDING PROTEIN 3; STXBP3	UNC18, C. ELEG; IN; PSP
ENSG00000116288	PARKINSON DISEASE 7, AUTOSOMAL RECESSIVE EARLY-ONSET; PARKINSON DISEASE, AUTOSOMAL RECESSIVE EARLY-ONSET, DIGENIC, PINK1/DJ1	602533	RCV000007479; RCV000007480; RCV000007481; RCV000007482; RCV000007483; RCV000007484; RCV000007485	ONCOGENE DJ1; DJ1	PARK7 GENE; PARK7
ENSG00000116350		601940		SPLICING FACTOR, SERINE/ARGININE-RICH, 4; SRSF4	SERINE/ARGININE-RICH; GININE/SERINE-RICH, 75-KD; SRp75
ENSG00000116473		179520		RAS-RELATED PROTEIN 1A; RAP1A	KREV1
ENSG00000116489		601580		CAPPING PROTEIN, ALPHA-1; CAPZA1	CAP PROTEIN, ACTIN, ALPHA-1 SUBUNIT; CAPPA1
ENSG00000116497		611889		S100P-BINDING PROTEIN; S100PBP	S100PBPR
ENSG00000116525		616755		TRIPARTITE MOTIF-CONTAINING PROTEIN 62; TRIM62	DUCTAL EPITHELIUM-ASSOCIATED RING PROTEIN, CHROMOSOME 1; DEAR1
ENSG00000116539	MENTAL RETARDATION, AUTOSOMAL DOMINANT 52	607999	RCV000515788; RCV000515800; RCV000515783; RCV000515794; RCV000515803; RCV000515782; RCV000515795	ASH1-LIKE; ASH1L	ASH1, DROSOPHILA;
ENSG00000116544		611413		DISCS LARGE-ASSOCIATED PROTEIN 3; DLGAP3	SAP90/PSD95-ASSOCIATED PROTEIN 3; SAPAP3
ENSG00000116641	EPILEPTIC ENCEPHALOPATHY, EARLY INFANTILE, 23	615730	RCV000128435; RCV000128436; RCV000128437; RCV000128438	DEDICATOR OF CYTOKINESIS 7; DOCK7	KIAA1771
ENSG00000116675	PARKINSON DISEASE 19A, JUVENILE-ONSET; PARKINSON DISEASE 19B, EARLY-ONSET; PARKINSON DISEASE 19B, EARLY-ONSET; PARKINSON DISEASE 19A, JUVENILE-ONSET	608375	RCV000074442; RCV000074443; RCV000239521; RCV000239573; RCV000256354	DNAJ/HSP40 HOMOLOG, SUBFAMILY C, MEMBER 6; DNAJC6
ENSG00000116678	LEPTIN RECEPTOR POLYMORPHISM; LEPTIN RECEPTOR DEFICIENCY; REMOVED FROM DATABASE; LEPTIN RECEPTOR POLYMORPHISM; LEPTIN RECEPTOR POLYMORPHISM	601007	RCV000348520;;;RCV000281795;;;RCV000009047;;;RCV000518727; RCV000009048; RCV000366432;;;RCV000517666;;;RCV000009049;;;RCV000309499; RCV000009050;;;RCV000266874;;;RCV000321944	LEPTIN RECEPTOR; LEPR	OBR
ENSG00000116698		610964		SMG7, C. ELEGANS, HOMOLOG OF; SMG7	EVER SHORTER TELOMERES 1, S. CEREVISIAE, HO;
ENSG00000116703		171490		PHOSDUCIN; PDC
ENSG00000116711	PHOSPHOLIPASE A2, GROUP IV A, DEFICIENCY OF	600522	RCV000009647; RCV000009648	PHOSPHOLIPASE A2, GROUP IVA; PLA2G4A	PHOSPHOLIPASE A2, CYTOSOLIC, CALCIU;
ENSG00000116731		601196		PR DOMAIN-CONTAINING PROTEIN 2; PRDM2	RETINOBLASTOMA PROTEIN-BINDING ZINC FINGER PROTEIN RIZ; RIZ
ENSG00000116741		600861		REGULATOR OF G PROTEIN SIGNALING 2; RGS2	BASIC HELIX-LOOP-HELIX PHOSPHOPROTEIN G0S8
ENSG00000116750		610667		UBIQUITIN CARBOXYL-TERMINAL HYDROLASE L5; UCHL5	UCH37
ENSG00000116754		602010		SPLICING FACTOR, SERINE/ARGININE-RICH, 11; SRSF11	SERINE/ARGININE-RICH ; GININE/SERINE-RICH, 54-KD
ENSG00000116771		617887		AGMATINASE; AGMAT	AGMATINE UREOHYDROLASE; AUH
ENSG00000116783	CARDIAC CONDUCTION DISEASE WITH OR WITHOUT DILATED CARDIOMYOPATHY (1 family)	613932	RCV000148950	TNNI3-INTERACTING KINASE; TNNI3K	CARDIAC TROPONIN I-INTERACTING KINASE
ENSG00000116785	MACULAR DEGENERATION, AGE-RELATED, REDUCED RISK OF	605336	RCV000030867;;;RCV000005369	COMPLEMENT FACTOR H-RELATED 3; CFHR3	FACTOR H-RE;
ENSG00000116786	VARIANT OF UNKNOWN SIGNIFICANCE	609613	RCV000239548	PLECKSTRIN HOMOLOGY DOMAIN-CONTAINING PROTEIN, FAMILY M, MEMBER 2; PLEKHM2	SIFA- AND KINESIN-INTERAC;
ENSG00000116830		604718		TRANSCRIPTION TERMINATION FACTOR, RNA POLYMERASE II; TTF2
ENSG00000116852		608322		KINESIN FAMILY MEMBER 21B; KIF21B	KIAA0449
ENSG00000116906	RHIZOMELIC CHONDRODYSPLASIA PUNCTATA, TYPE 2	602744	RCV000007243; RCV000007244; RCV000007245; RCV000007246; RCV000007247; RCV000029140;;;RCV000676053;;;RCV000336769;;;RCV000244403; RCV000029141; RCV000029142; RCV000029143	GLYCERONEPHOSPHATE O-ACYLTRANSFERASE; GNPAT	DIHYDROXYACETONEPHOSPHATE ACYLTRANSFER; CETONEPHOSPHATE ACYLTRANSFERASE
ENSG00000116977		606099		LECTIN, GALACTOSIDE-BINDING, SOLUBLE, 8; LGALS8	TUMOR ANTIGEN 1; PCTA1
ENSG00000116981		610525		5-PRIME-NUCLEOTIDASE, CYTOSOLIC, IA; NT5C1A	NUCLEOTIDASE, 5-PR; UCLEOTIDASE I; CNI; CN1
ENSG00000116991		611609		SIPA1-LIKE PROTEIN 2; SIPA1L2	KIAA1389
ENSG00000117114		607018		ADHESION G PROTEIN-COUPLED RECEPTOR L2; ADGRL2	LA;
ENSG00000117281		604463		CD160 ANTIGEN; CD160	NATURAL KILLER CELL RECEPTOR BY55; BY55
ENSG00000117298	HIRSCHSPRUNG DISEASE, CARDIAC DEFECTS, AND AUTONOMIC DYSFUNCTION (1 patient); HYPERTENSION, ESSENTIAL, SUSCEPTIBILITY TO; HYPERTENSION, ESSENTIAL, SUSCEPTIBILITY TO	600423	RCV000009704; RCV000009705; RCV000009706	ENDOTHELIN-CONVERTING ENZYME 1; ECE1	ECE
ENSG00000117335	HEMOLYTIC UREMIC SYNDROME, ATYPICAL, SUSCEPTIBILITY TO, 2	120920	RCV000018572; RCV000018573; RCV000018574; RCV000018575; RCV000018576; RCV000018577	CD46 ANTIGEN; CD46	TROPHOBLAST-LYMPHOCYTE CROSS-REA; MONOCLONAL ANTIBODY TRA-2-10; MIC10
ENSG00000117360	RETINITIS PIGMENTOSA 18	607301	RCV000003516; RCV000003517; RCV000003518	PRECURSOR mRNA-PROCESSING FACTOR 3, S. CEREVISIAE, HOMOLOG OF; PRPF3
ENSG00000117408		610411		IMPORTIN 13; IPO13	3
ENSG00000117410		603717		ATPase, H+ TRANSPORTING, LYSOSOMAL, 21-KD, V0 SUBUNIT C-PRIME, PRIME; ATP6V0B	ATPase, H+ TRANSPORTING, LYSOSOMAL; E, HOMOLOG OF; VMA16
ENSG00000117411		604013		UDP-GAL:BETA-GlcNAc BETA-1,4-GALACTOSYLTRANSFERASE, POLYPEPTIDE 2; B4GALT2	BETA-1,4-GALAC;
ENSG00000117419		609917		PRION PROTEIN-INTERACTING PROTEIN; PRNPIP	PRION INTERACTOR 1; PINT1
ENSG00000117500		616876		TRANSMEMBRANE p24 TRAFFICKING PROTEIN 5; TMED5	TRANSMEMBRANE EMP24 PROTEIN TRANSPORT DOMAIN-CO;
ENSG00000117543		611075		DPH5, S. CEREVISIAE, HOMOLOG OF; DPH5	HSPC143
ENSG00000117593	LEUKOENCEPHALOPATHY WITH BRAINSTEM AND SPINAL CORD INVOLVEMENT AND LACTATE ELEVATION; LEUKOENCEPHALOPATHY WITH BRAINSTEM AND SPINAL CORD INVOLVEMENT AND LACTATE ELEVATION, MILD	610956	RCV000001112;;;RCV000415026;;;RCV000626945; RCV000001113; RCV000001114; RCV000502486;;;RCV000001115; RCV000001116;;;RCV000676393; RCV000255444;;;RCV000626946;;;RCV000001117;;;RCV000415333;;;RCV000194299; RCV000001118; RCV000001119; RCV000001120; RCV000001121; RCV000001122; RCV000023847; RCV000023848	ASPARTYL-tRNA SYNTHETASE 2; DARS2	ASPARTYL-tRNA SYNTHET;
ENSG00000117600		607813		PHOSPHOLIPID PHOSPHATASE-RELATED PROTEIN 4; PLPPR4	PLASTIC;
ENSG00000117602		605860		RCAN FAMILY MEMBER 3; RCAN3	DOWN SYNDROME CRITICAL REGION GENE; LCINEURIN-INTERACTING PROTEIN 3; MCIP3
ENSG00000117676		601684		RIBOSOMAL PROTEIN S6 KINASE, 90-KD, 1; RPS6KA1	RIBOSOMAL;
ENSG00000117713	COFFIN-SIRIS SYNDROME 2; COFFIN-SIRIS SYNDROME 2, SOMATIC MOSAIC; COFFIN-SIRIS SYNDROME 2, SOMATIC MOSAIC; COFFIN-SIRIS SYNDROME 2, SOMATIC MOSAIC	603024	RCV000023227;;;RCV000480869; RCV000023228; RCV000023229; RCV000211084; RCV000211061; RCV000211078	AT-RICH INTERACTION DOMAIN-CONTAINING PROTEIN 1A; ARID1A	ARID-CON;
ENSG00000117748		179836		REPLICATION PROTEIN A2, 32-KD; RPA2
ENSG00000117862		609448		THIOREDOXIN DOMAIN-CONTAINING PROTEIN 12; TXNDC12	THIOREDOXIN-LIKE ; , XENOPUS, HOMOLOG OF; AGR1
ENSG00000117906		602584		RETICULOCALBIN 2; RCN2	ENDOPLASMIC RETICULUM CALCIUM-BINDING PRO;
ENSG00000118004	3MC SYNDROME 2	612502	RCV000023959; RCV000023960; RCV000023961; RCV000023962; RCV000023963; RCV000023964	COLLECTIN 11; COLEC11	COLLECTIN, KIDNEY, 1; CLK1
ENSG00000118113	PRETERM PREMATURE RUPTURE OF THE MEMBRANES	120355	RCV000018648	MATRIX METALLOPROTEINASE 8; MMP8	COLLAGENASE I, NEUTROPHIL; CLG1
ENSG00000118242		609207		MELANOREGULIN; MREG	DILUTE SUPPRESSOR,; OF; DSU
ENSG00000118246	MITOCHONDRIAL COMPLEX IV DEFICIENCY (1 family)	612322	RCV000000673	FAST KINASE DOMAINS 2; FASTKD2	FAST KINASE DOMAIN-CO;
ENSG00000118263		604865		KRUPPEL-LIKE FACTOR 7; KLF7	UBIQUITOUS KRUPPEL-LIKE FACTOR; UKLF
ENSG00000118307		616906		CANCER SUSCEPTIBILITY CANDIDATE 1; CASC1	LUNG ADENOMA SUSCEPTIB; 1, REGULATORY SUBUNIT 54; PPP1R54
ENSG00000118640		603177		VESICLE-ASSOCIATED MEMBRANE PROTEIN 8; VAMP8	ENDOSOME-ASSOCIATED
ENSG00000118705		180490		RIBOPHORIN II; RPN2
ENSG00000118733		607567		OLFACTOMEDIN 3; OLFM3
ENSG00000118873	MARTSOLF SYNDROME; WARBURG MICRO SYNDROME 2; MARTSOLF SYNDROME; WARBURG MICRO SYNDROME 2; WARBURG MICRO SYNDROME 2; WARBURG MICRO SYNDROME 2	609275	RCV000001894; RCV000023762; RCV000087150; RCV000087151; RCV000087152; RCV000087153	RAB3 GTPase-ACTIVATING PROTEIN, NONCATALYTIC SUBUNIT; RAB3GAP2	RAB3GAP, 150-KD S;
ENSG00000118898		602871		PERIPLAKIN; PPL
ENSG00000118960		609359		HS1-BINDING PROTEIN 3; HS1BP3	FLJ14249
ENSG00000119013	MITOCHONDRIAL COMPLEX I DEFICIENCY	603839	RCV000023347; RCV000624112;;;RCV000033057;;;RCV000412836	NADH-UBIQUINONE OXIDOREDUCTASE 1 BETA SUBCOMPLEX, 3; NDUFB3
ENSG00000119138		602902		KRUPPEL-LIKE FACTOR 9; KLF9	BASIC TRANSCRIPTION ELEMENT-BINDIN;
ENSG00000119139	HYPERCHOLANEMIA, FAMILIAL; CHOLESTASIS, PROGRESSIVE FAMILIAL INTRAHEPATIC, 4; CHOLESTASIS, PROGRESSIVE FAMILIAL INTRAHEPATIC, 4; CHOLESTASIS, PROGRESSIVE FAMILIAL INTRAHEPATIC, 4; CHOLESTASIS, PROGRESSIVE FAMILIAL INTRAHEPATIC, 4; CHOLESTASIS, PROGRESSIVE FAMILIAL INTRAHEPATIC, 4; CHOLESTASIS, PROGRESSIVE FAMILIAL INTRAHEPATIC, 4; CHOLESTASIS, PROGRESSIVE FAMILIAL INTRAHEPATIC, 4	607709	RCV000003041; RCV000128570; RCV000128571; RCV000128572; RCV000128573; RCV000203578; RCV000203571; RCV000203574	TIGHT JUNCTION PROTEIN 2; TJP2	ZONA OCCLUDENS 2; ZO2
ENSG00000119203		606029		CLEAVAGE AND POLYADENYLATION SPECIFICITY FACTOR 3; CPSF3	CLEAVAGE-POLYADENYLATION SPECIFICITY FACTOR, 73-KD SUBUNIT; CPSF73
ENSG00000119321		617398		FK506-BINDING PROTEIN 15; FKBP15	FK506-BINDING PROTEI; PROTEIN; WAFL
ENSG00000119383		600756		PROTEIN PHOSPHATASE 2, REGULATORY SUBUNIT B-PRIME; PPP2R4	PROTEIN PHOSPHATASE 2A, REGULATO;
ENSG00000119396		612673		RAS-ASSOCIATED PROTEIN RAB14; RAB14
ENSG00000119414		612725		PROTEIN PHOSPHATASE 6, CATALYTIC SUBUNIT; PPP6C
ENSG00000119421		603359		NADH-UBIQUINONE OXIDOREDUCTASE 1 ALPHA SUBCOMPLEX, 8; NDUFA8
ENSG00000119487		610558		MITOGEN-ACTIVATED PROTEIN KINASE-ASSOCIATED PROTEIN 1; MAPKAP1	SAPK-INTERACTI;
ENSG00000119640		600875		ACYLPHOSPHATASE, ERYTHROCYTE; ACYP1	ACYPE
ENSG00000119650	CRANIOECTODERMAL DYSPLASIA 3 (1 family); SHORT-RIB THORACIC DYSPLASIA 18 WITH POLYDACTYLY; SHORT-RIB THORACIC DYSPLASIA 18 WITH POLYDACTYLY; RETINITIS PIGMENTOSA 81 (1 family)	614068	RCV000024093; RCV000578472; RCV000578473; RCV000579001	INTRAFLAGELLAR TRANSPORT 43, CHLAMYDOMONAS, HOMOLOG OF; IFT43	CHROMOSOME 14 OPEN READING FRAME 179; C14ORF179
ENSG00000119655	NIEMANN-PICK DISEASE, TYPE C2	601015	RCV000008998;;;RCV000586093; RCV000008999; RCV000009000; RCV000009001; RCV000009002; RCV000009003; RCV000009004; RCV000009005; RCV000009006; RCV000009007	NPC2 GENE; NPC2	EPIDIDYMAL SECRETORY PROTEIN; HE1
ENSG00000119673		609972		ACYL-CoA THIOESTERASE 2; ACOT2	PEROXISOMAL LONG-CHAIN ACYL-CoA ; OG OF
ENSG00000119681	GLAUCOMA 3, PRIMARY CONGENITAL, D; MICROSPHEROPHAKIA AND/OR MEGALOCORNEA, WITH ECTOPIA LENTIS AND WITH OR WITHOUT SECONDARY GLAUCOMA; GLAUCOMA 3, PRIMARY CONGENITAL, D; GLAUCOMA 3, PRIMARY CONGENITAL, D; MICROSPHEROPHAKIA AND/OR MEGALOCORNEA, WITH ECTOPIA LENTIS AND WITH OR WITHOUT SECONDARY GLAUCOMA; MICROSPHEROPHAKIA AND/OR MEGALOCORNEA, WITH ECTOPIA LENTIS AND WITH OR WITHOUT SECONDARY GLAUCOM…	602091	RCV000007990;;;RCV000024324; RCV000007991; RCV000007992; RCV000007993; RCV000007994; RCV000007995; RCV000007996; RCV000024325; RCV000024326; RCV000024327; RCV000024328; RCV000114810;;;RCV000030740	LATENT TRANSFORMING GROWTH FACTOR-BETA-BINDING PROTEIN 2; LTBP2	LTBP3, FORMERLY
ENSG00000119685	CONE-ROD DYSTROPHY 19	612268	RCV000128414; RCV000128415; RCV000128416; RCV000128417; RCV000128418	TUBULIN TYROSINE LIGASE-LIKE FAMILY, MEMBER 5; TTLL5	SRC1- AND TIF2-ASSOCIATED BIND;
ENSG00000119698		616790		PROTEIN PHOSPHATASE 4, REGULATORY SUBUNIT 4; PPP4R4
ENSG00000119705		610211		SRA STEM LOOP-INTERACTING RNA-BINDING PROTEIN; SLIRP	CHROMOSOME 14 OPEN READING FRAME 156; C14ORF156
ENSG00000119707		612427		RNA-BINDING MOTIF PROTEIN 25; RBM25	ARG/GLU/ASP-RICH PROTEIN, 120-KD; RED120
ENSG00000119714	AMELOGENESIS IMPERFECTA, HYPOMATURATION TYPE, IIA6	601404	RCV000412570;;;RCV000495953; RCV000412608;;;RCV000495945; RCV000495950;;;RCV000412503	G PROTEIN-COUPLED RECEPTOR 68; GPR68	OVARIAN CANCER G PROTEIN-COUPLED RECEPTOR 1; OGR1
ENSG00000119729		605857		RAS HOMOLOG GENE FAMILY, MEMBER Q; RHOQ	RAS-LIKE ;
ENSG00000119866	INTELLECTUAL DEVELOPMENTAL DISORDER WITH PERSISTENCE OF FETAL HEMOGLOBIN	606557	RCV000239897; RCV000240280; RCV000240572; RCV000240572; RCV000240288; RCV000240553	B-CELL CLL/LYMPHOMA 11A; BCL11A	CTIP1, MOUSE,;
ENSG00000119906		610348		FAMILY WITH SEQUENCE SIMILARITY 178, MEMBER A; FAM178A	CHROMOSOME 10 OPEN READING FRAME 6; C10ORF6
ENSG00000119950	PROSTATE CANCER; NEUROFIBROSARCOMA	600020	RCV000010142; RCV000010143; RCV000010144; RCV000010145	MAX-INTERACTING PROTEIN 1; MXI1
ENSG00000120071	KOOLEN-DE VRIES SYNDROME	612452	RCV000024371;;;RCV000523815; RCV000024372; RCV000024373; RCV000482618;;;RCV000024374; RCV000032181; RCV000576453	KAT8 REGULATORY NSL COMPLEX, SUBUNIT 1; KANSL1
ENSG00000120088		122561		CORTICOTROPIN-RELEASING HORMONE RECEPTOR 1; CRHR1	CORTICOTROPIN-RELEASING FACT; SING HORMONE RECEPTOR; CRHR
ENSG00000120332		617472		TENASCIN N; TNN
ENSG00000120645		612118		IQ MOTIF- AND SEC7 DOMAIN-CONTAINING PROTEIN 3; IQSEC3	KIAA1110
ENSG00000120662		604601		TRANSLATIONAL RELEASE FACTOR, MITOCHONDRIAL, 1; MTRF1
ENSG00000120675		615339		DNAJ/HSP40 HOMOLOG, SUBFAMILY C, MEMBER 15; DNAJC15	METHYLATION-CONTROLLED J PROTEIN; MCJ
ENSG00000120686	LEUKODYSTROPHY, HYPOMYELINATING, 14	610553	RCV000585791; RCV000677143	UBIQUITIN-FOLD MODIFIER 1; UFM1
ENSG00000120690		189973		E74-LIKE FACTOR 1; ELF1	ETS-RELATED TRANSCRIPTION FACTOR ELF1
ENSG00000120784		617317		ZINC FINGER PROTEIN 30, MOUSE, HOMOLOG OF; ZFP30	ZINC FINGER P;
ENSG00000120889	SQUAMOUS CELL CARCINOMA, HEAD AND NECK	603612	RCV000006571	TUMOR NECROSIS FACTOR RECEPTOR SUPERFAMILY, MEMBER 10B; TNFRSF10B	DEA;
ENSG00000120899		601212		PROTEIN-TYROSINE KINASE 2, BETA; PTK2B	PROLINE-RICH TYROS; E, BETA; CAKB
ENSG00000121057		602449		A-KINASE ANCHOR PROTEIN 1; AKAP1	A-KINASE ANCHOR PROTEI; ANCHOR PROTEIN 84; SAKAP84
ENSG00000121274		605540		TERMINAL NUCLEOTIDYLTRANSFERASE 4B; TENT4B	POLY(A) POLYMERASE-ASSOCIATED DOMAIN-CONTAININ;
ENSG00000121281		600385		ADENYLATE CYCLASE 7; ADCY7	ADENYLYL CYCLASE 7
ENSG00000121297		614119		TEASHIRT ZINC FINGER HOMEOBOX 3; TSHZ3	KIAA1474
ENSG00000121335		168810		PROLINE-RICH PROTEIN, BstNI SUBFAMILY, 2; PRB2	PAROTID SALIVARY PROTEI; INE-RICH PROTEIN, BstNI TYPE, 2
ENSG00000121390		612408		PARASPECKLE COMPONENT 1; PSPC1	PARASPECKLE PROTEIN 1; PSP1
ENSG00000121481		608985		RING FINGER PROTEIN 2; RNF2
ENSG00000121653	DIABETES MELLITUS, NONINSULIN-DEPENDENT	604641	RCV000005752	MITOGEN-ACTIVATED PROTEIN KINASE 8-INTERACTING PROTEIN 1; MAPK8IP1	JNK-INTERACTI;
ENSG00000121742	DEAFNESS, AUTOSOMAL DOMINANT 3B (1 family); ECTODERMAL DYSPLASIA, HIDROTIC; ECTODERMAL DYSPLASIA, HIDROTIC; DEAFNESS, AUTOSOMAL RECESSIVE 1B; ECTODERMAL DYSPLASIA 2, CLOUSTON TYPE; DEAFNESS, DIGENIC, GJB2/GJB6	604418	RCV000088666; RCV000645727;;;RCV000005882;;;RCV000255581; RCV000005883; RCV000005884;;;RCV000005885;;;RCV000239454; RCV000005886; RCV000005887	GAP JUNCTION PROTEIN, BETA-6; GJB6	CONNEXIN 30; CX30
ENSG00000121749		612662		TBC1 DOMAIN FAMILY, MEMBER 15; TBC1D15
ENSG00000121753		602683		ADHESION G PROTEIN-COUPLED RECEPTOR B2; ADGRB2	BRAIN-SPECIFIC ANGIOGENESIS INHIBITOR 2; BAI2
ENSG00000121898		617348		CARBOXYPEPTIDASE X, M14 FAMILY, MEMBER 2; CPXM2	CPX2
ENSG00000121904		608398		CUB AND SUSHI MULTIPLE DOMAINS 2; CSMD2	KIAA1884
ENSG00000121940		617539		CHLORIDE CHANNEL CLIC-LIKE 1; CLCC1	MID1-RELATED CHLORIDE CHANNEL 1; MCLC
ENSG00000121957	CHUDLEY-MCCULLOUGH SYNDROME	609245	RCV000454206;;;RCV000001897; RCV000023761; RCV000029163; RCV000029164;;;RCV000223985; RCV000578923;;;RCV000029165; RCV000029166;;;RCV000507416	G PROTEIN SIGNALING MODULATOR 2; GPSM2	LEU-GLY-ASN REPEAT-ENR; OMOLOG OF
ENSG00000121964		610165		GLYCOSYLTRANSFERASE-LIKE DOMAIN-CONTAINING PROTEIN 1; GTDC1
ENSG00000122025	LEUKEMIA, ACUTE MYELOID, REDUCED SURVIVAL IN, SOMATIC; LEUKEMIA, ACUTE MYELOID, SOMATIC; LEUKEMIA, ACUTE MYELOID, SOMATIC; LEUKEMIA, ACUTE MYELOID, SOMATIC; LEUKEMIA, ACUTE MYELOID, SOMATIC; LEUKEMIA, ACUTE MYELOID, SOMATIC; LEUKEMIA, ACUTE MYELOID, SOMATIC; LEUKEMIA, ACUTE MYELOID, SOMATIC; LEUKEMIA, ACUTE LYMPHOBLASTIC, SOMATIC	136351	RCV000017658; RCV000017659; RCV000017661;;;RCV000017660; RCV000017662; RCV000017663; RCV000017664; RCV000017666;;;RCV000017665; RCV000017667; RCV000017668	FMS-RELATED TYROSINE KINASE 3; FLT3	STEM CELL TYROS;
ENSG00000122042		604711		UBIQUITIN-LIKE 3; UBL3
ENSG00000122257		600938		RETINOBLASTOMA-BINDING PROTEIN 6; RBBP6	p53-ASSOCIATED CELLULAR PROTEIN, TE; HOMOLOG OF; SNAMA
ENSG00000122359	AMYOTROPHIC LATERAL SCLEROSIS 23	602572	RCV000578138; RCV000578149; RCV000578135	ANNEXIN A11; ANXA11
ENSG00000122420		600563		PROSTAGLANDIN F RECEPTOR; PTGFR	PROSTAGLANDIN RECEPTOR F(2-ALPHA)
ENSG00000122482	MYOPIA 21, AUTOSOMAL DOMINANT	614159	RCV000024103; RCV000024104; RCV000024105	ZINC FINGER PROTEIN 644; ZNF644
ENSG00000122484		611476		RNA POLYMERASE II-ASSOCIATED PROTEIN 2; RPAP2	CHROMOSOME 1 OPEN READING FRAME 82; C1ORF82
ENSG00000122543		164795		ONCOMODULIN; OCM	PARVALBUMIN, BETA
ENSG00000122545		603151		SEPTIN 7; SEPT7	CELL DIVISION CYCLE 10; CDC10
ENSG00000122550	RETINITIS PIGMENTOSA 42; CRISPONI/COLD-INDUCED SWEATING SYNDROME 3; CRISPONI/COLD-INDUCED SWEATING SYNDROME 3; CRISPONI/COLD-INDUCED SWEATING SYNDROME 3; CRISPONI/COLD-INDUCED SWEATING SYNDROME 3	611119	RCV000001063; RCV000001064;;;RCV000079374; RCV000001065; RCV000491913;;;RCV000239567; RCV000239468;;;RCV000491711; RCV000491153;;;RCV000239522; RCV000239571;;;RCV000490973	KELCH-LIKE 7; KLHL7
ENSG00000122566	INCLUSION BODY MYOPATHY WITH EARLY-ONSET PAGET DISEASE AND FRONTOTEMPORAL DEMENTIA 2 (1 family)	600124	RCV000055652	HETEROGENEOUS NUCLEAR RIBONUCLEOPROTEIN A2/B1; HNRNPA2B1	HNRPA2B1
ENSG00000122574		612432		WAS/WASL-INTERACTING PROTEIN FAMILY, MEMBER 3; WIPF3	CR16
ENSG00000122591	LEUKODYSTROPHY, HYPOMYELINATING, 5	610531	RCV000001273; RCV000001274; RCV000001275; RCV000001276	FAMILY WITH SEQUENCE SIMILARITY 126, MEMBER A; FAM126A	DOWNREGULATED BY CTNNB1, PR;
ENSG00000122687		606906		FTSJ, E. COLI, HOMOLOG OF, 2; FTSJ2	FJH1
ENSG00000122691	SAETHRE-CHOTZEN SYNDROME; ROBINOW-SORAUF SYNDROME; SAETHRE-CHOTZEN SYNDROME; SAETHRE-CHOTZEN SYNDROME WITH EYELID ANOMALIES; {9:Dollfus et al. (2001)} identified a gln28-to-ter (Q28X) mutation in the TWIST gene in a large Indian family, initially referred because of prominent palpebral anomalies in some members ({25:Maw et al., 1996}) sharing features in common with the BPES syndrome ({110100}). …	601622	RCV000008437; RCV000008438; RCV000008439; RCV000008440; RCV000008441; RCV000008442; RCV000008443; RCV000008444; RCV000008445; RCV000008446; RCV000008447; RCV000008448; RCV000008449; RCV000008450; RCV000512820; RCV000513176	TWIST, DROSOPHILA, HOMOLOG OF, 1; TWIST1	TRANSCRIPTION FACTOR TWIST; TWIST
ENSG00000122711		613929		SERINE PROTEASE INHIBITOR, KAZAL-TYPE, 4; SPINK4	PEC60
ENSG00000122735	CILIARY DYSKINESIA, PRIMARY, 1	604366	RCV000005954;;;RCV000230151; RCV000005955; RCV000468431;;;RCV000005956; RCV000005957	DYNEIN, AXONEMAL, INTERMEDIATE CHAIN 1; DNAI1
ENSG00000122786		114213		CALDESMON 1; CALD1	CDM
ENSG00000122862		177040		SERGLYCIN; SRGN	PROTEOG; N CORE FOR MAST CELL SECRETORY GRANULE
ENSG00000122863	SPONDYLOEPIPHYSEAL DYSPLASIA WITH CONGENITAL JOINT DISLOCATIONS	603799	RCV000006412; RCV000006413; RCV000006415; RCV000006416; RCV000006417; RCV000006418; RCV000006419; RCV000006414; RCV000006420; RCV000006421; RCV000006422; RCV000006423; RCV000210956	CARBOHYDRATE SULFOTRANSFERASE 3; CHST3	CHONDROITIN 6-SULF;
ENSG00000122882		616464		ECDYSONELESS, DROSOPHILA, HOMOLOG OF; ECD	SUPPRESSOR OF GCR2; SGT1
ENSG00000122958		605506		VACUOLAR PROTEIN SORTING 26, YEAST, HOMOLOG OF, A; VPS26A	G OF
ENSG00000122965		616444		RNA-BINDING MOTIF PROTEIN 19; RBM19	KIAA0682
ENSG00000122966	MICROCEPHALY 17, PRIMARY, AUTOSOMAL RECESSIVE	605629	RCV000240608; RCV000240614; RCV000240618; RCV000239414;;;RCV000240615; RCV000240609;;;RCV000234954; RCV000240619	CITRON RHO-INTERACTING SERINE/THREONINE KINASE; CIT	SERINE/THREONINE PROTEI; INE/THREONINE KINASE
ENSG00000122986		611227		HYDROGEN VOLTAGE-GATED CHANNEL 1; HVCN1	IN-ONLY PROTEIN; VSOP
ENSG00000123104	ANHIDROSIS, ISOLATED, WITH NORMAL SWEAT GLANDS (1 family)	600144	RCV000169736	INOSITOL 1,4,5-TRIPHOSPHATE RECEPTOR, TYPE 2; ITPR2
ENSG00000123106		617366		COILED-COIL DOMAIN-CONTAINING PROTEIN 91; CCDC91	p56
ENSG00000123243		609783		INTER-ALPHA-TRYPSIN INHIBITOR, HEAVY CHAIN 5; ITIH5
ENSG00000123352		611667		SPERMATOGENESIS-ASSOCIATED SERINE-RICH PROTEIN 2; SPATS2
ENSG00000123384	VARIANT OF UNKNOWN SIGNIFICANCE; KERATOSIS PILARIS ATROPHICANS (1 family)	107770	RCV000033099; RCV000119304;;;RCV000258847	LOW DENSITY LIPOPROTEIN RECEPTOR-RELATED PROTEIN 1; LRP1	LIPOPROTEIN RECEPTOR-RE; OMOLOG OF
ENSG00000123453	SARCOSINEMIA	604455	RCV000032643; RCV000032644; RCV000032645; RCV000032646	SARCOSINE DEHYDROGENASE; SARDH	SDH
ENSG00000123454	DOPAMINE BETA-HYDROXYLASE ACTIVITY, PLASMA; DOPAMINE BETA-HYDROXYLASE DEFICIENCY; DOPAMINE BETA-HYDROXYLASE DEFICIENCY; DOPAMINE BETA-HYDROXYLASE DEFICIENCY	609312	RCV000001819; RCV000001820;;;RCV000486465; RCV000001821; RCV000201811;;;RCV000201816;;;RCV000001822	DOPAMINE BETA-HYDROXYLASE, PLASMA; DBH	DOPAMINE BETA-MONOOXYGENASE
ENSG00000123636		605683		BROMODOMAIN ADJACENT TO ZINC FINGER DOMAIN, 2B; BAZ2B
ENSG00000123684		610473		LYSOPHOSPHATIDYLGLYCEROL ACYLTRANSFERASE 1; LPGAT1
ENSG00000124126		606905		PHOSPHATIDYLINOSITOL 3,4,5-TRISPHOSPHATE-DEPENDENT RAC EXCHANGER 1; PREX1	KIAA1415
ENSG00000124140	EPILEPTIC ENCEPHALOPATHY, EARLY INFANTILE, 34; EPILEPSY, IDIOPATHIC GENERALIZED, SUSCEPTIBILITY TO, 14; EPILEPSY, IDIOPATHIC GENERALIZED, SUSCEPTIBILITY TO, 14	606726	RCV000202258; RCV000202007; RCV000202151; RCV000202638;;;RCV000549689; RCV000202620	SOLUTE CARRIER FAMILY 12 (POTASSIUM/CHLORIDE TRANSPORTER), MEMBER 5; SLC12A5	POTASSIUM-CHLORIDE COT;
ENSG00000124151		601937		NUCLEAR RECEPTOR COACTIVATOR 3; NCOA3	AMPLIFIED IN BRE;
ENSG00000124191		611163		TOX HIGH MOBILITY GROUP BOX FAMILY MEMBER 2; TOX2	GRANULOSA CELL HMG-B; READING FRAME 100; C20ORF100
ENSG00000124214		601716		STAUFEN, DROSOPHILA, HOMOLOG OF, 1; STAU1
ENSG00000124225		606564		PROSTATE TRANSMEMBRANE PROTEIN, ANDROGEN-INDUCED; PMEPA1	TRANSMEMBRANE PROSTATE ANDROGEN-INDUCED RNA; TMEPAI
ENSG00000124370	METHYLMALONYL-CoA EPIMERASE DEFICIENCY	608419	RCV000002434;;;RCV000598126	METHYLMALONYL-CoA EPIMERASE; MCEE	METHYLMALONYL-CoA RACEMASE
ENSG00000124467		176397		PREGNANCY-SPECIFIC BETA-1-GLYCOPROTEIN 8; PSG8
ENSG00000124831		603256		LEUCINE-RICH REPEAT IN FLII-INTERACTING PROTEIN 1; LRRFIP1	TRANSCRIP; PROTEIN 1; FLAP1
ENSG00000125246		609686		CITRATE LYASE BETA-LIKE; CLYBL	CITRATE LYASE, BETA SUBUNIT; CLB
ENSG00000125249		179540		RAS-RELATED PROTEIN 2A; RAP2A
ENSG00000125384	ASTHMA, ASPIRIN-INDUCED, SUSCEPTIBILITY TO	176804	RCV000014288	PROSTAGLANDIN E RECEPTOR 2, EP2 SUBTYPE; PTGER2
ENSG00000125414	MYOPATHY, PROXIMAL, AND OPHTHALMOPLEGIA	160740	RCV000015199; RCV000162317; RCV000162318; RCV000162319; RCV000162320; RCV000162321; RCV000162322; RCV000162323; RCV000162324	MYOSIN, HEAVY CHAIN 2, SKELETAL MUSCLE, ADULT; MYH2	MYOSIN, SKELETAL, HEAVY CHAI;
ENSG00000125459	MYOPATHY, MITOCHONDRIAL, AND ATAXIA, AUTOSOMAL RECESSIVE; MYOPATHY, MITOCHONDRIAL, AND ATAXIA, AUTOSOMAL DOMINANT	617619	RCV000505818; RCV000505815; RCV000505816; RCV000505819; RCV000505814	MISATO 1, MITOCHONDRIAL DISTRIBUTION AND MORPHOLOGY REGULATOR; MSTO1	MISATO, DROSOPHILA, HOMOLOG OF
ENSG00000125503		613245		PROTEIN PHOSPHATASE 1, REGULATORY SUBUNIT 12C; PPP1R12C	MYOSIN-BINDING SUBUNIT, 85-KD; MBS85
ENSG00000125508		617797		SRC-RELATED KINASE LACKING C-TERMINAL REGULATORY TYROSINE AND N-TERMINAL MYRISTYLATION SITES; SRMS	READING FRAME 148; C20ORF148
ENSG00000125637		614442		PLECKSTRIN AND SEC7 DOMAINS-CONTAINING PROTEIN 4; PSD4	EXCHANGE FACTOR ; EUKIN 1 CLUSTER; TIC
ENSG00000125703		611339		AUTOPHAGY 4, S. CEREVISIAE, HOMOLOG OF, C; ATG4C	APG4, S. CEREVISIAE, HO;
ENSG00000125740		164772		V-FOS FBJ MURINE OSTEOSARCOMA VIRAL ONCOGENE HOMOLOG B; FOSB
ENSG00000125812	JOINT LAXITY, SHORT STATURE, AND MYOPIA	613842	RCV000505270; RCV000505273	GDNF-INDUCIBLE ZINC FINGER PROTEIN 1; GZF1	ZINC FINGER PROTEIN 336; ZNF336
ENSG00000125827		616766		THIOREDOXIN-RELATED TRANSMEMBRANE PROTEIN 4; TMX4
ENSG00000125844		601418		RIBOSOME BINDING PROTEIN 1; RRBP1	EXTRACELLULAR MATRIX GLYCOPROTEIN ES/130, CHICKEN, HOMOLOG OF; ES130
ENSG00000126067		602175		PROTEASOME SUBUNIT, BETA-TYPE, 2; PSMB2	PROTEASOME SUBUNIT BETA-4
ENSG00000126070		607355		EUKARYOTIC TRANSLATION INITIATION FACTOR 2C, SUBUNIT 3; EIF2C3	ARGONAUTE 3; AGO3
ENSG00000126217		609499		MCF2-LIKE PROTEIN; MCF2L
ENSG00000126218	FACTOR X DEFICIENCY; FACTOR X DEFICIENCY, AUTOSOMAL DOMINANT; FACTOR X DEFICIENCY; FACTOR X DEFICIENCY; FACTOR X DEFICIENCY	613872	RCV000012833; RCV000012834; RCV000012835; RCV000012837; RCV000012838; RCV000012840; RCV000602474;;;RCV000012841; RCV000012842; RCV000012843; RCV000012844; RCV000012845; RCV000012846; RCV000012836; RCV000012839; RCV000024077	COAGULATION FACTOR X; F10
ENSG00000126251		603822		G PROTEIN-COUPLED RECEPTOR 42; GPR42
ENSG00000126464		616633		PROLINE-RICH PROTEIN 12; PRR12	KIAA1205
ENSG00000126603	NEPHRONOPHTHISIS 7	608539	RCV000002297; RCV000115016;;;RCV000234822	GLIS FAMILY ZINC FINGER PROTEIN 2; GLIS2	GLI-SIMILAR PROTEIN 2
ENSG00000126749	BOWEN-CONRADI SYNDROME	611531	RCV000000938	ESSENTIAL FOR MITOTIC GROWTH 1, S. CEREVISIAE, HOMOLOG OF; EMG1	NUCLEOLAR ESSENTI;
ENSG00000126777		600381		KINECTIN; KTN1	CG1 ANTIGEN; CG1
ENSG00000126804		616578		ZINC FINGER- AND BTB DOMAIN-CONTAINING PROTEIN 1; ZBTB1
ENSG00000126814	COMBINED OXIDATIVE PHOSPHORYLATION DEFICIENCY 26	611023	RCV000412579;;;RCV000513771; RCV000412658; RCV000412548	tRNA METHYLTRANSFERASE 5, S. CEREVISIAE, HOMOLOG OF; TRMT5
ENSG00000126822		617940		PLECKSTRIN HOMOLOGY DOMAIN- AND RhoGEF DOMAIN-CONTAINING PROTEIN G3; PLEKHG3	PLECKSTRIN HOMOLOGY DOMAIN-CONTAINING PROTEIN, ;
ENSG00000126838		176420		PREGNANCY ZONE PROTEIN; PZP	COMPLEMENT COMPONENT 3- AND PREGNANCY ZONE PROTEIN-LIKE ALPHA-2-MACROGLOBULIN DOMAIN-CONTAINING; PHA-2-MACROGLOBULIN DOMAIN-CONTAINING PROTEIN 6
ENSG00000126856		609759		PR DOMAIN-CONTAINING PROTEIN 7; PRDM7
ENSG00000127054		611354		CLEAVAGE AND POLYADENYLATION-SPECIFIC FACTOR 3-LIKE; CPSF3L	INTEGRATOR COMPLEX ; UNITS, 68-KD PROTEIN; RC68
ENSG00000127084		617554		FYVE, RhoGEF, AND PH DOMAIN-CONTAINING PROTEIN 3; FGD3	ZINC FINGER FYVE DOMAIN-CONTAINING PROTEIN 5; ZFYVE5
ENSG00000127124		606649		HUMAN IMMUNODEFICIENCY VIRUS TYPE 1 ENHANCER-BINDING PROTEIN 3; HIVEP3	ZAS FAMI; A, HOMOLOG OF, 3; SHN3
ENSG00000127152	IMMUNODEFICIENCY 49; INTELLECTUAL DEVELOPMENTAL DISORDER WITH DYSMORPHIC FACIES, SPEECH DELAY, AND T-CELL ABNORMALITIES; INTELLECTUAL DEVELOPMENTAL DISORDER WITH DYSMORPHIC FACIES, SPEECH DELAY, AND T-CELL ABNORMALITIES; INTELLECTUAL DEVELOPMENTAL DISORDER WITH DYSMORPHIC FACIES, SPEECH DELAY, AND T-CELL ABNORMALITIES; INTELLECTUAL DEVELOPMENTAL DISORDER WITH DYSMORPHIC FACIES, SPEECH DELAY, AND …	606558	RCV000412543;;;RCV000241534; RCV000678214; RCV000678215; RCV000678216; RCV000678217; RCV000678218	B-CELL CLL/LYMPHOMA 11B; BCL11B	CTIP2, MOUSE,; UMOR SUPPRESSOR GENE 1; RIT1
ENSG00000127249		609556		ATPase, TYPE 13A4; ATP13A4
ENSG00000127377		609603		CRYSTALLIN, GAMMA-N; CRYGN
ENSG00000127554	MYOPATHY, MITOCHONDRIAL PROGRESSIVE, WITH CONGENITAL CATARACT, HEARING LOSS, AND DEVELOPMENTAL DELAY	600924	RCV000199876;;;RCV000009228;;;RCV000624237	GROWTH FACTOR, ERV1-LIKE; GFER	ERV1, S. CEREVISIAE,; REGENERATION; ALR
ENSG00000127603		608271		MICROTUBULE-ACTIN CROSS-LINKING FACTOR 1; MACF1
ENSG00000127663		609765		LYSINE-SPECIFIC DEMETHYLASE 4B; KDM4B	JUMONJI DOMAIN-CONTAINING ;
ENSG00000127870	ESOPHAGEAL SQUAMOUS CELL CARCINOMA, SOMATIC	604242	RCV000006054; RCV000006055; RCV000006056	RING FINGER PROTEIN 6; RNF6
ENSG00000127922		601285		PROTEASOME 26S SUBUNIT SEM1; SEM1	DELETED IN SPLIT-HAND/SPLIT-FOOT 1 REGION; DSS1
ENSG00000127928		189970		GUANINE NUCLEOTIDE-BINDING PROTEIN, GAMMA-TRANSDUCING ACTIVITY POLYPEPTIDE 1; GNGT1	TRANSDUCIN, GAMMA POLYPEPTIDE
ENSG00000127948	ANTLEY-BIXLER SYNDROME WITH GENITAL ANOMALIES AND DISORDERED STEROIDOGENESIS; DISORDERED STEROIDOGENESIS DUE TO CYTOCHROME P450 OXIDOREDUCTASE DEFICIENCY; DISORDERED STEROIDOGENESIS DUE TO CYTOCHROME P450 OXIDOREDUCTASE DEFICIENCY; ANTLEY-BIXLER SYNDROME WITH GENITAL ANOMALIES AND DISORDERED STEROIDOGENESIS; ANTLEY-BIXLER SYNDROME WITH GENITAL ANOMALIES AND DISORDERED STEROIDOGENESIS; DISORDERED …	124015	RCV000018400; RCV000018401;;;RCV000170457;;;RCV000519572; RCV000018402; RCV000018403; RCV000018407;;;RCV000018406; RCV000018404; RCV000018405; RCV000018410; RCV000018411; RCV000018412; RCV000018413; RCV000018414; RCV000018416;;;RCV000018415	CYTOCHROME P450 OXIDOREDUCTASE; POR	CYTOCHROME P450 REDUCTASE
ENSG00000127955		139310		GUANINE NUCLEOTIDE-BINDING PROTEIN, ALPHA-INHIBITING ACTIVITY POLYPEPTIDE 1; GNAI1	G PROTEIN, ALPH; NHIBITORY PROTEIN
ENSG00000128266		139160		GUANINE NUCLEOTIDE-BINDING PROTEIN, ALPHA Z POLYPEPTIDE; GNAZ
ENSG00000128298		617536		BAI1-ASSOCIATED PROTEIN 2-LIKE 2; BAIAP2L2	PLANAR INTESTINE- AND KIDNEY-SPECIFIC BAR DOMAIN PROTEIN; PINKBAR
ENSG00000128322	AGAMMAGLOBULINEMIA 2, AUTOSOMAL RECESSIVE	146770	RCV000015948; RCV000015949; RCV000225003	IMMUNOGLOBULIN LAMBDA-LIKE POLYPEPTIDE 1; IGLL1	G OF
ENSG00000128335		607252		APOLIPOPROTEIN L-II; APOL2	APOL-II
ENSG00000128340	NEUTROPHIL IMMUNODEFICIENCY SYNDROME	602049	RCV000008011	RAS-RELATED C3 BOTULINUM TOXIN SUBSTRATE 2; RAC2	RHO FAMILY, SMALL GTP-BINDING PROTEIN RAC2
ENSG00000128394		608993		APOLIPOPROTEIN B mRNA-EDITING ENZYME, CATALYTIC POLYPEPTIDE-LIKE 3F; APOBEC3F
ENSG00000128513	MELANOMA, CUTANEOUS MALIGNANT, SUSCEPTIBILITY TO, 10; GLIOMA SUSCEPTIBILITY 9; GLIOMA SUSCEPTIBILITY 9; GLIOMA SUSCEPTIBILITY 9	606478	RCV000128420; RCV000128421; RCV000128422; RCV000128424; RCV000128425; RCV000128423; RCV000128426; RCV000128427;;;RCV000563340; RCV000191032;;;RCV000554275; RCV000191033; RCV000191034;;;RCV000535739	PROTECTION OF TELOMERES 1; POT1
ENSG00000128536		615610		CADHERIN-RELATED FAMILY, MEMBER 3; CDHR3
ENSG00000128563		617458		PRKR-INTERACTING PROTEIN 1, IL11-INDUCIBLE; PRKRIP1	C114
ENSG00000128567	VARIANT OF UNKNOWN SIGNIFICANCE	602632	RCV000169746; RCV000210039;;;RCV000585870	PODOCALYXIN-LIKE; PODXL	PODOCALYXIN-;
ENSG00000128573	DEVELOPMENTAL VERBAL DYSPRAXIA	605317	RCV000005371; RCV000005372	FORKHEAD BOX P2; FOXP2	TRINUCLEOTIDE REPEAT-CONTAINI;
ENSG00000128585		605623		MUSKELIN 1; MKLN1	TWO-HYBRID-ASSOCIATED PROTEIN WITH RANBPM 2; TWA2
ENSG00000128591	MYOPATHY, MYOFIBRILLAR, 5; MYOPATHY, DISTAL, 4; MYOPATHY, DISTAL, 4; CARDIOMYOPATHY, FAMILIAL HYPERTROPHIC, 26; CARDIOMYOPATHY, FAMILIAL HYPERTROPHIC, 26; CARDIOMYOPATHY, FAMILIAL HYPERTROPHIC, 26; CARDIOMYOPATHY, FAMILIAL RESTRICTIVE, 5; CARDIOMYOPATHY, FAMILIAL RESTRICTIVE, 5	102565	RCV000019978; RCV000019979; RCV000022428; RCV000022429;;;RCV000442836;;;RCV000600715; RCV000239536; RCV000239587; RCV000239505; RCV000239540; RCV000239590	FILAMIN C; FLNC	IN-LIKE; ABPL
ENSG00000128596		611902		COILED-COIL DOMAIN-CONTAINING PROTEIN 136; CCDC136
ENSG00000128708		603053		HISTONE ACETYLTRANSFERASE 1; HAT1
ENSG00000128731	SKIN/HAIR/EYE PIGMENTATION 1, BLUE/NONBLUE EYES; MENTAL RETARDATION, AUTOSOMAL RECESSIVE 38	605837	RCV000005009; RCV000005010; RCV000005011; RCV000074397	HECT DOMAIN AND RCC1-LIKE DOMAIN 2; HERC2
ENSG00000128805		610585		RHO GTPase-ACTIVATING PROTEIN 22; ARHGAP22
ENSG00000128815		613316		WD REPEAT- AND FYVE DOMAIN-CONTAINING PROTEIN 4; WDFY4	KIAA1607
ENSG00000128849		607856		CINGULIN-LIKE 1; CGNL1
ENSG00000128881	SPINOCEREBELLAR ATAXIA 11	611695	RCV000000895; RCV000000896	TAU TUBULIN KINASE 2; TTBK2
ENSG00000128915		610835		NMDA RECEPTOR-REGULATED 2; NARG2
ENSG00000128918		603687		ALDEHYDE DEHYDROGENASE 1 FAMILY, MEMBER A2; ALDH1A2	RETINALDEHYDE DEHYDROGENASE 2; RALDH2
ENSG00000128973	CEROID LIPOFUSCINOSIS, NEURONAL, 6; CEROID LIPOFUSCINOSIS, NEURONAL, 4A, AUTOSOMAL RECESSIVE; CEROID LIPOFUSCINOSIS, NEURONAL, 4A, AUTOSOMAL RECESSIVE; CEROID LIPOFUSCINOSIS, NEURONAL, 4A, AUTOSOMAL RECESSIVE; CEROID LIPOFUSCINOSIS, NEURONAL, 4A, AUTOSOMAL RECESSIVE	606725	RCV000492979;;;RCV000004292; RCV000004293; RCV000004294; RCV000004295; RCV000004296; RCV000465745;;;RCV000004297;;;RCV000187113; RCV000004298;;;RCV000184041; RCV000004299; RCV000004300; RCV000004301; RCV000058909;;;RCV000023572; RCV000058911;;;RCV000675061;;;RCV000023573; RCV000675107;;;RCV000023574;;;RCV000058907; RCV000058915;;;RCV000023575	CLN6 GENE; CLN6
ENSG00000129003	PARKINSON DISEASE 23, AUTOSOMAL RECESSIVE EARLY-ONSET	608879	RCV000210216;;;RCV000236364; RCV000210223; RCV000235875;;;RCV000210213; RCV000210217;;;RCV000236463; RCV000235403;;;RCV000210222	VACUOLAR PROTEIN SORTING 13, YEAST, HOMOLOG OF, C; VPS13C	KIAA1421
ENSG00000129159	EPILEPSY, PROGRESSIVE MYOCLONIC 7	176258	RCV000149909	POTASSIUM CHANNEL, VOLTAGE-GATED, SHAW-RELATED SUBFAMILY, MEMBER 1; KCNC1
ENSG00000129167		191060		TRYPTOPHAN HYDROXYLASE 1; TPH1	TPH
ENSG00000129515		606098		SORTING NEXIN 6; SNX6
ENSG00000129559		603171		NEURAL PRECURSOR CELL EXPRESSED, DEVELOPMENTALLY DOWNREGULATED 8; NEDD8
ENSG00000129636		611803		INTEGRIN-ALPHA FG-GAP REPEAT-CONTAINING PROTEIN 1; ITFG1	T-CELL IMMUNOMODULATORY PROTEIN; TIP
ENSG00000129946		605217		SHC TRANSFORMING PROTEIN 2; SHC2	S; , NEURONAL
ENSG00000129993		603870		CORE-BINDING FACTOR, ALPHA SUBUNIT 2, TRANSLOCATED TO, 3; CBFA2T3	MTG8-REL;
ENSG00000130147		605611		SH3 DOMAIN-BINDING PROTEIN 4; SH3BP4	BOG25
ENSG00000130226	VENTRICULAR FIBRILLATION, PAROXYSMAL FAMILIAL, 2; MENTAL RETARDATION, AUTOSOMAL DOMINANT 33; MENTAL RETARDATION, AUTOSOMAL DOMINANT 33	126141	RCV000018285; RCV000169782; RCV000169783	DIPEPTIDYL PEPTIDASE VI; DPP6	DIPEPTIDYL PEPTIDASE ;
ENSG00000130294	SPASTIC PARAPLEGIA 30, AUTOSOMAL RECESSIVE; NEUROPATHY, HEREDITARY SENSORY, TYPE IIC; NEUROPATHY, HEREDITARY SENSORY, TYPE IIC; MENTAL RETARDATION, AUTOSOMAL DOMINANT 9; SPASTIC PARAPLEGIA 30, AUTOSOMAL RECESSIVE; MENTAL RETARDATION, AUTOSOMAL DOMINANT 9; MENTAL RETARDATION, AUTOSOMAL DOMINANT 9; MENTAL RETARDATION, AUTOSOMAL DOMINANT 9; MENTAL RETARDATION, AUTOSOMAL DOMINANT 9; MENTAL RETARDATIO…	601255	RCV000023084; RCV000023085; RCV000023086; RCV000207102;;;RCV000235916;;;RCV000023087; RCV000030681; RCV000149479; RCV000149481;;;RCV000488961; RCV000149478; RCV000207243;;;RCV000191020; RCV000207040;;;RCV000191021	KINESIN FAMILY MEMBER 1A; KIF1A	AXONAL TRANSPORTER OF SYNAP; N, MEMBER 1A, MOUSE, HOMOLOG OF
ENSG00000130402	FOCAL SEGMENTAL GLOMERULOSCLEROSIS 1	604638	RCV000005753; RCV000005754; RCV000005755; RCV000224984	ACTININ, ALPHA-4; ACTN4	ACTININ-4
ENSG00000130414	LEIGH SYNDROME DUE TO MITOCHONDRIAL COMPLEX I DEFICIENCY; MITOCHONDRIAL COMPLEX I DEFICIENCY; MITOCHONDRIAL COMPLEX I DEFICIENCY	603835	RCV000023345; RCV000023346; RCV000412613; RCV000412484	NADH-UBIQUINONE OXIDOREDUCTASE 1 ALPHA SUBCOMPLEX, 10; NDUFA10
ENSG00000130511		607391		SINGLE-STRANDED DNA-BINDING PROTEIN 4; SSBP4
ENSG00000130528		142705		HISTIDINE-RICH CALCIUM-BINDING PROTEIN; HRC
ENSG00000130529	PROGRESSIVE FAMILIAL HEART BLOCK, TYPE IB	606936	RCV000003968; RCV000029159;;;RCV000443394;;;RCV000208441; RCV000029160; RCV000434894;;;RCV000249699;;;RCV000029161;;;RCV000479846; RCV000029158;;;RCV000443548;;;RCV000208117; RCV000029162	TRANSIENT RECEPTOR POTENTIAL CATION CHANNEL, SUBFAMILY M, MEMBER 4; TRPM4
ENSG00000130559		613774		CALMODULIN-REGULATED SPECTRIN-ASSOCIATED PROTEIN 1; CAMSAP1
ENSG00000130589		611265		PEROXISOMAL PROLIFERATOR-ACTIVATED RECEPTOR ALPHA-INTERACTING COFACTOR COMPLEX, 285-KD SUBUNIT
ENSG00000130592		153432		LYMPHOCYTE-SPECIFIC PROTEIN; LSP1	pp52
ENSG00000130635	EHLERS-DANLOS SYNDROME, CLASSIC TYPE, 1; Using an intragenic COL5A1 polymorphism, {3:Burrows et al. (1998)} demonstrated linkage, at zero recombination, to the same allele in 2 large British EDS type II (EDSCL1; {130000}) families (lod scores 4.1 and 4.3). Affected members of each family were heterozygous for a point mutation in intron 32, causing the 45-bp exon 33 to be lost from the mRNA in app…	120215	RCV000018723;;;RCV000578847; RCV000018724; RCV000032107; RCV000018726; RCV000018727; RCV000018728; RCV000018729; RCV000018730; RCV000018731; RCV000018732; RCV000018733; RCV000022486;;;RCV000199830	COLLAGEN, TYPE V, ALPHA-1; COL5A1
ENSG00000130640		617817		TUBULIN-GAMMA COMPLEX-ASSOCIATED PROTEIN 2; TUBGCP2	GAMMA-TUBULIN COMPL; , HOMOLOG OF; ALP4
ENSG00000130649	CYP2E1*5B ALLELE; CYP2E1*6 ALLELE	124040	RCV000018383; RCV000018384	CYTOCHROME P450, SUBFAMILY IIE; CYP2E1	450
ENSG00000130653		612122		PATATIN-LIKE PHOSPHOLIPASE DOMAIN-CONTAINING PROTEIN 7; PNPLA7	NTE-LIKE 1; NTEL1
ENSG00000130656		142310		HEMOGLOBIN--ZETA LOCUS; HBZ	FORMERLY; HBZ2, FORMERLY
ENSG00000130703	DEAFNESS, AUTOSOMAL DOMINANT 67	606731	RCV000170349; RCV000170350	OXYSTEROL-BINDING PROTEIN-LIKE PROTEIN 2; OSBPL2	OSBP-RELAT;
ENSG00000130707	CITRULLINEMIA, CLASSIC; CITRULLINEMIA, MILD; CITRULLINEMIA, MILD; CITRULLINEMIA, CLASSIC; CITRULLINEMIA, CLASSIC; CITRULLINEMIA, CLASSIC	603470	RCV000006693; RCV000006694; RCV000006695; RCV000006696; RCV000006697;;;RCV000259104; RCV000006698;;;RCV000185782; RCV000006699; RCV000006700;;;RCV000185787;;;RCV000506274; RCV000006701;;;RCV000185789; RCV000006702; RCV000006703; RCV000006704; RCV000006705; RCV000256315;;;RCV000006706;;;RCV000436562; RCV000256312;;;RCV000291508;;;RCV000006707; RCV000256322;;;RCV000006708;;;RCV000418697; RCV0000067…	ARGININOSUCCINATE SYNTHETASE 1; ASS1	ASS
ENSG00000131043		617365		AAR2 SPLICING FACTOR, S. CEREVISIAE, HOMOLOG OF; AAR2	CHROMOSOME 20 OPEN READING FRAME 4; C20ORF4
ENSG00000131149		616886		GSE1 COILED-COIL PROTEIN; GSE1	KIAA0182
ENSG00000131196		600489		NUCLEAR FACTOR OF ACTIVATED T CELLS, CYTOPLASMIC, CALCINEURIN-DEPENDENT 1; NFATC1	NFAT TRANSCRIPTION COMPLEX, CYTOSOLI;
ENSG00000131242		611999		RAB11 FAMILY-INTERACTING PROTEIN 4; RAB11FIP4	KIAA1821
ENSG00000131323	ENCEPHALOPATHY, ACUTE, INFECTION-INDUCED (HERPES-SPECIFIC), SUSCEPTIBILITY TO, 5 (1 patient)	601896	RCV000030822	TNF RECEPTOR-ASSOCIATED FACTOR 3; TRAF3	CD40-BINDI; IATED FACTOR 1; CRAF1
ENSG00000131374		615740		TBC1 DOMAIN FAMILY, MEMBER 5; TBC1D5	KIAA0210
ENSG00000131477		605154		RECEPTOR ACTIVITY-MODIFYING PROTEIN 2; RAMP2
ENSG00000131634		611002		TRANSMEMBRANE PROTEIN 204; TMEM204	CLAUDIN-LIKE PRO; READING FRAME 30; C16ORF30
ENSG00000131653		606692		TNF RECEPTOR-ASSOCIATED FACTOR 7; TRAF7	RING FINGER AND WD REPEAT DOMAINS-CONTAINING PROTEIN 1; RFWD1
ENSG00000131737		602763		KERATIN 34, TYPE I; KRT34	I, 4; HA4
ENSG00000131738		602762		KERATIN 33B, TYPE I; KRT33B	I, 3II; HA3II
ENSG00000131748		607048		START DOMAIN-CONTAINING PROTEIN 3; STARD3	METASTATIC LYMPH NODE 64; MLN64
ENSG00000131759		180240		RETINOIC ACID RECEPTOR, ALPHA; RARA	RAR, ALPHA FORM
ENSG00000131771		604399		PROTEIN PHOSPHATASE 1, REGULATORY SUBUNIT 1B; PPP1R1B	DOPAMINE- AND cAMP-REGULATED PHOSPHOPROTEIN, 32-KD; DARPP32
ENSG00000131773		610421		KH DOMAIN-CONTAINING, RNA-BINDING, SIGNAL TRANSDUCTION-ASSOCIATED PROTEIN 3; KHDRBS3
ENSG00000131781		603957		FLAVIN-CONTAINING MONOOXYGENASE 5; FMO5
ENSG00000131979	DYSTONIA, DOPA-RESPONSIVE; DYSTONIA, DOPA-RESPONSIVE, WITH OR WITHOUT HYPERPHENYLALANINEMIA, AUTOSOMAL RECESSIVE; DYSTONIA, DOPA-RESPONSIVE, WITH OR WITHOUT HYPERPHENYLALANINEMIA, AUTOSOMAL RECESSIVE; DYSTONIA, DOPA-RESPONSIVE, WITH OR WITHOUT HYPERPHENYLALANINEMIA, AUTOSOMAL RECESSIVE; DYSTONIA, DOPA-RESPONSIVE; DYSTONIA, DOPA-RESPONSIVE; DYSTONIA, DOPA-RESPONSIVE; DYSTONIA, DOPA-RESPONSIVE, WIT…	600225	RCV000009853; RCV000009854; RCV000009855; RCV000009856; RCV000009857; RCV000009858; RCV000009859; RCV000009860; RCV000009861; RCV000009862; RCV000009863; RCV000009864;;;RCV000634833; RCV000009865;;;RCV000009866;;;RCV000517539;;;RCV000525589; RCV000009867; RCV000009868; RCV000009869;;;RCV000518763; RCV000009870; RCV000009871; RCV000009872; RCV000009873; RCV000009874; RCV000009875	GTP CYCLOHYDROLASE I; GCH1
ENSG00000132155	NOONAN SYNDROME 5; LEOPARD SYNDROME 2; CARDIOMYOPATHY, DILATED, 1NN; CARDIOMYOPATHY, DILATED, 1NN; CARDIOMYOPATHY, DILATED, 1NN	164760	RCV000157685;;;RCV000435984;;;RCV000014986;;;RCV000515222;;;RCV000014985;;;RCV000157426;;;RCV000624417;;;RCV000149826;;;RCV000428775;;;RCV000418940;;;RCV000436233;;;RCV000020509; RCV000208421;;;RCV000211849;;;RCV000622893;;;RCV000014987;;;RCV000468714;;;RCV000159076;;;RCV000618568; RCV000014988; RCV000014990;;;RCV000254689;;;RCV000014989;;;RCV000440827;;;RCV000159089;;;RCV000020508; RCV000131334;…	V-RAF-1 MURINE LEUKEMIA VIRAL ONCOGENE HOMOLOG 1; RAF1
ENSG00000132170	OBESITY, SEVERE; DIABETES MELLITUS, NONINSULIN-DEPENDENT, MODIFIER OF; COLON CANCER, SOMATIC; COLON CANCER, SOMATIC; COLON CANCER, SOMATIC; COLON CANCER, SOMATIC; LIPODYSTROPHY, FAMILIAL PARTIAL, TYPE 3; LIPODYSTROPHY, FAMILIAL PARTIAL, TYPE 3; PPARG POLYMORPHISM C/T; RECLASSIFIED - PEROXISOME PROLIFERATOR-ACTIVATED RECEPTOR-GAMMA POLYMORPHISM; INSULIN RESISTANCE, DIGENIC; LIPODYSTROPHY, FAMILIAL…	601487	RCV000008603; RCV000008604;;;RCV000008606;;;RCV000008605;;;RCV000008607; RCV000008608; RCV000008609; RCV000008610; RCV000008611; RCV000343316;;;RCV000382908;;;RCV000008612;;;RCV000288354; RCV000008613; RCV000008614; RCV000008615;;;RCV000118043;;;RCV000371595;;;RCV000331945;;;RCV000276900; RCV000008617;;;RCV000008616; RCV000008618; RCV000008619; RCV000008620; RCV000008621	PEROXISOME PROLIFERATOR-ACTIVATED RECEPTOR-GAMMA; PPARG
ENSG00000132182		607703		NUCLEOPORIN, 210-KD; NUP210
ENSG00000132256		608487		TRIPARTITE MOTIF-CONTAINING PROTEIN 5; TRIM5	RNF88
ENSG00000132334		600926		PROTEIN-TYROSINE PHOSPHATASE, RECEPTOR-TYPE, EPSILON; PTPRE
ENSG00000132437	AROMATIC L-AMINO ACID DECARBOXYLASE DEFICIENCY	107930	RCV000019387; RCV000019388; RCV000019389; RCV000019390; RCV000019391; RCV000019392; RCV000022448	DOPA DECARBOXYLASE; DDC	AROMATIC L-AMINO ACID DECARBOXYLASE; AADC
ENSG00000132470	EPIDERMOLYSIS BULLOSA, JUNCTIONAL, WITH PYLORIC ATRESIA; EPIDERMOLYSIS BULLOSA, JUNCTIONAL, NON-HERLITZ TYPE; EPIDERMOLYSIS BULLOSA SIMPLEX, LOCALIZED; {10:Jonkman et al. (2002)} reported a patient with predominant features of epidermolysis bullosa simplex confined to the hands and feet ({131800}) due to a heterozygous 2-bp deletion (4733delCT) in the ITGB4 gene, resulting in in-frame skipping of…	147557	RCV000015850; RCV000015851; RCV000015853; RCV000015854; RCV000015855;;;RCV000413122; RCV000015856; RCV000255841;;;RCV000015857; RCV000015858; RCV000015859; RCV000015852; RCV000015860; RCV000015861; RCV000015862; RCV000015863;;;RCV000359496; RCV000015864; RCV000015865	INTEGRIN, BETA-4; ITGB4
ENSG00000132639	MYASTHENIC SYNDROME, CONGENITAL, 18, WITH INTELLECTUAL DISABILITY AND ATAXIA (1 patient)	600322	RCV000170319	SYNAPTOSOMAL-ASSOCIATED PROTEIN, 25-KD; SNAP25	SNAP
ENSG00000132670		176884		PROTEIN-TYROSINE PHOSPHATASE, RECEPTOR-TYPE, ALPHA; PTPRA	TASE; LRP
ENSG00000132671		182454		SOMATOSTATIN RECEPTOR 4; SSTR4
ENSG00000132676		602074		DEATH-ASSOCIATED PROTEIN 3; DAP3	MITOCHONDRIAL RIBOSOMAL PROTEIN S29; MRPS29
ENSG00000132694		605708		RHO GUANINE NUCLEOTIDE EXCHANGE FACTOR 11; ARHGEF11
ENSG00000132821		616537		V-SET AND TRANSMEMBRANE DOMAINS-CONTAINING PROTEIN 2-LIKE; VSTM2L	READING FRAME 102; C20ORF102
ENSG00000132849		603199		PALS1-ASSOCIATED TIGHT JUNCTION PROTEIN; PATJ	PATJ, CRUMBS CELL POLARITY; OMOLOG OF
ENSG00000132906		602234		CASPASE 9, APOPTOSIS-RELATED CYSTEINE PROTEASE; CASP9	APOPTOTIC PROTEASE ACTIVATING FACTOR 3; APAF3
ENSG00000133026	VARIANT OF UNKNOWN SIGNIFICANCE	160776	RCV000154185; RCV000154186	MYOSIN, HEAVY CHAIN 10, NONMUSCLE; MYH10	CELLULAR MYOSIN H;
ENSG00000133030		612935		MYOSIN PHOSPHATASE RHO-INTERACTING PROTEIN; MPRIP
ENSG00000133059	RECLASSIFIED - VARIANT OF UNKNOWN SIGNIFICANCE; CONGENITAL ANOMALIES OF KIDNEY AND URINARY TRACT 1; CONGENITAL ANOMALIES OF KIDNEY AND URINARY TRACT 1; CONGENITAL ANOMALIES OF KIDNEY AND URINARY TRACT 1; SPASTIC PARAPLEGIA 23	612666	RCV000054497; RCV000054498; RCV000054499; RCV000054500; RCV000477749	DUAL SERINE/THREONINE AND TYROSINE PROTEIN KINASE; DSTYK	RECEPTOR-INTERACTING SERINE/THREONI; E; DUSTYPK
ENSG00000133063	CHITOTRIOSIDASE DEFICIENCY	600031	RCV000010131; RCV000010132; RCV000010133; RCV000010134;;;RCV000675725	CHITINASE 1; CHIT1	CHITINASE; TETRA-N-ACETYLCHITOTETRAOSIDE HYDROLASE
ENSG00000133195		616508		SOLUTE CARRIER FAMILY 39 (ZINC TRANSPORTER), MEMBER 11; SLC39A11	ZRT- AND IRT-LIKE; READING FRAME 26; C17ORF26
ENSG00000133246		606466		PML-RARA TARGET GENE ENCODING AN ADAPTOR MOLECULE 1; PRAM1
ENSG00000133315		610400		MACRO DOMAIN-CONTAINING 1; MACROD1	LRP16 PROTEIN; LRP16
ENSG00000133317		606096		LECTIN, GALACTOSIDE-BINDING, SOLUBLE, 12
ENSG00000133393		617149		FGFR1OP N-TERMINAL DOMAIN-LIKE PROTEIN; FOPNL	FOP-RELATED PRO; READING FRAME 63; C16ORF63
ENSG00000133424	MUSCULAR DYSTROPHY-DYSTROGLYCANOPATHY (CONGENITAL WITH MENTAL RETARDATION), TYPE B, 6; MUSCULAR DYSTROPHY-DYSTROGLYCANOPATHY (CONGENITAL WITH BRAIN AND EYE ANOMALIES), TYPE A, 6; MUSCULAR DYSTROPHY-DYSTROGLYCANOPATHY (CONGENITAL WITH BRAIN AND EYE ANOMALIES), TYPE A, 6; MUSCULAR DYSTROPHY-DYSTROGLYCANOPATHY (CONGENITAL WITH BRAIN AND EYE ANOMALIES), TYPE A, 6; MUSCULAR DYSTROPHY-DYSTROGLYCANOPATH…	603590	RCV000006594; RCV000006595; RCV000006596; RCV000006597; RCV000006598; RCV000006599; RCV000006600; RCV000023313	ACETYLGLUCOSAMINYLTRANSFERASE-LIKE PROTEIN; LARGE1	ERASE
ENSG00000133612		616813		ARF GTPase-ACTIVATING PROTEIN WITH GTPase DOMAIN, ANKYRIN REPEAT, AND PLECKSTRIN HOMOLOGY DOMAIN 3; AGAP3	CENTAURIN, GAMMA-3; CENTG3
ENSG00000133794		602550		ARYL HYDROCARBON RECEPTOR NUCLEAR TRANSLOCATOR-LIKE PROTEIN; ARNTL	BRAIN AND MUSCLE ARNT-LIK; HOMOLOG OF
ENSG00000133805	ERYTHROCYTE AMP DEAMINASE DEFICIENCY	102772	RCV000019932	ADENOSINE MONOPHOSPHATE DEAMINASE 3; AMPD3
ENSG00000133816		612355		MICAL C TERMINUS-LIKE PROTEIN; MICALCL	ERK2-BINDING TESTICULAR PROTEIN 1; EBITEIN1
ENSG00000133958		616884		UNC79, C. ELEGANS, HOMOLOG OF; UNC79
ENSG00000133962		611169		CATION CHANNEL, SPERM-ASSOCIATED, AUXILIARY SUBUNIT BETA; CATSPERB	READING FRAME 161; C14ORF161
ENSG00000134020		612473		PHOSPHATIDYLETHANOLAMINE-BINDING PROTEIN 4	ORK1
ENSG00000134030		613178		KIAA0427 GENE; KIAA0427	CBP80/CBP20-DEPENDENT TRANSLATION INITIATION FACTOR; CTIF
ENSG00000134046		603547		METHYL-CpG-BINDING DOMAIN PROTEIN 2; MBD2	DEMETHYLASE; DMTase
ENSG00000134115		607220		CONTACTIN 6; CNTN6	NB3
ENSG00000134121		607416		CHL1, MOUSE, HOMOLOG OF; CHL1	CELL ADHESION MOLE; LECULE 2; L1CAM2
ENSG00000134138	CLEFT PALATE, CARDIAC DEFECTS, AND MENTAL RETARDATION	601740	RCV000210625;;;RCV000494204;;;RCV000509419; RCV000490248; RCV000490249	MEIS1, MOUSE, HOMOLOG OF, 2; MEIS2	MEIS1-RELATED GENE 1; MRG1
ENSG00000134160	NIGHT BLINDNESS, CONGENITAL STATIONARY, TYPE 1C	603576	RCV000006601; RCV000006602; RCV000006603; RCV000006604; RCV000429578;;;RCV000006605; RCV000006606; RCV000006607; RCV000023310; RCV000023311; RCV000023312	TRANSIENT RECEPTOR POTENTIAL CATION CHANNEL, SUBFAMILY M, MEMBER 1; TRPM1	MELASTATIN 1; MLSN1
ENSG00000134183	ACHROMATOPSIA 4	139340	RCV000017273; RCV000017274; RCV000017275; RCV000017276	GUANINE NUCLEOTIDE-BINDING PROTEIN, ALPHA-TRANSDUCING ACTIVITY POLYPEPTIDE 2; GNAT2	G PROTEIN, A; ECIFIC, ALPHA POLYPEPTIDE
ENSG00000134184		138350		GLUTATHIONE S-TRANSFERASE, MU-1; GSTM1	GLUTATHION; T GST1
ENSG00000134193		609846		REGENERATING ISLET-DERIVED FAMILY, MEMBER 4; REG4	REG IV
ENSG00000134215		605541		VAV3 ONCOGENE; VAV3	ONCOGENE VAV3
ENSG00000134243	LOW DENSITY LIPOPROTEIN CHOLESTEROL LEVEL QUANTITATIVE TRAIT LOCUS 6	602458	RCV000007497	SORTILIN; SORT1	NEUROTENSIN RECE; R, 100-KD
ENSG00000134245		601968		WINGLESS-TYPE MMTV INTEGRATION SITE FAMILY, MEMBER 2B; WNT2B	XWNT2, X; INTEGRATION SITE FAMILY, MEMBER 13, FORMERLY; WNT13, FORMERLY
ENSG00000134247		601204		PROSTAGLANDIN F2 RECEPTOR NEGATIVE REGULATOR; PTGFRN	FP REGULA; 1
ENSG00000134250	ALAGILLE SYNDROME 2; HAJDU-CHENEY SYNDROME; HAJDU-CHENEY SYNDROME; HAJDU-CHENEY SYNDROME; HAJDU-CHENEY SYNDROME; HAJDU-CHENEY SYNDROME; HAJDU-CHENEY SYNDROME; HAJDU-CHENEY SYNDROME	600275	RCV000009810; RCV000009811; RCV000022957; RCV000022958; RCV000022959; RCV000022960; RCV000022961; RCV000022962; RCV000022963	NOTCH, DROSOPHILA, HOMOLOG OF, 2; NOTCH2
ENSG00000134256		604516		IMMUNOGLOBULIN SUPERFAMILY, MEMBER 2; IGSF2
ENSG00000134278		609216		SPIRE, DROSOPHILA, HOMOLOG OF, 1; SPIRE1
ENSG00000134283		608150		PERIPHILIN 1; PPHLN1
ENSG00000134317		609786		GRAINYHEAD-LIKE 1; GRHL1	GRAINYHEAD, DROSOPH;
ENSG00000134318		604002		RHO-ASSOCIATED COILED-COIL-CONTAINING PROTEIN KINASE 2; ROCK2
ENSG00000134365		605337		COMPLEMENT FACTOR H-RELATED 4; CFHR4	FACTOR H-RE;
ENSG00000134371	HYPERPARATHYROIDISM-JAW TUMOR SYNDROME; PARATHYROID CARCINOMA, SOMATIC; HYPERPARATHYROIDISM 1; CYSTIC PARATHYROID ADENOMA, SOMATIC; PARATHYROID CARCINOMA, SOMATIC; PARATHYROID CARCINOMA; HYPERPARATHYROIDISM 1; HYPERPARATHYROIDISM-JAW TUMOR SYNDROME; PARATHYROID ADENOMA; HYPERPARATHYROIDISM-JAW TUMOR SYNDROME; PARATHYROID CARCINOMA, SOMATIC; PARATHYROID CARCINOMA, SOMATIC	607393	RCV000003424; RCV000003425; RCV000003426; RCV000664206;;;RCV000003428;;;RCV000003427; RCV000003430; RCV000003431; RCV000003432; RCV000003433; RCV000003434; RCV000413007;;;RCV000003436;;;RCV000003435; RCV000003437; RCV000003439;;;RCV000003438; RCV000003440; RCV000003441; RCV000003442	CELL DIVISION CYCLE PROTEIN 73, S. CEREVISIAE, HOMOLOG OF; CDC73
ENSG00000134376	RETINITIS PIGMENTOSA 12; LEBER CONGENITAL AMAUROSIS 8; LEBER CONGENITAL AMAUROSIS 8; RETINITIS PIGMENTOSA 12; RETINITIS PIGMENTOSA 12; PIGMENTED PARAVENOUS CHORIORETINAL ATROPHY; LEBER CONGENITAL AMAUROSIS 8; RETINITIS PIGMENTOSA 12; LEBER CONGENITAL AMAUROSIS 8	604210	RCV000006083; RCV000006084;;;RCV000086336; RCV000086334;;;RCV000006085; RCV000656137;;;RCV000086317;;;RCV000006086; RCV000006087;;;RCV000086315; RCV000086340;;;RCV000006088; RCV000006089; RCV000006090;;;RCV000578757;;;RCV000180023; RCV000006091;;;RCV000086346; RCV000006092;;;RCV000082821;;;RCV000262530;;;RCV000353078; RCV000086341;;;RCV000648818;;;RCV000006093;;;RCV000006094; RCV000086353;;;RCV00…	CRUMBS, DROSOPHILA, HOMOLOG OF, 1; CRB1
ENSG00000134389	CFHR5 DEFICIENCY; VARIANT OF UNKNOWN SIGNIFICANCE; VARIANT OF UNKNOWN SIGNIFICANCE; VARIANT OF UNKNOWN SIGNIFICANCE	608593	RCV000030801; RCV000030802; RCV000059806;;;RCV000030803; RCV000059807;;;RCV000030804; RCV000059808;;;RCV000030805	COMPLEMENT FACTOR H-RELATED 5; CFHR5	FACTOR H-RE;
ENSG00000134444		618001		RAB11 EFFECTOR CONTAINING LIS1 HOMOLOGY DOMAIN, COILED-COIL DOMAINS, AND HEAT REPEATS; RELCH	KIAA1468
ENSG00000134532	LAMB-SHAFFER SYNDROME	604975	RCV000207477; RCV000207480; RCV000207475; RCV000207479; RCV000207472	SRY-BOX 5; SOX5	SRY-RELATED HMG-BOX GENE 5
ENSG00000134545		161555		KILLER CELL LECTIN-LIKE RECEPTOR, SUBFAMILY C, MEMBER 1; KLRC1	NATURAL KILLER CELL LECTIN; NKG2
ENSG00000134644	SPINOCEREBELLAR ATAXIA 47, EARLY-ONSET; SPINOCEREBELLAR ATAXIA 47	607204	RCV000626331; RCV000626332; RCV000626333	PUMILIO, DROSOPHILA, HOMOLOG OF, 1; PUM1	KIAA0099
ENSG00000134684	CHARCOT-MARIE-TOOTH DISEASE, DOMINANT INTERMEDIATE C; VARIANT OF UNKNOWN SIGNIFICANCE; VARIANT OF UNKNOWN SIGNIFICANCE	603623	RCV000006565; RCV000006566; RCV000006567; RCV000167583; RCV000515957; RCV000516098	TYROSYL-tRNA SYNTHETASE; YARS
ENSG00000134709		607820		HOOK, DROSOPHILA, HOMOLOG OF, 1; HOOK1	HK1
ENSG00000134864		613378		AIG2-LIKE DOMAIN-CONTAINING PROTEIN 1; A2LD1	GAMMA-GLUTAMYLAMINE CYCLOTRANSFERASE; GGACT
ENSG00000134871	PORENCEPHALY 2; HEMORRHAGE, INTRACEREBRAL, SUSCEPTIBILITY TO; HEMORRHAGE, INTRACEREBRAL, SUSCEPTIBILITY TO; HEMORRHAGE, INTRACEREBRAL, SUSCEPTIBILITY TO	120090	RCV000022467; RCV000022468; RCV000022469;;;RCV000318506;;;RCV000439782; RCV000278505;;;RCV000022470; RCV000329818;;;RCV000022471	COLLAGEN, TYPE IV, ALPHA-2; COL4A2	COLLAGEN OF BASEMENT MEMBRANE, ALPHA-2 CHAIN
ENSG00000134909		608541		RHO GTPase INVOLVED IN BETA-CATENIN, N-CADHERIN, AND NMDA RECEPTOR SIGNALING
ENSG00000135046		151690		ANNEXIN A1; ANXA1
ENSG00000135049		606830		ATP/GTP-BINDING PROTEIN 1; AGTPBP1	NERVOUS SYSTEM NUCLEAR PROTEIN INDUCE; PTIDASE 1; CCP1
ENSG00000135052		606804		GOLGI MEMBRANE PROTEIN 1; GOLM1	GOLGI PHOSPH; D; GP73
ENSG00000135127		617002		BICD FAMILY-LIKE CARGO ADAPTOR 1; BICDL1	BICAUDAL D-RELATED;
ENSG00000135218	PLATELET GLYCOPROTEIN IV DEFICIENCY; CORONARY HEART DISEASE, SUSCEPTIBILITY TO, 7	173510	RCV000014490; RCV000014492;;;RCV000014491;;;RCV000597202; RCV000014494;;;RCV000014493; RCV000014496;;;RCV000014495; RCV000014497; RCV000014498; RCV000014499; RCV000014500	CD36 ANTIGEN; CD36	LEUKOCYTE DIFFERENTI; ASE; FAT
ENSG00000135362		611728		PROLINE-RICH PROTEIN 5-LIKE; PRR5L	PROTEIN OBSERVED WITH;
ENSG00000135387		601178		CELL CYCLE-ASSOCIATED PROTEIN 1; CAPRIN1	CYTOPLASMIC ACTIVATION- AND PROLIFERATION-AS; 105; RNG105
ENSG00000135423		606365		GLUTAMINASE, LIVER; GLS2	GA
ENSG00000135443	ECTODERMAL DYSPLASIA 4, HAIR/NAIL TYPE	602767	RCV000056956;;;RCV000007238;;;RCV000455333; RCV000088680	KERATIN 85, TYPE II; KRT85	II, 5; HB5
ENSG00000135503	PANCREATIC CARCINOMA, SOMATIC	601300	RCV000008710; RCV000008711	ACTIVIN A RECEPTOR, TYPE IB; ACVR1B	ACTIVIN A RECEPTOR, TYPE II-LIKE; KE KINASE 4; ALK4
ENSG00000135517	CATARACT 15, MULTIPLE TYPES; CATARACT 15, LAMELLAR WITH SUTURAL OPACITIES; CATARACT 15, MULTIPLE TYPES	154050	RCV000015428; RCV000015429; RCV000043661	MAJOR INTRINSIC PROTEIN OF LENS FIBER; MIP
ENSG00000135624		605140		CHAPERONIN CONTAINING T-COMPLEX POLYPEPTIDE 1, SUBUNIT 7; CCT7	CHAPERONIN CONTAINI;
ENSG00000135631		605536		RAB11 FAMILY-INTERACTING PROTEIN 5; RAB11FIP5	RAB11-INTERACT;
ENSG00000135636	MIYOSHI MYOPATHY; MYOPATHY, DISTAL, WITH ANTERIOR TIBIAL ONSET; MIYOSHI MYOPATHY; MIYOSHI MYOPATHY; MUSCULAR DYSTROPHY, LIMB-GIRDLE, TYPE 2B; MUSCULAR DYSTROPHY, LIMB-GIRDLE, TYPE 2B; MUSCULAR DYSTROPHY, LIMB-GIRDLE, TYPE 2B; MUSCULAR DYSTROPHY, LIMB-GIRDLE, TYPE 2B; MUSCULAR DYSTROPHY, LIMB-GIRDLE, TYPE 2B; MIYOSHI MYOPATHY; MIYOSHI MYOPATHY; MIYOSHI MYOPATHY; MUSCULAR DYSTROPHY, LIMB-GIRDLE, TY…	603009	RCV000341253;;;RCV000007047;;;RCV000301362; RCV000007048; RCV000007050;;;RCV000007049;;;RCV000509353;;;RCV000658868;;;RCV000153183; RCV000259376;;;RCV000007051;;;RCV000007052;;;RCV000080320; RCV000338549;;;RCV000007053; RCV000007054; RCV000007055;;;RCV000007056; RCV000007057; RCV000170323;;;RCV000007058; RCV000007059;;;RCV000176869; RCV000007060;;;RCV000176936; RCV000007061;;;RCV000007062;;;RCV00…	DYSFERLIN; DYSF
ENSG00000135638		600034		EMPTY SPIRACLES, DROSOPHILA, HOMOLOG OF, 1; EMX1
ENSG00000135655		604731		UBIQUITIN-SPECIFIC PROTEASE 15; USP15
ENSG00000135702		604817		CARBOHYDRATE SULFOTRANSFERASE 5; CHST5	N-ACETYLGLUCOSAMINE-6-O-SULFOTRANSFERASE, INTE; NSFERASE, INTESTINAL
ENSG00000135837		617870		CENTROSOMAL PROTEIN 350; CEP350	CENTROSOME-ASSOCIATED PROTE;
ENSG00000135919		177010		SERPIN PEPTIDASE INHIBITOR, CLADE E (NEXIN, PLASMINOGEN ACTIVATOR INHIBITOR TYPE 1), MEMBER 2; SERPINE2	PROTEAS; 1
ENSG00000135932		612174		CALCIUM-BINDING PROTEIN 39; CAB39	MO25-ALPHA
ENSG00000136002		605216		RHO GUANINE NUCLEOTIDE EXCHANGE FACTOR 4; ARHGEF4	APC-STIMULATED GUANINE NUCLEOTIDE EXC;
ENSG00000136014		610993		UBIQUITIN-SPECIFIC PROTEASE 44; USP44
ENSG00000136052		610802		SOLUTE CARRIER FAMILY 41, MEMBER 2; SLC41A2
ENSG00000136099		603580		PROTOCADHERIN 8; PCDH8
ENSG00000136205		606825		TENSIN 3; TNS3	TUMOR ENDOTHELIAL MARKER 6; TEM6
ENSG00000136206		617623		SPEEDY/RINGO CELL CYCLE REGULATOR FAMILY, MEMBER E1; SPDYE1
ENSG00000136267		604070		DIACYLGLYCEROL KINASE, BETA, 90-KD; DGKB
ENSG00000136270		611325		TRANSFORMING GROWTH FACTOR-BETA REGULATOR 4; TBRG4	FAST KINASE DOMAIN-CONTAINING ; ION RESTORATION 2; CPR2
ENSG00000136273		603760		HYDROXYUREA-SENSITIVE 1, S. POMBE, HOMOLOG OF; HUS1
ENSG00000136371		604197		5,10-METHENYLTETRAHYDROFOLATE SYNTHETASE; MTHFS	5-FORMYLTETRAHYDROFOLATE CYCLOLIGASE
ENSG00000136379		617944		ABHYDROLASE DOMAIN-CONTAINING PROTEIN 17C; ABHD17C	ALPHA/BETA HYDROLASE DOMAIN-CONT; E SIMILARITY 108, MEMBER C1; FAM108C1
ENSG00000136425	DEAFNESS, AUTOSOMAL RECESSIVE 48; USHER SYNDROME, TYPE IJ	605564	RCV000032887; RCV000032888; RCV000032889; RCV000223233;;;RCV000032890	CALCIUM- AND INTEGRIN-BINDING PROTEIN 2; CIB2	DNA-DEPENDENT PROTEIN KINASE-INT; PROTEIN 2; KIP2
ENSG00000136487		139240		GROWTH HORMONE 2; GH2	GROWTH HOR; ; GHL
ENSG00000136488		150200		CHORIONIC SOMATOMAMMOTROPIN HORMONE 1; CSH1	CHORIONIC SOMATOMAMMOT; ; PL
ENSG00000136492	BREAST CANCER, EARLY-ONSET; FANCONI ANEMIA, COMPLEMENTATION GROUP J; FANCONI ANEMIA, COMPLEMENTATION GROUP J	605882	RCV000005002;;;RCV000410864;;;RCV000116124;;;RCV000200979;;;RCV000409748;;;RCV000199377;;;RCV000587908; RCV000636166;;;RCV000005003;;;RCV000582137; RCV000504276;;;RCV000005004;;;RCV000116139;;;RCV000515368;;;RCV000312325;;;RCV000205436;;;RCV000394625;;;RCV000212324;;;RCV000409918; RCV000023492;;;RCV000131544;;;RCV000216316;;;RCV000120412;;;RCV000466014	BRCA1-INTERACTING PROTEIN 1; BRIP1	BRCA1-ASSOCIATED C-TERMINAL;
ENSG00000136560		603893		TRAF FAMILY MEMBER-ASSOCIATED NF-KAPPA-B ACTIVATOR; TANK	TRAF-INTERACTING PROTEIN; ITRAF
ENSG00000136631	NEUTROPENIA, SEVERE CONGENITAL, 5, AUTOSOMAL RECESSIVE	610035	RCV000049320; RCV000049321	VACUOLAR PROTEIN SORTING 45, YEAST, HOMOLOG OF; VPS45	VACUOLAR PROTEIN SORTING 45, YEAST, HOMOLOG OF, A; VPS45A
ENSG00000136636		613272		POTASSIUM CHANNEL TETRAMERIZATION DOMAIN-CONTAINING PROTEIN 3; KCTD3	NY-REN-45
ENSG00000136643		617517		RIBOSOMAL PROTEIN S6 KINASE C1; RPS6KC1	RIBOSOMAL PROTEIN S6 KINASE-LIKE PROTEIN WITH 2 PSK DOMAINS, 118-KD; RPK118
ENSG00000136696		605508		INTERLEUKIN 36, BETA; IL36B	INTERLEUKIN 1 FAMIL;
ENSG00000136699		610457		SPHINGOMYELIN PHOSPHODIESTERASE 4, NEUTRAL MEMBRANE; SMPD4	SPHINGOMYELINASE, N;
ENSG00000136710	CONGENITAL DISORDER OF GLYCOSYLATION, TYPE IIo	613734	RCV000208585;;;RCV000239375;;;RCV000210795; RCV000208588;;;RCV000210765	COILED-COIL DOMAIN-CONTAINING PROTEIN 115; CCDC115	COILED-COIL PROTEIN 1; CCP1
ENSG00000136717	MYOPATHY, CENTRONUCLEAR, AUTOSOMAL RECESSIVE	601248	RCV000008795; RCV000008796; RCV000008797; RCV000008798	BRIDGING INTEGRATOR 1; BIN1	AMP; ORMERLY; AMPHL, FORMERLY
ENSG00000136718		612981		IMP4, S. CEREVISIAE, HOMOLOG OF; IMP4	BXDC4
ENSG00000136754		603050		ABL INTERACTOR 1; ABI1	SPECTRIN SH3 DOMAIN-BINDING ;
ENSG00000136770		611207		DNAJ/HSP40 HOMOLOG, SUBFAMILY C, MEMBER 1; DNAJC1	HTJ1
ENSG00000136813		616694		KIAA0368 GENE; KIAA0368	ECM29, YEAST, HOMOLOG OF; ECM29
ENSG00000136828		614444		RAL GUANINE NUCLEOTIDE EXCHANGE FACTOR WITH PH DOMAIN AND SH3 DOMAIN-BINDING MOTIF 1; RALGPS1	RAL GEF WITH PH DOMAIN AND SH3 DO;
ENSG00000136848		609205		DAB2-INTERACTING PROTEIN; DAB2IP	ASK1-INTERAC;
ENSG00000136859		605001		ANGIOPOIETIN-LIKE 2; ANGPTL2	ANGIOPOIETIN-RELATED PROTEIN 2; ARP2
ENSG00000136883		611278		KINESIN FAMILY MEMBER 12; KIF12
ENSG00000136928	NICOTINE DEPENDENCE, SUSCEPTIBILITY TO; NICOTINE DEPENDENCE, PROTECTION AGAINST; EPILEPTIC ENCEPHALOPATHY, EARLY INFANTILE, 59; EPILEPTIC ENCEPHALOPATHY, EARLY INFANTILE, 59; EPILEPTIC ENCEPHALOPATHY, EARLY INFANTILE, 59; NEURODEVELOPMENTAL DISORDER WITH POOR LANGUAGE AND LOSS OF HAND SKILLS; NEURODEVELOPMENTAL DISORDER WITH POOR LANGUAGE AND LOSS OF HAND SKILLS	607340	RCV000003495; RCV000003496; RCV000003497; RCV000590833; RCV000590834; RCV000590835; RCV000515463;;;RCV000590831;;;RCV000622956; RCV000590832	GAMMA-AMINOBUTYRIC ACID B RECEPTOR 2; GABBR2	G PROTEIN-COUPLED ; SUBUNIT; GABABR2
ENSG00000136944	NAIL-PATELLA SYNDROME	602575	RCV000007415; RCV000007416; RCV000007417; RCV000007418; RCV000007419; RCV000007420; RCV000007421;;;RCV000414681; RCV000007422; RCV000007423; RCV000007424; RCV000007425; RCV000007426; RCV000007427	LIM HOMEOBOX TRANSCRIPTION FACTOR 1, BETA; LMX1B	LMX1.2
ENSG00000136997	BURKITT LYMPHOMA	190080	RCV000013402; RCV000013403;;;RCV000431563; RCV000013404; RCV000013405	V-MYC AVIAN MYELOCYTOMATOSIS VIRAL ONCOGENE HOMOLOG; MYC	OGOUS TO MYELOCYTOMATOSIS VIRUS
ENSG00000137074	ATAXIA, EARLY-ONSET, WITH OCULOMOTOR APRAXIA AND HYPOALBUMINEMIA; ATAXIA, ADULT-ONSET, WITH OCULOMOTOR APRAXIA	606350	RCV000004675; RCV000004676; RCV000004677; RCV000004678; RCV000004679; RCV000197775;;;RCV000004681; RCV000004682; RCV000004680; RCV000004683	APRATAXIN; APTX	FLJ20157
ENSG00000137090	VARIANT OF UNKNOWN SIGNIFICANCE	602424	RCV000235005	DOUBLESEX- AND MAB3-RELATED TRANSCRIPTION FACTOR 1; DMRT1	DM-DOMAIN GENE EXPRESSED IN TESTIS; DMT1
ENSG00000137100		607387		DYNACTIN 3; DCTN3	DYNACTIN COMPLEX, 22-KD SUBUNIT; DCTN22
ENSG00000137474	USHER SYNDROME, TYPE IB; DEAFNESS, AUTOSOMAL RECESSIVE 2; DEAFNESS, AUTOSOMAL RECESSIVE 2; DEAFNESS, AUTOSOMAL RECESSIVE 2; DEAFNESS, AUTOSOMAL RECESSIVE 2; DEAFNESS, AUTOSOMAL DOMINANT 11; USHER SYNDROME, TYPE IB; USHER SYNDROME, TYPE IB; VARIANT OF UNKNOWN SIGNIFICANCE; DEAFNESS, AUTOSOMAL DOMINANT 11; USHER SYNDROME, TYPE IB; USHER SYNDROME, TYPE IB; DEAFNESS, AUTOSOMAL RECESSIVE 2; DEAFNESS, …	276903	RCV000012621;;;RCV000036148; RCV000669392;;;RCV000012622;;;RCV000036246; RCV000012623; RCV000665766;;;RCV000012624;;;RCV000036232; RCV000012625; RCV000036251;;;RCV000337254;;;RCV000386045;;;RCV000282374;;;RCV000012626; RCV000012627; RCV000012628; RCV000012629; RCV000012630;;;RCV000012631; RCV000012632; RCV000012633; RCV000012634;;;RCV000154341;;;RCV000665804; RCV000012637; RCV000012638; RCV000669…	MYOSIN VIIA; MYO7A	MYOSIN, UNCONVENTIONAL, FAMILY VII, MEMBER A; MYU7A
ENSG00000137486		107940		ARRESTIN, BETA, 1; ARRB1	BETA-ARRESTIN 1; ARB1
ENSG00000137491		604988		SOLUTE CARRIER ORGANIC ANION TRANSPORTER FAMILY, MEMBER 2B1; SLCO2B1	ORGANIC ANION TR; LY 21 (ORGANIC ANION TRANSPORTER), MEMBER 9, FORMERLY; SLC21A9, FORMERLY
ENSG00000137497		164009		NUCLEAR MITOTIC APPARATUS PROTEIN 1; NUMA1
ENSG00000137501		612880		SYNAPTOTAGMIN-LIKE 2; SYTL2	SYNAPTOTAGMIN-LI;
ENSG00000137504		606444		CREB/ATF BASIC LEUCINE ZIPPER TRANSCRIPTION FACTOR; CREBZF	CREB/ATF bZIP TR;
ENSG00000137558		607076		PROTEASE INHIBITOR 15; PI15	P25TI
ENSG00000137561	ATAXIA, FRIEDREICH-LIKE, WITH ISOLATED VITAMIN E DEFICIENCY; ATAXIA AND RETINITIS PIGMENTOSA WITH ISOLATED VITAMIN E DEFICIENCY; ATAXIA, FRIEDREICH-LIKE, WITH ISOLATED VITAMIN E DEFICIENCY; ATAXIA, FRIEDREICH-LIKE, WITH ISOLATED VITAMIN E DEFICIENCY; ATAXIA, FRIEDREICH-LIKE, WITH ISOLATED VITAMIN E DEFICIENCY; ATAXIA, FRIEDREICH-LIKE, WITH ISOLATED VITAMIN E DEFICIENCY; ATAXIA, FRIEDREICH-LIKE, W…	600415	RCV000055806;;;RCV000009707; RCV000009708;;;RCV000055795; RCV000169325;;;RCV000009709; RCV000055800;;;RCV000009710; RCV000009711;;;RCV000055803; RCV000055797;;;RCV000009712; RCV000009713	TOCOPHEROL TRANSFER PROTEIN, ALPHA; TTPA
ENSG00000137673		178990		MATRIX METALLOPROTEINASE 7; MMP7	M; TEINASE I; PUMP1
ENSG00000137674	AMELOGENESIS IMPERFECTA, HYPOMATURATION TYPE, IIA2; By whole-exome sequencing in a 14-year-old boy with generalized hypoplastic enamel and sensitive teeth (AI2A2; {612529}), {7:Wang et al. (2013)} identified a homozygous c.611A-G transition ({VAR c.611A-G, NM_004771.3}) in exon 4 of the MMP20 gene, predicted to result in a his204-to-arg (H204R) substitution at a highly conserved residue, which co…	604629	RCV000005761; RCV000128567; RCV000128568; RCV000169729	MATRIX METALLOPROTEINASE 20; MMP20	ENAMELYSIN
ENSG00000137726		606683		FXYD DOMAIN-CONTAINING ION TRANSPORT REGULATOR 6; FXYD6
ENSG00000137731	HYPOMAGNESEMIA 2, RENAL	601814	RCV000008123	FXYD DOMAIN-CONTAINING ION TRANSPORT REGULATOR 2; FXYD2	SODIUM-POTASSIUM-ATPase, GAMMA-1 POLYPEPTIDE; ATP1G1
ENSG00000137752		147678		CASPASE 1, APOPTOSIS-RELATED CYSTEINE PROTEASE; CASP1	INTERLEUKIN 1-BETA; YME; ICE
ENSG00000137764		602520		MITOGEN-ACTIVATED PROTEIN KINASE KINASE 5; MAP2K5	PROTEIN KINASE, MITOGEN-ACTIVATED;
ENSG00000137766		614568		UNC13, C. ELEGANS, HOMOLOG OF, C; UNC13C	MUNC13-3
ENSG00000137802	NEPHRONOPHTHISIS 20	616786	RCV000415517; RCV000415560; RCV000415593; RCV000415534; RCV000415552; RCV000415598	MITOGEN-ACTIVATED PROTEIN KINASE-BINDING PROTEIN 1; MAPKBP1	JNK-BINDING PROTEIN 1; JNKBP1
ENSG00000137814		613429		HAUS AUGMIN-LIKE COMPLEX, SUBUNIT 2; HAUS2	CENTROSOMAL PROTEIN, 27-KD: CEP27
ENSG00000137843		608110		p21 PROTEIN-ACTIVATED KINASE 6; PAK6	p21 CDC42/RAC1-ACTIVATED KINASE 6
ENSG00000137845	RETICULATE ACROPIGMENTATION OF KITAMURA; ALZHEIMER DISEASE 18, SUSCEPTIBILITY TO; ALZHEIMER DISEASE 18, SUSCEPTIBILITY TO	602192	RCV000074427; RCV000074428; RCV000074429; RCV000074430; RCV000074431; RCV000077797; RCV000077798	A DISINTEGRIN AND METALLOPROTEINASE DOMAIN 10; ADAM10	LA, HOMOLOG OF; KUZ
ENSG00000137872		609295		SEMAPHORIN 6D; SEMA6D	KIAA1479
ENSG00000137876		613262		RIBOSOMAL PROTEIN L24 DOMAIN-CONTAINING PROTEIN 1; RSL24D1	RPL24 DOMAIN-CO; OG OF; RLP24
ENSG00000137936		604704		BREAST CANCER ANTIESTROGEN RESISTANCE 3; BCAR3	SH2 DOMAIN-CONTAINING ; G PROTEIN 2; NSP2
ENSG00000137944		610656		CYSTEINE CONJUGATE BETA-LYASE 2; CCBL2	KYNURENINE AMINOTRANSFERASE III; KAT3
ENSG00000137962	VARIANT OF UNKNOWN SIGNIFICANCE	610496	RCV000201264	RHO GTPase-ACTIVATING PROTEIN 29; ARHGAP29	PTPL1-ASSOCIATED RHOGAP1; PARG1
ENSG00000138032		603770		PROTEIN PHOSPHATASE, MAGNESIUM/MANGANESE-DEPENDENT, 1B; PPM1B	PROTEIN PHOSPHATASE, MAGNE; 2C, BETA ISOFORM, FORMERLY; PP2CB, FORMERLY
ENSG00000138035	COMBINED OXIDATIVE PHOSPHORYLATION DEFICIENCY 13; DEAFNESS, AUTOSOMAL RECESSIVE 70 (1 family); VARIANT OF UNKNOWN SIGNIFICANCE; VARIANT OF UNKNOWN SIGNIFICANCE	610316	RCV000033022; RCV000033023; RCV000197606; RCV000202393	POLYRIBONUCLEOTIDE NUCLEOTIDYLTRANSFERASE 1; PNPT1
ENSG00000138073		606395		PROLACTIN REGULATORY ELEMENT-BINDING PROTEIN; PREB
ENSG00000138131		607318		LYSYL OXIDASE-LIKE 4; LOXL4	LOXC
ENSG00000138134		612352		STAM-BINDING PROTEIN-LIKE 1; STAMBPL1	AMSH-LI;
ENSG00000138193	NEPHROTIC SYNDROME, TYPE 3	608414	RCV000002435; RCV000002436; RCV000002437; RCV000002438; RCV000002439; RCV000002440; RCV000002441; RCV000002442; RCV000002443; RCV000002444	PHOSPHOLIPASE C, EPSILON-1; PLCE1
ENSG00000138279		186360		ANNEXIN A7; ANXA7
ENSG00000138303	BARRETT ESOPHAGUS/ESOPHAGEAL ADENOCARCINOMA; SPINAL MUSCULAR ATROPHY WITH CONGENITAL BONE FRACTURES 2 (1 family)	614215	RCV000024125; RCV000210274	ACTIVATING SIGNAL COINTEGRATOR 1 COMPLEX, SUBUNIT 1; ASCC1	ASC1 COMP;
ENSG00000138311	URIC ACID NEPHROLITHIASIS, SUSCEPTIBILITY TO	607818	RCV000002951	ZINC FINGER PROTEIN 365; ZNF365
ENSG00000138316		607506		A DISINTEGRIN-LIKE AND METALLOPROTEINASE WITH THROMBOSPONDIN TYPE 1 MOTIF, 14; ADAMTS14
ENSG00000138346	PROGRESSIVE EXTERNAL OPHTHALMOPLEGIA WITH MITOCHONDRIAL DNA DELETIONS, AUTOSOMAL DOMINANT 6; SECKEL SYNDROME 8 (1 family)	601810	RCV000034362; RCV000034363; RCV000034364; RCV000133461;;;RCV000162161	DNA REPLICATION HELICASE 2, YEAST, HOMOLOG OF; DNA2
ENSG00000138363	AICA-RIBOSIDURIA DUE TO ATIC DEFICIENCY (1 patient)	601731	RCV000008253; RCV000008254	5-AMINOIMIDAZOLE-4-CARBOXAMIDE RIBONUCLEOTIDE FORMYLTRANSFERASE/IMP CYCLOHYDROLASE; ATIC
ENSG00000138378	SYSTEMIC LUPUS ERYTHEMATOSUS, SUSCEPTIBILITY TO, 11	600558	RCV000024612	SIGNAL TRANSDUCER AND ACTIVATOR OF TRANSCRIPTION 4; STAT4
ENSG00000138380		607586		CALCIUM RESPONSE FACTOR; CARF	ALS2 CHROMOSOME REGION GENE 8; ALS2CR8
ENSG00000138442		616620		WD REPEAT-CONTAINING PROTEIN 12; WDR12
ENSG00000138468		612846		SENTRIN-SPECIFIC PROTEASE FAMILY, MEMBER 7; SENP7	SUMO-S;
ENSG00000138587		610766		MEIOSIS-SPECIFIC NUCLEAR STRUCTURAL PROTEIN 1; MNS1	FLJ11222
ENSG00000138604		612134		GLUCURONIC ACID EPIMERASE; GLCE	D-GLUCU;
ENSG00000138606		617313		SH2 DOMAIN-CONTAINING ADAPTOR PROTEIN F; SHF
ENSG00000138622	SICK SINUS SYNDROME 2; BRUGADA SYNDROME 8; BRUGADA SYNDROME 8; SICK SINUS SYNDROME 2 WITH CARDIAC NONCOMPACTION AND ASCENDING AORTA DILATION; SICK SINUS SYNDROME 2 WITH CARDIAC NONCOMPACTION AND ASCENDING AORTA DILATION; SICK SINUS SYNDROME 2 WITH CARDIAC NONCOMPACTION AND ASCENDING AORTA DILATION; SICK SINUS SYNDROME 2 WITH CARDIAC NONCOMPACTION	605206	RCV000005481; RCV000005482; RCV000005483; RCV000005484; RCV000171564;;;RCV000005485; RCV000223954;;;RCV000170941; RCV000415565; RCV000415605; RCV000415538; RCV000415571	HYPERPOLARIZATION-ACTIVATED CYCLIC NUCLEOTIDE-GATED POTASSIUM CHANNEL 4; HCN4
ENSG00000138623	JOHN MILTON HAGEN BLOOD GROUP SYSTEM, JMH-VARIANT PHENOTYPE	607961	RCV000029232; RCV000029233; RCV000029234; RCV000029235; RCV000029236	SEMAPHORIN 7A; SEMA7A	S;
ENSG00000138834		605431		MITOGEN-ACTIVATED PROTEIN KINASE 8-INTERACTING PROTEIN 3; MAPK8IP3	SUNDAY DRIVER, DROSOPHILA, H; TEIN 3; JIP3
ENSG00000138835		602189		REGULATOR OF G PROTEIN SIGNALING 3; RGS3
ENSG00000139044		612220		BETA-1,4-N-ACETYLGALACTOSAMINYLTRANSFERASE 3; B4GALNT3	B4GalNAcT3
ENSG00000139116	FIBROSIS OF EXTRAOCULAR MUSCLES, CONGENITAL, 1; FIBROSIS OF EXTRAOCULAR MUSCLES, CONGENITAL, 3B	608283	RCV000267056;;;RCV000002538;;;RCV000002539; RCV000002540;;;RCV000002541; RCV000002542; RCV000002543; RCV000002544; RCV000002545; RCV000002546	KINESIN FAMILY MEMBER 21A; KIF21A	KIAA1708
ENSG00000139132	CHARCOT-MARIE-TOOTH DISEASE, TYPE 4H	611104	RCV000001066; RCV000001067; RCV000001068; RCV000001069; RCV000001070; RCV000001071; RCV000001072	FYVE, RhoGEF, AND PH DOMAIN-CONTAINING PROTEIN 4; FGD4	FGD1-RELATED F-ACTIN-BINDING PROTEIN; FRABIN
ENSG00000139144		609001		PHOSPHATIDYLINOSITOL 3-KINASE, CLASS 2, GAMMA; PIK3C2G
ENSG00000139163		609858		ETHANOLAMINE KINASE 1; ETNK1	EKI1
ENSG00000139168		610750		ZINC FINGER CCHC DOMAIN- AND RNA-BINDING MOTIF-CONTAINING PROTEIN 1; ZCRB1	D SUBUNIT
ENSG00000139178		608974		COMPLEMENT COMPONENT C1r-LIKE PROTEIN; C1RL	C1r-LIKE SERINE PROT; 1RLP
ENSG00000139182		611324		CALSYNTENIN 3; CLSTN3
ENSG00000139194		611866		RETINOL-BINDING PROTEIN 5; RBP5	CELLULAR RETINOL-BINDIN;
ENSG00000139197	PEROXISOME BIOGENESIS DISORDER 2B; PEROXISOME BIOGENESIS DISORDER 2A (ZELLWEGER); RHIZOMELIC CHONDRODYSPLASIA PUNCTATA, TYPE 5	600414	RCV000009714;;;RCV000427819; RCV000009715;;;RCV000483391; RCV000202646;;;RCV000186575	PEROXISOME BIOGENESIS FACTOR 5; PEX5	PEROXISOM; R
ENSG00000139209		608065		SOLUTE CARRIER FAMILY 38 (AMINO ACID TRANSPORTER), MEMBER 4; SLC38A4	NEUTRAL AMINO ACID T; TER A3; ATA3
ENSG00000139218		603668		SR-RELATED C-TERMINAL DOMAIN-ASSOCIATED FACTOR 11; SCAF11	SR-RELATED CTD-AS; 129-KD; SRRP129
ENSG00000139220		603143		PROTEIN-TYROSINE PHOSPHATASE, RECEPTOR-TYPE, F POLYPEPTIDE-INTERACTING PROTEIN ALPHA-2; PPFIA2	PTPRF-INTERACTI;
ENSG00000139287	UNIPOLAR DEPRESSION, SUSCEPTIBILITY TO; ATTENTION DEFICIT-HYPERACTIVITY DISORDER, SUSCEPTIBILITY TO, 7; BIPOLAR AFFECTIVE DISORDER, SUSCEPTIBILITY TO	607478	RCV000003312; RCV000003313; RCV000003314	TRYPTOPHAN HYDROXYLASE 2; TPH2	TRYPTOPHAN HYDROXYLASE, NEURONAL; NTPH
ENSG00000139304	DEAFNESS, AUTOSOMAL RECESSIVE 84A; DEAFNESS, AUTOSOMAL DOMINANT 73 (1 family)	603317	RCV000144417; RCV000144416; RCV000505470	PROTEIN-TYROSINE PHOSPHATASE, RECEPTOR-TYPE, Q; PTPRQ	PROTEIN-TYROSINE PHOSPHATASE, RECEPTOR-TYPE, EXPRESSED BY GLOMERULAR MESANGIAL CELLS 1; PTPGMC1
ENSG00000139323	CONE-ROD DYSTROPHY 20	614784	RCV000143862; RCV000143863; RCV000143864	POC1 CENTRIOLAR PROTEIN, CHLAMYDOMONAS, HOMOLOG OF, B; POC1B	TRIOLE 1B
ENSG00000139343		603541		SMALL NUCLEAR RIBONUCLEOPROTEIN POLYPEPTIDE F; SNRPF
ENSG00000139350		600372		NEURAL PRECURSOR CELL EXPRESSED, DEVELOPMENTALLY DOWNREGULATED 1; NEDD1
ENSG00000139370		615806		SOLUTE CARRIER FAMILY 15 (OLIGOPEPTIDE TRANSPORTER), MEMBER 4; SLC15A4	PEPTIDE/HISTIDINE T; 4; PTR4
ENSG00000139505		603561		MYOTUBULARIN-RELATED PROTEIN 6; MTMR6
ENSG00000139514		104615		SOLUTE CARRIER FAMILY 7 (CATIONIC AMINO ACID TRANSPORTER, y+ SYSTEM), MEMBER 1; SLC7A1	AMINO ACID TRANSPORTER,; TRANSPORTER 1; CAT1
ENSG00000139517		609733		LIGAND OF NUMB PROTEIN X2; LNX2	PDZ DOMAIN-CONTAINING RING FINGER PROTEIN 1; PDZRN1
ENSG00000139579		612104		OLIGONUCLEOTIDE/OLIGOSACCHARIDE-BINDING FOLD-CONTAINING PROTEIN 2B; OBFC2B	SINGLE-STRANDED DNA-BINDING PROTEIN 1; SSB1
ENSG00000139631		616569		CYSTEINE SULFINIC ACID DECARBOXYLASE; CSAD	MIC TAIL-ASSOCIATED PROTEIN; PCAP
ENSG00000139641		616670		EXTENDED SYNAPTOTAGMIN-LIKE PROTEIN 1; ESYT1	EXTEND; E SIMILARITY 62, MEMBER A; FAM62A
ENSG00000139668		610418		WD REPEAT- AND FYVE DOMAIN-CONTAINING PROTEIN 2; WDFY2
ENSG00000139722		610037		VACUOLAR PROTEIN SORTING 37, YEAST, HOMOLOG OF, B; VPS37B
ENSG00000139800		617896		ZIC FAMILY, MEMBER 5; ZIC5	ZINC FINGER PROTE;
ENSG00000139910		602157		NEUROONCOLOGIC VENTRAL ANTIGEN 1; NOVA1	VENTRAL NEURON-;
ENSG00000139915		611128		MAM DOMAIN-CONTAINING GLYCOSYLPHOSPHATIDYLINOSITOL ANCHOR 2; MDGA2	MAM DOMAIN-CONTAINING PROTEIN 1; MAMDC1
ENSG00000139974		616518		SOLUTE CARRIER FAMILY 38 (AMINO ACID TRANSPORTER), MEMBER 6; SLC38A6	SODIUM-COUPLED AMINO ACID TRANSPORTER 6; SNAT6
ENSG00000139990		603812		DDB1- AND CUL4-ASSOCIATED FACTOR 5; DCAF5	WD REPEAT-CONTAINING;
ENSG00000140057	VARIANT OF UNKNOWN SIGNIFICANCE; SPERMATOGENIC FAILURE 27 (1 family)	615364	RCV000054831; RCV000627039	ADENYLATE KINASE 7; AK7
ENSG00000140153		617741		WD REPEAT-CONTAINING PROTEIN 20; WDR20
ENSG00000140262	CRANIOSYNOSTOSIS 3	600480	RCV000049324; RCV000049325; RCV000049326; RCV000049327; RCV000049328; RCV000049329; RCV000049330	TRANSCRIPTION FACTOR 12; TCF12	HELIX-LOOP-HELIX TRANSCRIPTION FACTOR 4; HTF4
ENSG00000140264		605054		SMALL EDRK-RICH FACTOR 2; SERF2	H4F5REL
ENSG00000140285		148180		FIBROBLAST GROWTH FACTOR 7; FGF7	KERATINOCYTE GROWTH FACTOR; KGF
ENSG00000140299		603292		BCL2/ADENOVIRUS E1B 19-KD PROTEIN-INTERACTING PROTEIN 2; BNIP2	NIP2
ENSG00000140368	PYOGENIC STERILE ARTHRITIS, PYODERMA GANGRENOSUM, AND ACNE	606347	RCV000004684; RCV000419297;;;RCV000004685	PROLINE/SERINE/THREONINE PHOSPHATASE-INTERACTING PROTEIN 1; PSTPIP1	PROTEIN 1; CD2BP1
ENSG00000140379		601056		BCL2-RELATED PROTEIN A1; BCL2A1	BCL2-RELATED GENE BFL1; BFL1
ENSG00000140386		611611		S-PHASE CYCLIN A-ASSOCIATED PROTEIN IN THE ENDOPLASMIC RETICULUM; SCAPER	291; ZNF291
ENSG00000140391		613134		TETRASPANIN 3; TSPAN3
ENSG00000140396		601993		NUCLEAR RECEPTOR COACTIVATOR 2; NCOA2	GLUCOCORTICOID RECEPTOR-INTERACTIN; OR COACTIVATOR 2; SRC2
ENSG00000140398		608844		ENDONUCLEASE VIII-LIKE 1; NEIL1
ENSG00000140443	INSULIN-LIKE GROWTH FACTOR I, RESISTANCE TO	147370	RCV000015913; RCV000015914; RCV000015915; RCV000015916; RCV000369272;;;RCV000487894;;;RCV000015917; RCV000516173; RCV000516167; RCV000516171; RCV000516174	INSULIN-LIKE GROWTH FACTOR I RECEPTOR; IGF1R
ENSG00000140464		102578		ACUTE PROMYELOCYTIC LEUKEMIA, INDUCER OF; PML	MYL
ENSG00000140470	WEILL-MARCHESANI SYNDROME 4	607511	RCV000003303; RCV000003304; RCV000003305; RCV000584730; RCV000584733	A DISINTEGRIN-LIKE AND METALLOPROTEINASE WITH THROMBOSPONDIN TYPE 1 MOTIF, 17; ADAMTS17
ENSG00000140479		167405		PROPROTEIN CONVERTASE SUBTILISIN/KEXIN TYPE 6; PCSK6	PAIRED BASIC AMINO ACID CLEAVI;
ENSG00000140506		609548		LMAN1-LIKE PROTEIN; LMAN1L	ERGIC53-LIKE PROTEIN; ERGL
ENSG00000140538		191316		NEUROTROPHIC TYROSINE KINASE, RECEPTOR, TYPE 3; NTRK3	TYROSINE KINAS; PTOR
ENSG00000140543		608727		DE-ETIOLATED 1, ARABIDOPSIS, HOMOLOG OF; DET1
ENSG00000140557		602546		ST8 ALPHA-N-ACETYL-NEURAMINIDE ALPHA-2,8-SIALYLTRANSFERASE 2; ST8SIA2	ALPHA-2,8-SI; ; STX
ENSG00000140577		608986		CREB-REGULATED TRANSCRIPTION COACTIVATOR 3; CRTC3	TRANSDUCER OF REGULATED cAMP RESPONSE ELEMENT-BINDIN; ATED CREB 3
ENSG00000140598	SHWACHMAN-DIAMOND SYNDROME 2	617538	RCV000625721; RCV000625722	ELONGATION FACTOR-LIKE GTPase 1; EFL1	RIBOSOME ASSEMB;
ENSG00000140650	CONGENITAL DISORDER OF GLYCOSYLATION, TYPE Ia	601785	RCV000078590;;;RCV000277720;;;RCV000008145;;;RCV000624874; RCV000008146; RCV000344673;;;RCV000008147; RCV000008148;;;RCV000403363; RCV000008149; RCV000008150;;;RCV000386015;;;RCV000624449; RCV000008151; RCV000008152; RCV000008153; RCV000008154; RCV000399485;;;RCV000008155; RCV000153745;;;RCV000008156;;;RCV000623621; RCV000008157; RCV000008158; RCV000008159; RCV000008160; RCV000008161; RCV00000816…	PHOSPHOMANNOMUTASE 2; PMM2
ENSG00000140694	DYSKERATOSIS CONGENITA, AUTOSOMAL RECESSIVE 6; PULMONARY FIBROSIS AND/OR BONE MARROW FAILURE, TELOMERE-RELATED, 4; PULMONARY FIBROSIS AND/OR BONE MARROW FAILURE, TELOMERE-RELATED, 4; PULMONARY FIBROSIS AND/OR BONE MARROW FAILURE, TELOMERE-RELATED, 4; PULMONARY FIBROSIS AND/OR BONE MARROW FAILURE, TELOMERE-RELATED, 4; DYSKERATOSIS CONGENITA, AUTOSOMAL RECESSIVE 6; DYSKERATOSIS CONGENITA, AUTOSOMAL…	604212	RCV000170484;;;RCV000162313; RCV000162314;;;RCV000170485; RCV000162315;;;RCV000170486; RCV000162315;;;RCV000170487; RCV000170589; RCV000170590; RCV000170591; RCV000170592; RCV000203540; RCV000203556	POLYADENYLATE-SPECIFIC RIBONUCLEASE; PARN	POLY(A)-SPE; ASE; DAN
ENSG00000140718	GROWTH RETARDATION, DEVELOPMENTAL DELAY, AND FACIAL DYSMORPHISM; OBESITY (BMIQ14), SUSCEPTIBILITY TO	610966	RCV000001110; RCV000190415; RCV000201907	FAT MASS- AND OBESITY-ASSOCIATED GENE; FTO	FATSO, MOUSE, HOMOLOG OF
ENSG00000140749		606222		IMMUNOGLOBULIN SUPERFAMILY, MEMBER 6; IGSF6	DOWNREGULATED BY ACTIVATION GENE; DORA
ENSG00000140807		607851		NAKED CUTICLE, DROSOPHILA, HOMOLOG OF, 1; NKD1
ENSG00000140830		617722		THIOREDOXIN-LIKE 4B; TXNL4B	DIM1;
ENSG00000140848		604206		COPINE II; CPNE2	CPN2
ENSG00000140853		613537		NLR FAMILY, CASPASE RECRUITMENT DOMAIN-CONTAINING 5; NLRC5	NLR FAMILY, CARD-CONTAINING 5
ENSG00000140937	ELSAHY-WATERS SYNDROME	600023	RCV000626316; RCV000626317; RCV000626318	CADHERIN 11; CDH11	CA;
ENSG00000140943		603355		MEMBRANE-BOUND TRANSCRIPTION FACTOR PROTEASE, SITE 1; MBTPS1	SITE-1 PROTEASE; S1P
ENSG00000140945		601364		CADHERIN 13; CDH13
ENSG00000140983		613889		RAS HOMOLOG GENE FAMILY, MEMBER T2; RHOT2	MITOCHON;
ENSG00000141012	MUCOPOLYSACCHARIDOSIS, TYPE IVA	612222	RCV000000733; RCV000000734; RCV000079019;;;RCV000000735; RCV000000737; RCV000295527;;;RCV000000738; RCV000000739; RCV000000736; RCV000000740; RCV000000741; RCV000000743; RCV000000744; RCV000000745; RCV000000748; RCV000000749; RCV000000742; RCV000000746; RCV000000747; RCV000000750	GALACTOSAMINE-6-SULFATE SULFATASE; GALNS	N-ACETYLGALACTOSAMINE-SULFATE SULFATASE
ENSG00000141052		606127		MYOCARDIN; MYOCD	MYCD
ENSG00000141084		614031		RAN-BINDING PROTEIN 10; RANBP10	KIAA1464
ENSG00000141161	CATARACT 43 (1 family)	611220	RCV000167576	UNC45, C. ELEGANS, HOMOLOG OF, B; UNC45B	SMUNC45
ENSG00000141179		606055		PHOSPHATIDYLCHOLINE TRANSFER PROTEIN; PCTP	START DOMAIN-CONTAINING PROTEIN 2; STARD2
ENSG00000141255		617673		SPERMATOGENESIS-ASSOCIATED PROTEIN 22; SPATA22
ENSG00000141298		606779		SLINGSHOT, DROSOPHILA, HOMOLOG OF, 2; SSH2	KIAA1725
ENSG00000141338		612505		ATP-BINDING CASSETTE, SUBFAMILY A, MEMBER 8; ABCA8	KIAA0822
ENSG00000141367	MENTAL RETARDATION, AUTOSOMAL DOMINANT 56	118955	RCV000578213;;;RCV000190705; RCV000578217; RCV000578211; RCV000578214; RCV000578218; RCV000578210	CLATHRIN, HEAVY POLYPEPTIDE; CLTC	CLATHRIN HEAVY CHAIN; CHC
ENSG00000141376		607470		BREAST CARCINOMA AMPLIFIED SEQUENCE 3; BCAS3
ENSG00000141378	NEUROLOGIC, ENDOCRINE, AND PANCREATIC DISEASE, MULTISYSTEM, INFANTILE-ONSET	608625	RCV000162246; RCV000162247;;;RCV000162156	PEPTIDYL-tRNA HYDROLASE 2; PTRH2	BCL2 INHIBITOR OF TRANSCRIPTION 1; BIT1
ENSG00000141448	PERSISTENT TRUNCUS ARTERIOSUS; TETRALOGY OF FALLOT; ATRIOVENTRICULAR SEPTAL DEFECT 5; ATRIAL SEPTAL DEFECT 9; HEART DEFECTS, CONGENITAL, AND OTHER CONGENITAL ANOMALIES; HEART DEFECTS, CONGENITAL, AND OTHER CONGENITAL ANOMALIES; HEART DEFECTS, CONGENITAL, AND OTHER CONGENITAL ANOMALIES; HEART DEFECTS, CONGENITAL, AND OTHER CONGENITAL ANOMALIES; HEART DEFECTS, CONGENITAL, AND OTHER CONGENITAL ANOMA…	601656	RCV000023127; RCV000023128; RCV000023129;;;RCV000650081; RCV000023130; RCV000023132;;;RCV000023131; RCV000023133; RCV000023134; RCV000023135;;;RCV000191918; RCV000023136; RCV000023137; RCV000023138; RCV000033071; RCV000144067;;;RCV000191916; RCV000144068;;;RCV000191917	GATA-BINDING PROTEIN 6; GATA6
ENSG00000141456		609455		PROLINE-, GLUTAMIC ACID-, AND LEUCINE-RICH PROTEIN 1; PELP1	MNAR
ENSG00000141540		608855		TWEETY, DROSOPHILA, HOMOLOG OF, 2; TTYH2
ENSG00000141556	ENCEPHALOPATHY, PROGRESSIVE, EARLY-ONSET, WITH BRAIN ATROPHY AND THIN CORPUS CALLOSUM	604649	RCV000258897; RCV000258905; RCV000258898; RCV000258913; RCV000523090;;;RCV000258906; RCV000258893; RCV000258900; RCV000258908; RCV000258894; RCV000258901	TUBULIN-SPECIFIC CHAPERONE D; TBCD
ENSG00000141564		607130		REGULATORY ASSOCIATED PROTEIN OF MTOR; RPTOR
ENSG00000141568		147685		FORKHEAD BOX K2; FOXK2	INTERLEUKIN ENHANCER-BIND;
ENSG00000141574		602602		SECRETED AND TRANSMEMBRANE 1; SECTM1	K12
ENSG00000141580	NEURODEVELOPMENTAL DISORDER WITH SPASTIC QUADRIPLEGIA AND BRAIN ABNORMALITIES WITH OR WITHOUT SEIZURES; NEURODEVELOPMENTAL DISORDER WITH SPASTIC QUADRIPLEGIA, BRAIN ABNORMALITIES, AND SEIZURES	609226	RCV000171267;;;RCV000627096; RCV000627097	WD REPEAT-CONTAINING PROTEIN 45B; WDR45B	WD REPEAT-CONTAINING PROTE; INTERACTING WITH PHOSPHOINOSITIDES 3; WIPI3
ENSG00000141646	PANCREATIC CARCINOMA, SOMATIC; JUVENILE POLYPOSIS SYNDROME; JUVENILE POLYPOSIS SYNDROME; JUVENILE POLYPOSIS SYNDROME; JUVENILE POLYPOSIS SYNDROME; JUVENILE POLYPOSIS SYNDROME; JUVENILE POLYPOSIS/HEREDITARY HEMORRHAGIC TELANGIECTASIA SYNDROME; JUVENILE POLYPOSIS/HEREDITARY HEMORRHAGIC TELANGIECTASIA SYNDROME; JUVENILE POLYPOSIS/HEREDITARY HEMORRHAGIC TELANGIECTASIA SYNDROME; JUVENILE POLYPOSIS/HER…	600993	RCV000009062; RCV000021726;;;RCV000009063; RCV000009064; RCV000009065; RCV000009066; RCV000009067; RCV000009070;;;RCV000009069;;;RCV000009068; RCV000429075;;;RCV000571896;;;RCV000435832;;;RCV000419899;;;RCV000430148;;;RCV000419013;;;RCV000009072;;;RCV000424666;;;RCV000009071;;;RCV000021711;;;RCV000059732;;;RCV000434956;;;RCV000440366; RCV000009073; RCV000009074;;;RCV000021722;;;RCV000443856;;;RCV…	MOTHERS AGAINST DECAPENTAPLEGIC, DROSOPHILA, HOMOLOG OF, 4; SMAD4	IC CARCINOMA 4; DPC4
ENSG00000141655	FAMILIAL EXPANSILE OSTEOLYSIS; PAGET DISEASE OF BONE 2, EARLY-ONSET; OSTEOPETROSIS, AUTOSOMAL RECESSIVE 7; OSTEOPETROSIS, AUTOSOMAL RECESSIVE 7; OSTEOPETROSIS, AUTOSOMAL RECESSIVE 7; OSTEOPETROSIS, AUTOSOMAL RECESSIVE 7; OSTEOPETROSIS, AUTOSOMAL RECESSIVE 7; FAMILIAL EXPANSILE OSTEOLYSIS; PAGET DISEASE OF BONE 2, EARLY-ONSET	603499	RCV000006679; RCV000006680; RCV000006681; RCV000006682; RCV000355051;;;RCV000006683; RCV000006684; RCV000006685; RCV000660386;;;RCV000190351; RCV000190352	TUMOR NECROSIS FACTOR RECEPTOR SUPERFAMILY, MEMBER 11A; TNFRSF11A	RECEPTOR ACTIVATOR O; SUPPRESSOR; OSTS
ENSG00000141867		608749		BROMODOMAIN-CONTAINING PROTEIN 4; BRD4	MITOTIC CHROMOSOME-ASSOCIATED ;
ENSG00000141956		617692		PR DOMAIN-CONTAINING PROTEIN 15; PRDM15	PR/SET; 298; ZNF298
ENSG00000141985		601768		SH3 DOMAIN, GRB2-LIKE, 1; SH3GL1
ENSG00000142082		604481		SIRTUIN 3; SIRT3	SIR2, S. CEREVISIAE, HOMOLOG-LIKE 3; SIR2L3
ENSG00000142089	INFLUENZA, SEVERE, SUSCEPTIBILITY TO	605579	RCV000024238	INTERFERON-INDUCED TRANSMEMBRANE PROTEIN 3; IFITM3
ENSG00000142149		606532		HORMONALLY UPREGULATED NEU-ASSOCIATED KINASE; HUNK
ENSG00000142156	BETHLEM MYOPATHY 1; ULLRICH CONGENITAL MUSCULAR DYSTROPHY 1, AUTOSOMAL DOMINANT; BETHLEM MYOPATHY 1; ULLRICH CONGENITAL MUSCULAR DYSTROPHY 1, AUTOSOMAL RECESSIVE; ULLRICH CONGENITAL MUSCULAR DYSTROPHY 1, AUTOSOMAL RECESSIVE; ULLRICH CONGENITAL MUSCULAR DYSTROPHY 1, AUTOSOMAL RECESSIVE; ULLRICH CONGENITAL MUSCULAR DYSTROPHY 1, AUTOSOMAL DOMINANT; ULLRICH CONGENITAL MUSCULAR DYSTROPHY 1, AUTOSOMAL …	120220	RCV000018709; RCV000018710; RCV000018711; RCV000018712; RCV000018713;;;RCV000177135; RCV000018714;;;RCV000079739;;;RCV000174722;;;RCV000626814; RCV000018715; RCV000018716; RCV000018717; RCV000018718; RCV000018719; RCV000018720;;;RCV000079828;;;RCV000180574;;;RCV000180573; RCV000018721; RCV000018722;;;RCV000497629	COLLAGEN, TYPE VI, ALPHA-1; COL6A1	N
ENSG00000142168	AMYOTROPHIC LATERAL SCLEROSIS 1; AMYOTROPHIC LATERAL SCLEROSIS 1, AUTOSOMAL RECESSIVE; AMYOTROPHIC LATERAL SCLEROSIS 1; AMYOTROPHIC LATERAL SCLEROSIS 1; AMYOTROPHIC LATERAL SCLEROSIS 1; AMYOTROPHIC LATERAL SCLEROSIS 1; AMYOTROPHIC LATERAL SCLEROSIS 1; AMYOTROPHIC LATERAL SCLEROSIS 1; AMYOTROPHIC LATERAL SCLEROSIS 1; AMYOTROPHIC LATERAL SCLEROSIS 1; AMYOTROPHIC LATERAL SCLEROSIS 1; AMYOTROPHIC LAT…	147450	RCV000015874;;;RCV000492487; RCV000015875; RCV000015876; RCV000015877; RCV000015878; RCV000015880; RCV000015881; RCV000015882; RCV000015883;;;RCV000492233; RCV000015879; RCV000015884; RCV000518025;;;RCV000015885; RCV000015886;;;RCV000281824; RCV000015887;;;RCV000518527; RCV000015888;;;RCV000015889;;;RCV000351962;;;RCV000290605; RCV000015890; RCV000516860;;;RCV000015891; RCV000015892; RCV000015893…	SUPEROXIDE DISMUTASE 1; SOD1	SUPEROXIDE DI; A; IPOA
ENSG00000142173	BETHLEM MYOPATHY 1; ULLRICH CONGENITAL MUSCULAR DYSTROPHY 1, AUTOSOMAL RECESSIVE; ULLRICH CONGENITAL MUSCULAR DYSTROPHY 1, AUTOSOMAL RECESSIVE; ULLRICH CONGENITAL MUSCULAR DYSTROPHY 1, AUTOSOMAL RECESSIVE; BETHLEM MYOPATHY 1; ULLRICH CONGENITAL MUSCULAR DYSTROPHY 1, AUTOSOMAL RECESSIVE; ULLRICH CONGENITAL MUSCULAR DYSTROPHY 1, AUTOSOMAL RECESSIVE; ULLRICH CONGENITAL MUSCULAR DYSTROPHY 1, AUTOSOMA…	120240	RCV000018695; RCV000018696; RCV000018697; RCV000018698; RCV000018699;;;RCV000595150; RCV000018700; RCV000018701; RCV000018702; RCV000018703; RCV000018704;;;RCV000302217;;;RCV000149938;;;RCV000359356; RCV000480797;;;RCV000018705;;;RCV000186497; RCV000529271;;;RCV000018706; RCV000269898;;;RCV000018707; RCV000653500;;;RCV000595391;;;RCV000018708; RCV000597113;;;RCV000022488; RCV000022489; RCV0000224…	COLLAGEN, TYPE VI, ALPHA-2; COL6A2
ENSG00000142178	EPILEPTIC ENCEPHALOPATHY, EARLY INFANTILE, 30	605705	RCV000170344; RCV000170345; RCV000170346; RCV000170347; RCV000170348	SALT-INDUCIBLE KINASE 1; SIK1	SNF1-L; OF
ENSG00000142185		603749		TRANSIENT RECEPTOR POTENTIAL CATION CHANNEL, SUBFAMILY M, MEMBER 2; TRPM2	TRANSIENT RECEPTOR POTENTIA;
ENSG00000142208	BREAST CANCER, SOMATIC; COWDEN SYNDROME 6; COWDEN SYNDROME 6	164730	RCV000430173;;;RCV000436698;;;RCV000429060;;;RCV000421009;;;RCV000431237;;;RCV000438154;;;RCV000419412;;;RCV000434120;;;RCV000440828;;;RCV000031926;;;RCV000439982;;;RCV000421696;;;RCV000421850;;;RCV000015018;;;RCV000015019;;;RCV000445271;;;RCV000431723;;;RCV000015017;;;RCV000426386;;;RCV000443761;;;RCV000444311;;;RCV000427484; RCV000033177; RCV000033178	V-AKT MURINE THYMOMA VIRAL ONCOGENE HOMOLOG 1; AKT1	E PROTEIN KINASE
ENSG00000142327		605287		ARGINYL AMINOPEPTIDASE-LIKE 1; RNPEPL1	AMINOPEPTIDASE B-LIKE
ENSG00000142528		617908		ZINC FINGER PROTEIN 473; ZNF473	ZINC FINGER PROTE;
ENSG00000142599	NEURODEVELOPMENTAL DISORDER WITH ANOMALIES OF THE BRAIN, EYE, AND HEART; NEURODEVELOPMENTAL DISORDER WITH ANOMALIES OF THE BRAIN AND EYE; NEURODEVELOPMENTAL DISORDER WITH ANOMALIES OF THE BRAIN AND HEART	605226	RCV000225156; RCV000225240;;;RCV000421248; RCV000210403;;;RCV000225351;;;RCV000522084; RCV000225146	RE REPEATS-ENCODING GENE; RERE	ARGININE-GLUTAMIC ACID REP;
ENSG00000142611	LEFT VENTRICULAR NONCOMPACTION 8; RECLASSIFIED - VARIANT OF UNKNOWN SIGNIFICANCE; CARDIOMYOPATHY, DILATED, 1LL; CARDIOMYOPATHY, DILATED, 1LL	605557	RCV000054518; RCV000054519; RCV000054520; RCV000054521;;;RCV000223010;;;RCV000204421; RCV000054522; RCV000054523	PR DOMAIN-CONTAINING PROTEIN 16; PRDM16	MDS1/EVI1-LIKE GENE 1; MEL1
ENSG00000142733		604468		MITOGEN-ACTIVATED PROTEIN KINASE KINASE KINASE 6; MAP3K6	GULATING KINASE 2; ASK2
ENSG00000142748	FICOLIN 3 DEFICIENCY	604973	RCV000005603	FICOLIN 3; FCN3	HAK; DOMAIN-CONTAINING LECTIN 3 P35
ENSG00000142765		608042		SYNAPTOTAGMIN-LIKE 1; SYTL1	G PROTEIN JFC1; JFC1
ENSG00000142798	SCHWARTZ-JAMPEL SYNDROME, TYPE 1; DYSSEGMENTAL DYSPLASIA, SILVERMAN-HANDMAKER TYPE; DYSSEGMENTAL DYSPLASIA, SILVERMAN-HANDMAKER TYPE; DYSSEGMENTAL DYSPLASIA, SILVERMAN-HANDMAKER TYPE; SCHWARTZ-JAMPEL SYNDROME, TYPE 1; SCHWARTZ-JAMPEL SYNDROME, TYPE 1; SCHWARTZ-JAMPEL SYNDROME, TYPE 1; SCHWARTZ-JAMPEL SYNDROME, TYPE 1; SCHWARTZ-JAMPEL SYNDROME, TYPE 1	142461	RCV000016052; RCV000016053; RCV000016054; RCV000016055; RCV000016056; RCV000016057; RCV000016058; RCV000016059; RCV000016060; RCV000016061	HEPARAN SULFATE PROTEOGLYCAN OF BASEMENT MEMBRANE; HSPG2	PERLECAN; PLC
ENSG00000142856		605494		INTEGRIN, BETA-3, BINDING PROTEIN OF; ITGB3BP	ENDONEXIN, BETA-3
ENSG00000142864		607378		SERPINE1 mRNA-BINDING PROTEIN 1; SERBP1	PAI1 RNA;
ENSG00000142875		176892		PROTEIN KINASE, cAMP-DEPENDENT, CATALYTIC, BETA; PRKACB	PROTEIN KINASE A, C-BETA SUBUNIT
ENSG00000142949	BREAST AND/OR NIPPLES, APLASIA OR HYPOPLASIA OF, 2 (1 family)	179590	RCV000144043	PROTEIN-TYROSINE PHOSPHATASE, RECEPTOR-TYPE, F; PTPRF	RECEPTOR-LINKED PROTEIN-TYROSI; ELATED TYROSINE PHOSPHATASE; LAR
ENSG00000143061	LACRIMAL DUCT DEFECT (1 family)	603491	RCV000149880	IMMUNOGLOBULIN SUPERFAMILY, MEMBER 3; IGSF3
ENSG00000143079		615100		CTTNBP2 N TERMINUS-LIKE PROTEIN; CTTNBP2NL
ENSG00000143119		151525		LEUKOCYTE SURFACE ANTIGEN CD53; CD53	ANTIGEN MOX44 IDENTIFIED BY MONOCLONAL ANTIBODY MRC-OX44; MOX44
ENSG00000143156		613465		NME/NM23 NUCLEOSIDE DIPHOSPHATE KINASE 7; NME7	NONMETASTATIC CELLS 7, PR; ATE KINASE 7
ENSG00000143162		618055		CELLULAR REPRESSOR OF E1A-STIMULATED GENES 1; CREG1	CREG
ENSG00000143226	LUPUS NEPHRITIS, SUSCEPTIBILITY TO	146790	RCV000211160;;;RCV000015946;;;RCV000015947;;;RCV000054529;;;RCV000454909	Fc FRAGMENT OF IgG, LOW AFFINITY IIa, RECEPTOR FOR; FCGR2A
ENSG00000143228		611772		NUF2, S. CEREVISIAE, HOMOLOG OF; NUF2	-ASSOCIATED PROTEIN 1; CDCA1
ENSG00000143248		603276		REGULATOR OF G PROTEIN SIGNALING 5; RGS5
ENSG00000143341	MACULAR DEGENERATION, AGE-RELATED, 1, SUSCEPTIBILITY TO; MACULAR DEGENERATION, AGE-RELATED, 1	608548	RCV000002289; RCV000201932	HEMICENTIN; HMCN1
ENSG00000143353		616548		LYSOPHOSPHOLIPASE-LIKE 1; LYPLAL1
ENSG00000143363	NEURODEVELOPMENTAL DISORDER WITH MICROCEPHALY, HYPOTONIA, AND VARIABLE BRAIN ANOMALIES	617413	RCV000490535;;;RCV000454333; RCV000490538;;;RCV000454192;;;RCV000425463; RCV000490541;;;RCV000454286;;;RCV000437046; RCV000490537;;;RCV000454323; RCV000490539; RCV000490542; RCV000490536;;;RCV000254849	PRUNE EXOPOLYPHOSPHATASE 1; PRUNE1	PRUNE, DROSOPHILA,; EXPRESSED SEQUENCE 17; DRES17
ENSG00000143379		604396		SET DOMAIN PROTEIN, BIFURCATED, 1; SETDB1	ERG-ASSOCIATED PROTEIN WIT;
ENSG00000143384		159552		MYELOID CELL LEUKEMIA SEQUENCE 1; MCL1
ENSG00000143412		603319		ANNEXIN A9; ANXA9	ANNEXIN 31, FORMERLY; ANX31, FORMERLY
ENSG00000143418		606920		CERAMIDE SYNTHASE 2; CERS2	LAG1, S. CEREVISIAE, HOMOLOG OF, 2; LASS2
ENSG00000143420		603061		ENDOSULFINE, ALPHA; ENSA
ENSG00000143452		609824		HORMA DOMAIN-CONTAINING 1; HORMAD1	NOHMA
ENSG00000143457		612208		GOLGI PHOSPHOPROTEIN 3-LIKE; GOLPH3L	GPP34-RELATED; GPP34R
ENSG00000143469	SPINOCEREBELLAR ATAXIA, AUTOSOMAL RECESSIVE 11 (1 family)	610949	RCV000023846	SYNAPTOTAGMIN 14; SYT14
ENSG00000143486		613709		EUKARYOTIC TRANSLATION INITIATION FACTOR 2D; EIF2D	HEPATOCELLULAR CARCINOMA-ASSOCIATED; LGTN, FORMERLY
ENSG00000143514		602143		TUMOR PROTEIN p53-BINDING PROTEIN 2; TP53BP2	NG PROTEIN OF p53, 2; ASPP2
ENSG00000143549	NEMALINE MYOPATHY 1; MYOPATHY, CONGENITAL, WITH FIBER-TYPE DISPROPORTION; MYOPATHY, CONGENITAL, WITH FIBER-TYPE DISPROPORTION; MYOPATHY, CONGENITAL, WITH FIBER-TYPE DISPROPORTION; NEMALINE MYOPATHY 1; NEMALINE MYOPATHY 1	191030	RCV000013259;;;RCV000128695; RCV000013260;;;RCV000128708; RCV000013261;;;RCV000128706; RCV000128709;;;RCV000013262; RCV000013264;;;RCV000013263;;;RCV000128701;;;RCV000054415;;;RCV000537032; RCV000013266;;;RCV000128707; RCV000013267;;;RCV000128697; RCV000013268;;;RCV000128699;;;RCV000226212; RCV000054416;;;RCV000128700;;;RCV000594317;;;RCV000013269;;;RCV000624745;;;RCV000637291; RCV000223952; RCV0…	TROPOMYOSIN 3; TPM3	A; SLOW SKELETAL
ENSG00000143556		600353		S100 CALCIUM-BINDING PROTEIN A7; S100A7	PSORIASIN; PSOR1
ENSG00000143614	MENTAL RETARDATION, AUTOSOMAL DOMINANT 18	614998	RCV000032869; RCV000032870; RCV000055645; RCV000494729; RCV000494723	GATA ZINC FINGER DOMAIN-CONTAINING PROTEIN 2B; GATAD2B
ENSG00000143669	CHEDIAK-HIGASHI SYNDROME, CHILDHOOD TYPE; CHEDIAK-HIGASHI SYNDROME, ADULT TYPE; CHEDIAK-HIGASHI SYNDROME, CHILDHOOD TYPE; CHEDIAK-HIGASHI SYNDROME, CHILDHOOD TYPE; CHEDIAK-HIGASHI SYNDROME, CHILDHOOD TYPE; CHEDIAK-HIGASHI SYNDROME, CHILDHOOD TYPE; CHEDIAK-HIGASHI SYNDROME, CHILDHOOD TYPE; CHEDIAK-HIGASHI SYNDROME, CHILDHOOD TYPE; CHEDIAK-HIGASHI SYNDROME, ADULT TYPE; CHEDIAK-HIGASHI SYNDROME, ADU…	606897	RCV000004012;;;RCV000055721; RCV000004013;;;RCV000482098;;;RCV000055730; RCV000004014;;;RCV000055720; RCV000004015;;;RCV000055724; RCV000055745;;;RCV000004016; RCV000055722;;;RCV000004017; RCV000004018;;;RCV000055729; RCV000004019;;;RCV000055727; RCV000055735;;;RCV000004020; RCV000055738;;;RCV000004021	LYSOSOMAL TRAFFICKING REGULATOR; LYST	CHS1 GENE; CHS1
ENSG00000143674		614793		MIXED-LINEAGE KINASE 4
ENSG00000143702		613023		CENTROSOMAL PROTEIN, 170-KD; CEP170	KIAA0470
ENSG00000143771		617483		CORNICHON FAMILY AMPA RECEPTOR AUXILIARY PROTEIN 4; CNIH4	CORNICHON, DROSOPHILA, HOMOLOG OF, 4; CNIH2
ENSG00000143772		147522		INOSITOL 1,4,5-TRISPHOSPHATE 3-KINASE B; ITPKB
ENSG00000143776		603412		CDC42-BINDING PROTEIN KINASE, ALPHA; CDC42BPA
ENSG00000143815	PELGER-HUET ANOMALY; GREENBERG DYSPLASIA; PELGER-HUET ANOMALY; PELGER-HUET ANOMALY; PELGER-HUET ANOMALY; REYNOLDS SYNDROME (1 patient); GREENBERG DYSPLASIA; GREENBERG DYSPLASIA; GREENBERG DYSPLASIA; GREENBERG DYSPLASIA; PELGER-HUET ANOMALY WITH MILD SKELETAL ANOMALIES; PELGER-HUET ANOMALY WITH MILD SKELETAL ANOMALIES; PELGER-HUET ANOMALY WITH MILD SKELETAL ANOMALIES; PELGER-HUET ANOMALY WITH MILD…	600024	RCV000656651;;;RCV000010135; RCV000010136; RCV000010137;;;RCV000087262; RCV000010138; RCV000010139; RCV000010140; RCV000010141; RCV000087263; RCV000087264; RCV000087265;;;RCV000087266; RCV000087267; RCV000656652; RCV000656653; RCV000656654; RCV000656655	LAMIN B RECEPTOR; LBR	LMN2R
ENSG00000143891		137030		GALACTOSE MUTAROTASE; GALM
ENSG00000143919		609559		CALMODULIN LYSINE N-METHYLTRANSFERASE; CAMKMT	CHROMOSOME 2 OPEN READING FRAME 34; C2ORF34
ENSG00000143924		607442		ECHINODERM MICROTUBULE-ASSOCIATED PROTEIN-LIKE 4; EML4	ROPP120
ENSG00000143994		612195		ABHYDROLASE DOMAIN-CONTAINING 1; ABHD1	LUNG ALPHA/BETA HYDROLASE 1; LABH1
ENSG00000144036		607880		EXOCYST COMPLEX COMPONENT 6B; EXOC6B	SEC15, S. CEREVISIAE, HOM;
ENSG00000144040		615572		SIDEROFLEXIN 5; SFXN5
ENSG00000144061	NEPHRONOPHTHISIS 1	607100	RCV000003682; RCV000003683; RCV000003684;;;RCV000234828; RCV000003685;;;RCV000520742;;;RCV000537800; RCV000003688;;;RCV000003687;;;RCV000003686	NEPHROCYSTIN 1; NPHP1	NPH1
ENSG00000144063		602022		MAL-LIKE; MALL	BENE PROTEIN; BENE
ENSG00000144218		601464		AF4/FMR2 FAMILY, MEMBER 3; AFF3	LYMPHOID NUCLEAR PROTEIN RE; IN
ENSG00000144278		608369		UDP-N-ACETYL-ALPHA-D-GALACTOSAMINE:POLYPEPTIDE N-ACETYLGALACTOSAMINYLTRANSFERASE 13; GALNT13	GalNAc TRANSFE;
ENSG00000144285	GENERALIZED EPILEPSY WITH FEBRILE SEIZURES PLUS, TYPE 2; EPILEPTIC ENCEPHALOPATHY, EARLY INFANTILE, 6; EPILEPTIC ENCEPHALOPATHY, EARLY INFANTILE, 6; EPILEPTIC ENCEPHALOPATHY, EARLY INFANTILE, 6; GENERALIZED EPILEPSY WITH FEBRILE SEIZURES PLUS, TYPE 2; GENERALIZED EPILEPSY WITH FEBRILE SEIZURES PLUS, TYPE 2; MIGRAINE, FAMILIAL HEMIPLEGIC, 3; EPILEPTIC ENCEPHALOPATHY, EARLY INFANTILE, 6; EPILEPTIC …	182389	RCV000013742;;;RCV000484119;;;RCV000059521; RCV000059471;;;RCV000013743; RCV000013744;;;RCV000059448;;;RCV000636336; RCV000059409;;;RCV000013745; RCV000013746;;;RCV000059433; RCV000059402;;;RCV000013747; RCV000032603; RCV000032604;;;RCV000188841;;;RCV000150094; RCV000032605; RCV000013751;;;RCV000059501; RCV000059508;;;RCV000013752; RCV000013753; RCV000013754;;;RCV000013755; RCV000013756;;;RCV0000…	SODIUM CHANNEL, NEURONAL TYPE I, ALPHA SUBUNIT; SCN1A	SODIUM CHANNEL, BRAIN TYPE I, A;
ENSG00000144290		605556		SOLUTE CARRIER FAMILY 4 (SODIUM BICARBONATE TRANSPORTER-LIKE), MEMBER 10; SLC4A10
ENSG00000144331		612344		ZINC FINGER PROTEIN 385B; ZNF385B	ZINC FINGER PROTEIN 533; ZNF533
ENSG00000144339		605734		TRANSMEMBRANE PROTEIN WITH EGF-LIKE AND 2 FOLLISTATIN-LIKE DOMAINS 2; TMEFF2	SIS GENE 1; HPP1
ENSG00000144366		608165		PTB DOMAIN-CONTAINING ENGULFMENT ADAPTOR PROTEIN 1; GULP1	OMOLOG OF
ENSG00000144381	SPASTIC PARAPLEGIA 13; LEUKODYSTROPHY, HYPOMYELINATING, 4; SPASTIC PARAPLEGIA 13	118190	RCV000019112; RCV000019113	HEAT-SHOCK 60-KD PROTEIN 1; HSPD1	OLOG OF
ENSG00000144407		601469		PARATHYROID HORMONE 2 RECEPTOR; PTH2R	PARATHYROID HORMONE RECEPTOR 2; PTHR2
ENSG00000144426		609816		NEUROBEACHIN-LIKE 1; NBEAL1	ALS2 CHROMOSOME REGION GENE 17; ALS2CR17
ENSG00000144451		612173		SPERM-ASSOCIATED ANTIGEN 16; SPAG16	PF20
ENSG00000144455	MULTIPLE SULFATASE DEFICIENCY	607939	RCV000002782; RCV000002783; RCV000002784; RCV000002785; RCV000002786; RCV000002787; RCV000082716;;;RCV000002788; RCV000002789; RCV000002790; RCV000002791;;;RCV000082715; RCV000002792; RCV000002793; RCV000002794; RCV000002795; RCV000002796; RCV000002797; RCV000002798; RCV000023667	SULFATASE-MODIFYING FACTOR 1; SUMF1	C-ALPHA-FORMYLGLYCINE-GENE; YME
ENSG00000144460		615478		NEURONAL TYROSINE-PHOSPHORYLATED PHOSPHOINOSITIDE 3-KINASE ADAPTOR 2; NYAP2	KIAA1486
ENSG00000144468		617515		RHOMBOID DOMAIN-CONTAINING 1; RHBDD1	RHOMBOID-RELAT; IN 4; RHBDL4
ENSG00000144481		606678		TRANSIENT RECEPTOR POTENTIAL CATION CHANNEL, SUBFAMILY M, MEMBER 8; TRPM8	OR 1; CMR1
ENSG00000144535	PERLMAN SYNDROME	614184	RCV000024119; RCV000024120; RCV000024121; RCV000024122	DIS3 MITOTIC CONTROL, S. CEREVISIAE, HOMOLOG-LIKE 2; DIS3L2
ENSG00000144554	FANCONI ANEMIA, COMPLEMENTATION GROUP D2	613984	RCV000012818; RCV000012819; RCV000012820; RCV000012821; RCV000012822	FANCD2 GENE; FANCD2
ENSG00000144619		607280		CONTACTIN 4; CNTN4	BIG2, RAT, HOMOLOG OF; BIG2
ENSG00000144642		605786		RNA-BINDING MOTIF PROTEIN, SINGLE STRAND-INTERACTING, 3; RBMS3
ENSG00000144644		615601		GLUTAMATE DECARBOXYLASE-LIKE 1; GADL1
ENSG00000144645		606738		OXYSTEROL-BINDING PROTEIN-LIKE PROTEIN 10; OSBPL10	OSBP-RELATED PROTEIN 10; ORP10
ENSG00000144668		603963		INTEGRIN, ALPHA-9; ITGA9	ALPHA RELATED TO THE DEVELOPM;
ENSG00000144674		602509		GOLGI AUTOANTIGEN, GOLGIN SUBFAMILY A, 4; GOLGA4
ENSG00000144677		608592		CTD SMALL PHOSPHATASE-LIKE; CTDSPL
ENSG00000144711		610166		IQ MOTIF- AND SEC7 DOMAIN-CONTAINING PROTEIN 1; IQSEC1	ADP-RIBOSYLATION FACTOR GUANINE NUCLEOTIDE EXCHANGE PROTEIN,;
ENSG00000144724		176886		PROTEIN-TYROSINE PHOSPHATASE, RECEPTOR-TYPE, GAMMA; PTPRG	PROTEIN-TYROSINE PHOSPHATASE GAMMA; PTPG
ENSG00000144749		608868		LEUCINE-RICH REPEATS- AND IMMUNOGLOBULIN-LIKE DOMAINS-CONTAINING PROTEIN 1; LRIG1	LIG1
ENSG00000144847		608351		IMMUNOGLOBULIN SUPERFAMILY, MEMBER 11; IGSF11	BRAIN- AND TESTIS-SPECIFIC IMMUNOGLOBULIN SUPERFAMILY PROTEIN; BTIGSF
ENSG00000144868		617361		TRANSMEMBRANE PROTEIN 108; TMEM108
ENSG00000144962	SPERMATOGENIC FAILURE 6 (1 family)	609856	RCV000001476	SPERMATOGENESIS-ASSOCIATED PROTEIN 16; SPATA16	NYD-SP12
ENSG00000145012		600700		LIM DOMAIN-CONTAINING PREFERRED TRANSLOCATION PARTNER IN LIPOMA; LPP	LIPOMA-PREFERRED PARTNER
ENSG00000145087	VARIANT OF UNKNOWN SIGNIFICANCE	609381	RCV000256447	SYNTAXIN-BINDING PROTEIN 5-LIKE; STXBP5L	LETHAL GIANT LARVAE, DROSOPHILA, HOMOLOG OF, 4; LLGL4
ENSG00000145088		607659		ELL-ASSOCIATED FACTOR 2; EAF2
ENSG00000145191	LEUKOENCEPHALOPATHY WITH VANISHING WHITE MATTER; LEUKOENCEPHALOPATHY WITH VANISHING WHITE MATTER, ADULT-ONSET; LEUKOENCEPHALOPATHY WITH VANISHING WHITE MATTER; LEUKOENCEPHALOPATHY WITH VANISHING WHITE MATTER; OVARIOLEUKODYSTROPHY; LEUKOENCEPHALOPATHY WITH VANISHING WHITE MATTER, ADULT-ONSET; LEUKOENCEPHALOPATHY WITH VANISHING WHITE MATTER; LEUKOENCEPHALOPATHY WITH VANISHING WHITE MATTER; LEUKOENC…	603945	RCV000006305;;;RCV000255738; RCV000006306; RCV000006307; RCV000254893;;;RCV000006308;;;RCV000006309; RCV000006310; RCV000006311; RCV000006312; RCV000416181;;;RCV000006313; RCV000006314; RCV000006315; RCV000006316; RCV000033200	EUKARYOTIC TRANSLATION INITIATION FACTOR 2B, SUBUNIT 5; EIF2B5	EUKARYOTIC TRANSLATION INITIATION ;
ENSG00000146555		607216		SIDEKICK, DROSOPHILA, HOMOLOG OF, 1; SDK1
ENSG00000146648	NONSMALL CELL LUNG CANCER, RESPONSE TO TYROSINE KINASE INHIBITOR IN, SOMATIC; NONSMALL CELL LUNG CANCER, RESISTANCE TO TYROSINE KINASE INHIBITOR IN; INFLAMMATORY SKIN AND BOWEL DISEASE, NEONATAL, 2 (1 family)	131550	RCV000154194;;;RCV000018082; RCV000018083;;;RCV000418019;;;RCV000150629;;;RCV000018084;;;RCV000211235;;;RCV000211323;;;RCV000211410;;;RCV000435684; RCV000018085;;;RCV000154240; RCV000433465;;;RCV000426731;;;RCV000038380;;;RCV000018086; RCV000434135;;;RCV000423860;;;RCV000018087;;;RCV000154198; RCV000211319;;;RCV000425417;;;RCV000211140;;;RCV000557450;;;RCV000154232;;;RCV000154233;;;RCV000018088; …	EPIDERMAL GROWTH FACTOR RECEPTOR; EGFR	V-ERB-B AVIAN ERYTHROBLASTIC LEUKEMIA VIRA; SA7
ENSG00000146707		600587		POM121/ZP3 FUSION PROTEIN; POMZP3	POMZP3 FUSION PROTEIN
ENSG00000146757		603974		ZINC FINGER PROTEIN 92; ZNF92
ENSG00000146839		602372		ZONADHESIN; ZAN
ENSG00000146856		617346		ATP/GTP-BINDING PROTEIN-LIKE 3; AGBL3	CYTOSOLIC CARBOXYPEPTIDASE 3; CCP3
ENSG00000146910		612493		CANOPY FGF SIGNALING REGULATOR 1; CNPY1	CANOPY 1, ZEBRAFISH, HOMOLOG OF
ENSG00000147364		609098		F-BOX ONLY PROTEIN 25; FBXO25	FBX25
ENSG00000147408		616615		CHONDROITIN SULFATE N-ACETYLGALACTOSAMINYLTRANSFERASE 1; CSGALNACT1
ENSG00000147432		118508		CHOLINERGIC RECEPTOR, NEURONAL NICOTINIC, BETA POLYPEPTIDE 3; CHRNB3	ACETYLCHOLINE RECEPTOR, NEURONAL NICOTINIC, BETA-3 SUBUNIT
ENSG00000147459		616904		DEDICATOR OF CYTOKINESIS 5; DOCK5
ENSG00000147481		608714		SYNTROPHIN, GAMMA-1; SNTG1	SYN4
ENSG00000147485		615904		PEROXIDASIN, DROSOPHILA, HOMOLOG-LIKE; PXDNL	POLYSOMAL RIBONUCLEASE 1, XENOPUS; 2; VPO2
ENSG00000147526		605301		TRANSFORMING, ACIDIC, COILED-COIL-CONTAINING PROTEIN 1; TACC1
ENSG00000147606		608479		SOLUTE CARRIER FAMILY 26 (SULFATE TRANSPORTER), MEMBER 7; SLC26A7
ENSG00000147647	DIHYDROPYRIMIDINASE DEFICIENCY	613326	RCV000000207; RCV000000208; RCV000000209; RCV000000210	DIHYDROPYRIMIDINASE; DPYS	5,6-DIHYDROPYRIMIDINE AMIDOHYDROLASE; DHP
ENSG00000147655	TETRAAMELIA SYNDROME 2; HUMEROFEMORAL HYPOPLASIA WITH RADIOTIBIAL RAY DEFICIENCY (1 family)	610575	RCV000656658; RCV000656659; RCV000656660	R-SPONDIN FAMILY, MEMBER 2; RSPO2	CRISTIN2
ENSG00000147799		615880		RHO GTPase-ACTIVATING PROTEIN 39; ARHGAP39
ENSG00000147862		600728		NUCLEAR FACTOR I/B; NFIB	TRANSCRIPTION FACTOR NFIB
ENSG00000148053	OBESITY, HYPERPHAGIA, AND DEVELOPMENTAL DELAY; EPILEPTIC ENCEPHALOPATHY, EARLY INFANTILE, 58; OBESITY, HYPERPHAGIA, AND DEVELOPMENTAL DELAY	600456	RCV000009698; RCV000490246; RCV000577864; RCV000577832	NEUROTROPHIC TYROSINE KINASE, RECEPTOR, TYPE 2; NTRK2	TYROSINE KINASE RECEPTOR B; TRKB
ENSG00000148082		605263		SHC TRANSFORMING PROTEIN 3; SHC3	SHC-LIKE PROTE;
ENSG00000148153		613273		INST3- AND NABP-INTERACTING PROTEIN; INIP	CHROMOSOME 9 OPEN READING; IT C
ENSG00000148219		612856		ASTROTACTIN 2; ASTN2	KIAA0634
ENSG00000148308		604890		GENERAL TRANSCRIPTION FACTOR 3C, POLYPEPTIDE 5; GTF3C5	TRANSCRIPTION FACTOR IIIC, 63-KD SUBUNIT; TFIIIC63
ENSG00000148335		613560		N-TERMINAL X-PRO-LYS N-METHYLTRANSFERASE 1; NTMT1	METHYLTRANSFERASE-;
ENSG00000148400	AORTIC VALVE DISEASE 1; ADAMS-OLIVER SYNDROME 5; ADAMS-OLIVER SYNDROME 5; ADAMS-OLIVER SYNDROME 5; ADAMS-OLIVER SYNDROME 5; ADAMS-OLIVER SYNDROME 5; ADAMS-OLIVER SYNDROME 5; ADAMS-OLIVER SYNDROME 5; ADAMS-OLIVER SYNDROME 5	190198	RCV000013294; RCV000013295; RCV000144232; RCV000144234; RCV000144235; RCV000144236; RCV000144233; RCV000203698; RCV000206353; RCV000205222	NOTCH, DROSOPHILA, HOMOLOG OF, 1; NOTCH1	TRANSLOCATION-ASSOCIATED NOTCH HOMOLOG; TAN1
ENSG00000148408	DYSTONIA 23 (1 family)	601012	RCV000169631	CALCIUM CHANNEL, VOLTAGE-DEPENDENT, N TYPE, ALPHA-1B SUBUNIT; CACNA1B	CALCIUM CHANNEL, L TYPE, ALPHA-1 POLYPEPTIDE, I;
ENSG00000148459	COENZYME Q10 DEFICIENCY, PRIMARY, 2 (1 family)	607429	RCV000003393	PRENYL DIPHOSPHATE SYNTHASE, SUBUNIT 1; PDSS1	DECAPRENYL DIPHOSP; , HOMOLOG OF; COQ1
ENSG00000148498		606745		PARTITIONING-DEFECTIVE PROTEIN 3, C. ELEGANS, HOMOLOG OF; PARD3	PAR3
ENSG00000148513		610856		ANKYRIN REPEAT DOMAIN-CONTAINING PROTEIN 30A; ANKRD30A	BREAST CANCER ANTIGEN NY-BR-1
ENSG00000148602		616103		LEUCINE-RICH REPEAT, IMMUNOGLOBULIN-LIKE, AND TRANSMEMBRANE DOMAINS-CONTAINING PROTEIN 1; LRIT1	PAL
ENSG00000148604	RETINITIS PIGMENTOSA 44	600342	RCV000009759;;;RCV000626831;;;RCV000175649; RCV000009760	G PROTEIN-COUPLED RECEPTOR, RETINAL; RGR	RPE-RETINAL G PROTEIN-COUPLED RECEPTOR
ENSG00000148737	DIABETES MELLITUS, NONINSULIN-DEPENDENT, SUSCEPTIBILITY TO	602228	RCV000007838;;;RCV000211424; RCV000007839; RCV000007840	TRANSCRIPTION FACTOR 7-LIKE 2; TCF7L2	T-CELL TRANSCRIPTION FACTOR 4, FORMERLY; TCF4, FORMERLY
ENSG00000148835		601787		TAF5 RNA POLYMERASE II, TATA BOX-BINDING PROTEIN-ASSOCIATED FACTOR, 100-KD; TAF5	TATA BOX-BINDING PROTEIN-ASSOCIATE; OR, RNA POLYMERASE II, 100-KD; TAFII100
ENSG00000148908		602856		REGULATOR OF G PROTEIN SIGNALING 10; RGS10
ENSG00000148948		608817		LEUCINE-RICH REPEAT-CONTAINING PROTEIN 4C; LRRC4C	NETR;
ENSG00000149100		609641		EUKARYOTIC TRANSLATION INITIATION FACTOR 3, SUBUNIT M; EIF3M	PCI DOMAIN-CONTAININ; EIN GA17; GA17
ENSG00000149124		607424		GLYCINE N-ACYLTRANSFERASE; GLYAT	ACYLTRANSFERASE; ACGNAT
ENSG00000149133		608492		OLFACTORY RECEPTOR, FAMILY 5, SUBFAMILY F, MEMBER 1; OR5F1	OR11-10
ENSG00000149136		604328		STRUCTURE-SPECIFIC RECOGNITION PROTEIN 1; SSRP1	CHROMATIN-SPECIFIC TRANSCRIPTION ELONGATION FAC;
ENSG00000149177	COLON CANCER, SOMATIC	600925	RCV000009226; RCV000009227	PROTEIN-TYROSINE PHOSPHATASE, RECEPTOR-TYPE, J; PTPRJ
ENSG00000149187		601074		CUGBP- AND ELAV-LIKE FAMILY, MEMBER 1; CELF1	CUG TRIPLET REPEAT, RNA-BINDING; L2
ENSG00000149212		607768		SESTRIN 3; SESN3	SEST3
ENSG00000149489	RETINITIS PIGMENTOSA 7, DIGENIC	180721	RCV000013871; RCV000132581;;;RCV000013872	ROD OUTER SEGMENT PROTEIN 1; ROM1	ROSP1
ENSG00000149541	MULTIPLE JOINT DISLOCATIONS, SHORT STATURE, AND CRANIOFACIAL DYSMORPHISM WITH CONGENITAL HEART DEFECTS; MULTIPLE JOINT DISLOCATIONS, SHORT STATURE, AND CRANIOFACIAL DYSMORPHISM WITHOUT CONGENITAL HEART DEFECTS; MULTIPLE JOINT DISLOCATIONS, SHORT STATURE, AND CRANIOFACIAL DYSMORPHISM WITH CONGENITAL HEART DEFECTS	606374	RCV000023536;;;RCV000211049; RCV000211050; RCV000211124	BETA-1,3-GLUCURONYLTRANSFERASE 3; B3GAT3	GLUCURONOSYLTRANSFERASE I; GLCATI
ENSG00000149571	RECLASSIFIED - VARIANT OF UNKNOWN SIGNIFICANCE	607761	RCV000003020; RCV000003021; RCV000003022	KIN OF IRRE-LIKE 3; KIRREL3	NEP; OG OF
ENSG00000149596	CARDIOMYOPATHY, FAMILIAL HYPERTROPHIC 17; RECLASSIFIED - VARIANT OF UNKNOWN SIGNIFICANCE	605267	RCV000023408; RCV000023409; RCV000023410; RCV000023411;;;RCV000244391;;;RCV000205170;;;RCV000082005	JUNCTOPHILIN 2; JPH2	JP2
ENSG00000149654		609920		CADHERIN 22; CDH22	CADHERIN, P;
ENSG00000149716		607224		ORAL CANCER OVEREXPRESSED GENE 1; ORAOV1	TUMOR AMPLIFIED AND OVEREXPRESSED SEQUENCE 1; TAOS1
ENSG00000149972		607219		CONTACTIN 5; CNTN5	NB2
ENSG00000150054		610973		MEMBRANE PROTEIN, PALMITOYLATED 7; MPP7
ENSG00000150093		135630		INTEGRIN, BETA-1; ITGB1
ENSG00000150275	USHER SYNDROME, TYPE IF; DEAFNESS, AUTOSOMAL RECESSIVE 23; DEAFNESS, AUTOSOMAL RECESSIVE 23; USHER SYNDROME, TYPE ID/F, DIGENIC; USHER SYNDROME, TYPE IF; DEAFNESS, AUTOSOMAL RECESSIVE 23	605514	RCV000005215; RCV000005216; RCV000005217; RCV000005218;;;RCV000218809;;;RCV000477806;;;RCV000269122;;;RCV000055970; RCV000005219;;;RCV000005220; RCV000005221; RCV000211736;;;RCV000005222; RCV000005223; RCV000005224; RCV000005225	PROTOCADHERIN 15; PCDH15
ENSG00000150361		605332		KELCH-LIKE 1; KLHL1
ENSG00000150394		603008		CADHERIN 8; CDH8
ENSG00000150403	VARIANT OF UNKNOWN SIGNIFICANCE	617134	RCV000254609	TRANSMEMBRANE AND COILED-COIL DOMAINS PROTEIN 3; TMCO3	CHROMOSOME 13 OPEN READING FRAME 11; C13ORF11
ENSG00000150459		602949		SIN3-ASSOCIATED POLYPEPTIDE, 18-KD; SAP18
ENSG00000150527		602132		CUTANEOUS T-CELL LYMPHOMA-ASSOCIATED ANTIGEN 5; CTAGE5	MENINGIOMA-EXPRE; D ANTIGEN 6; MGEA6; MEA6
ENSG00000150667		615795		FIBROUS SHEATH-INTERACTING PROTEIN 1; FSIP1	HSD10
ENSG00000150672		603583		DISCS LARGE, DROSOPHILA, HOMOLOG OF, 2; DLG2	CHANNEL-ASSOCIATED PROTEIN O;
ENSG00000150760		601403		DEDICATOR OF CYTOKINESIS 1; DOCK1	DOWNS; OMOLOG OF
ENSG00000151025		614573		G PROTEIN-COUPLED RECEPTOR 158; GPR158	KIAA1136
ENSG00000151116		610985		UBIQUITIN E2 VARIANT AND LACTATE/MALATE DEHYDROGENASE DOMAINS-CONTAINING PROTEIN; UEVLD	UEV2 AND LDH DOMAINS-;
ENSG00000151150	MENTAL RETARDATION, AUTOSOMAL RECESSIVE 37 (1 family); VARIANT OF UNKNOWN SIGNIFICANCE	600465	RCV000074342; RCV000074343	ANKYRIN 3; ANK3	ANKYRIN-G
ENSG00000151229		611036		SOLUTE CARRIER FAMILY 2 (FACILITATED GLUCOSE TRANSPORTER), MEMBER 13; SLC2A13	PROTON (H+) MYOINOSITOL SYMPORTER; HMIT
ENSG00000151240		611380		DISCO-INTERACTING PROTEIN 2, DROSOPHILA, HOMOLOG OF, C; DIP2C	KIAA0934
ENSG00000151276		602625		MEMBRANE-ASSOCIATED GUANYLATE KINASE, WW AND PDZ DOMAINS-CONTAINING, 1; MAGI1	MEMBRANE-ASSOCIATED GUANYLATE KINASE WITH INVERTED ; T-CONTAINING GENE 19; TNRC19
ENSG00000151338		606850		MIPOL1 GENE; MIPOL1
ENSG00000151353		613220		TRANSMEMBRANE PROTEIN 18; TMEM18
ENSG00000151376		604626		MALIC ENZYME 3; ME3	MALIC ENZYME, NADP(+)-DEPENDENT, MITOCHONDRIAL
ENSG00000151490	NEPHROTIC SYNDROME, TYPE 6	600579	RCV000023015; RCV000023016	PROTEIN-TYROSINE PHOSPHATASE, RECEPTOR-TYPE, O; PTPRO	GLOMERULAR EPITHELIAL; OSPHATASE PTP-U2; PTPU2
ENSG00000151491	DEAFNESS, AUTOSOMAL RECESSIVE 102 (1 family)	600206	RCV000143841	EPIDERMAL GROWTH FACTOR RECEPTOR PATHWAY SUBSTRATE 8; EPS8
ENSG00000151532		614316		VTI1, S. CEREVISIAE, HOMOLOG OF, A; VTI1A	VTI1RP2
ENSG00000151690		613476		MAJOR FACILITATOR SUPERFAMILY DOMAIN-CONTAINING PROTEIN 6; MFSD6	MACROPHAGE MHC RECEPTOR 2; MMR2
ENSG00000151779	SHORT STATURE, OPTIC NERVE ATROPHY, AND PELGER-HUET ANOMALY; INFANTILE LIVER FAILURE SYNDROME 2; INFANTILE LIVER FAILURE SYNDROME 2; INFANTILE LIVER FAILURE SYNDROME 2; INFANTILE LIVER FAILURE SYNDROME 2; INFANTILE LIVER FAILURE SYNDROME 2	608025	RCV000514330;;;RCV000030702; RCV000186577; RCV000186578;;;RCV000487069; RCV000186579; RCV000186580; RCV000186581	NEUROBLASTOMA-AMPLIFIED SEQUENCE; NBAS	NEUROBLASTOMA-AMPLIFIED GENE; NAG
ENSG00000151952		611257		TRANSMEMBRANE PROTEIN 132D; TMEM132D	YTE TRANSMEMBRANE PROTEIN; MOLT
ENSG00000152061		609238		RAB GTPase-ACTIVATING PROTEIN 1-LIKE; RABGAP1L	TBC1 DOMAIN FAMILY, ;
ENSG00000152217	SCHINZEL-GIEDION MIDFACE RETRACTION SYNDROME; MENTAL RETARDATION, AUTOSOMAL DOMINANT 29; MENTAL RETARDATION, AUTOSOMAL DOMINANT 29; MENTAL RETARDATION, AUTOSOMAL DOMINANT 29; MENTAL RETARDATION, AUTOSOMAL DOMINANT 29; MENTAL RETARDATION, AUTOSOMAL DOMINANT 29; MENTAL RETARDATION, AUTOSOMAL DOMINANT 29	611060	RCV000255245;;;RCV000001086; RCV000001087; RCV000001088; RCV000001089; RCV000001090;;;RCV000442178; RCV000144900; RCV000144901; RCV000144902; RCV000144903; RCV000255831;;;RCV000144904; RCV000144905;;;RCV000333880	SET-BINDING PROTEIN 1; SETBP1
ENSG00000152270		602047		PHOSPHODIESTERASE 3B, cGMP-INHIBITED; PDE3B	cAMP PHOSPHODIESTERASE, ADIPOCY; G OF
ENSG00000152284		604652		TRANSCRIPTION FACTOR 7-LIKE 1; TCF7L1	TRANSCRIPTION FACTOR 3, FORMERLY; TCF3, FORMERLY
ENSG00000152315		607367		POTASSIUM CHANNEL, SUBFAMILY K, MEMBER 13; KCNK13	TANDEM PORE DOMAIN HALOTHANE-INHIBITED POTASSIUM CHANNEL 1; THIK1
ENSG00000152402		601244		GUANYLATE CYCLASE 1, SOLUBLE, ALPHA-2; GUCY1A2	IT
ENSG00000152430		606165		BOL-LIKE; BOLL	BOULE, DROSOPHILA, HOMOLOG OF; BOULE
ENSG00000152457	SEVERE COMBINED IMMUNODEFICIENCY WITH SENSITIVITY TO IONIZING RADIATION; SEVERE COMBINED IMMUNODEFICIENCY, ATHABASCAN-TYPE; SEVERE COMBINED IMMUNODEFICIENCY, PARTIAL; SEVERE COMBINED IMMUNODEFICIENCY, PARTIAL; OMENN SYNDROME; OMENN SYNDROME; SEVERE COMBINED IMMUNODEFICIENCY WITH SENSITIVITY TO IONIZING RADIATION; SEVERE COMBINED IMMUNODEFICIENCY WITH SENSITIVITY TO IONIZING RADIATION	605988	RCV000224235;;;RCV000004929; RCV000004930; RCV000004931; RCV000004932; RCV000004933; RCV000004934; RCV000004935; RCV000004936; RCV000256066;;;RCV000004937; RCV000644797;;;RCV000004939; RCV000004940; RCV000004941; RCV000004938; RCV000240844; RCV000240842	DNA CROSS-LINK REPAIR PROTEIN 1C; DCLRE1C	ARTEMIS
ENSG00000152484		603091		UBIQUITIN-SPECIFIC PROTEASE 12; USP12	UBIQUITIN-HYDROLYZING ENZYME 1; UBH1
ENSG00000152492	DEAFNESS, AUTOSOMAL DOMINANT 44 (1 family)	611051	RCV000001091	COILED-COIL DOMAIN-CONTAINING PROTEIN 50; CCDC50	EADING FRAME 6; C3ORF6
ENSG00000152520		617448		PABP-DEPENDENT POLY(A) NUCLEASE 3; PAN3	PAN3 POLY(A)-SPECIFIC RIBONUCLEASE SUBUNIT
ENSG00000152558		606356		TRANSMEMBRANE PROTEIN 123; TMEM123	PRO-ONCOSIS RECEPTOR INDUCING MEMBRA; ATED TRANSMEMBRANE PROTEIN 3; KCT3
ENSG00000152578	NEURODEVELOPMENTAL DISORDER WITH SEIZURES AND GAIT ABNORMALITIES; NEURODEVELOPMENTAL DISORDER WITHOUT SEIZURES OR GAIT ABNORMALITIES	138246	RCV000627678;;;RCV000578490; RCV000578478;;;RCV000622540;;;RCV000627679; RCV000627680;;;RCV000578485; RCV000578489;;;RCV000627681; RCV000578476;;;RCV000627682	GLUTAMATE RECEPTOR, IONOTROPIC, AMPA 4; GRIA4	GLUTAMATE;
ENSG00000152767		602654		FERM, ARHGEF, AND PLECKSTRIN DOMAINS-CONTAINING PROTEIN 1; FARP1	CHONDROCYTE-DERIVED EZRIN-LIKE PROTEIN; CDEP
ENSG00000152779	CATARACT 47, JUVENILE, WITH MICROCORNEA (1 family)	611910	RCV000000820	SOLUTE CARRIER FAMILY 16 (MONOCARBOXYLIC ACID TRANSPORTER), MEMBER 12; SLC16A12	MONOCARBOXYLATE TRANSPORTER 12; MCT12
ENSG00000152910		610518		CONTACTIN-ASSOCIATED PROTEIN-LIKE 4; CNTNAP4	CONTACTIN-ASSOCIATED;
ENSG00000152936		617254		LAMIN TAIL DOMAIN-CONTAINING PROTEIN 1; LMNTD1	INTERMEDIATE FILAMENT TAIL DOMAIN-CONTAINING; OUSE, HOMOLOG OF; PAS1C1
ENSG00000153066		617792		THIOREDOXIN DOMAIN-CONTAINING PROTEIN 11; TXNDC11	EF-HAND-BINDING PROTEIN 1; EFP1
ENSG00000153179		607019		RAS ASSOCIATION DOMAIN FAMILY PROTEIN 3; RASSF3
ENSG00000153208	RETINITIS PIGMENTOSA 38	604705	RCV000005731; RCV000005732; RCV000005733; RCV000624145;;;RCV000005734; RCV000030842; RCV000030843; RCV000030844; RCV000030845	MER TYROSINE KINASE PROTOONCOGENE; MERTK
ENSG00000153250		602310		RNA-BINDING MOTIF PROTEIN, SINGLE STRAND-INTERACTING, 1; RBMS1	MYC SINGLE-STRAND BIN;
ENSG00000153253	EPILEPSY, FAMILIAL FOCAL, WITH VARIABLE FOCI 4; EPILEPTIC ENCEPHALOPATHY, EARLY INFANTILE, 62; EPILEPTIC ENCEPHALOPATHY, EARLY INFANTILE, 62; EPILEPTIC ENCEPHALOPATHY, EARLY INFANTILE, 62	182391	RCV000625708; RCV000625709; RCV000625710; RCV000625711; RCV000415038;;;RCV000494116;;;RCV000625712; RCV000420271;;;RCV000625713; RCV000622981;;;RCV000625714	SODIUM CHANNEL, VOLTAGE-GATED, TYPE III, ALPHA SUBUNIT; SCN3A	SODIUM CHANNEL, NEURONAL TYPE ;
ENSG00000153317		605953		ARF GTPase-ACTIVATING PROTEIN WITH SH3 DOMAIN, ANKYRIN REPEAT, AND PH DOMAIN 1; ASAP1	ADP-RIBOSYLATION FACTOR-DIRECTED GTPase-; FFERENTIATION-ENHANCING FACTOR 1; DDEF1
ENSG00000153551		607890		CKLF-LIKE MARVEL TRANSMEMBRANE DOMAIN-CONTAINING 7; CMTM7	CHEMOKINE-LIKE FACTOR SUPERFAMILY, MEMBER 7; CKLFSF7
ENSG00000153707		601598		PROTEIN-TYROSINE PHOSPHATASE, RECEPTOR-TYPE, DELTA; PTPRD	PROTEIN-TYROSINE PHOSPHATASE; OSPHATASE-DELTA; PTPD
ENSG00000153815		610112		C-MAF-INDUCING PROTEIN
ENSG00000153822		605722		POTASSIUM CHANNEL, INWARDLY RECTIFYING, SUBFAMILY J, MEMBER 16; KCNJ16	KIR5.1
ENSG00000153823		612930		PHOSPHOTYROSINE INTERACTION DOMAIN-CONTAINING 1; PID1	NYGGF4
ENSG00000153832		609105		F-BOX ONLY PROTEIN 36; FBXO36	FBX36
ENSG00000153956		114204		CALCIUM CHANNEL, VOLTAGE-DEPENDENT, ALPHA-2/DELTA SUBUNIT 1; CACNA2D1	CALCIUM CHANNEL, L TYPE, ALPHA-2 PO; PHA-2/DELTA SUBUNIT
ENSG00000153993		609907		SEMAPHORIN 3D; SEMA3D
ENSG00000154027		608009		ADENYLATE KINASE 5; AK5
ENSG00000154099	CILIARY DYSKINESIA, PRIMARY, 13	613190	RCV000190867;;;RCV000000287; RCV000556400;;;RCV000000288; RCV000000289; RCV000532330;;;RCV000000290; RCV000190914;;;RCV000000291	DYNEIN, AXONEMAL, ASSEMBLY FACTOR 1; DNAAF1	LEUCINE-RICH REPEAT-CONTAINING ; , HOMOLOG OF; ODA7
ENSG00000154118	HUNTINGTON DISEASE-LIKE 2	605268	RCV000005426	JUNCTOPHILIN 3; JPH3	JP3
ENSG00000154127		609201		UBIQUITIN-ASSOCIATED AND SH3 DOMAIN-CONTAINING PROTEIN B; UBASH3B	SUPPRESSOR OF T-CELL RECEPTOR;
ENSG00000154133		607528		ROUNDABOUT, DROSOPHILA, HOMOLOG OF, 4; ROBO4	MAGIC ROUNDABOUT
ENSG00000154229		176960		PROTEIN KINASE C, ALPHA; PRKCA	PKCA
ENSG00000154237	VARIANT OF UNKNOWN SIGNIFICANCE	610986	RCV000248089	LEUCINE-RICH REPEAT KINASE 1; LRRK1
ENSG00000154262		612504		ATP-BINDING CASSETTE, SUBFAMILY A, MEMBER 6; ABCA6
ENSG00000154342		606359		WINGLESS-TYPE MMTV INTEGRATION SITE FAMILY, MEMBER 3A; WNT3A
ENSG00000154358		608616		OBSCURIN; OBSCN
ENSG00000154415	INSULIN RESISTANCE, SUSCEPTIBILITY TO; GLYCEMIA VARIATION; INSULIN RESISTANCE, SEVERE, DIGENIC	600917	RCV000009243; RCV000009246; RCV000009245;;;RCV000009244	PROTEIN PHOSPHATASE 1, REGULATORY SUBUNIT 3A; PPP1R3A	PROTEIN PHOSPHATASE 1, REGULATORY; 1, GLYCOGEN-TARGETING SUBUNIT, MUSCLE; GM
ENSG00000154438		605797		ANKYRIN REPEAT, SAM, AND BASIC LEUCINE ZIPPER DOMAIN-CONTAINING 1; ASZ1	ANKYRIN-LI;
ENSG00000154478		604847		G PROTEIN-COUPLED RECEPTOR 26; GPR26
ENSG00000154589		605243		LYMPHOCYTE ANTIGEN 96; LY96	MD2 PROTEIN; MD2
ENSG00000154645		607247		CHONDROLECTIN; CHODL
ENSG00000154646	ENTEROKINASE DEFICIENCY	606635	RCV000004381;;;RCV000522000; RCV000004382; RCV000004383; RCV000004384	PROTEASE, SERINE, 7; PRSS7
ENSG00000154654		602040		CELL ADHESION MOLECULE, NEURAL, 2; NCAM2
ENSG00000154655		617135		L3MBT-LIKE 4; L3MBTL4
ENSG00000154822		614276		PHOSPHOLIPASE C-LIKE 2; PLCL2	PHOSPHOLIPASE C-RELATED CATALYTICALLY INACTIV;
ENSG00000154856	HYPOTRICHOSIS 1	607479	RCV000003311	APC, DOWNREGULATED BY, 1; APCDD1
ENSG00000154864	ARTHROGRYPOSIS, DISTAL, TYPE 5; ARTHROGRYPOSIS, DISTAL, TYPE 3; MARDEN-WALKER SYNDROME (1 patient); ARTHROGRYPOSIS, DISTAL, TYPE 3; ARTHROGRYPOSIS, DISTAL, TYPE 5; ARTHROGRYPOSIS, DISTAL, TYPE 5; ARTHROGRYPOSIS, DISTAL, TYPE 5; ARTHROGRYPOSIS, DISTAL, TYPE 5; ARTHROGRYPOSIS, DISTAL, WITH IMPAIRED PROPRIOCEPTION AND TOUCH; ARTHROGRYPOSIS, DISTAL, WITH IMPAIRED PROPRIOCEPTION AND TOUCH; ARTHROGRYPO…	613629	RCV000082866; RCV000415170;;;RCV000224433;;;RCV000487334; RCV000125478;;;RCV000623552;;;RCV000224805; RCV000125479; RCV000125477; RCV000125480; RCV000125481; RCV000125482; RCV000125483; RCV000256348; RCV000256261; RCV000256311; RCV000256344; RCV000415567; RCV000415610; RCV000415541	PIEZO-TYPE MECHANOSENSITIVE ION CHANNEL COMPONENT 2; PIEZO2	FAMILY WITH SEQUENCE SIMILARITY 38, MEMBER B; FAM38B
ENSG00000154957		194524		ZINC FINGER PROTEIN 18; ZNF18	KOX11
ENSG00000154975		604642		CARBONIC ANHYDRASE X; CA10
ENSG00000154997		612140		SEPTIN 14; SEPT14
ENSG00000155052		610519		CONTACTIN-ASSOCIATED PROTEIN-LIKE 5; CNTNAP5	CONTACTIN-ASSOCIATED PROTEIN 5; CASPR5
ENSG00000155093		601698		PROTEIN-TYROSINE PHOSPHATASE, RECEPTOR-TYPE, N, POLYPEPTIDE 2; PTPRN2	ISLET CELL ANTIGEN-RELATED PROTEIN-TY;
ENSG00000155287		609767		SOLUTE CARRIER FAMILY 25 (MITOCHONDRIAL CARRIER), MEMBER 28; SLC25A28	M;
ENSG00000155313		604736		UBIQUITIN-SPECIFIC PROTEASE 25; USP25	UBIQUITIN-SPECIFIC PROTEASE ON CHROMOSOME 21; USP21
ENSG00000155363		610742		MOLONEY LEUKEMIA VIRUS 10, MOUSE, HOMOLOG OF; MOV10	KIAA1631
ENSG00000155393		614951		HEAT REPEAT-CONTAINING PROTEIN 3; HEATR3	SYNCHRONIZED IMPO;
ENSG00000155465	LYSINURIC PROTEIN INTOLERANCE	603593	RCV000006583; RCV000006584; RCV000006585; RCV000006586; RCV000006587; RCV000006588; RCV000006589; RCV000006590; RCV000006591; RCV000006592; RCV000006593	SOLUTE CARRIER FAMILY 7 (CATIONIC AMINO ACID TRANSPORTER, y+ SYSTEM), MEMBER 7; SLC7A7	y(+)L-TYPE AMINO ;
ENSG00000155875		616292		STABILIZER OF AXONEMAL MICROTUBULES 1; SAXO1	FAMILY WITH SEQUENCE SIMILARITY 154, MEMBER A; FAM154A
ENSG00000155926		601099		SRC-LIKE ADAPTOR; SLA	SLAP
ENSG00000155970		610633		MITOCHONDRIAL CALCIUM UPTAKE PROTEIN 3; MICU3	EF-HAND DOMAIN FAMILY, MEMBER A2; EFHA2
ENSG00000155974	FRASER SYNDROME 3	604597	RCV000030648; RCV000030649	GLUTAMATE RECEPTOR-INTERACTING PROTEIN 1; GRIP1
ENSG00000156011		614440		PLECKSTRIN AND SEC7 DOMAINS-CONTAINING PROTEIN 3; PSD3
ENSG00000156017		616552		CARNOSINE N-METHYLTRANSFERASE 1; CARNMT1	CHROMOSOME 9 OPEN READING;
ENSG00000156049		604397		GUANINE NUCLEOTIDE-BINDING PROTEIN, ALPHA-14; GNA14
ENSG00000156103		602262		MATRIX METALLOPROTEINASE 16; MMP16	MATRIX METALLOPROTEINASE; X METALLOPROTEINASE 3; MT3-MMP
ENSG00000156110	HYPERMETHIONINEMIA DUE TO ADENOSINE KINASE DEFICIENCY; VARIANT OF UNKNOWN SIGNIFICANCE	102750	RCV000022443; RCV000022444; RCV000022445; RCV000256208	ADENOSINE KINASE; ADK
ENSG00000156170	LEIGH SYNDROME DUE TO MITOCHONDRIAL COMPLEX I DEFICIENCY	612392	RCV000000577; RCV000412564; RCV000412599; RCV000412495; RCV000412555;;;RCV000200495; RCV000412636; RCV000412485	NADH DEHYDROGENASE (UBIQUINONE) COMPLEX I, ASSEMBLY FACTOR 6; NDUFAF6	CHROMOSOME 8 OPEN READING FRAME 38; C8ORF38
ENSG00000156172	RETINITIS PIGMENTOSA 64; CONE-ROD DYSTROPHY 16; CONE-ROD DYSTROPHY 16; RETINITIS PIGMENTOSA 64; RETINITIS PIGMENTOSA 64; RETINITIS PIGMENTOSA 64; BARDET-BIEDL SYNDROME 21; CONE-ROD DYSTROPHY 16	614477	RCV000024191; RCV000024192; RCV000024193;;;RCV000477682; RCV000024194; RCV000477709; RCV000477743; RCV000477690; RCV000477722	CHROMOSOME 8 OPEN READING FRAME 37; C8ORF37
ENSG00000156253		617843		RWD DOMAIN-CONTAINING PROTEIN 2B; RWDD2B	CHROMOSOME 21 OPEN READING FRAME 6; C21ORF6
ENSG00000156261		617786		CHAPERONIN CONTAINING T-COMPLEX POLYPEPTIDE 1, SUBUNIT 8; CCT8	CHAPERONIN CONTAINI;
ENSG00000156265		611110		MAP3K7 C-TERMINAL-LIKE PROTEIN; MAP3K7CL	READING FRAME 7; C21ORF7
ENSG00000156299		600687		T-CELL LYMPHOMA INVASION AND METASTASIS 1; TIAM1
ENSG00000156304		616023		SR-RELATED C-TERMINAL DOMAIN-ASSOCIATED FACTOR 4; SCAF4	SR-RELATED CTD-A;
ENSG00000156395		606285		SORCS RECEPTOR 3; SORCS3	KIAA1059
ENSG00000156414	SPERMATOGENIC FAILURE 30 (1 family)	617963	RCV000678505	TUDOR DOMAIN-CONTAINING PROTEIN 9; TDRD9	CHROMOSOME 14 OPEN READING ; LA, HOMOLOG OF; SPNE
ENSG00000156471	LENZ-MAJEWSKI HYPEROSTOTIC DWARFISM	612792	RCV000083280; RCV000083281; RCV000083282	PHOSPHATIDYLSERINE SYNTHASE 1; PTDSS1
ENSG00000156510		617221		HEXOKINASE DOMAIN-CONTAINING PROTEIN 1; HKDC1
ENSG00000156515	HEMOLYTIC ANEMIA, NONSPHEROCYTIC, DUE TO HEXOKINASE DEFICIENCY; NEUROPATHY, HEREDITARY MOTOR AND SENSORY, RUSSE TYPE; HEMOLYTIC ANEMIA, NONSPHEROCYTIC, DUE TO HEXOKINASE DEFICIENCY; RETINITIS PIGMENTOSA 79	142600	RCV000016050; RCV000016051; RCV000033228; RCV000049268; RCV000487470	HEXOKINASE 1; HK1
ENSG00000156642		612820		NEUROPLASTIN; NPTN	STROMAL CELL-DERIVED FACTOR RECEPTOR 1; SDFR1
ENSG00000156687		616466		UNC5, C. ELEGANS, HOMOLOG OF, D; UNC5D	UNC5H4
ENSG00000156831	SECKEL SYNDROME 10	617246	RCV000412505; RCV000412587	NON-SMC ELEMENT 2, S. CEREVISIAE, HOMOLOG OF; NSMCE2	UMO LIGASE NSMCE2
ENSG00000156958		137028		GALACTOKINASE 2; GALK2	GK2
ENSG00000156983	INTELLECTUAL DEVELOPMENTAL DISORDER WITH DYSMORPHIC FACIES AND PTOSIS	602410	RCV000416949; RCV000416994;;;RCV000522140; RCV000417031;;;RCV000505254; RCV000416968;;;RCV000521046; RCV000416985; RCV000258899;;;RCV000417023; RCV000416973; RCV000417029; RCV000416965; RCV000417004	BROMODOMAIN- AND PHD FINGER-CONTAINING PROTEIN; BRPF1	BROMODOMAIN-CONTAINING PROT;
ENSG00000157036		604051		ENDO/EXONUCLEASE, ENDOG-LIKE; EXOG	ENDONUCLEASE;
ENSG00000157045		615367		N-TERMINAL ASPARAGINE AMIDASE; NTAN1	N-TERMINAL ASPARAGINE AMIDOHYDROLASE
ENSG00000157087	DEAFNESS, AUTOSOMAL RECESSIVE 12, MODIFIER OF	108733	RCV000019379	ATPase, Ca(2+)-TRANSPORTING, PLASMA MEMBRANE, 2; ATP2B2	PLASMA MEMBRANE Ca(2+)-ATPase, TYPE 2; PMCA2
ENSG00000157106		607032		SMG1, C. ELEGANS, HOMOLOG OF; SMG1	PI3-KINASE-R;
ENSG00000157181		609335		ODORANT RESPONSE ABNORMAL 4, C. ELEGANS, HOMOLOG OF; ODR4	ODR4 GPCR LOCALIZAT; EADING FRAME 27; C1ORF27
ENSG00000157193	MYOCARDIAL INFARCTION, SUSCEPTIBILITY TO, 1	602600	RCV000007411	LOW DENSITY LIPOPROTEIN RECEPTOR-RELATED PROTEIN 8; LRP8	APOLIPOPROTEIN E RECEPTOR 2; APOER2
ENSG00000157211		612320		CUB DOMAIN-CONTAINING PROTEIN 2; CDCP2
ENSG00000157224		611232		CLAUDIN 12; CLDN12
ENSG00000157326		611596		SHORT-CHAIN DEHYDROGENASE/REDUCTASE FAMILY, MEMBER 4; DHRS4	SD; INOL DEHYDROGENASE/REDUCTASE; NRDR
ENSG00000157349		605812		DEAD/H BOX 19; DDX19	DBP5, YEAST, HOMOLOG OF; DBP5
ENSG00000157368		612081		INTERLEUKIN 34; IL34	CHROMOSOME 16 OPEN READING FRAME 77; C16ORF77
ENSG00000157423	CILIARY DYSKINESIA, PRIMARY, 5, WITHOUT SITUS INVERSUS	610812	RCV000032900;;;RCV000190872; RCV000032901;;;RCV000190871; RCV000055663	HYDROCEPHALUS-INDUCING, MOUSE, HOMOLOG OF; HYDIN	HYDIN1
ENSG00000157445		606399		CALCIUM CHANNEL, VOLTAGE-DEPENDENT, ALPHA-2/DELTA SUBUNIT 3; CACNA2D3
ENSG00000157500	MATURITY-ONSET DIABETES OF THE YOUNG, TYPE 14	604299	RCV000190336; RCV000190337	ADAPTOR PROTEIN, PHOSPHOTYROSINE INTERACTION, PH DOMAIN, AND LEUCINE ZIPPER-CONTAINING PROTEIN 1; APPL1	ADAPTOR PROTEIN CONTAINING PH DOMAIN, PTB DOMAIN, AND LEUC;
ENSG00000157538		605298		DOWN SYNDROME CRITICAL REGION GENE 3; DSCR3	DOWN SYNDROME CRITICAL REGION GENE A; DSCRA
ENSG00000157540	MENTAL RETARDATION, AUTOSOMAL DOMINANT 7	600855	RCV000023041; RCV000032822; RCV000032823; RCV000032824; RCV000032825	DUAL-SPECIFICITY TYROSINE PHOSPHORYLATION-REGULATED KINASE 1A; DYRK1A	DUAL-SPECIFICITY TYROSINE PHOSPHORYLATION-REGULAT; LA, HOMOLOG OF; MNB; MNBH
ENSG00000157542	KEPPEN-LUBINSKY SYNDROME	600877	RCV000169688; RCV000169689	POTASSIUM CHANNEL, INWARDLY RECTIFYING, SUBFAMILY J, MEMBER 6; KCNJ6	INWARDLY RECTIFYING, SUBFAMILY J, MEMBER 7, FORMERLY; KCNJ7, FORMERLY
ENSG00000157554		165080		V-ETS AVIAN ERYTHROBLASTOSIS VIRUS E26 ONCOGENE HOMOLOG; ERG
ENSG00000157557		164740		V-ETS AVIAN ERYTHROBLASTOSIS VIRUS E26 ONCOGENE HOMOLOG 2; ETS2	CRIPT; ETS2IT1
ENSG00000157601		147150		MYXOVIRUS RESISTANCE 1, MOUSE, HOMOLOG OF; MX1	INTERFERON-INDUCIBLE ;
ENSG00000157617		617581		C2 CALCIUM-DEPENDENT DOMAIN-CONTAINING PROTEIN 2; C2CD2	TRANSMEMBRANE PROTEI; READING FRAME 258; C21ORF258
ENSG00000157657		617077		ZINC FINGER PROTEIN 618; ZNF618	NEURAL PRECURSOR CELL EXPRESSED, DEVELOPMENTALLY DOWNRE;
ENSG00000157703		611700		SV2-RELATED PROTEIN-LIKE; SVOPL
ENSG00000157766	SPONDYLOEPIPHYSEAL DYSPLASIA, KIMBERLEY TYPE (1 family); SPONDYLOEPIMETAPHYSEAL DYSPLASIA, AGGRECAN TYPE (1 family); SHORT STATURE AND ADVANCED BONE AGE, WITH EARLY-ONSET OSTEOARTHRITIS AND OSTEOCHONDRITIS DISSECANS; SHORT STATURE AND ADVANCED BONE AGE; SHORT STATURE AND ADVANCED BONE AGE; SHORT STATURE AND ADVANCED BONE AGE, WITH EARLY-ONSET OSTEOARTHRITIS AND OSTEOCHONDRITIS DISSECANS; SHORT ST…	155760	RCV000015374; RCV000015375; RCV000015376; RCV000508990; RCV000508981; RCV000508984; RCV000508991; RCV000508982; RCV000508987; RCV000508978; RCV000508983; RCV000508988; RCV000508979	AGGRECAN; ACAN	PROTEOGLYCAN CORE PROTEIN 1; CSPG1
ENSG00000157778		617528		PROTEASOME ASSEMBLY CHAPERONE 3; PSMG3	PAC3
ENSG00000157823		602416		ADAPTOR-RELATED PROTEIN COMPLEX 3, SIGMA-2 SUBUNIT; AP3S2	CLATHRIN-ASSOCIATED/ASSEMBLY/ADAPTOR PROTE; MPLEX AP3, SIGMA-3B SUBUNIT
ENSG00000157837		608240		SIGNAL PEPTIDE PEPTIDASE-LIKE 3	ASE 2; IMP2
ENSG00000157851		608383		DIHYDROPYRIMIDINASE-LIKE 5; DPYSL5	COLLAPSIN RESPONSE MEDIATO;
ENSG00000157881		606162		PANTOTHENATE KINASE 4; PANK4
ENSG00000157884		610646		CALCIUM- AND INTEGRIN-BINDING PROTEIN 4; CIB4	KINASE-INTERACTING PROTEIN 4; KIP4
ENSG00000157890		612454		MULTIPLE EPIDERMAL GROWTH FACTOR-LIKE DOMAINS 11; MEGF11	KIAA1781
ENSG00000157911	PEROXISOME BIOGENESIS DISORDER 6A (ZELLWEGER); PEROXISOME BIOGENESIS DISORDER 6B; PEROXISOME BIOGENESIS DISORDER 6B; PEROXISOME BIOGENESIS DISORDER 6A (ZELLWEGER); PEROXISOME BIOGENESIS DISORDER 6A (ZELLWEGER); PEROXISOME BIOGENESIS DISORDER 6A (ZELLWEGER); PEROXISOME BIOGENESIS DISORDER 6B; PEROXISOME BIOGENESIS DISORDER 6B; PEROXISOME BIOGENESIS DISORDER 6B; PEROXISOME BIOGENESIS DISORDER 6B; P…	602859	RCV000519441;;;RCV000007172;;;RCV000666073; RCV000007173; RCV000670577;;;RCV000007174; RCV000007175; RCV000644606;;;RCV000007176;;;RCV000324305;;;RCV000149808; RCV000007177; RCV000149809; RCV000675117;;;RCV000149810; RCV000675089;;;RCV000149811; RCV000665679;;;RCV000149812; RCV000149813;;;RCV000677268;;;RCV000666851; RCV000149813;;;RCV000677268;;;RCV000666851	PEROXISOME BIOGENESIS FACTOR 10; PEX10	PEROXIN 10
ENSG00000157978	HYPERCHOLESTEROLEMIA, AUTOSOMAL RECESSIVE	605747	RCV000005039; RCV000005040; RCV000005041; RCV000587646;;;RCV000005042; RCV000005043; RCV000560474; RCV000005045; RCV000005046; RCV000005047; RCV000623146; RCV000623682	LOW DENSITY LIPOPROTEIN RECEPTOR ADAPTOR PROTEIN 1; LDLRAP1	LDLR;
ENSG00000157985		608651		ARF GTPase-ACTIVATING PROTEIN WITH GTPase DOMAIN, ANKYRIN REPEAT, AND PLECKSTRIN HOMOLOGY DOMAIN 1; AGAP1	CENTAURI;
ENSG00000158089		608225		UDP-N-ACETYL-ALPHA-D-GALACTOSAMINE:POLYPEPTIDE N-ACETYLGALACTOSAMINYLTRANSFERASE 14; GALNT14	GalNAc TRANSFERASE 14; GalNAcT14
ENSG00000158161		601655		EYES ABSENT 3; EYA3	EYES ABSENT, DROSOPHILA, HOMOLOG OF, 3
ENSG00000158169	FANCONI ANEMIA, COMPLEMENTATION GROUP C; FANCONI ANEMIA, COMPLEMEMENTATION GROUP C; FANCONI ANEMIA, COMPLEMEMENTATION GROUP C; FANCONI ANEMIA, COMPLEMEMENTATION GROUP C; FANCONI ANEMIA, COMPLEMEMENTATION GROUP C	613899	RCV000058925;;;RCV000012823; RCV000471314;;;RCV000115356;;;RCV000568180;;;RCV000012824; RCV000562912;;;RCV000115354;;;RCV000197192;;;RCV000012825; RCV000476519;;;RCV000115351;;;RCV000012826; RCV000058924;;;RCV000205197;;;RCV000515355;;;RCV000572840;;;RCV000012827; RCV000012828; RCV000012829;;;RCV000058926;;;RCV000460906; RCV000012830; RCV000012831; RCV000012832	FANCC GENE; FANCC	FAC; FACC
ENSG00000158195		605875		WASP PROTEIN FAMILY, MEMBER 2; WASF2	WAS; , HOMOLOG OF, 2; SCAR2
ENSG00000158258		611323		CALSYNTENIN 2; CLSTN2
ENSG00000158467		616520		ADENOSYLHOMOCYSTEINASE-LIKE 2; AHCYL2	S-ADENOSYL-L-HOMOCY;
ENSG00000158486		603334		DYNEIN, AXONEMAL, HEAVY CHAIN 3; DNAH3	DNAHC3B
ENSG00000158528		602468		PROTEIN PHOSPHATASE 1, REGULATORY SUBUNIT 9A; PPP1R9A	NEUR;
ENSG00000158615	MICROCEPHALY, SHORT STATURE, AND IMPAIRED GLUCOSE METABOLISM 2	613257	RCV000207486	PROTEIN PHOSPHATASE 1, REGULATORY SUBUNIT 15B; PPP1R15B	CREP
ENSG00000158683	HETEROTAXY, VISCERAL, 8, AUTOSOMAL	609721	RCV000240819;;;RCV000412637; RCV000412500;;;RCV000240830	POLYCYSTIN 1-LIKE 1; PKD1L1
ENSG00000158747		600613		NEUROBLASTOMA CANDIDATE REGION, SUPPRESSION OF TUMORIGENICITY 1; NBL1	DIFFERENTIAL SCREENING-SELECTED GENE ABERRANT IN ;
ENSG00000158806		608073		NUCLEOPHOSMIN/NUCLEOPLASMIN FAMILY, MEMBER 2; NPM2
ENSG00000159023	ELLIPTOCYTOSIS 1; REMOVED FROM DATABASE; ELLIPTOCYTOSIS 1; ELLIPTOCYTOSIS 1; ELLIPTOCYTOSIS 1; ELLIPTOCYTOSIS 1	130500	RCV000018191; RCV000018192; RCV000018194; RCV000018196; RCV000018198	ERYTHROCYTE MEMBRANE PROTEIN BAND 4.1; EPB41	PROTEIN 4.1, RED BLO;
ENSG00000159199		603192		ATP SYNTHASE, H+ TRANSPORTING, MITOCHONDRIAL FO COMPLEX, SUBUNIT C, ISOFORM 1; ATP5G1	MITOCHONDRIAL ATP SYNTHASE, SU; YNTHASE, SUBUNIT 9, ISOFORM 1
ENSG00000159216	PLATELET DISORDER, FAMILIAL, WITH ASSOCIATED MYELOID MALIGNANCY; REMOVED FROM DATABASE; TRANSIENT MYELOPROLIFERATIVE DISORDER OF DOWN SYNDROME; PLATELET DISORDER, FAMILIAL, WITH ASSOCIATED MYELOID MALIGNANCY; PLATELET DISORDER, FAMILIAL, WITH ASSOCIATED MYELOID MALIGNANCY	151385	RCV000015549; RCV000015550; RCV000015551; RCV000015552; RCV000015553; RCV000015554; RCV000015555;;;RCV000015556;;;RCV000549373; RCV000015557; RCV000015558	RUNT-RELATED TRANSCRIPTION FACTOR 1; RUNX1	ACUTE MYELOID LEU; 2AB
ENSG00000159261	DEAFNESS, AUTOSOMAL RECESSIVE 29	605608	RCV000005123; RCV000005124;;;RCV000417144;;;RCV000417186; RCV000005125; RCV000169748; RCV000169747; RCV000169749	CLAUDIN 14; CLDN14
ENSG00000159263		600892		SINGLE-MINDED, DROSOPHILA, HOMOLOG OF, 2; SIM2	SIM
ENSG00000159267	HOLOCARBOXYLASE SYNTHETASE DEFICIENCY	609018	RCV000001983; RCV000001984; RCV000001985; RCV000001986; RCV000001987; RCV000185961;;;RCV000001988; RCV000001989; RCV000001990; RCV000001991	HOLOCARBOXYLASE SYNTHETASE; HLCS	HCS
ENSG00000159307		611746		SIGNAL PEPTIDE-, CUB DOMAIN-, AND EGF-LIKE DOMAINS-CONTAINING PROTEIN 1; SCUBE1
ENSG00000159314		610591		RHO GTPase-ACTIVATING PROTEIN 27; ARHGAP27	CIN85-ASSOCIATED MULTIDOMAIN-CONTAINING RhoGAP1; CAMGAP1
ENSG00000159403	EHLERS-DANLOS SYNDROME, PERIODONTAL TYPE, 1	613785	RCV000412647; RCV000258068; RCV000258072; RCV000258069; RCV000258067; RCV000258071; RCV000258064	COMPLEMENT COMPONENT 1, r SUBCOMPONENT; C1R	COMPLEMENT COMPONENT C1r
ENSG00000159433		614642		START DOMAIN-CONTAINING PROTEIN 9; STARD9	KIAA1300
ENSG00000159455		612610		LATE CORNIFIED ENVELOPE PROTEIN 2B; LCE2B	LATE ENVELOPE;
ENSG00000159720		607028		ATPase, H+ TRANSPORTING, LYSOSOMAL, 38-KD, V0 SUBUNIT D, ISOFORM 1; ATP6V0D1	VACUOLAR PROTON PUMP, V0 SU;
ENSG00000159792		177015		PROTEIN SERINE KINASE H1; PSKH1
ENSG00000159840		602002		ZYXIN; ZYX
ENSG00000159842		600365		ACTIVE BCR-RELATED GENE; ABR
ENSG00000159917		604749		ZINC FINGER PROTEIN 93, MOUSE, HOMOLOG OF; ZFP93	ZINC FINGER P;
ENSG00000160072		612317		ATPase FAMILY, AAA DOMAIN-CONTAINING, MEMBER 3B; ATAD3B
ENSG00000160111	ANTERIOR SEGMENT DYSGENESIS 8	608841	RCV000416368; RCV000416324; RCV000416350	COMPLEMENT COMPONENT 3- AND PREGNANCY ZONE PROTEIN-LIKE ALPHA-2-MACROGLOBULIN DOMAIN-CONTAINING PROTEIN 8; CPAMD8	C3- AND PZP-LIKE A2M DOMAIN-CO;
ENSG00000160179		603076		ATP-BINDING CASSETTE, SUBFAMILY G, MEMBER 1; ABCG1	ATP-BINDING CASSETTE T; HOMOLOG OF
ENSG00000160185		605736		UBIQUITIN-ASSOCIATED AND SH3 DOMAIN-CONTAINING PROTEIN A; UBASH3A	SUPPRESSOR OF T-CELL RECEPTOR;
ENSG00000160188	CILIARY DYSKINESIA, PRIMARY, 24, WITHOUT SITUS INVERSUS	609314	RCV000190923;;;RCV000543760;;;RCV000057509; RCV000190926;;;RCV000057510; RCV000190927;;;RCV000057511; RCV000190924;;;RCV000057512;;;RCV000467674; RCV000057513; RCV000133520	RADIAL SPOKE HEAD 1, CHLAMYDOMONAS, HOMOLOG OF; RSPH1	TEIN 2; TSGA2
ENSG00000160190		608094		SOLUTE CARRIER FAMILY 37 (SUGAR-PHOSPHATE TRANSPORTER), MEMBER 1; SLC37A1	GLYCEROL-3-PHOSPHATE PERMEASE; G3PP
ENSG00000160193		605924		WD REPEAT-CONTAINING PROTEIN 4; WDR4
ENSG00000160194		602184		NADH-UBIQUINONE OXIDOREDUCTASE FLAVOPROTEIN 3; NDUFV3	COMPLEX I, MITOCHONDRIAL RESPIRATORY CHAIN, 10-KD SUBUNIT
ENSG00000160199		602100		PBX/KNOTTED 1 HOMEOBOX 1; PKNOX1	PBX-REGULATING PROTEIN 1; PREP1
ENSG00000160201		191317		U2 SMALL NUCLEAR RNA AUXILIARY FACTOR 1; U2AF1	U2 SMALL NUCLEAR RIBONUCLEOPROTEIN AUXILIARY FACTOR, 35-KD SUBUNIT; U2AF35
ENSG00000160207		604554		HEAT-SHOCK TRANSCRIPTION FACTOR 2-BINDING PROTEIN; HSF2BP
ENSG00000160208		610654		RIBOSOMAL RNA-PROCESSING PROTEIN 1, S. CEREVISIAE, HOMOLOG OF, B; RRP1B	KIAA0;
ENSG00000160216		614794		1-ACYLGLYCEROL-3-PHOSPHATE O-ACYLTRANSFERASE 3; AGPAT3	1-ACYL-sn-GLYCEROL 3-PHOSPHATE;
ENSG00000160218		602103		TRANSMEMBRANE PROTEIN 1; TMEM1	EPILEPSY HOLOPROSENCEPHALY CANDIDATE 1; EHOC1
ENSG00000160224	AUTOIMMUNE POLYENDOCRINOPATHY SYNDROME, TYPE I; 3-year-old Indian man with APS1, who died of septicemia, {45:Zaidi et al. (2009)} identified homozygosity for the R257X mutation in the AIRE gene. In addition to the cardinal features of APS1, this patient also had enamel hypoplasia, pitted nails, gallstones, sicca syndrome, primary hypothyroidism, chronic sinusitis and otitis media, nasal polyps, a…	607358	RCV000179294;;;RCV000378770; RCV000003471; RCV000003473;;;RCV000049635;;;RCV000284330; RCV000412909;;;RCV000169129; RCV000003475; RCV000003476; RCV000003477; RCV000003478; RCV000003479; RCV000003480; RCV000003481	AUTOIMMUNE REGULATOR; AIRE
ENSG00000160271		601619		RAL GUANINE NUCLEOTIDE DISSOCIATION STIMULATOR; RALGDS
ENSG00000160284		612412		SPERMATOGENESIS AND CENTRIOLE-ASSOCIATED PROTEIN 1-LIKE; SPATC1L	CHROMOSOME 21 OPEN READING FRAME 56; C21ORF56
ENSG00000160285	CATARACT 44	600909	RCV000206988; RCV000207005	LANOSTEROL SYNTHASE; LSS	2,3-OXIDOSQUALENE-LANOSTEROL CYCLASE; OSC
ENSG00000160293		600428		VAV2 ONCOGENE; VAV2	ONCOGENE VAV2
ENSG00000160294	VARIANT OF UNKNOWN SIGNIFICANCE	603294	RCV000077789	MINICHROMOSOME MAINTENANCE 3-ASSOCIATED PROTEIN; MCM3AP	MCM3-ASSOCIATED PRO; OCIATED NUCLEAR PROTEIN; GANP
ENSG00000160299	MICROCEPHALIC OSTEODYSPLASTIC PRIMORDIAL DWARFISM, TYPE II	605925	RCV000004968; RCV000004969; RCV000004970; RCV000004971; RCV000004972; RCV000004973;;;RCV000351291; RCV000004974; RCV000004975; RCV000023498; RCV000023499; RCV000023500; RCV000033163	PERICENTRIN; PCNT	ERLY; PCNT2, FORMERLY
ENSG00000160305		607711		DISCO-INTERACTING PROTEIN 2, DROSOPHILA, HOMOLOG OF, A; DIP2A
ENSG00000160310		601961		PROTEIN ARGININE METHYLTRANSFERASE 2; PRMT2	HETEROGENEOUS NUCLEAR RIBONUCLEOPROTEIN METHYLTRANSFERASE;
ENSG00000160349		151675		LIPOCALIN 1; LCN1
ENSG00000160360		609491		G PROTEIN SIGNALING MODULATOR 1; GPSM1	ACTIVATOR OF G PROTEIN SIGNALING 3; AGS3
ENSG00000160447		610714		PROTEIN KINASE N3; PKN3	PKN-BETA
ENSG00000160460	NEURODEVELOPMENTAL DISORDER WITH HYPOTONIA, NEUROPATHY, AND DEAFNESS	606214	RCV000498686;;;RCV000490799; RCV000677269; RCV000203064;;;RCV000677270; RCV000677271; RCV000677272; RCV000677273	SPECTRIN, BETA, NONERYTHROCYTIC, 4; SPTBN4	SPECTR; OMOLOG OF; QV
ENSG00000160563		605044		MEDIATOR COMPLEX SUBUNIT 27; MED27	TRAP/SMCC/PC2 S; ; CRSP34
ENSG00000160741		608972		CREB-REGULATED TRANSCRIPTION COACTIVATOR 2; CRTC2	TRANSDUCER OF REGULATED cAMP RESPONSE ELEMENT-BINDIN; ATED CREB 2
ENSG00000160746	SPINOCEREBELLAR ATAXIA, AUTOSOMAL RECESSIVE 10	613726	RCV000024051; RCV000024052; RCV000024053; RCV000024054; RCV000149437;;;RCV000311100; RCV000149438; RCV000149439	ANOCTAMIN 10; ANO10	TRANSMEMBRANE PROTEIN 16K; TMEM16K
ENSG00000160783		609176		POLYAMINE-MODULATED FACTOR 1; PMF1
ENSG00000161057		154365		PROTEASOME 26S SUBUNIT, ATPase, 2; PSMC2	MAMMALIAN SUPPRESSOR OF sg; IT 7; S7
ENSG00000161202	ROBINOW SYNDROME, AUTOSOMAL DOMINANT 3	601368	RCV000208671;;;RCV000210482; RCV000208637;;;RCV000210486; RCV000208632;;;RCV000210480; RCV000210483;;;RCV000208714; RCV000208665;;;RCV000210487	DISHEVELLED 3; DVL3
ENSG00000161298		609516		ZINC FINGER PROTEIN 382; ZNF382	KRAB/ZINC FINGER SUPPRESSOR PROTEIN 1, RAT, HOMOLOG OF; KS1
ENSG00000161526		610218		SAP30-BINDING PROTEIN; SAP30BP	HUMAN TRANSCRIPTION REGUL;
ENSG00000161618		613358		ALDEHYDE DEHYDROGENASE 16 FAMILY, MEMBER A1; ALDH16A1
ENSG00000162004	MYOPATHY, CENTRONUCLEAR 4 (1 family)	614666	RCV000030738	COILED-COIL DOMAIN-CONTAINING PROTEIN 78; CCDC78	CHROMOSOME 16 OPEN READING FRAME 25; C16ORF25
ENSG00000162032		611659		SPRY DOMAIN- AND SOCS BOX-CONTAINING 3; SPSB3	SPRY DOMAIN-CONTAINING SOCS BOX PROTEIN 3; SSB3
ENSG00000162065	MYOCLONIC EPILEPSY, INFANTILE, FAMILIAL; EPILEPTIC ENCEPHALOPATHY, EARLY INFANTILE, 16; EPILEPTIC ENCEPHALOPATHY, EARLY INFANTILE, 16; EPILEPTIC ENCEPHALOPATHY, EARLY INFANTILE, 16; DEAFNESS, ONYCHODYSTROPHY, OSTEODYSTROPHY, MENTAL RETARDATION, AND SEIZURES SYNDROME; DEAFNESS, ONYCHODYSTROPHY, OSTEODYSTROPHY, MENTAL RETARDATION, AND SEIZURES SYNDROME; DEAFNESS, ONYCHODYSTROPHY, OSTEODYSTROPHY, ME…	613577	RCV000000065; RCV000000066;;;RCV000540418; RCV000000067; RCV000050232; RCV000050233; RCV000050234; RCV000585843;;;RCV000651571;;;RCV000076913;;;RCV000189686; RCV000076914; RCV000076915; RCV000076916;;;RCV000189708;;;RCV000470479; RCV000076917; RCV000087077; RCV000087078; RCV000119776;;;RCV000144534	TBC1 DOMAIN FAMILY, MEMBER 24; TBC1D24	KIAA1171
ENSG00000162068		602349		NETRIN 3; NTN3	NETRIN 2, CHICKEN, HOMOLOG-LIKE; NTN2L
ENSG00000162104		603302		ADENYLATE CYCLASE 9; ADCY9	ADENYLYL CYCLASE 9
ENSG00000162105	AUTISM, SUSCEPTIBILITY TO, 17	603290	RCV000006889; RCV000006890; RCV000006891	SH3 AND MULTIPLE ANKYRIN REPEAT DOMAINS 2; SHANK2	CORTACTIN-BINDING PROTEIN 1; CORTBP1
ENSG00000162174		609212		ASPARAGINASE-LIKE PROTEIN 1; ASRGL1	ALP
ENSG00000162344		603891		FIBROBLAST GROWTH FACTOR 19; FGF19
ENSG00000162365		615341		CYTOCHROME P450, FAMILY 4, SUBFAMILY A, POLYPEPTIDE 22; CYP4A22
ENSG00000162390		606803		ACYL-CoA THIOESTERASE 11; ACOT11	THIOESTERASE, ADIPOS;
ENSG00000162398		616446		CHROMOSOME 1 OPEN READING FRAME 177; C1ORF177
ENSG00000162399	BARTTER SYNDROME, TYPE 4A, WITH SENSORINEURAL DEAFNESS; SENSORINEURAL DEAFNESS WITH MILD RENAL DYSFUNCTION; SENSORINEURAL DEAFNESS WITH MILD RENAL DYSFUNCTION	606412	RCV000004630; RCV000004631; RCV000004632; RCV000004633; RCV000004634; RCV000004635; RCV000004636; RCV000004637; RCV000004638; RCV000004639	BSND GENE; BSND	BARTTIN
ENSG00000162434		147795		JANUS KINASE 1; JAK1
ENSG00000162437		609953		RAVER2, MOUSE, HOMOLOG OF
ENSG00000162482		608477		ALDO-KETO REDUCTASE FAMILY 7, MEMBER A3; AKR7A3	AFLATOXIN B1-ALDEHYDE REDUCTASE 2; AFAR2
ENSG00000162511		601476		LYSOSOME-ASSOCIATED PROTEIN, TRANSMEMBRANE 5; LAPTM5	LYSOSOME-ASSOCIATED TRANS; IBLE GENE E3; E3
ENSG00000162591		604266		MULTIPLE EPIDERMAL GROWTH FACTOR-LIKE DOMAINS 6; MEGF6	EPIDERMAL GROWTH FACTOR-LIKE 3, FORMERLY; EGFL3, FORMERLY
ENSG00000162599	BRAIN MALFORMATIONS AND URINARY TRACT DEFECTS; BRAIN MALFORMATIONS WITH OR WITHOUT URINARY TRACT DEFECTS	600727	RCV000477967; RCV000477965; RCV000513669	NUCLEAR FACTOR I/A; NFIA	TRANSCR;
ENSG00000162618		616419		ADHESION G PROTEIN-COUPLED RECEPTOR L4; ADGRL4	EGF-, TM7-, AND LATROPHILIN-RE; ND 7 TRANSMEMBRANE DOMAINS-CONTAINING PROTEIN 1; ELTD1
ENSG00000162627		614904		SORTING NEXIN 7; SNX7
ENSG00000162631		608818		NETRIN G1; NTNG1
ENSG00000162643		617968		WD REPEAT-CONTAINING PROTEIN 63; WDR63
ENSG00000162645		600412		GUANYLATE-BINDING PROTEIN 2, INTERFERON-INDUCIBLE; GBP2	GUANYLATE-BINDING PROTEIN 1, MOUSE, HOMOLOG OF; GBP1
ENSG00000162687	EPILEPTIC ENCEPHALOPATHY, EARLY INFANTILE, 57 (1 patient)	610044	RCV000515540;;;RCV000477662	POTASSIUM CHANNEL, SUBFAMILY T, MEMBER 2; KCNT2	SLICK
ENSG00000162711	FAMILIAL COLD AUTOINFLAMMATORY SYNDROME 1; MUCKLE-WELLS SYNDROME; MUCKLE-WELLS SYNDROME; MUCKLE-WELLS SYNDROME; CINCA SYNDROME; CINCA SYNDROME; CINCA SYNDROME; FAMILIAL COLD AUTOINFLAMMATORY SYNDROME 1; DEAFNESS, AUTOSOMAL DOMINANT 34, WITH OR WITHOUT INFLAMMATION; KERATOENDOTHELIITIS FUGAX HEREDITARIA	606416	RCV000214900;;;RCV000004618; RCV000509555;;;RCV000534651;;;RCV000248492;;;RCV000004619;;;RCV000312024;;;RCV000224634; RCV000004620; RCV000084171;;;RCV000004621; RCV000004623;;;RCV000004622;;;RCV000221297; RCV000004624;;;RCV000084204; RCV000004625;;;RCV000084210; RCV000527671;;;RCV000084240;;;RCV000004627;;;RCV000004626;;;RCV000214348; RCV000004628;;;RCV000084248; RCV000219571;;;RCV000004629; RCV0…	NLR FAMILY, PYRIN DOMAIN-CONTAINING 3; NLRP3	KE
ENSG00000162714		613911		ZINC FINGER PROTEIN 496; ZNF496	NSD1-INTERACTING ZINC FINGE;
ENSG00000162747	NEUTROPHIL-SPECIFIC ANTIGENS NA1/NA2	610665	RCV000455042;;;RCV000144414;;;RCV000454884;;;RCV000144415;;;RCV000030607	Fc FRAGMENT OF IgG, LOW AFFINITY IIIb, RECEPTOR FOR; FCGR3B	IMMUNOGLOBULIN G;
ENSG00000162761		600298		LIM HOMEOBOX TRANSCRIPTION FACTOR 1, ALPHA; LMX1A	LIM HOMEOBOX TRANSCRIPT; TRANSCRIPTION FACTOR LMX1
ENSG00000162782		617748		TUDOR DOMAIN-CONTAINING PROTEIN 5; TDRD5	TUDOR3
ENSG00000162783		607177		IMMEDIATE-EARLY RESPONSE GENE 5; IER5
ENSG00000162814		611032		SPERMATOGENESIS-ASSOCIATED PROTEIN 17; SPATA17	MSRG11
ENSG00000162849	VARIANT OF UNKNOWN SIGNIFICANCE	614026	RCV000515515	KINESIN FAMILY MEMBER 26B; KIF26B
ENSG00000162894		606015		FAS APOPTOTIC INHIBITORY MOLECULE 3; FAIM3	RECEPTOR FOR; FCMR
ENSG00000162923	SKRABAN-DEARDORFF SYNDROME	617424	RCV000497821; RCV000498337; RCV000498946; RCV000497929; RCV000498483; RCV000497307	WD REPEAT-CONTAINING PROTEIN 26; WDR26	GID COMPLE; RADATION-DEFICIENT PROTEIN 7, S. CEREVISIAE, HOMOLOG OF
ENSG00000162924		164910		V-REL AVIAN RETICULOENDOTHELIOSIS VIRAL ONCOGENE HOMOLOG; REL
ENSG00000162946	SCHIZOPHRENIA 9, SUSCEPTIBILITY TO	605210	RCV000005479	DISRUPTED IN SCHIZOPHRENIA 1; DISC1
ENSG00000162959		611786		MEDIATOR OF CELL MOTILITY 1; MEMO1	EADING FRAME 4; C2ORF4
ENSG00000162961		612032		DPY30, C. ELEGANS, HOMOLOG OF: DPY30
ENSG00000163013		609108		F-BOX ONLY PROTEIN 41; FBXO41
ENSG00000163092		609778		CARDIOMYOPATHY-ASSOCIATED PROTEIN 3; CMYA3	XIN REPEA;
ENSG00000163131		116845		CATHEPSIN S; CTSS
ENSG00000163141		611275		BCL2/ADENOVIRUS E1B 19-KD PROTEIN-INTERACTING PROTEIN 2-LIKE; BNIPL	BN;
ENSG00000163154		612112		TUMOR NECROSIS FACTOR-ALPHA-INDUCED PROTEIN 8-LIKE 2; TNFAIP8L2	TNFAIP8-LIKE 2; TIPE2
ENSG00000163156		608095		SODIUM CHANNEL MODIFIER 1; SCNM1	MGC3180
ENSG00000163171		606133		CDC42 EFFECTOR PROTEIN 3; CDC42EP3	es 2; BORG2
ENSG00000163220		123886		S100 CALCIUM-BINDING PROTEIN A9; S100A9	CYSTIC ; TEIN 14; MRP14
ENSG00000163283	ALKALINE PHOSPHATASE, PLACENTAL, ALLELE-1 POLYMORPHISM; ALKALINE PHOSPHATASE, PLACENTAL, ALLELE-3 POLYMORPHISM	171800	RCV000014644; RCV000014646	ALKALINE PHOSPHATASE, PLACENTAL; ALPP
ENSG00000163286		171810		ALKALINE PHOSPHATASE, PLACENTAL-LIKE 2; ALPPL2	ALKALINE PHOSPHATASE, GER;
ENSG00000163374	GRANGE SYNDROME	607860	RCV000417115; RCV000417119; RCV000417123; RCV000417116; RCV000417120	YY1 ASSOCIATED PROTEIN 1; YY1AP1	YY1-ASSOC; INOMA-ASSOCIATED PROTEIN 2; HCCA2
ENSG00000163393		608275		SOLUTE CARRIER FAMILY 22 (ORGANIC CATION TRANSPORTER), MEMBER 15; SLC22A15	FLY-LIKE PUTATIVE TRANSPORTER 1; FLIPT1
ENSG00000163399	CHARCOT-MARIE-TOOTH DISEASE, AXONAL, TYPE 2DD	182310	RCV000656712; RCV000656713; RCV000656714; RCV000656715; RCV000656716	ATPase, Na+/K+ TRANSPORTING, ALPHA-1 POLYPEPTIDE; ATP1A1	SODIUM-POTASSIUM-ATPase, A; A CATALYTIC POLYPEPTIDE
ENSG00000163430		605547		FOLLISTATIN-LIKE 1; FSTL1	FOLLISTATIN-RELATED PROTEIN; FRP
ENSG00000163431		602715		LEIOMODIN 1; LMOD1	LEIOMODIN, SMO;
ENSG00000163520		135821		FIBULIN 2; FBLN2
ENSG00000163545		608131		NUAK FAMILY, SNF1-LIKE KINASE, 2; NUAK2	SNF1/AMPK-RELATED PROTEIN KINASE; SNARK
ENSG00000163563		159553		MYELOID CELL NUCLEAR DIFFERENTIATION ANTIGEN; MNDA
ENSG00000163565		147586		INTERFERON-GAMMA-INDUCIBLE PROTEIN 16; IFI16
ENSG00000163618		604667		CALCIUM-DEPENDENT ACTIVATOR PROTEIN FOR SECRETION; CADPS
ENSG00000163638		605421		A DISINTEGRIN-LIKE AND METALLOPROTEINASE WITH THROMBOSPONDIN TYPE 1 MOTIF, 9; ADAMTS9
ENSG00000163684		606112		RIBONUCLEASE P, 14-KD SUBUNIT; RPP14
ENSG00000163686		616966		ABHYDROLASE DOMAIN-CONTAINING PROTEIN 6; ABHD6	ALPHA/BETA-HYDROLASE DOMAIN-CONTAINING PROTEIN 6
ENSG00000163714		617849		U2 SMALL NUCLEAR RIBONUCLEOPROTEIN-ASSOCIATED SURP DOMAIN-CONTAINING PROTEIN; U2SURP	U2 snRNP-ASSOCIATED SURP DOMAIN-;
ENSG00000163754	GLYCOGEN STORAGE DISEASE XV (1 patient); POLYGLUCOSAN BODY MYOPATHY 2; POLYGLUCOSAN BODY MYOPATHY 2; POLYGLUCOSAN BODY MYOPATHY 2; POLYGLUCOSAN BODY MYOPATHY 2; POLYGLUCOSAN BODY MYOPATHY 2	603942	RCV000006317; RCV000006318; RCV000150098;;;RCV000387284; RCV000150099; RCV000150100;;;RCV000413263; RCV000150101; RCV000150102;;;RCV000599598	GLYCOGENIN 1; GYG1
ENSG00000163820	CATARACT 18, AUTOSOMAL RECESSIVE	607182	RCV000023620; RCV000023621; RCV000023622; RCV000023623; RCV000023624; RCV000023625	FYVE AND COILED-COIL DOMAIN CONTAINING 1; FYCO1
ENSG00000163867		613567		ZINC FINGER, MYM-TYPE 6; ZMYM6	ZINC FINGER P;
ENSG00000163873		138243		GLUTAMATE RECEPTOR, IONOTROPIC, KAINATE 3; GRIK3	GLUTAMATE RECEPTOR 7; GLUR7; GLR7
ENSG00000163874		610562		ZINC FINGER CCCH DOMAIN-CONTAINING PROTEIN 12A; ZC3H12A	MCP1-INDU;
ENSG00000163932	AUTOIMMUNE LYMPHOPROLIFERATIVE SYNDROME, TYPE III	176977	RCV000074607; RCV000144965; RCV000144966	PROTEIN KINASE C, DELTA; PRKCD	PKCD
ENSG00000163947		612115		RHO GUANINE NUCLEOTIDE EXCHANGE FACTOR 3; ARHGEF3	XPLN
ENSG00000163961	RIDDLE SYNDROME	612688	RCV000000516; RCV000000517; RCV000128863	RING FINGER PROTEIN 168; RNF168
ENSG00000163964		610276		PHOSPHATIDYLINOSITOL GLYCAN ANCHOR BIOSYNTHESIS CLASS X PROTEIN; PIGX
ENSG00000164053	VARIANT OF UNKNOWN SIGNIFICANCE	606605	RCV000144698	ATR-INTERACTING PROTEIN; ATRIP
ENSG00000164543		604726		SERINE/THREONINE PROTEIN KINASE 17A; STK17A	DAP KINASE-RELATED APOPTOSIS-INDUCING PROTEIN KINASE 1; DRAK1
ENSG00000164597	CONGENITAL DISORDER OF GLYCOSYLATION, TYPE IIi	606821	RCV000004208	COMPONENT OF OLIGOMERIC GOLGI COMPLEX 5; COG5	GOLGI TRANSPORT; PLEX, 90-KD SUBUNIT; GTC90
ENSG00000164631		194536		ZINC FINGER PROTEIN 12; ZNF12	KOX3
ENSG00000164692	EHLERS-DANLOS SYNDROME, ARTHROCHALASIA TYPE, 2; OSTEOGENESIS IMPERFECTA, TYPE IV; OSTEOGENESIS IMPERFECTA, TYPE III; OSTEOGENESIS IMPERFECTA, MILD; OSTEOGENESIS IMPERFECTA, TYPE II; OSTEOGENESIS IMPERFECTA, TYPE II; OSTEOGENESIS IMPERFECTA, TYPE II; OSTEOGENESIS IMPERFECTA, TYPE II; OSTEOGENESIS IMPERFECTA, TYPE II; MOVED TO {120160.0020}; OSTEOGENESIS IMPERFECTA, TYPE IV; OSTEOGENESIS IMPERFECTA…	120160	RCV000018772; RCV000548548;;;RCV000018773; RCV000018774; RCV000018775;;;RCV000321212; RCV000018776; RCV000018777; RCV000018778; RCV000018779; RCV000018780; RCV000018781; RCV000018782; RCV000018783; RCV000018784; RCV000018785; RCV000018786; RCV000018787; RCV000018788; RCV000018789; RCV000533779;;;RCV000018790;;;RCV000413739; RCV000018791; RCV000018792; RCV000018794;;;RCV000018793; RCV000018795; RC…	COLLAGEN, TYPE I, ALPHA-2; COL1A2	COLLAGEN OF SKIN, TENDON, AND BONE, ALPHA-2 CHAIN
ENSG00000164741	COLORECTAL CANCER, SOMATIC	604258	RCV000006053	DELETED IN LIVER CANCER 1; DLC1	RHO GTPase-ACTIVATING PROTEIN 7; ARHGAP7
ENSG00000164778	RECLASSIFIED - VARIANT OF UNKNOWN SIGNIFICANCE	131310	RCV000018110; RCV000018111	ENGRAILED 2; EN2
ENSG00000164796		608399		CUB AND SUSHI MULTIPLE DOMAINS 3; CSMD3	KIAA1894
ENSG00000164808		615384		SCAFFOLDING PROTEIN INVOLVED IN DNA REPAIR; SPIDR	KIAA0146
ENSG00000164815		602331		ORIGIN RECOGNITION COMPLEX, SUBUNIT 5, S. CEREVISIAE, HOMOLOG OF; ORC5	ORC5-LIKE; ORC5L
ENSG00000164850		601805		G PROTEIN-COUPLED ESTROGEN RECEPTOR; GPER	G PROTEIN-COUPLED ; LIKE 2; CMKRL2
ENSG00000164880		611345		INTEGRATOR COMPLEX SUBUNIT 1; INTS1
ENSG00000164885	LISSENCEPHALY 7 WITH CEREBELLAR HYPOPLASIA (1 family)	123831	RCV000170351	CYCLIN-DEPENDENT KINASE 5; CDK5	CELL;
ENSG00000164889		109280		SOLUTE CARRIER FAMILY 4 (ANION EXCHANGER), MEMBER 2; SLC4A2	ANION EXCHANGER,;
ENSG00000164896		606965		FAS-ACTIVATED SERINE/THREONINE KINASE; FASTK	FAST
ENSG00000164897		614792		TRANSMEMBRANE AND UBIQUITIN-LIKE DOMAIN-CONTAINING PROTEIN 1; TMUB1	DENDRITIC CELL-DERIVED UBIQUITIN-; EADING FRAME 21; C7ORF21
ENSG00000164900		603354		GASTRULATION BRAIN HOMEOBOX 1; GBX1
ENSG00000164983		616609		TRANSMEMBRANE PROTEIN 65; TMEM65
ENSG00000165029	TANGIER DISEASE; HIGH DENSITY LIPOPROTEIN DEFICIENCY; TANGIER DISEASE; TANGIER DISEASE; TANGIER DISEASE; TANGIER DISEASE; TANGIER DISEASE; TANGIER DISEASE; TANGIER DISEASE; TANGIER DISEASE; TANGIER DISEASE; TANGIER DISEASE; TANGIER DISEASE; TANGIER DISEASE; TANGIER DISEASE, VARIANT; HIGH DENSITY LIPOPROTEIN DEFICIENCY; HIGH DENSITY LIPOPROTEIN DEFICIENCY; TANGIER DISEASE; TANGIER DISEASE; HIGH DE…	600046	RCV000010091; RCV000010092; RCV000010093; RCV000010094; RCV000010095; RCV000010096; RCV000010097; RCV000381095;;;RCV000010098; RCV000010095; RCV000010100; RCV000010101; RCV000010103; RCV000010104; RCV000010096; RCV000010106; RCV000010107; RCV000010108; RCV000010109; RCV000010110; RCV000010111; RCV000010102; RCV000010112; RCV000010113; RCV000367106;;;RCV000010114;;;RCV000310562; RCV000010115	ATP-BINDING CASSETTE, SUBFAMILY A, MEMBER 1; ABCA1	ATP-BINDIN; REGULATORY PROTEIN; CERP
ENSG00000165072		612879		MAM DOMAIN-CONTAINING PROTEIN 2; MAMDC2
ENSG00000165078	FEBRILE SEIZURES, FAMILIAL, 11; EPILEPSY, FAMILIAL TEMPORAL LOBE, 5; EPILEPSY, FAMILIAL TEMPORAL LOBE, 5; EPILEPSY, FAMILIAL TEMPORAL LOBE, 5	609562	RCV000023776;;;RCV000180353; RCV000449611;;;RCV000530159;;;RCV000023777;;;RCV000395894;;;RCV000656014; RCV000492928;;;RCV000449549;;;RCV000656015;;;RCV000550951;;;RCV000445558; RCV000445560	CARBOXYPEPTIDASE A6; CPA6	CPAH
ENSG00000165092		100640		ALDEHYDE DEHYDROGENASE 1 FAMILY, MEMBER A1; ALDH1A1	ALDEHYDE DEHY; SE 1; RALDH1
ENSG00000165115		611253		KINESIN FAMILY MEMBER 27; KIF27
ENSG00000165181		618038		CHROMOSOME 9 OPEN READING FRAME 84; C9ORF84	SHORTAGE IN CHIASMATA 1, ARABIDOPSIS,; , HOMOLOG OF
ENSG00000165325		617148		DEUTEROSOME ASSEMBLY PROTEIN 1; DEUP1	COILED-COIL DOMAIN-CONTAINING PROTEIN 67; CCDC67
ENSG00000165355		609103		F-BOX ONLY PROTEIN 33; FBXO33	FBX33
ENSG00000165379		612811		LEUCINE-RICH REPEAT AND FIBRONECTIN TYPE III DOMAIN-CONTAINING PROTEIN 5; LRFN5	SYNAPTIC ADHESION-LIKE MOLECULE 5; SALM5
ENSG00000165417		600520		GENERAL TRANSCRIPTION FACTOR IIA, ALPHA/BETA SUBUNITS; GTF2A1	TRANSCRIPTION FACTOR IIA, 1; TF2A1
ENSG00000165475		609877		CRYSTALLIN, LAMBDA-1; CRYL1
ENSG00000165495		613066		PBX/KNOTTED 1 HOMEOBOX 2; PKNOX2	PBX-REGULATING PROTEIN 2; PREP2
ENSG00000165527		600464		ADP-RIBOSYLATION FACTOR 6; ARF6
ENSG00000165606		606701		DORSAL ROOT GANGLIA HOMEOBOX; DRGX	DRG11, RAT,; LOG OF; PRRXL1
ENSG00000165684		602777		SMALL NUCLEAR RNA-ACTIVATING PROTEIN COMPLEX, POLYPEPTIDE 4; SNAPC4	SMALL NUCLEAR RNA-ACTIVATING PROTEIN COMPLEX, 190-K;
ENSG00000165702	BLEEDING DISORDER, PLATELET-TYPE, 17	604383	RCV000088664; RCV000074460;;;RCV000088665; RCV000505272; RCV000505268	GROWTH FACTOR-INDEPENDENT 1B; GFI1B
ENSG00000165714		616598		BLOC1-RELATED COMPLEX, SUBUNIT 5; BORCS5	OMAL PROTEIN; MYRLYSIN
ENSG00000165730	PREECLAMPSIA/ECLAMPSIA 4	609397	RCV000001789; RCV000001790	STORKHEAD BOX 1; STOX1
ENSG00000165731	MULTIPLE ENDOCRINE NEOPLASIA, TYPE IIA; eumann et al. (2007)} traced out relatives of the patient thought to have been the first described with what was subsequently known as pheochromocytoma: a woman named Minna Roll, 18 years of age at death in 1884 ({59:Frankel, 1886}). At autopsy, she was found to have bilateral adrenal tumors, diagnosed as sarcoma in 1 and angiosarcoma in the other. She also…	164761	RCV000014919;;;RCV000522833;;;RCV000228834; RCV000163338;;;RCV000410079;;;RCV000677899;;;RCV000430685;;;RCV000196130;;;RCV000552504;;;RCV000014937;;;RCV000431794;;;RCV000411153;;;RCV000014938;;;RCV000664369;;;RCV000144430;;;RCV000507321;;;RCV000664364;;;RCV000014920;;;RCV000082051;;;RCV000420446;;;RCV000664367;;;RCV000420995; RCV000506014;;;RCV000014922;;;RCV000654584;;;RCV000014923;;;RCV00018258…	REARRANGED DURING TRANSFECTION PROTOONCOGENE; RET	RET PROTOONCOGENE
ENSG00000165802	HYPOGONADOTROPIC HYPOGONADISM 9 WITHOUT ANOSMIA, SUSCEPTIBILITY TO; HYPOGONADOTROPIC HYPOGONADISM 9 WITH ANOSMIA, SUSCEPTIBILITY TO	608137	RCV000030872; RCV000030873	NMDA RECEPTOR SYNAPTONUCLEAR SIGNALING AND NEURONAL MIGRATION FACTOR; NSMF	NASAL EMBRYONIC; EINIZING HORMONE-RELEASING HORMONE FACTOR
ENSG00000165804		605036		ZINC FINGER PROTEIN 219; ZNF219
ENSG00000165898	MULTIPLE MITOCHONDRIAL DYSFUNCTIONS SYNDROME 4	615317	RCV000255374;;;RCV000170534;;;RCV000162184;;;RCV000310400; RCV000656511; RCV000627031	IRON-SULFUR CLUSTER ASSEMBLY 2, S. CEREVISIAE, HOMOLOG OF; ISCA2
ENSG00000165923		617345		ATP/GTP-BINDING PROTEIN-LIKE 2; AGBL2	CYTOSOLIC CARBOXYPEPTIDASE 2; CCP2
ENSG00000165934		606028		CLEAVAGE AND POLYADENYLATION SPECIFICITY FACTOR 2; CPSF2	CLEAVAGE-POLYADENYLATION SPECIFICITY FACTOR, 100-KD SUBUNIT; CPSF100
ENSG00000165959		611121		CALMIN; CLMN	CALPONIN-LINE TRANSMEMBR;
ENSG00000165966		609730		PDZ DOMAIN-CONTAINING RING FINGER PROTEIN 4; PDZRN4
ENSG00000165973		602319		NEL-LIKE 1; NELL1
ENSG00000165995	BRUGADA SYNDROME 4	600003	RCV000010155; RCV000144246	CALCIUM CHANNEL, VOLTAGE-DEPENDENT, BETA-2 SUBUNIT; CACNB2	C; HENIC SYNDROME ANTIGEN
ENSG00000166006		176256		POTASSIUM CHANNEL, VOLTAGE-GATED, SHAW-RELATED SUBFAMILY, MEMBER 2; KCNC2
ENSG00000166033	MACULAR DEGENERATION, AGE-RELATED, 7, SUSCEPTIBILITY TO; CEREBRAL ARTERIOPATHY, AUTOSOMAL RECESSIVE, WITH SUBCORTICAL INFARCTS AND LEUKOENCEPHALOPATHY; CEREBRAL ARTERIOPATHY, AUTOSOMAL RECESSIVE, WITH SUBCORTICAL INFARCTS AND LEUKOENCEPHALOPATHY; CEREBRAL ARTERIOPATHY, AUTOSOMAL RECESSIVE, WITH SUBCORTICAL INFARCTS AND LEUKOENCEPHALOPATHY; CEREBRAL ARTERIOPATHY, AUTOSOMAL RECESSIVE, WITH SUBCORTI…	602194	RCV000007914;;;RCV000007915; RCV000007916; RCV000007917; RCV000007918; RCV000007919; RCV000023168; RCV000157765;;;RCV000144150; RCV000157766; RCV000206925; RCV000206984; RCV000206899; RCV000206946	HTRA SERINE PEPTIDASE 1; HTRA1	HtrA, E. COLI; 1; PRSS11
ENSG00000166035	HEPATIC LIPASE DEFICIENCY; HIGH DENSITY LIPOPROTEIN CHOLESTEROL LEVEL QUANTITATIVE TRAIT LOCUS 12; DIABETES MELLITUS, NONINSULIN-DEPENDENT, SUSCEPTIBILITY TO; HIGH DENSITY LIPOPROTEIN CHOLESTEROL LEVEL QUANTITATIVE TRAIT LOCUS 12; HEPATIC LIPASE DEFICIENCY	151670	RCV000015536; RCV000015537; RCV000015538; RCV000015540;;;RCV000015539; RCV000015541; RCV000022642	LIPASE, HEPATIC; LIPC
ENSG00000166068	LEGIUS SYNDROME	609291	RCV000001882; RCV000001883; RCV000001884; RCV000001885; RCV000001886; RCV000001887; RCV000001888; RCV000001889; RCV000023764	SPROUTY-RELATED EVH1 DOMAIN-CONTAINING PROTEIN 1; SPRED1
ENSG00000166147	MARFAN SYNDROME, SEVERE CLASSIC; MARFAN SYNDROME, MILD VARIABLE; MARFAN SYNDROME; MARFAN SYNDROME; MARFAN SYNDROME; MARFAN SYNDROME; MARFAN SYNDROME; MARFAN SYNDROME; MARFAN SYNDROME; MARFAN SYNDROME; MARFAN SYNDROME; MASS SYNDROME; MARFAN SYNDROME; MARFAN SYNDROME; ECTOPIA LENTIS 1, ISOLATED, AUTOSOMAL DOMINANT; MARFAN SYNDROME, NEONATAL; MARFAN SYNDROME; MARFAN SYNDROME, ATYPICAL; {133:Stahl-Ha…	134797	RCV000017883; RCV000017884;;;RCV000663912; RCV000017885; RCV000017886; RCV000017887; RCV000017888; RCV000017889; RCV000017892; RCV000524502;;;RCV000017893; RCV000017894; RCV000017895; RCV000017896; RCV000017897;;;RCV000181502; RCV000017898; RCV000017899;;;RCV000417099;;;RCV000422790; RCV000017900; RCV000017901;;;RCV000631918;;;RCV000249596;;;RCV000181630; RCV000029732;;;RCV000181647;;;RCV00062067…	FIBRILLIN 1; FBN1	FIBRILLIN; FBN
ENSG00000166167		603482		BETA-TRANSDUCIN REPEAT-CONTAINING PROTEIN; BTRC
ENSG00000166173		611300		La RIBONUCLEOPROTEIN DOMAIN FAMILY, MEMBER 6; LARP6	ACHERON; ACHN
ENSG00000166206	RECLASSIFIED - VARIANT OF UNKNOWN SIGNIFICANCE; EPILEPSY, CHILDHOOD ABSENCE, SUSCEPTIBILITY TO, 5; EPILEPSY, CHILDHOOD ABSENCE, SUSCEPTIBILITY TO, 5; EPILEPSY, CHILDHOOD ABSENCE, SUSCEPTIBILITY TO, 5; EPILEPTIC ENCEPHALOPATHY, EARLY INFANTILE, 43; EPILEPTIC ENCEPHALOPATHY, EARLY INFANTILE, 43; EPILEPTIC ENCEPHALOPATHY, EARLY INFANTILE, 43; EPILEPTIC ENCEPHALOPATHY, EARLY INFANTILE, 43	137192	RCV000017574; RCV000203153;;;RCV000017575; RCV000017576;;;RCV000414639; RCV000017577; RCV000240945; RCV000240882; RCV000240922; RCV000240948	GAMMA-AMINOBUTYRIC ACID RECEPTOR, BETA-3; GABRB3	GABA-A RECEPTOR, BETA-3 POLYPEPTIDE
ENSG00000166263		610415		SYNTAXIN-BINDING PROTEIN 4; STXBP4	STX4-INTERACTING PROTEIN; SYNIP
ENSG00000166272		611129		WW DOMAIN-BINDING PROTEIN 1-LIKE; WBP1L	CHROMOSOME 10 OPEN READING ;
ENSG00000166289		615200		PLECKSTRIN HOMOLOGY DOMAIN-CONTAINING PROTEIN, FAMILY F, MEMBER 1; PLEKHF1	LYSOSOME-ASSOCIATED APOPTOSIS-INDUCING PROTEIN CONTAINING PH AND ;
ENSG00000166377		614446		ATPase, CLASS II, TYPE 9B; ATP9B
ENSG00000166411		601149		ISOCITRATE DEHYDROGENASE 3, ALPHA SUBUNIT; IDH3A	ISOCITRATE DEHYDROGENASE, NAD(+)-SPECIFIC, MITOCHONDRIAL, ALPHA SUBUNIT
ENSG00000166415	AMELOGENESIS IMPERFECTA, HYPOMATURATION TYPE, IIA3; By whole-exome sequencing of the WDR72 gene in a Mexican and a Turkish family segregating autosomal recessive amelogenesis imperfecta (AI2A3; {613211}), {3:Lee et al. (2010)} identified the same homozygous 2-bp deletion (c.1467_1468delAT; {613214.0004}) in exon 12 that segregated with the disorder in both families. The deletion was predicted to …	613214	RCV000000255; RCV000000256;;;RCV000421226; RCV000000257; RCV000148931	WD REPEAT-CONTAINING PROTEIN 72; WDR72
ENSG00000166444		140750		SUPPRESSOR OF TUMORIGENICITY 5; ST5	HELA TUMOR SUPPRESSION; HTS1
ENSG00000166451		611509		CENTROMERIC PROTEIN N; CENPN
ENSG00000166483		193525		WEE1, S. POMBE, HOMOLOG OF; WEE1	WE; A
ENSG00000166501		176970		PROTEIN KINASE C, BETA; PRKCB
ENSG00000166532		614054		RIBOSOMAL MODIFICATION PROTEIN RimK-LIKE FAMILY, MEMBER B; RIMKLB	N-ACETYLASPARTYL-GLUTAMATE;
ENSG00000166535	VARIANT OF UNKNOWN SIGNIFICANCE; OTITIS MEDIA, SUSCEPTIBILITY TO	610627	RCV000185643;;;RCV000459911; RCV000185644; RCV000185645;;;RCV000293304; RCV000201239;;;RCV000660876	ALPHA-2-MACROGLOBULIN-LIKE 1; A2ML1
ENSG00000166546	SPINOCEREBELLAR ATAXIA 31	612051	RCV000000769	BRAIN-EXPRESSED, ASSOCIATED WITH NEDD4; BEAN
ENSG00000166548	MITOCHONDRIAL DNA DEPLETION SYNDROME 2 (MYOPATHIC TYPE); PROGRESSIVE EXTERNAL OPHTHALMOPLEGIA WITH MITOCHONDRIAL DNA DELETIONS, AUTOSOMAL RECESSIVE 3 (1 family); PROGRESSIVE EXTERNAL OPHTHALMOPLEGIA WITH MITOCHONDRIAL DNA DELETIONS, AUTOSOMAL RECESSIVE 3 (1 family)	188250	RCV000013545; RCV000013546; RCV000199738;;;RCV000013547; RCV000013548; RCV000032592; RCV000032241;;;RCV000522439; RCV000239457;;;RCV000032251; RCV000239458;;;RCV000032252	THYMIDINE KINASE, MITOCHONDRIAL; TK2
ENSG00000166750		614952		SCHLAFEN FAMILY, MEMBER 5; SLFN5
ENSG00000166783		614593		MEIOSIS REGULATOR AND mRNA STABILITY FACTOR 1; MARF1	LE 1
ENSG00000166796		150150		LACTATE DEHYDROGENASE C; LDHC	LDH, TESTICULAR FORM; LDHX
ENSG00000166813	HYDROLETHALUS SYNDROME 2 (1 family); ACROCALLOSAL SYNDROME; ACROCALLOSAL SYNDROME; ACROCALLOSAL SYNDROME; ACROCALLOSAL SYNDROME; JOUBERT SYNDROME 12; JOUBERT SYNDROME 12; VARIANT OF UNKNOWN SIGNIFICANCE; AL-GAZALI-BAKALINOVA SYNDROME (1 family)	611254	RCV000023881;;;RCV000023880; RCV000023882; RCV000023883; RCV000023884; RCV000023885; RCV000023886;;;RCV000414144; RCV000023888;;;RCV000023887; RCV000023889;;;RCV000514978; RCV000254711	KINESIN FAMILY MEMBER 7; KIF7
ENSG00000166833		607026		NEURON NAVIGATOR 2; NAV2	RETINOIC ACID-INDUCIBLE GENE IN NEURO;
ENSG00000166840		614761		GLYCINE N-ACYLTRANSFERASE-LIKE 1; GLYATL1
ENSG00000166848		605061		TERF2-INTERACTING PROTEIN; TERF2IP	TRF2-INTERACTING; G OF; RAP1
ENSG00000166889		614660		PROTEIN ASSOCIATED WITH TOPOISOMERASE II, S. CEREVISIAE, HOMOLOG OF, 1; PATL1
ENSG00000166949	LOEYS-DIETZ SYNDROME 3	603109	RCV000195645;;;RCV000617863;;;RCV000023241; RCV000023242; RCV000023243; RCV000023244; RCV000023245; RCV000023246;;;RCV000200841; RCV000023247;;;RCV000618013; RCV000023248; RCV000023249;;;RCV000620885; RCV000023250	MOTHERS AGAINST DECAPENTAPLEGIC, DROSOPHILA, HOMOLOG OF, 3; SMAD3	D PROTEIN 3
ENSG00000167081		176312		PRE-B-CELL LEUKEMIA TRANSCRIPTION FACTOR 3; PBX3
ENSG00000167130		614516		DOLICHYL PYROPHOSPHATE PHOSPHATASE 1; DOLPP1	LSFR2, PUFFERFISH, HOMOLOG OF; LSFR2
ENSG00000167157		604675		PAIRED-RELATED HOMEOBOX GENE 2; PRRX2	PAIRED-LIKE HOMEOBOX GENE 2; PRX2
ENSG00000167165		606431		UDP-GLYCOSYLTRANSFERASE 1 FAMILY, POLYPEPTIDE A6; UGT1A6
ENSG00000167208		613281		SORTING NEXIN 20; SNX20	SELECTIN LIGAND INTERACTOR CYTOPLASMIC 1; SLIC1
ENSG00000167210	DEAFNESS, AUTOSOMAL RECESSIVE 77; VARIANT OF UNKNOWN SIGNIFICANCE	613072	RCV000000426; RCV000627214;;;RCV000225012;;;RCV000211793;;;RCV000023981; RCV000023982	LIPOXYGENASE HOMOLOGY DOMAIN-CONTAINING 1; LOXHD1
ENSG00000167258		615514		CYCLIN-DEPENDENT KINASE 12; CDK12	CDC2-RELATED KINASE WITH AN ARGININE/SERINE-;
ENSG00000167281		616999		RNA-BINDING PROTEIN FOX1, C. ELEGANS, HOMOLOG OF, 3; RBFOX3	BINDING PROTEIN 3; HRNBP3
ENSG00000167291		616637		TBC1 DOMAIN FAMILY, MEMBER 16; TBC1D16
ENSG00000167315		604770		ACETYL-CoA ACYLTRANSFERASE 2; ACAA2	3-OXOACYL-CoA THIOLASE, MITOCHONDRIAL
ENSG00000167323	IMMUNODEFICIENCY 10; In 2 sibs from a consanguineous family with primary immunodeficiency (IMD10; {612783}) characterized by defective T-cell function, {25:Picard et al. (2009)} identified a homozygous 1-bp insertion (380_381insA) in exon 3 of the STIM1 gene, resulting in a frameshift and premature termination (E136X). A third sib from the family had a similar phenotype, but no DNA sample was ava…	605921	RCV000004976; RCV000023497; RCV000034350; RCV000034365; RCV000034366; RCV000034367; RCV000034368; RCV000128580;;;RCV000548011; RCV000144069;;;RCV000537798;;;RCV000132725;;;RCV000169763; RCV000169764; RCV000416561; RCV000416560	STROMAL INTERACTION MOLECULE 1; STIM1
ENSG00000167346		605470		MATRIX METALLOPROTEINASE 26; MMP26	MATRILYSIN 2
ENSG00000167377		194527		ZINC FINGER PROTEIN 23; ZNF23	ZINC FINGER PROTEIN 359; ZNF359
ENSG00000167491		614997		GATA ZINC FINGER DOMAIN-CONTAINING PROTEIN 2A; GATAD2A	p66-ALPHA
ENSG00000167515		610970		TRAFFICKING PROTEIN PARTICLE COMPLEX 2-LIKE; TRAPPC2L
ENSG00000167522	KBG SYNDROME	611192	RCV000023875; RCV000023876; RCV000023877; RCV000201845	ANKYRIN REPEAT DOMAIN-CONTAINING PROTEIN 11; ANKRD11	ANKYRIN REPEAT-CONTAINING;
ENSG00000167600		611529		CYTOCHROME P450, FAMILY 2, SUBFAMILY S, POLYPEPTIDE 1; CYP2S1	CYTOCHROME P450, SUBFAMILY IIS, POLYPEPTIDE 1
ENSG00000167614		605784		TWEETY, DROSOPHILA, HOMOLOG OF, 1; TTYH1
ENSG00000167632	MENTAL RETARDATION, AUTOSOMAL RECESSIVE 13	611966	RCV000000794; RCV000000795;;;RCV000273297; RCV000000796; RCV000034319	TRAFFICKING PROTEIN PARTICLE COMPLEX, SUBUNIT 9; TRAPPC9	NIK- AND IKBKB-BIN;
ENSG00000167633	AIDS, DELAYED/RAPID PROGRESSION TO	604946	RCV000005606	KILLER CELL IMMUNOGLOBULIN-LIKE RECEPTOR, THREE DOMAINS, LONG CYTOPLASMIC TAIL, 1; KIR3DL1	NK-ASSOCIATED T;
ENSG00000167664		614715		TRANSMEMBRANE AND IMMUNOGLOBULIN DOMAINS-CONTAINING PROTEIN 2; TMIGD2	IMMUNOGLOBULIN AND PROLINE-RICH;
ENSG00000167703		610791		SOLUTE CARRIER FAMILY 43 (L-TYPE AMINO ACID TRANSPORTER), MEMBER 2; SLC43A2	L-TYPE AMINO ACID TRANSPORTER 4; LAT4
ENSG00000167723	PALMOPLANTAR KERATODERMA, MUTILATING, WITH PERIORIFICIAL KERATOTIC PLAQUES; PALMOPLANTAR KERATODERMA, NONEPIDERMOLYTIC, FOCAL 2 (1 family)	607066	RCV000023611;;;RCV000059642; RCV000023612;;;RCV000059643; RCV000023613;;;RCV000059644; RCV000172845; RCV000172846	TRANSIENT RECEPTOR POTENTIAL CATION CHANNEL, SUBFAMILY V, MEMBER 3; TRPV3	VANILLOID RECEPTOR-LIKE PROTEIN 3; VRL3
ENSG00000167780		601311		STEROL O-ACYLTRANSFERASE 2; SOAT2	ACYL-CoA:CHOLESTEROL ACYLTRA;
ENSG00000167825		608496		OLFACTORY RECEPTOR, FAMILY 5, SUBFAMILY I, MEMBER 1; OR5I1	OLF1
ENSG00000167889		612441		ALPHA-1,6-MANNOSYL-GLYCOPROTEIN BETA-1,6-N-ACETYLGLUCOSAMINYLTRANSFERASE, ISOZYME B; MGAT5B	UDP-N-ACETYLGLUCOSAMINE:ALPHA-1,6-D-MANNOSIDE BETA-1,6-N-ACETYLGLUCO;
ENSG00000167900		188300		THYMIDINE KINASE, SOLUBLE; TK1
ENSG00000167914		611218		GASDERMIN A; GSDMA
ENSG00000167965		612190		MTOR-ASSOCIATED PROTEIN LST8; MLST8	G-BETA; OLOG OF; POP3
ENSG00000167971		612184		CASK-INTERACTING PROTEIN 1; CASKIN1	KIAA1306
ENSG00000167972	SURFACTANT METABOLISM DYSFUNCTION, PULMONARY, 3	601615	RCV000008475; RCV000008476; RCV000008477; RCV000008478; RCV000008479; RCV000008480; RCV000008481;;;RCV000602710	ATP-BINDING CASSETTE, SUBFAMILY A, MEMBER 3; ABCA3	ATP-BINDIN; OMOLOG OF
ENSG00000167977		611285		POTASSIUM CHANNEL TETRAMERIZATION DOMAIN-CONTAINING PROTEIN 5; KCTD5
ENSG00000167995	MACULAR DYSTROPHY, VITELLIFORM, 2; BESTROPHINOPATHY, AUTOSOMAL RECESSIVE; MOVED TO {607854.0013}; BESTROPHINOPATHY, AUTOSOMAL RECESSIVE; BESTROPHINOPATHY, AUTOSOMAL RECESSIVE; VITREORETINOCHOROIDOPATHY; MICROCORNEA, ROD-CONE DYSTROPHY, CATARACT, AND POSTERIOR STAPHYLOMA; VITREORETINOCHOROIDOPATHY; RETINITIS PIGMENTOSA 50; RETINITIS PIGMENTOSA 50; MACULAR DYSTROPHY, VITELLIFORM, 2; RETINITIS PIGME…	607854	RCV000002846;;;RCV000086116; RCV000086109;;;RCV000002847; RCV000086186;;;RCV000002848; RCV000002850;;;RCV000086157; RCV000086095;;;RCV000002851; RCV000002854;;;RCV000086179; RCV000086110;;;RCV000002855; RCV000002856;;;RCV000086129; RCV000002857;;;RCV000086136; RCV000086167;;;RCV000002858; RCV000002860;;;RCV000086086; RCV000086087;;;RCV000002861; RCV000002863;;;RCV000292546;;;RCV000002862;;;RCV000…	BESTROPHIN 1; BEST1
ENSG00000167996	HEMOCHROMATOSIS, TYPE 5 (1 family)	134770	RCV000017954	FERRITIN HEAVY CHAIN 1; FTH1
ENSG00000168032		603161		ECTONUCLEOSIDE TRIPHOSPHATE DIPHOSPHOHYDROLASE 3; ENTPD3	CD39-LIKE 3; CD39L3
ENSG00000168038		617010		UNC51-LIKE KINASE 4; ULK4	SERINE/THREONINE P;
ENSG00000168060		602640		N-ACETYLATED ALPHA-LINKED ACIDIC DIPEPTIDASE-LIKE 1; NAALADL1	ILEAL D;
ENSG00000168066		601516		SPLICING FACTOR 1; SF1	ZINC FINGER P;
ENSG00000168140		608843		VASORIN
ENSG00000168172		607825		HOOK, DROSOPHILA, HOMOLOG OF, 3; HOOK3	HK3
ENSG00000168175		617226		MITOGEN-ACTIVATED PROTEIN KINASE 1-INTERACTING PROTEIN 1-LIKE PROTEIN; MAPK1IP1L	MAP; G OF
ENSG00000168297		611450		PXK DOMAIN-CONTAINING SERINE/THREONINE KINASE; PXK	MODULATOR OF Na,K-ATPase; MONAKA
ENSG00000168385		601506		SEPTIN 2; SEPT2	NEURAL PRECURSOR CELL EXPRESSED, DEVELOPMENTALLY DOWN;
ENSG00000168398		113503		BRADYKININ RECEPTOR B2; BDKRB2	BRADYKININ RECEPTOR 2; BKR2
ENSG00000168502		615766		MICROTUBULE CROSSLINKING FACTOR 1; MTCL1	KIAA0802
ENSG00000168542	EHLERS-DANLOS SYNDROME, VASCULAR TYPE; EHLERS-DANLOS SYNDROME, VASCULAR TYPE, VARIANT; EHLERS-DANLOS SYNDROME, VASCULAR TYPE; EHLERS-DANLOS SYNDROME, VASCULAR TYPE; COLLAGEN TYPE III POLYMORPHISM; EHLERS-DANLOS SYNDROME, VASCULAR TYPE; EHLERS-DANLOS SYNDROME, VASCULAR TYPE; EHLERS-DANLOS SYNDROME, VASCULAR TYPE; EHLERS-DANLOS SYNDROME, VASCULAR TYPE; EHLERS-DANLOS SYNDROME, VASCULAR TYPE; EHLERS-…	120180	RCV000018739; RCV000087507; RCV000018741; RCV000087697; RCV000018743; RCV000018744; RCV000395000;;;RCV000018745;;;RCV000177438;;;RCV000251322; RCV000018746; RCV000018747; RCV000018749; RCV000018752; RCV000018753; RCV000018754; RCV000018755; RCV000434900;;;RCV000018756; RCV000018757; RCV000018758; RCV000018759; RCV000018760; RCV000018761; RCV000018762; RCV000018763; RCV000018764; RCV000018765;;;RC…	COLLAGEN, TYPE III, ALPHA-1; COL3A1	SEL
ENSG00000168615	CONE-ROD DYSTROPHY 9	602713	RCV000007279; RCV000007280; RCV000007281;;;RCV000414489; RCV000007282; RCV000170309	A DISINTEGRIN AND METALLOPROTEINASE DOMAIN 9; ADAM9	MYELOMA CELL METAL; IKE, DISINTEGRIN-LIKE, AND CYSTEINE-RICH PROTEIN 9; MDC9
ENSG00000168646	COLORECTAL CANCER, SOMATIC; OLIGODONTIA-COLORECTAL CANCER SYNDROME; OLIGODONTIA-COLORECTAL CANCER SYNDROME	604025	RCV000006237; RCV000006238;;;RCV000463233; RCV000006239; RCV000033255	AXIS INHIBITOR 2; AXIN2	CONDUCTIN, MOUSE, HOMOLOG OF
ENSG00000168658	SPINOCEREBELLAR ATAXIA, AUTOSOMAL RECESSIVE 22 (1 family)	614884	RCV000211708	VON WILLEBRAND FACTOR A DOMAIN-CONTAINING PROTEIN 3B; VWA3B	VWA DOMAIN-CONTAINING PROTEIN 3B
ENSG00000168675		606571		LOW DENSITY LIPOPROTEIN RECEPTOR CLASS A DOMAIN-CONTAINING PROTEIN 4; LDLRAD4	LDLR CLASS A DOMAIN-CO; READING FRAME 1; C18ORF1
ENSG00000168702		608766		LOW DENSITY LIPOPROTEIN RECEPTOR-RELATED PROTEIN 1B; LRP1B	LOW DENSITY LIPOPROTEIN RECEPTOR-RELATED PROTEIN DELETED IN TUMORS; LRPDIT
ENSG00000168734		604932		PROTEIN KINASE, cAMP-DEPENDENT CATALYTIC, INHIBITOR GAMMA; PKIG
ENSG00000168883		611594		UBIQUITIN-SPECIFIC PROTEASE 39; USP39	snRNP ASSEMBLY DEFECTIVE 1, S. CEREVISIAE, HOMOLOG OF; SAD1
ENSG00000168890		616757		TRANSMEMBRANE PROTEIN 150A; TMEM150A	TRANSMEMBRANE PR;
ENSG00000168894		612490		RING FINGER PROTEIN 181; RNF181
ENSG00000168899		607029		VESICLE-ASSOCIATED MEMBRANE PROTEIN 5; VAMP5	MYOBREVIN
ENSG00000168906	VARIANT OF UNKNOWN SIGNIFICANCE	601468	RCV000256295	METHIONINE ADENOSYLTRANSFERASE II, ALPHA; MAT2A	E SYNTHETASE 2; SAMS2
ENSG00000169071	BRACHYDACTYLY, TYPE B1; ROBINOW SYNDROME, AUTOSOMAL RECESSIVE; ROBINOW SYNDROME, AUTOSOMAL RECESSIVE; ROBINOW SYNDROME, AUTOSOMAL RECESSIVE; ROBINOW SYNDROME, AUTOSOMAL RECESSIVE; BRACHYDACTYLY, TYPE B1; BRACHYDACTYLY, TYPE B1; ROBINOW SYNDROME, AUTOSOMAL RECESSIVE; ROBINOW SYNDROME, AUTOSOMAL RECESSIVE; ROBINOW SYNDROME, AUTOSOMAL RECESSIVE; BRACHYDACTYLY, TYPE B1; BRACHYDACTYLY, TYPE B1; ROBINO…	602337	RCV000007727; RCV000007728; RCV000007729; RCV000007730; RCV000007731; RCV000007732; RCV000007733; RCV000007734;;;RCV000007735; RCV000007736; RCV000007737; RCV000238984;;;RCV000007738; RCV000007739; RCV000007740; RCV000007741; RCV000007742	RECEPTOR TYROSINE KINASE-LIKE ORPHAN RECEPTOR 2; ROR2	NEUROTROPHIC TYROSINE KINASE, RECEPTOR-RELATED 2; NTRKR2
ENSG00000169118	VARIANT OF UNKNOWN SIGNIFICANCE	606274	RCV000128638	CASEIN KINASE I, GAMMA-1; CSNK1G1
ENSG00000169189		617263		NON-SMC ELEMENT 1, S. CEREVISIAE, HOMOLOG OF; NSMCE1	OMPONENT NSE1
ENSG00000169379	JOUBERT SYNDROME 8	608922	RCV000002068; RCV000002069; RCV000002070; RCV000202353	ADP-RIBOSYLATION FACTOR-LIKE 13B; ARL13B	ARL2-LIKE PROTEIN 1; ARL2L1
ENSG00000169397		131398		RIBONUCLEASE, RNase A FAMILY, 3; RNASE3	PROTEIN; ECP
ENSG00000169410		600768		PROTEIN-TYROSINE PHOSPHATASE, NONRECEPTOR-TYPE, 9; PTPN9
ENSG00000169432	ERYTHERMALGIA, PRIMARY; INSENSITIVITY TO PAIN, CHANNELOPATHY-ASSOCIATED; INSENSITIVITY TO PAIN, CHANNELOPATHY-ASSOCIATED; INSENSITIVITY TO PAIN, CHANNELOPATHY-ASSOCIATED; PAROXYSMAL EXTREME PAIN DISORDER; PAROXYSMAL EXTREME PAIN DISORDER; PAROXYSMAL EXTREME PAIN DISORDER; PAROXYSMAL EXTREME PAIN DISORDER; PAROXYSMAL EXTREME PAIN DISORDER; PAROXYSMAL EXTREME PAIN DISORDER; INSENSITIVITY TO PAIN, C…	603415	RCV000006721; RCV000006722; RCV000006723; RCV000006724; RCV000006725; RCV000006726; RCV000006727; RCV000559164;;;RCV000006728; RCV000006729; RCV000006730; RCV000006731; RCV000006732; RCV000006733; RCV000006734; RCV000006735; RCV000006736; RCV000006737; RCV000557785;;;RCV000006738; RCV000240382;;;RCV000488281;;;RCV000293601;;;RCV000153918;;;RCV000415152;;;RCV000006739; RCV000555200;;;RCV000006740;…	SODIUM CHANNEL, VOLTAGE-GATED, TYPE IX, ALPHA SUBUNIT; SCN9A	HANNEL 1; PN1
ENSG00000169436		610026		COLLAGEN, TYPE XXII, ALPHA-1; COL22A1
ENSG00000169504		606536		CHLORIDE INTRACELLULAR CHANNEL 4; CLIC4	CHLORIDE INTRACELLULAR CHANNEL, MITOCHONDRIAL; MTCLIC
ENSG00000169696		606236		ALVEOLAR SOFT PART SARCOMA CHROMOSOME REGION, CANDIDATE 1; ASPSCR1	UBX DOMAIN FOR GLUT4; TUG
ENSG00000169714	MYOTONIC DYSTROPHY 2	116955	RCV000019124	CCHC-TYPE ZINC FINGER NUCLEIC ACID-BINDING PROTEIN; CNBP	ZINC FING; NUCLEIC ACID-BINDING PROTEIN 1; CNBP1
ENSG00000169738	PENTOSURIA	608347	RCV000087312; RCV000087313	DICARBONYL/L-XYLULOSE REDUCTASE; DCXR	CA;
ENSG00000169750		602050		RAS-RELATED C3 BOTULINUM TOXIN SUBSTRATE 3; RAC3	RHO FAMILY, SMALL GTP-BINDING PROTEIN RAC3
ENSG00000169752		610894		NEUREGULIN 4; NRG4	HEREGULIN 4; HRG4
ENSG00000169760		600568		NEUROLIGIN 1; NLGN1	NL1
ENSG00000169783	MENTAL RETARDATION, AUTOSOMAL RECESSIVE 64	609791	RCV000678221; RCV000678222	LEUCINE-RICH REPEAT- AND Ig DOMAIN-CONTAINING NOGO RECEPTOR-INTERACTING PROTEIN 1; LINGO1	LEUCINE-RICH REPEAT NEURONA; PROTEIN, NEURONAL, 6A; LRRN6A
ENSG00000169855		602430		ROUNDABOUT, DROSOPHILA, HOMOLOG OF, 1; ROBO1	SAX3, C. ELEGANS, HOMOLOG OF, 1
ENSG00000169857		605265		APOPTOSIS AND CASPASE ACTIVATION INHIBITOR; AVEN	CELL DEATH REGULATOR AVEN
ENSG00000169918		612024		OTU DOMAIN-CONTAINING PROTEIN 7A; OTUD7A
ENSG00000169926		605328		KRUPPEL-LIKE FACTOR 13; KLF13	RANTES FACTOR OF LATE-ACTIVATED T LYM;
ENSG00000169946	TETRALOGY OF FALLOT; DIAPHRAGMATIC HERNIA 3; DIAPHRAGMATIC HERNIA 3; DIAPHRAGMATIC HERNIA 3; DOUBLE-OUTLET RIGHT VENTRICLE; TETRALOGY OF FALLOT; DOUBLE-OUTLET RIGHT VENTRICLE; 46,XY SEX REVERSAL 9; 46,XY SEX REVERSAL 9	603693	RCV000467901;;;RCV000006501; RCV000006502;;;RCV000032713;;;RCV000461090;;;RCV000172841; RCV000006503; RCV000006504;;;RCV000032715; RCV000006505; RCV000032714; RCV000455350;;;RCV000144723;;;RCV000514546;;;RCV000032716; RCV000032717; RCV000144724; RCV000144725	ZINC FINGER PROTEIN, MULTITYPE 2; ZFPM2	FRI; R GATA4, MODULATOR OF
ENSG00000169967		609487		MITOGEN-ACTIVATED PROTEIN KINASE KINASE KINASE 2; MAP3K2	MAP/ERK KINASE KINASE 2; MEKK2
ENSG00000170011		611790		MYOSIN VIIA- AND RAB-INTERACTING PROTEIN; MYRIP	SYNAPTOTAGMIN-LIKE PROTEIN LACKING C2 DOMAINS C; SLAC2C
ENSG00000170017		601662		ACTIVATED LEUKOCYTE CELL ADHESION MOLECULE; ALCAM	CD166
ENSG00000170035		604151		UBIQUITIN-CONJUGATING ENZYME E2E 3; UBE2E3	UBIQUITIN-CONJUGATING E;
ENSG00000170044		615915		ZONA PELLUCIDA-LIKE DOMAIN-CONTAINING PROTEIN 1; ZPLD1
ENSG00000170054		615677		SERPIN PEPTIDASE INHIBITOR, CLADE A, MEMBER 9; SERPINA9	GERMINAL CENTER B-CELL-EXPRESSED T;
ENSG00000170113	SPASTIC PARAPLEGIA 6, AUTOSOMAL DOMINANT	608145	RCV000002628; RCV000002629; RCV000002631;;;RCV000516051; RCV000002631;;;RCV000516051	NONIMPRINTED GENE IN PRADER-WILLI SYNDROME/ANGELMAN SYNDROME CHROMOSOME REGION 1; NIPA1
ENSG00000170142		602916		UBIQUITIN-CONJUGATING ENZYME E2E 1; UBE2E1	UBIQUITIN-CONJUGATING E;
ENSG00000170255		607227		MAS-RELATED G PROTEIN-COUPLED RECEPTOR FAMILY, MEMBER X1; MRGPRX1	MRGX1
ENSG00000170310		604203		SYNTAXIN 8; STX8
ENSG00000170312		116940		CYCLIN-DEPENDENT KINASE 1; CDK1	CELL DIVISION CYCLE 2, G1 TO S;
ENSG00000170345		164810		V-FOS FBJ MURINE OSTEOSARCOMA VIRAL ONCOGENE HOMOLOG; FOS	RUS
ENSG00000170348		605406		TRANSMEMBRANE p24 TRAFFICKING PROTEIN 10; TMED10	TRANSMEMBRANE EMP24 TRANSPORT DOMAIN-CON; ICKING PROTEIN, 21-KD; TMP21
ENSG00000170373		123855		CYSTATIN 1; CST1	CYSTATIN SN
ENSG00000170379		616252		TRPM8 CHANNEL-ASSOCIATED FACTOR 2; TCAF2	FAMILY WITH SEQUENCE SIMILARITY 115,; E SIMILARITY 139, MEMBER A; FAM139A
ENSG00000170381	CHARGE SYNDROME (1 patient); VARIANT OF UNKNOWN SIGNIFICANCE	608166	RCV000002611; RCV000231032;;;RCV000207418	SEMAPHORIN 3E; SEMA3E	SEMAPHORIN H, MOUSE,;
ENSG00000170396		612282		ZINC FINGER PROTEIN 804A; ZNF804A	CHROMOSOME 2 OPEN READING FRAME 10; C2ORF10
ENSG00000170421	CIRRHOSIS, CRYPTOGENIC	148060	RCV000015735;;;RCV000056938;;;RCV000015736; RCV000056936;;;RCV000015737	KERATIN 8, TYPE II; KRT8	CK8; CYK8
ENSG00000170430		156569		METHYLGUANINE-DNA METHYLTRANSFERASE; MGMT
ENSG00000170456		617279		DENN DOMAIN-CONTAINING PROTEIN 5B; DENND5B	RAB6IP-LIKE PROTEIN
ENSG00000170465	PALMOPLANTAR KERATODERMA, FOCAL; PALMOPLANTAR KERATODERMA, FOCAL OR DIFFUSE	612315	RCV000057500;;;RCV000114416; RCV000057499;;;RCV000114417; RCV000255266;;;RCV000114418	KERATIN 6C, TYPE II; KRT6C
ENSG00000170525		605319		6-PHOSPHOFRUCTO-2-KINASE/FRUCTOSE-2,6-BISPHOSPHATASE 3; PFKFB3	FK2
ENSG00000170579		605445		DISCS LARGE-ASSOCIATED PROTEIN 1; DLGAP1	TED PROTEIN 1; SAPAP1
ENSG00000170631		601262		ZINC FINGER PROTEIN 16; ZNF16	ZINC FINGER PROTEIN, KRUPPEL TYPE, 9; KOX9
ENSG00000170634		102595		ACYLPHOSPHATASE 2, MUSCLE TYPE; ACYP2	ACYLPHOSPHATASE, MUSCLE; ACYP
ENSG00000170745		603888		POTASSIUM CHANNEL, VOLTAGE-GATED, DELAYED-RECTIFIER, SUBFAMILY S, MEMBER 3; KCNS3	VOLTAGE-GATED POTASSIUM CHANNEL 9.3; KV9.3
ENSG00000170776		604686		A-KINASE ANCHOR PROTEIN 13; AKAP13
ENSG00000170779		612270		CELL DIVISION CYCLE-ASSOCIATED PROTEIN 4; CDCA4	HEMATOPOIETIC PROGENITOR PROTEIN; HEPP
ENSG00000170788		615154		DPY30 DOMAIN-CONTAINING PROTEIN 1; DYDC1
ENSG00000170819	CATARACT 12, MULTIPLE TYPES	603212	RCV000056969;;;RCV000006961; RCV000006962;;;RCV000056968	BEADED FILAMENT STRUCTURAL PROTEIN 2; BFSP2	BEADED FILAMENT STRUCTU;
ENSG00000170835	MATURITY-ONSET DIABETES OF THE YOUNG, TYPE 8, WITH EXOCRINE DYSFUNCTION; VARIANT OF UNKNOWN SIGNIFICANCE	114840	RCV000019166; RCV000019167; RCV000054821	CARBOXYL-ESTER LIPASE; CEL	CARBOX; LIPASE; BSDL
ENSG00000170848		176395		PREGNANCY-SPECIFIC BETA-1-GLYCOPROTEIN 6; PSG6
ENSG00000170881		603046		RING FINGER PROTEIN 139; RNF139	TRANSLOCATION IN RENAL CARCINOMA ON ; NCER ASSOCIATED 1; HRCA1
ENSG00000170889		603631		RIBOSOMAL PROTEIN S9; RPS9
ENSG00000170921		615047		TETRATRICOPEPTIDE REPEAT-, ANKYRIN REPEAT-, AND COILED-COIL-CONTAINING PROTEIN 2; TANC2	KIAA1636
ENSG00000170946		611072		DNAJ/HSP40 HOMOLOG, SUBFAMILY C, MEMBER 24; DNAJC24	DPH4, S. CEREVISIAE, HOMOLOG OF; DPH4
ENSG00000170959		608062		DOUBLECORTIN DOMAIN-CONTAINING PROTEIN 1; DCDC1
ENSG00000170961		601636		HYALURONAN SYNTHASE 2; HAS2
ENSG00000170962		609673		PLATELET-DERIVED GROWTH FACTOR D; PDGFD	SPINAL CORD-DERIVED GROWT; TH FACTOR; IEGF
ENSG00000171055		604826		FASCICULATION AND ELONGATION PROTEIN ZETA 2; FEZ2	FASCICULATION AND ELONGATION PROTEIN ZYGIN II
ENSG00000171056		612202		SRY-BOX 7; SOX7
ENSG00000171094	NEUROBLASTOMA, SUSCEPTIBILITY TO, 3	105590	RCV000440978;;;RCV000423720;;;RCV000019709;;;RCV000432041; RCV000019710;;;RCV000438595;;;RCV000421391; RCV000019711;;;RCV000422453;;;RCV000427890; RCV000019712;;;RCV000439097	ANAPLASTIC LYMPHOMA KINASE; ALK
ENSG00000171132	VARIANT OF UNKNOWN SIGNIFICANCE	176975	RCV000523596	PROTEIN KINASE C, EPSILON; PRKCE	PKCE
ENSG00000171148		602945		TRANSCRIPTIONAL ADAPTOR 3; TADA3	TRANSCRIPTIONAL ADAP; G OF; ADA3
ENSG00000171208		607974		NEUROPILIN- AND TOLLOID-LIKE 2; NETO2
ENSG00000171262		616142		FAMILY WITH SEQUENCE SIMILARITY 98, MEMBER B; FAM98B
ENSG00000171320	ROBERTS SYNDROME; SC PHOCOMELIA SYNDROME; SC PHOCOMELIA SYNDROME; SC PHOCOMELIA SYNDROME; SC PHOCOMELIA SYNDROME	609353	RCV000001805; RCV000001806; RCV000001807; RCV000001808; RCV000001809; RCV000001810; RCV000593748;;;RCV000020409	ESTABLISHMENT OF COHESION 1, S. CEREVISIAE, HOMOLOG OF, 2; ESCO2	ECO1, S. CEREVIS; R ORTHOLOG 2; EFO2
ENSG00000171403	PALMOPLANTAR KERATODERMA, EPIDERMOLYTIC; PALMOPLANTAR KERATODERMA, EPIDERMOLYTIC, WITH KNUCKLE PADS; PALMOPLANTAR KERATODERMA, EPIDERMOLYTIC, WITH KNUCKLE PADS	607606	RCV000003133;;;RCV000003132;;;RCV000626629;;;RCV000056465; RCV000003134;;;RCV000056472; RCV000003135;;;RCV000056460; RCV000003136;;;RCV000056463; RCV000003137;;;RCV000622692;;;RCV000056466; RCV000003138;;;RCV000056453; RCV000003139;;;RCV000056461; RCV000056469;;;RCV000003140; RCV000056457;;;RCV000003141; RCV000003142;;;RCV000056455; RCV000003143;;;RCV000056471; RCV000003144;;;RCV000056458; RCV000…	KERATIN 9, TYPE I; KRT9
ENSG00000171431		608218		KERATIN 20, TYPE I; KRT20	MOLOG OF; KRT21
ENSG00000171502		610025		COLLAGEN, TYPE XXIV, ALPHA-1; COL24A1
ENSG00000171587		602523		DOWN SYNDROME CELL ADHESION MOLECULE; DSCAM
ENSG00000171608	IMMUNODEFICIENCY 14	602839	RCV000076908;;;RCV000507954;;;RCV000224521; RCV000119275; RCV000119276; RCV000119277	PHOSPHATIDYLINOSITOL 3-KINASE, CATALYTIC, DELTA; PIK3CD	PHOSPHATIDYLINOSITOL 3-KINASE, CATALY;
ENSG00000171681		613644		ACTIVATING TRANSCRIPTION FACTOR 7-INTERACTING PROTEIN; ATF7IP	ATF7-I;
ENSG00000171714	GNATHODIAPHYSEAL DYSPLASIA; MUSCULAR DYSTROPHY, LIMB-GIRDLE, TYPE 2L; MIYOSHI MUSCULAR DYSTROPHY 3; MUSCULAR DYSTROPHY, LIMB-GIRDLE, TYPE 2L; MIYOSHI MUSCULAR DYSTROPHY 3; MUSCULAR DYSTROPHY, LIMB-GIRDLE, TYPE 2L; MUSCULAR DYSTROPHY, LIMB-GIRDLE, TYPE 2L; GNATHODIAPHYSEAL DYSPLASIA	608662	RCV000002244;;;RCV000128765; RCV000128766;;;RCV000002245; RCV000082843;;;RCV000002246;;;RCV000174627; RCV000082844;;;RCV000002247;;;RCV000002248;;;RCV000414931;;;RCV000627781;;;RCV000627021;;;RCV000200720; RCV000180402;;;RCV000627782;;;RCV000002249;;;RCV000369126;;;RCV000082853; RCV000032966;;;RCV000128778;;;RCV000002250; RCV000032967;;;RCV000032968; RCV000128779;;;RCV000032554; RCV000054502	ANOCTAMIN 5; ANO5	TRANSMEMBRANE PR;
ENSG00000171723	MOLYBDENUM COFACTOR DEFICIENCY, COMPLEMENTATION GROUP C; VARIANT OF UNKNOWN SIGNIFICANCE; MOLYBDENUM COFACTOR DEFICIENCY, COMPLEMENTATION GROUP C	603930	RCV000006336; RCV000006337;;;RCV000031964; RCV000074361	GEPHYRIN; GPHN
ENSG00000171735	CEREBELLAR ATAXIA, NONPROGRESSIVE, WITH MENTAL RETARDATION	611501	RCV000030683; RCV000030684; RCV000030685	CALMODULIN-BINDING TRANSCRIPTION ACTIVATOR 1; CAMTA1	KIAA0833
ENSG00000171772	PREMATURE OVARIAN FAILURE 12 (1 family); SPERMATOGENIC FAILURE 15 (1 family)	611486	RCV000211464; RCV000211704	SYNAPTONEMAL COMPLEX CENTRAL ELEMENT PROTEIN 1; SYCE1
ENSG00000171792		614085		RAD9-, RAD1-, AND HUS1-INTERACTING NUCLEAR ORPHAN 1; RHNO1	READING FRAME 32; C12ORF32
ENSG00000171794		604130		UNDIFFERENTIATED EMBRYONIC CELL TRANSCRIPTION FACTOR 1; UTF1
ENSG00000171798		616237		KINASE NONCATALYTIC C-LOBE DOMAIN-CONTAINING PROTEIN 1; KNDC1	KIND-CO;
ENSG00000171823		609081		F-BOX AND LEUCINE-RICH REPEAT PROTEIN 14; FBXL14	FBL14
ENSG00000171840		607297		NERVE INJURY-INDUCED PROTEIN 2; NINJ2	NINJURIN 2
ENSG00000171853	ENCEPHALOPATHY, PROGRESSIVE, EARLY-ONSET, WITH BRAIN ATROPHY AND SPASTICITY	614139	RCV000505545; RCV000496091;;;RCV000505613; RCV000505655;;;RCV000496094	TRAFFICKING PROTEIN PARTICLE COMPLEX, SUBUNIT 12; TRAPPC12	TETRATRICOPEPTIDE REPEAT DOMAIN-CONTAINING PROTEIN 15; TTC15
ENSG00000171862	COWDEN SYNDROME 1; LHERMITTE-DUCLOS DISEASE; COWDEN SYNDROME 1; COWDEN SYNDROME 1; COWDEN SYNDROME 1; COWDEN SYNDROME 1; ENDOMETRIAL CARCINOMA; COWDEN SYNDROME 1; COWDEN SYNDROME 1; COWDEN SYNDROME 1; COWDEN SYNDROME 1; COWDEN SYNDROME 1; COWDEN SYNDROME 1; COWDEN SYNDROME 1; COWDEN SYNDROME 1; COWDEN SYNDROME 1; PROSTATE CANCER, SOMATIC; PROSTATE CANCER, SOMATIC; LHERMITTE-DUCLOS DISEASE; COWDEN…	601728	RCV000008255;;;RCV000413815;;;RCV000490577; RCV000477737;;;RCV000128455;;;RCV000434092;;;RCV000506365;;;RCV000212882;;;RCV000436969;;;RCV000444248;;;RCV000008256;;;RCV000162649;;;RCV000427583; RCV000008258; RCV000008259; RCV000008260;;;RCV000518927; RCV000485809;;;RCV000008261; RCV000132187;;;RCV000078615;;;RCV000443514;;;RCV000008265;;;RCV000424529;;;RCV000506163;;;RCV000199099;;;RCV000008263; R…	PHOSPHATASE AND TENSIN HOMOLOG; PTEN	SIN HOMOLOG DELETED ON CHROMOSOME 10
ENSG00000171863	DIAMOND-BLACKFAN ANEMIA 8	603658	RCV000006525; RCV000412538	RIBOSOMAL PROTEIN S7; RPS7
ENSG00000171865	PROGRESSIVE EXTERNAL OPHTHALMOPLEGIA WITH MITOCHONDRIAL DNA DELETIONS, AUTOSOMAL RECESSIVE 2	604123	RCV000412621; RCV000412498; RCV000412557	RIBONUCLEASE H1; RNASEH1	H1RNA
ENSG00000172155		612606		LATE CORNIFIED ENVELOPE PROTEIN 1D; LCE1D	LATE ENVELOPE PROTEIN 4; LEP4
ENSG00000172171		616422		TRANSCRIPTION ELONGATION FACTOR, MITOCHONDRIAL; TEFM	CHROMOSOME 17 OPEN READING FRAME 42; C17ORF42
ENSG00000172175	IMMUNODEFICIENCY 12	604860	RCV000056326; RCV000114994	MUCOSA-ASSOCIATED LYMPHOID TISSUE LYMPHOMA TRANSLOCATION GENE 1; MALT1
ENSG00000172215		605163		CHEMOKINE, CXC MOTIF, RECEPTOR 6; CXCR6	G PROTEIN-COUPLED RECEP;
ENSG00000172236		191080		TRYPTASE, ALPHA/BETA-1; TPSAB1	MAST CELL PROTEASE 7; MCP7
ENSG00000172250		607979		SERINE HYDROLASE-LIKE; SERHL
ENSG00000172260		613173		NEURONAL GROWTH REGULATOR 1; NEGR1	KINDRED OF IgLON: KILON
ENSG00000172264		611567		MACRO DOMAIN-CONTAINING 2; MACROD2	CHROMOSOME 20 OPEN READING FRAME 133; C20ORF133
ENSG00000172296		611120		SERINE PALMITOYLTRANSFERASE, LONG-CHAIN BASE SUBUNIT 3; SPTLC3
ENSG00000172361	HETEROTAXY, VISCERAL, 6, AUTOSOMAL	614759	RCV000030691; RCV000190555	COILED-COIL DOMAIN-CONTAINING PROTEIN 11; CCDC11
ENSG00000172456		611370		FGGY CARBOHYDRATE KINASE DOMAIN-CONTAINING PROTEIN; FGGY	FLJ10986
ENSG00000172482	HYPEROXALURIA, PRIMARY, TYPE I; RECLASSIFIED - ALANINE-GLYOXYLATE AMINOTRANSFERASE POLYMORPHISM; HYPEROXALURIA, PRIMARY, TYPE I; HYPEROXALURIA, PRIMARY, TYPE I; HYPEROXALURIA, PRIMARY, TYPE I; HYPEROXALURIA, PRIMARY, TYPE I; HYPEROXALURIA, PRIMARY, TYPE I; HYPEROXALURIA, PRIMARY, TYPE I; HYPEROXALURIA, PRIMARY, TYPE I; HYPEROXALURIA, PRIMARY, TYPE I; MOVED TO 604285.0002; HYPEROXALURIA, PRIMARY, …	604285	RCV000005994;;;RCV000420710; RCV000173049;;;RCV000589490;;;RCV000005995;;;RCV000432954;;;RCV000290977;;;RCV000587789;;;RCV000032681; RCV000005996; RCV000005997; RCV000005998;;;RCV000662315; RCV000005999; RCV000006000;;;RCV000586265;;;RCV000662316; RCV000006001; RCV000006002; RCV000006003; RCV000006004; RCV000589490;;;RCV000432954;;;RCV000032681; RCV000032682;;;RCV000247828;;;RCV000389779; RCV0000…	ALANINE-GLYOXYLATE AMINOTRANSFERASE; AGXT	NOTRANSFERASE; SPT; SPAT
ENSG00000172530		611564		BTG3-ASSOCIATED NUCLEAR PROTEIN; BANP	SCAFFOLD/MATRIX-ASSOCIATED REGION 1; SMAR1
ENSG00000172554		608715		SYNTROPHIN, GAMMA-2; SNTG2	SYN5
ENSG00000172572	HYPERTENSION AND BRACHYDACTYLY SYNDROME	123805	RCV000173038; RCV000173039; RCV000173040; RCV000173041; RCV000173042; RCV000173043	PHOSPHODIESTERASE 3A, cGMP-INHIBITED; PDE3A	cAMP PHOSPHODIESTERASE, MYOCARDIAL cGMP-INHIBITED
ENSG00000172724		602227		CHEMOKINE, CC MOTIF, LIGAND 19; CCL19	SMALL INDUCIBLE CYTOKINE SUBFAMILY A,;
ENSG00000172728		616931		FUCOSYLTRANSFERASE 10; FUT10	FUCTX
ENSG00000172890		608285		NAD SYNTHETASE 1; NADSYN1
ENSG00000172915		604889		NEUROBEACHIN; NBEA
ENSG00000172927		605625		MYELOMA OVEREXPRESSED GENE; MYEOV
ENSG00000172965		617144		MICRO RNA 4435-2 HOST GENE, NONCODING; MIR4435-2HG	M; OR OF BIM-INDUCED DEATH
ENSG00000172986		613322		GLUCOSIDE XYLOSYLTRANSFERASE 2; GXYLT2	GLYCOSYLTRANSFERASE 8 DOMAIN-CONTAINING PROTEIN 4; GLT8D4
ENSG00000172987	UROFACIAL SYNDROME 1	613469	RCV000000103; RCV000000104; RCV000000105; RCV000000106; RCV000000107; RCV000000108; RCV000000109; RCV000000110; RCV000054516	HEPARANASE 2; HPSE2	HPA2
ENSG00000172995		605488		CYCLIC AMP-REGULATED PHOSPHOPROTEIN, 21-KD; ARPP21	cAMP-REGULATED PHO; ULIN SIGNALING; RCS
ENSG00000173020		109635		BETA-ADRENERGIC RECEPTOR KINASE 1; ADRBK1	RECEPTOR KINASE 2; GRK2
ENSG00000173068		608669		BASONUCLIN 2; BNC2
ENSG00000173110		140555		HEAT-SHOCK 70-KD PROTEIN 6; HSPA6	HSP70B-PRIME
ENSG00000173145		610769		NUCLEOLAR COMPLEX-ASSOCIATED PROTEIN 3, S. CEREVISIAE, HOMOLOG OF; NOC3L	FACTOR FOR ADIPOCYTE DIFFERENTIATION 24; FAD24
ENSG00000173157		611681		A DISINTEGRIN-LIKE AND METALLOPROTEINASE WITH THROMBOSPONDIN TYPE 1 MOTIF, 20; ADAMTS20
ENSG00000173171		600605		METAXIN 1; MTX1
ENSG00000173226	SENIOR-LOKEN SYNDROME 5	609237	RCV000230781;;;RCV000505099;;;RCV000001904; RCV000001905;;;RCV000505085; RCV000001906; RCV000001907; RCV000001908; RCV000023755; RCV000023756; RCV000023757; RCV000504719;;;RCV000023758;;;RCV000462160	IQ MOTIF-CONTAINING PROTEIN B1; IQCB1	NEP;
ENSG00000173230		602500		GOLGI AUTOANTIGEN, GOLGIN SUBFAMILY B, 1; GOLGB1
ENSG00000173262		611039		SOLUTE CARRIER FAMILY 2 (FACILITATED GLUCOSE TRANSPORTER), MEMBER 14; SLC2A14	GLUCOSE TRANSPORTER 14; GLUT14
ENSG00000173273		603303		TRF1-INTERACTING, ANKYRIN-RELATED ADP-RIBOSE POLYMERASE; TNKS	TANKYRASE 1
ENSG00000173402	MUSCULAR DYSTROPHY-DYSTROGLYCANOPATHY (LIMB-GIRDLE), TYPE C, 9; MUSCULAR DYSTROPHY-DYSTROGLYCANOPATHY (CONGENITAL WITH BRAIN AND EYE ANOMALIES), TYPE A, 9; MUSCULAR DYSTROPHY-DYSTROGLYCANOPATHY (CONGENITAL WITH BRAIN AND EYE ANOMALIES), TYPE A, 9	128239	RCV000022532;;;RCV000024453; RCV000190545; RCV000556875;;;RCV000190546;;;RCV000335532; RCV000190547; RCV000190548	DYSTROPHIN-ASSOCIATED GLYCOPROTEIN 1; DAG1	NR
ENSG00000173436		616574		MITOCHONDRIAL INNER MEMBRANE ORGANIZING SYSTEM PROTEIN 1; MINOS1	EADING FRAME 51; C1ORF51
ENSG00000173517		614248		PSEUDOPODIUM-ENRICHED ATYPICAL KINASE 1
ENSG00000173530		603614		TUMOR NECROSIS FACTOR RECEPTOR SUPERFAMILY, MEMBER 10D; TNFRSF10D	DECO; A TRUNCATED DEATH DOMAIN; TRUNDD
ENSG00000173546		601172		CHONDROITIN SULFATE PROTEOGLYCAN 4; CSPG4	CHONDROITIN SULFATE PROTEOGLYCAN, MELANOMA-ASSOC; PROTEOGLYCAN NG2, RAT, HOMOLOG OF; NG2
ENSG00000173572		609660		NLR FAMILY, PYRIN DOMAIN-CONTAINING 13; NLRP13	NACHT DOMAIN-, LEUCINE-RICH REPEAT-, AND PYD-CONTAINING ;
ENSG00000173575	EPILEPTIC ENCEPHALOPATHY, CHILDHOOD-ONSET	602119	RCV000054507; RCV000054508; RCV000054509; RCV000054510; RCV000054511; RCV000054512; RCV000077771;;;RCV000623164; RCV000077772; RCV000077773;;;RCV000260224	CHROMODOMAIN HELICASE DNA-BINDING PROTEIN 2; CHD2
ENSG00000173726		601848		TRANSLOCASE OF OUTER MITOCHONDRIAL MEMBRANE 20, S. CEREVISIAE, HOMOLOG OF; TOMM20
ENSG00000173762		186820		T-CELL ANTIGEN CD7; CD7	Tp41
ENSG00000173769		614412		TESTIS- AND OVARY-SPECIFIC PAZ DOMAIN-CONTAINING PROTEIN 1; TOPAZ1	CHROMOSOME 3 OPEN READING FRAME 77; C3ORF77
ENSG00000173838		613337		MEMBRANE-ASSOCIATED RING-CH FINGER PROTEIN 10; MARCH10	MARCH X
ENSG00000174021		600874		GUANINE NUCLEOTIDE-BINDING PROTEIN, GAMMA-5; GNG5	G PROTEIN GAMMA-5 SUBUNIT
ENSG00000174032		610793		SOLUTE CARRIER FAMILY 25 (MITOCHONDRIAL CARRIER, KIDNEY), MEMBER 30; SLC25A30	KIDNEY MITOCHONDRIAL CARRIER PROTEIN 1; KMCP1
ENSG00000174175	SELECTIN P POLYMORPHISM	173610	RCV000014482; RCV000014483	SELECTIN P; SELP	PLATELET ALPHA-GRANUL;
ENSG00000174332		610378		GLIS FAMILY ZINC FINGER PROTEIN 1; GLIS1	GLI-SIMILAR PROTEIN 1
ENSG00000174348		608661		PODOCAN; PODN
ENSG00000174469	CORTICAL DYSPLASIA-FOCAL EPILEPSY SYNDROME; AUTISM, SUSCEPTIBILITY TO, 15; AUTISM, SUSCEPTIBILITY TO, 15; AUTISM, SUSCEPTIBILITY TO, 15; PITT-HOPKINS-LIKE SYNDROME 1; PITT-HOPKINS-LIKE SYNDROME 1; PITT-HOPKINS-LIKE SYNDROME 1; PITT-HOPKINS-LIKE SYNDROME 1; PITT-HOPKINS-LIKE SYNDROME 1; PITT-HOPKINS-LIKE SYNDROME 1; PITT-HOPKINS-LIKE SYNDROME 1; PITT-HOPKINS-LIKE SYNDROME 1; PITT-HOPKINS-LIKE SYND…	604569	RCV000005825;;;RCV000255180; RCV000005826; RCV000005827; RCV000005828;;;RCV000467303;;;RCV000187213; RCV000005829; RCV000005830;;;RCV000187170; RCV000005831; RCV000505263; RCV000505265; RCV000505261; RCV000505264; RCV000505266; RCV000505262	CONTACTIN-ASSOCIATED PROTEIN-LIKE 2; CNTNAP2	CONTACTIN-ASSOCIATED; HILA, HOMOLOG OF; NRXN4
ENSG00000174482		609793		LEUCINE-RICH REPEAT- AND Ig DOMAIN-CONTAINING NOGO RECEPTOR-INTERACTING PROTEIN 2; LINGO2	LEUCINE-RICH REPEAT PROTEIN, NE; NEURONAL PROTEIN 3; LERN3
ENSG00000174844		603340		DYNEIN, AXONEMAL, HEAVY CHAIN 12; DNAH12
ENSG00000174891		613352		ARGININE/SERINE-RICH COILED-COIL PROTEIN 1; RSRC1	SR-RELATED PROTEIN, 53-KD; SRRP53
ENSG00000174915		612793		PHOSPHATIDYLSERINE SYNTHASE 2; PTDSS2	PSS2
ENSG00000174945		615168		ARCHAELYSIN FAMILY METALLOPEPTIDASE 1; AMZ1
ENSG00000175073		611745		VCP/p47 COMPLEX-INTERACTING PROTEIN 1; VCPIP1	VCP/p47 COMPLEX-INTERACTING PROTEI;
ENSG00000175093		611660		SPRY DOMAIN- AND SOCS BOX-CONTAINING 4; SPSB4	SPRY DOMAIN-CONTAINING SOCS BOX PROTEIN 4; SSB4
ENSG00000175110	COMBINED OXIDATIVE PHOSPHORYLATION DEFICIENCY 5; OVARIAN DYSGENESIS 7; OVARIAN DYSGENESIS 7	605810	RCV000005019; RCV000023481	MITOCHONDRIAL RIBOSOMAL PROTEIN S22; MRPS22	CHROMOSOME 3 OPEN READING FRAME 5; C3ORF5
ENSG00000175115	SCHUSS-HOEIJMAKERS SYNDROME	607492	RCV000190758;;;RCV000429725;;;RCV000032781;;;RCV000210719	PHOSPHOFURIN ACIDIC CLUSTER SORTING PROTEIN 1; PACS1
ENSG00000175161		609938		CELL ADHESION MOLECULE 2; CADM2	IMMUNOGLOBULIN SUPERFAMILY,; 3; NECL3
ENSG00000175164	ABO BLOOD GROUP SYSTEM, O PHENOTYPE; ABO BLOOD GROUP SYSTEM, A/B POLYMORPHISM; ABO BLOOD GROUP SYSTEM, A2 PHENOTYPE; ABO BLOOD GROUP SYSTEM, CIS-AB PHENOTYPE; ABO BLOOD GROUP SYSTEM, B(A) PHENOTYPE	110300	RCV000019309; RCV000019310; RCV000019311; RCV000019312; RCV000019313	ABO GLYCOSYLTRANSFERASE; ABO	ABO HISTO-BLOOD GROUP GLYCOSYLTRANSFERASES
ENSG00000175193	VARIANT OF UNKNOWN SIGNIFICANCE	607858	RCV000202343	PRESENILIN-ASSOCIATED RHOMBOID-LIKE PROTEIN; PARL
ENSG00000175213	EXUDATIVE VITREORETINOPATHY 6 (1 family); VARIANT OF UNKNOWN SIGNIFICANCE; RETINITIS PIGMENTOSA 72; RETINITIS PIGMENTOSA 72	616454	RCV000186509; RCV000186510; RCV000186511; RCV000186512	ZINC FINGER PROTEIN 408; ZNF408
ENSG00000175221		604062		MEDIATOR COMPLEX SUBUNIT 16; MED16	THYROID HORMONE RECEPTOR-ASSOCIATED; INTERACTING PROTEIN, 92-KD; DRIP92
ENSG00000175224		615088		AUTOPHAGY 13, S. CEREVISIAE, HOMOLOG OF; ATG13
ENSG00000175265		616180		GOLGIN A8 FAMILY, MEMBER A; GOLGA8A	KIAA0855
ENSG00000175344		118511		CHOLINERGIC RECEPTOR, NEURONAL NICOTINIC, ALPHA POLYPEPTIDE 7; CHRNA7	ACETYLCHOLINE RECEPTOR, NEURONAL NICOTINIC, ALPHA-7 SUBUNIT
ENSG00000175445	LIPOPROTEIN LIPASE DEFICIENCY; LIPOPROTEIN LIPASE POLYMORPHISM; LIPOPROTEIN LIPASE DEFICIENCY; LIPOPROTEIN LIPASE DEFICIENCY; LIPOPROTEIN LIPASE DEFICIENCY; LIPOPROTEIN LIPASE DEFICIENCY; LIPOPROTEIN LIPASE DEFICIENCY; LIPOPROTEIN LIPASE DEFICIENCY; LIPOPROTEIN LIPASE DEFICIENCY; REMOVED FROM DATABASE; LIPOPROTEIN LIPASE DEFICIENCY; LIPOPROTEIN LIPASE DEFICIENCY; LIPOPROTEIN LIPASE DEFICIENCY; LI…	609708	RCV000001583; RCV000001586;;;RCV000521241; RCV000001584; RCV000001585; RCV000001587; RCV000001588; RCV000001589; RCV000001590; RCV000001591; RCV000001593; RCV000001594;;;RCV000497435; RCV000001596; RCV000001597; RCV000001598;;;RCV000385586; RCV000001599; RCV000001600; RCV000001601; RCV000001592; RCV000001602;;;RCV000001603; RCV000001604; RCV000001605; RCV000001606; RCV000001607; RCV000001608; RCV…	LIPOPROTEIN LIPASE; LPL
ENSG00000175497		608209		DIPEPTIDYL PEPTIDASE X; DPP10	DIPEPTIDYL PEPTIDASE IV-RELATE;
ENSG00000175581		611853		MITOCHONDRIAL RIBOSOMAL PROTEIN L48; MRPL48
ENSG00000175582		179513		RAS-ASSOCIATED PROTEIN RAB6A; RAB6A	RAS-ASSOCIATED PROTEIN RAB6; RAB6
ENSG00000175591		600041		PURINERGIC RECEPTOR P2Y, G PROTEIN-COUPLED, 2; P2RY2	PURINOCEPTOR; PTOR; P2UR
ENSG00000175600	GLUTARIC ACIDURIA III	609187	RCV000413225;;;RCV000001923; RCV000001924; RCV000001925	SUCCINYL-CoA:GLUTARATE-CoA TRANSFERASE; SUGCT	CHROMOSOME 7 OPEN READING FRAME 10; C7ORF10
ENSG00000175606	MITOCHONDRIAL COMPLEX V (ATP SYNTHASE) DEFICIENCY, NUCLEAR TYPE 2	612418	RCV000000570;;;RCV000390940; RCV000000571; RCV000023947; RCV000023948; RCV000023949	TRANSMEMBRANE PROTEIN 70; TMEM70
ENSG00000175711		615337		BETA-1,3-N-ACETYLGLUCOSAMINYLTRANSFERASE-LIKE 1; B3GNTL1
ENSG00000175727		608090		MLX-INTERACTING PROTEIN; MLXIP	MONDO FAMILY;
ENSG00000175785		613851		PROLINE-RICH MEMBRANE ANCHOR 1; PRIMA1	PRIMA
ENSG00000175792		603449		RUVB, E. COLI, HOMOLOG-LIKE 1; RUVBL1	NUCLEAR MATRIX P; IC PROTEIN, 54-KD; ECP54
ENSG00000175866		605475		BAI1-ASSOCIATED PROTEIN 2; BAIAP2	INSULIN RECEPTOR SUBSTRATE p53; IRSP53
ENSG00000175894	DEAFNESS, AUTOSOMAL RECESSIVE 98 (1 family)	612920	RCV000030851	THROMBOSPONDIN-TYPE LAMININ G DOMAIN AND EAR REPEATS; TSPEAR	CHROMOSOME 21 OPEN READING FRAME 29; C21ORF29
ENSG00000176058	DEAFNESS, AUTOSOMAL RECESSIVE 79	613354	RCV000000157; RCV000000158; RCV000000159; RCV000000160; RCV000000161	TAPERIN; TPRN	CHROMOSOME 9 OPEN READING FRAME 75; C9ORF75
ENSG00000176095		606991		INOSITOL HEXAPHOSPHATE KINASE 1; IHPK1
ENSG00000176101		610882		SJOGREN SYNDROME NUCLEAR AUTOANTIGEN 1; SSNA1	NUCLEAR AUTOANTIGEN, 14-KD; NA14
ENSG00000176165	RETT SYNDROME, CONGENITAL VARIANT	164874	RCV000014881; RCV000014882; RCV000014883; RCV000014884; RCV000014885; RCV000014886; RCV000022691	FORKHEAD BOX G1; FOXG1	FORKHE;
ENSG00000176204		610870		LEUCINE-RICH REPEAT TRANSMEMBRANE PROTEIN 4; LRRTM4
ENSG00000176208		609534		ATPase FAMILY, AAA DOMAIN-CONTAINING, MEMBER 5; ATAD5	CHROMOSOME 17 OPEN READING ;
ENSG00000176248		606946		ANAPHASE-PROMOTING COMPLEX, SUBUNIT 2; ANAPC2
ENSG00000176399		614803		DOUBLESEX- AND MAB3-RELATED TRANSCRIPTION FACTOR A1; DMRTA1	DMRT4
ENSG00000176406		606630		PROTEIN REGULATING SYNAPTIC MEMBRANE EXOCYTOSIS 2; RIMS2	RAB3A-INTERACTIN;
ENSG00000176438		610861		SPECTRIN REPEAT-CONTAINING NUCLEAR ENVELOPE PROTEIN 3; SYNE3	NUCLEAR ENVELOPE SPECTRIN REPEA; READING FRAME 49; C14ORF49
ENSG00000176473		618059		WD REPEAT-CONTAINING PROTEIN 25; WDR25
ENSG00000176476		613374		COILED-COIL DOMAIN-CONTAINING PROTEIN 101; CCDC101	STAF36
ENSG00000176485		613867		PHOSPHOLIPASE A2, GROUP XVI; PLA2G16	HRAS-LIKE SUPPRESSOR;
ENSG00000176623		611871		FAMILY WITH SEQUENCE SIMILARITY 82, MEMBER B; FAM82B	REGULATOR OF MICROTUBULE DYNAMICS 1; RMD1
ENSG00000176658		606539		MYOSIN ID; MYO1D	KIAA0727
ENSG00000176715	COMBINED MALONIC AND METHYLMALONIC ACIDURIA	614245	RCV000024130;;;RCV000185751; RCV000024131; RCV000185748;;;RCV000291855;;;RCV000024132; RCV000024133; RCV000024134; RCV000024135; RCV000024136; RCV000024137; RCV000024138	ACYL-CoA SYNTHETASE FAMILY, MEMBER 3; ACSF3
ENSG00000176771		608789		NCK-ASSOCIATED PROTEIN 5; NCKAP5	NAP5
ENSG00000176845		616241		METEORIN-LIKE PROTEIN; METRNL	SUBFATIN
ENSG00000176884	NEURODEVELOPMENTAL DISORDER WITHOUT HYPERKINETIC MOVEMENTS OR SEIZURES, AUTOSOMAL DOMINANT; NEURODEVELOPMENTAL DISORDER WITHOUT HYPERKINETIC MOVEMENTS WITH SEIZURES, AUTOSOMAL DOMINANT; NEURODEVELOPMENTAL DISORDER WITH HYPERKINETIC MOVEMENTS AND SEIZURES, AUTOSOMAL DOMINANT; NEURODEVELOPMENTAL DISORDER WITH HYPERKINETIC MOVEMENTS AND SEIZURES, AUTOSOMAL DOMINANT; NEURODEVELOPMENTAL DISORDER WITH …	138249	RCV000022577; RCV000022578; RCV000576882; RCV000576888; RCV000576877; RCV000576881; RCV000576887; RCV000576876; RCV000576885; RCV000576889;;;RCV000210389; RCV000576875; RCV000479068;;;RCV000191091;;;RCV000622498	GLUTAMATE RECEPTOR, IONOTROPIC, N-METHYL-D-ASPARTATE, SUBUNIT 1; GRIN1	N-METHYL-D-ASPARTATE RECEPTOR CHANNEL, SUBU;
ENSG00000176945		610360		MUCIN 20, CELL SURFACE-ASSOCIATED; MUC20
ENSG00000177076		613492		ALKALINE CERAMIDASE 2; ACER2
ENSG00000177103		611782		DOWN SYNDROME CELL ADHESION MOLECULE-LIKE 1; DSCAML1
ENSG00000177125		611692		ZINC FINGER- AND BTB DOMAIN-CONTAINING PROTEIN 34; ZBTB34	KIAA1993
ENSG00000177182		611292		CLAVESIN 1; CLVS1	CLATHRIN VESICLE-ASSOCIAT; YDE-BINDING PROTEIN-LIKE; CRALBPL
ENSG00000177200		616936		CHROMODOMAIN HELICASE DNA-BINDING PROTEIN 9; CHD9	CHROMATIN-RELATED MESENCHYMA;
ENSG00000177374		603825		HYPERMETHYLATED IN CANCER 1; HIC1
ENSG00000177380		603144		PROTEIN-TYROSINE PHOSPHATASE, RECEPTOR-TYPE, F POLYPEPTIDE-INTERACTING PROTEIN ALPHA 3; PPFIA3	PTPRF-INTERACTI;
ENSG00000177398		613859		UROMODULIN-LIKE 1; UMODL1
ENSG00000177565	MENTAL RETARDATION, AUTOSOMAL DOMINANT 41; PIERPONT SYNDROME	608628	RCV000171553; RCV000211101; RCV000211115; RCV000211092; RCV000211104	TRANSDUCIN-BETA-LIKE 1 RECEPTOR 1; TBL1XR1
ENSG00000177595		605247		LEUCINE-RICH REPEATS- AND DEATH DOMAIN-CONTAINING PROTEIN; LRDD	p53-INDUCED PROTEIN WITH DEATH DOMAIN; PIDD
ENSG00000177628	GAUCHER DISEASE, TYPE II; GAUCHER DISEASE, TYPE I; GAUCHER DISEASE, TYPE I; GAUCHER DISEASE, TYPE III; GAUCHER DISEASE, TYPE IIIC; GAUCHER DISEASE, TYPE III; GAUCHER DISEASE, TYPE I; GAUCHER DISEASE, TYPE I; GAUCHER DISEASE, TYPE I; GAUCHER DISEASE, TYPE I; GAUCHER DISEASE, TYPE I; GAUCHER DISEASE, TYPE III; GAUCHER DISEASE, TYPE I; GAUCHER DISEASE, TYPE I; GAUCHER DISEASE, TYPE I; GAUCHER DISEAS…	606463	RCV000004510;;;RCV000004536;;;RCV000004513;;;RCV000004535;;;RCV000413257;;;RCV000004512;;;RCV000004534;;;RCV000004511;;;RCV000004533;;;RCV000020150;;;RCV000626625;;;RCV000225393;;;RCV000225500;;;RCV000004509; RCV000004514; RCV000396221;;;RCV000414782;;;RCV000004517;;;RCV000004516;;;RCV000004515;;;RCV000515439;;;RCV000079336;;;RCV000305321; RCV000004518;;;RCV000020154;;;RCV000004519; RCV000004521;…	GLUCOSIDASE, BETA, ACID; GBA
ENSG00000177674		608729		ANGIOTENSIN II RECEPTOR-ASSOCIATED PROTEIN; AGTRAP	ATRAP
ENSG00000177685		614177		EF-HAND CALCIUM-BINDING DOMAIN-CONTAINING PROTEIN 4A; EFCAB4A	CALCIUM RELEASE-ACTIVATED CALCIUM CHANNEL REGULATOR 2B; CRACR2B
ENSG00000177694		608806		N-ACETYLATED ALPHA-LINKED ACIDIC DIPEPTIDASE-LIKE 2	NAALADL2
ENSG00000177697	NEPHROPATHY WITH PRETIBIAL EPIDERMOLYSIS BULLOSA AND DEAFNESS	602243	RCV000007805	CD151 ANTIGEN; CD151	PLATELET-ENDOTHELIAL CELL TETRASPANI; GEN MER 2; MER2
ENSG00000177707		607147		NECTIN 3; NECTIN3	POLIOVIRUS RECE; -RELATED 3; PVRR3; PRR3
ENSG00000177807	SEIZURES, SENSORINEURAL DEAFNESS, ATAXIA, MENTAL RETARDATION, AND ELECTROLYTE IMBALANCE; DEAFNESS, AUTOSOMAL RECESSIVE 4, WITH ENLARGED VESTIBULAR AQUEDUCT, DIGENIC; DEAFNESS, AUTOSOMAL RECESSIVE 4, WITH ENLARGED VESTIBULAR AQUEDUCT, DIGENIC; SEIZURES, SENSORINEURAL DEAFNESS, ATAXIA, MENTAL RETARDATION, AND ELECTROLYTE IMBALANCE; SEIZURES, SENSORINEURAL DEAFNESS, ATAXIA, MENTAL RETARDATION, AND E…	602208	RCV000007888; RCV000007889; RCV000007890; RCV000007891; RCV000007892; RCV000413534;;;RCV000007893; RCV000007894; RCV000007895; RCV000007896;;;RCV000358648; RCV000023175; RCV000023176; RCV000023177; RCV000034356	POTASSIUM CHANNEL, INWARDLY RECTIFYING, SUBFAMILY J, MEMBER 10; KCNJ10	GLIAL INWARDLY RECTIFYING POTASSIUM CHANNEL Kir4.1
ENSG00000177889		603679		UBIQUITIN-CONJUGATING ENZYME E2N; UBE2N	UBIQUITIN-CONJUGATING ENZYME 13, S. CEREVISIAE, HOMOLOG; A, HOMOLOG OF; UBCHBEN
ENSG00000177917	VARIANT OF UNKNOWN SIGNIFICANCE	616495	RCV000412527	ADP-RIBOSYLATION FACTOR-LIKE 6-INTERACTING PROTEIN 6; ARL6IP6	ARL6-INTERACTING PROTEIN 6; AIP6
ENSG00000177971		612980		IMP3, S. CEREVISIAE, HOMOLOG OF; IMP3	MITOCHONDRIAL RIBOSOMAL SUBUNI;
ENSG00000177990	SPERMATOGENIC FAILURE 9	613893	RCV000024079; RCV000087741; RCV000087742; RCV000087743; RCV000087744; RCV000087745; RCV000087746	DPY19-LIKE 2; DPY19L2
ENSG00000178084		610121		5-HYDROXYTRYPTAMINE RECEPTOR 3C; HTR3C	SEROTONIN 5-HT-3C RECEPTOR
ENSG00000178104		608117		PHOSPHODIESTERASE 4D-INTERACTING PROTEIN; PDE4DIP	MYOMEGALI;
ENSG00000178150		603996		ZINC FINGER PROTEIN 114; ZNF114
ENSG00000178184		608976		PARTITIONING-DEFECTIVE PROTEIN 6, C. ELEGANS, HOMOLOG OF, GAMMA; PARD6G	PAR6-GAMMA
ENSG00000178445	GLYCINE ENCEPHALOPATHY	238300	RCV000012762; RCV000049476; RCV000012764; RCV000449527;;;RCV000012765; RCV000012766; RCV000012767; RCV000012768; RCV000012769;;;RCV000482511; RCV000012770; RCV000012771	GLYCINE DECARBOXYLASE; GLDC	GLYCINE CLEAVAGE SYST; SE
ENSG00000178568	AMYOTROPHIC LATERAL SCLEROSIS 19	600543	RCV000074382;;;RCV000054812; RCV000074383;;;RCV000054813	V-ERB-B2 AVIAN ERYTHROBLASTIC LEUKEMIA VIRAL ONCOGENE HOMOLOG 4; ERBB4	E CELL SURFACE RECEPTOR HER4
ENSG00000178665		616181		ZINC FINGER PROTEIN 713; ZNF713
ENSG00000178882		615927		FAMILY WITH SEQUENCE SIMILARITY 101, MEMBER A; FAM101A	CFM2
ENSG00000178971	CEREBRORETINAL MICROANGIOPATHY WITH CALCIFICATIONS AND CYSTS 1	613129	RCV000456770;;;RCV000485968;;;RCV000023986; RCV000023987;;;RCV000533706; RCV000023988; RCV000023989; RCV000023990; RCV000023993; RCV000255650;;;RCV000023991;;;RCV000233824; RCV000023992; RCV000023994; RCV000023995; RCV000023996; RCV000475703;;;RCV000033248;;;RCV000503047; RCV000033249	CONSERVED TELOMERE MAINTENANCE COMPONENT 1; CTC1	ALPHA ACCESSORY FACTOR, 132-; READING FRAME 68; C17ORF68
ENSG00000179008		617307		CHROMOSOME 14 OPEN READING FRAME 39; C14ORF39	SIX6 OPPOSITE STRAND TRANSCRIPT 1; SIX6OS1
ENSG00000179044		614117		EXOCYST COMPLEX COMPONENT 3-LIKE 1; EXOC3L1	EXOC3L
ENSG00000179104		615856		TRANSMEMBRANE AND TETRATRICOPEPTIDE REPEAT DOMAINS-CONTAINING PROTEIN 2; TMTC2
ENSG00000179242		603006		CADHERIN 4; CDH4
ENSG00000179335		602990		CDC-LIKE KINASE 3; CLK3
ENSG00000179361		612457		AT-RICH INTERACTION DOMAIN-CONTAINING PROTEIN 3B; ARID3B	ARID-CON; HILA, HOMOLOG OF, 2
ENSG00000179364	EPILEPTIC ENCEPHALOPATHY, EARLY INFANTILE, 66	610423	RCV000585789;;;RCV000677126	PHOSPHOFURIN ACIDIC CLUSTER SORTING PROTEIN 2; PACS2	KIAA0602
ENSG00000179399		602446		GLYPICAN 5; GPC5
ENSG00000179403		611901		VON WILLEBRAND FACTOR A DOMAIN-CONTAINING PROTEIN 1; VWA1	VA DOMAIN-CO; OR A DOMAIN-RELATED PROTEIN; WARP
ENSG00000179588		601950		ZINC FINGER PROTEIN, MULTITYPE 1; ZFPM1	FR;
ENSG00000179603		601116		GLUTAMATE RECEPTOR, METABOTROPIC, 8; GRM8	MGLUR8
ENSG00000179709		609659		NLR FAMILY, PYRIN DOMAIN-CONTAINING 8; NLRP8	NACHT DOMAIN-, LEUCINE-RICH REPEAT-, AND PYD-CONTAININ;
ENSG00000179750		607110		APOLIPOPROTEIN B mRNA-EDITING ENZYME, CATALYTIC POLYPEPTIDE-LIKE 3B; APOBEC3B	PHORBOLIN 1-RELATED PROTEIN
ENSG00000179833		617851		SERTA DOMAIN-CONTAINING PROTEIN 2; SERTAD2	TRANSCRIPTIONAL REGULATOR INTERACTING WITH PHD-BROM;
ENSG00000179869		607807		ATP-BINDING CASSETTE, SUBFAMILY A, MEMBER 13; ABCA13
ENSG00000179889		614244		PYRIDOXAL-DEPENDENT DECARBOXYLASE DOMAIN-CONTAINING PROTEIN 1; PDXDC1	KIAA0251
ENSG00000179915	PITT-HOPKINS-LIKE SYNDROME 2; SCHIZOPHRENIA, SUSCEPTIBILITY TO, 17; PITT-HOPKINS-LIKE SYNDROME 2; PITT-HOPKINS-LIKE SYNDROME 2	600565	RCV000009607; RCV000009608; RCV000022998; RCV000022999; RCV000023000	NEUREXIN I; NRXN1
ENSG00000179934		601834		CHEMOKINE, CC MOTIF, RECEPTOR 8; CCR8	CHEMOKINE, CC MOTIF, RECEPT;
ENSG00000180008		616337		SUPPRESSOR OF CYTOKINE SIGNALING 4; SOCS4	SUPPRESSOR OF CYTOKINE SIGNALING 7; SOCS7
ENSG00000180233		612061		ZINC FINGER AND RING FINGER PROTEIN 2; ZNRF2
ENSG00000180357		617474		ZINC FINGER PROTEIN 609; ZNF609	KIAA0295
ENSG00000180370		605022		p21 PROTEIN-ACTIVATED KINASE 2; PAK2	p21 CDC42/RAC1-; E, 65-KD; PAK65
ENSG00000180423		615086		HARBINGER TRANSPOSASE-DERIVED GENE 1; HARBI1
ENSG00000180488		616773		FAMILY WITH SEQUENCE SIMILARITY 73, MEMBER A; FAM73A	MIGA, DROSOPHILA, HO;
ENSG00000180777		616565		ANKYRIN REPEAT DOMAIN-CONTAINING PROTEIN 30B; ANKRD30B	BREAST CANCER ANTIGEN NY-BR-1.1
ENSG00000180818		605560		HOMEOBOX C10; HOXC10
ENSG00000180855		606697		ZINC FINGER PROTEIN ZK1	ZK1
ENSG00000180921	AMELOGENESIS IMPERFECTA, TYPE IIIA; AMELOGENESIS IMPERFECTA, TYPE IIIA, LOCALIZED; AMELOGENESIS IMPERFECTA, TYPE IIIA, LOCALIZED; AMELOGENESIS IMPERFECTA, TYPE IIIA; AMELOGENESIS IMPERFECTA, TYPE IIIA; AMELOGENESIS IMPERFECTA, TYPE IIIA	611927	RCV000000806; RCV000000807; RCV000000808; RCV000000809; RCV000000810; RCV000000811; RCV000000812; RCV000000813; RCV000000814; RCV000000815; RCV000000816; RCV000000817; RCV000023918	FAMILY WITH SEQUENCE SIMILARITY 83, MEMBER H; FAM83H
ENSG00000181031		604881		RABPHILIN 3A-LIKE; RPH3AL	NOC2
ENSG00000181072		118493		CHOLINERGIC RECEPTOR, MUSCARINIC, 2; CHRM2	ACETYLCHOLINE RECEPTOR, MUSCARINIC, 2
ENSG00000181090	KLEEFSTRA SYNDROME 1	607001	RCV000003789; RCV000003790; RCV000003791; RCV000003792	EUCHROMATIC HISTONE METHYLTRANSFERASE 1; EHMT1	LP
ENSG00000181143		606154		MUCIN 16; MUC16	OVARIAN CARCINOMA ANTIGEN CA125
ENSG00000181192	2-@AMINOADIPIC 2-OXOADIPIC ACIDURIA; CHARCOT-MARIE-TOOTH DISEASE, AXONAL, TYPE 2Q (1 family)	614984	RCV000032763; RCV000626488;;;RCV000506556;;;RCV000199635;;;RCV000032764;;;RCV000238689; RCV000032765; RCV000032766	DEHYDROGENASE E1 AND TRANSKETOLASE DOMAINS-CONTAINING PROTEIN 1; DHTKD1	KIAA1630
ENSG00000181291		616178		TRANSMEMBRANE PROTEIN 132E; TMEM132E
ENSG00000181408		600896		G PROTEIN-COUPLED RECEPTOR 14; GPR14	UROTE; OR; UTR2
ENSG00000181409		605276		APOPTOSIS-ASSOCIATED TYROSINE KINASE; AATK	AATYK
ENSG00000181444		614040		ZINC FINGER PROTEIN 467; ZNF467	EZI, MOUS;
ENSG00000181481	MACROCEPHALY, MACROSOMIA, AND FACIAL DYSMORPHISM SYNDROME	611358	RCV000001026; RCV000001027; RCV000001028; RCV000001029	RING FINGER PROTEIN 135; RNF135	RIPLET
ENSG00000181523	MUCOPOLYSACCHARIDOSIS, TYPE IIIA; MUCOPOLYSACCHARIDOSIS, TYPE IIIA, ATTENUATED; MUCOPOLYSACCHARIDOSIS, TYPE IIIA, ATTENUATED; MUCOPOLYSACCHARIDOSIS, TYPE IIIA, ATTENUATED	605270	RCV000078356;;;RCV000623663;;;RCV000005414;;;RCV000348775; RCV000078354;;;RCV000005415;;;RCV000626628; RCV000255782;;;RCV000586103;;;RCV000005418; RCV000005419; RCV000005420; RCV000413635;;;RCV000005421;;;RCV000153943;;;RCV000624626;;;RCV000351557; RCV000005422; RCV000005423; RCV000005424;;;RCV000078349; RCV000005416; RCV000005417; RCV000005425; RCV000078357;;;RCV000023412;;;RCV000326423	N-SULFOGLUCOSAMINE SULFOHYDROLASE; SGSH	HEPARAN SULF;
ENSG00000181555	LUSCAN-LUMISH SYNDROME	612778	RCV000208546; RCV000208561; RCV000208536; RCV000208551	SET DOMAIN-CONTAINING PROTEIN 2; SETD2
ENSG00000181722	PRIMROSE SYNDROME	606025	RCV000133612; RCV000133613; RCV000133615; RCV000133614; RCV000239523	ZINC FINGER- AND BTB DOMAIN-CONTAINING PROTEIN 20; ZBTB20	ZINC FINGER P;
ENSG00000181773		600241		G PROTEIN-COUPLED RECEPTOR 3; GPR3	ADENYLATE CYCLASE CONSTITUTIVE ACTIVATOR; ACCA
ENSG00000181827		612660		REGULATORY FACTOR X, 7; RFX7	RFXDC2
ENSG00000182022		608277		CARBOHYDRATE SULFOTRANSFERASE 15; CHST15	B-CELL RAG-ASS;
ENSG00000182050		607385		UDP-N-ACETYLGLUCOSAMINE:ALPHA-1,3-D-MANNOSIDE BETA-1,4-N-ACETYLGLUCOSAMINYLTRANSFERASE IV	GNT-IV-H
ENSG00000182093		602915		TRYPTOPHAN-RICH BASIC PROTEIN; WRB	CONGENITAL HEART DISEASE 5 GENE, FORMERLY; CHD5, FORMERLY
[truncated: 458 more rows]

## Sheet: S6_B_Results_novel_OMIM
Table S6 B. Novel CNVR intersecting OMIM genes
EnsemblId	name	mim Number	clinvar Accessions	Preferred Title	Alternative Titles
		616891		DWARF OPEN READING FRAME
ENSG00000005020		605215		SRC KINASE-ASSOCIATED PHOSPHOPROTEIN 2; SKAP2	SKAP55-RELATED PROTEIN; SKAP55R
ENSG00000013441		601951		CDC-LIKE KINASE 1; CLK1
ENSG00000015133	HYDROCEPHALUS, CONGENITAL, 1; SPINOCEREBELLAR ATAXIA 40 (1 family)	611204	RCV000033087; RCV000033088; RCV000033089; RCV000143996	COILED-COIL DOMAIN-CONTAINING PROTEIN 88C; CCDC88C	HOOK-RELATE;
ENSG00000019485		616347		PR DOMAIN-CONTAINING PROTEIN 11; PRDM11	PFM8
ENSG00000019549	WAARDENBURG SYNDROME, TYPE IID; PIEBALDISM	602150	RCV000007932; RCV000007933	SNAIL, DROSOPHILA, HOMOLOG OF, 2; SNAI2	SLUG, CHICKEN; RIPTION FACTOR SLUG
ENSG00000021645		600567		NEUREXIN III; NRXN3
ENSG00000021826	CARBAMOYL PHOSPHATE SYNTHETASE I DEFICIENCY; PULMONARY HYPERTENSION, NEONATAL, SUSCEPTIBILITY TO; CARBAMOYL PHOSPHATE SYNTHETASE I DEFICIENCY; CARBAMOYL PHOSPHATE SYNTHETASE I DEFICIENCY; CARBAMOYL PHOSPHATE SYNTHETASE I DEFICIENCY; CARBAMOYL PHOSPHATE SYNTHETASE I DEFICIENCY; CARBAMOYL PHOSPHATE SYNTHETASE I DEFICIENCY; VARIANT OF UNKNOWN SIGNIFICANCE; CARBAMOYL PHOSPHATE SYNTHETASE I DEFICIENCY	608307	RCV000002519; RCV000002520; RCV000002521; RCV000002522; RCV000002523; RCV000002524;;;RCV000002525; RCV000002526; RCV000002527; RCV000002528; RCV000023698; RCV000023699; RCV000054541; RCV000149915	CARBAMOYL PHOSPHATE SYNTHETASE I; CPS1
ENSG00000025800		610563		KARYOPHERIN ALPHA-6; KPNA6	IMPORTIN ALPHA-7
ENSG00000033122		614453		LEUCINE-RICH REPEAT-CONTAINING PROTEIN 7; LRRC7
ENSG00000033867		603353		SOLUTE CARRIER FAMILY 4 (SODIUM BICARBONATE COTRANSPORTER), MEMBER 7; SLC4A7	SOLUTE CARRIER FAMILY 4 (SODIUM BICARBONATE COTRANSPORTER), MEMBER 6, FORMERLY; SLC4A6, FORMERLY
ENSG00000036257	PSEUDOHYPOALDOSTERONISM, TYPE IIE	603136	RCV000023252; RCV000023253; RCV000023254; RCV000023255; RCV000023256; RCV000023257; RCV000023258;;;RCV000128493	CULLIN 3; CUL3
ENSG00000042781	USHER SYNDROME, TYPE IIA; RECLASSIFIED - VARIANT OF UNKNOWN SIGNIFICANCE; USHER SYNDROME, TYPE IIA; USHER SYNDROME, TYPE IIA; USHER SYNDROME, TYPE IIA; USHER SYNDROME, TYPE IIA; USHER SYNDROME, TYPE IIA; RETINITIS PIGMENTOSA 39; USHER SYNDROME, TYPE IIA; USHER SYNDROME, TYPE IIA; USHER SYNDROME, TYPE IIA	608400	RCV000210326;;;RCV000254870;;;RCV000002445;;;RCV000504641;;;RCV000032524;;;RCV000191141;;;RCV000623326; RCV000002446;;;RCV000671576; RCV000665009;;;RCV000002447;;;RCV000310917; RCV000002448; RCV000303941;;;RCV000002449; RCV000505146;;;RCV000519524;;;RCV000002450;;;RCV000239000;;;RCV000404009;;;RCV000623925;;;RCV000174625;;;RCV000032523;;;RCV000504814; RCV000414867;;;RCV000002451;;;RCV000414231;;;…	USH2A GENE; USH2A
ENSG00000049246	ADVANCED SLEEP PHASE SYNDROME, FAMILIAL, 3 (1 family)	603427	RCV000495971;;;RCV000210468;;;RCV000494693	PERIOD, DROSOPHILA, HOMOLOG OF, 3; PER3
ENSG00000057704		617459		TRANSMEMBRANE AND COILED-COIL DOMAIN FAMILY, MEMBER 3; TMCC3
ENSG00000067900		601702		RHO-ASSOCIATED COILED-COIL-CONTAINING PROTEIN KINASE 1; ROCK1
ENSG00000069188		607217		SIDEKICK, DROSOPHILA, HOMOLOG OF, 2; SDK2	KIAA1514
ENSG00000071073		604623		ALPHA-1,3-MANNOSYL-GLYCOPROTEIN BETA-1,4-N-ACETYLGLUCOSAMINYLTRANSFERASE, ISOZYME A; MGAT4A	UDP-N-ACETYLGLUCOSAMINE:ALPHA-1,3-D-MANNOSIDE BETA-1,4-N-ACETYLGLUCOSAMINYLTRAN; TRANSFERASE 4A
ENSG00000072736		602698		NUCLEAR FACTOR OF ACTIVATED T CELLS, CYTOPLASMIC, CALCINEURIN-DEPENDENT 3; NFATC3
ENSG00000081377		603505		CELL DIVISION CYCLE 14, S. CEREVISIAE, HOMOLOG B; CDC14B
ENSG00000081913		609396		PH DOMAIN AND LEUCINE-RICH REPEAT PROTEIN PHOSPHATASE 1; PHLPP1
ENSG00000082482		603219		POTASSIUM CHANNEL, SUBFAMILY K, MEMBER 2; KCNK2	TWIK-RELATE;
ENSG00000085276	RADIOULNAR SYNOSTOSIS AND AMEGAKARYOCYTIC THROMBOCYTOPENIA 2	165215	RCV000203299; RCV000203303; RCV000203298	MDS1 AND EVI1 COMPLEX LOCUS; MECOM	ECOTROPIC VIRAL INTEGR; SOCIATED GENE EVI1, MOUSE, HOMOLOG OF
ENSG00000087095		609476		NEMO-LIKE KINASE; NLK
ENSG00000087495		608725		PHOSPHATASE AND ACTIN REGULATOR 3; PHACTR3	SCAFFOLD-ASSOCIATED PROTEIN PHOSPHATASE 1-INHIBITING PROTEIN; SCAPININ
ENSG00000089280	AMYOTROPHIC LATERAL SCLEROSIS 6, AUTOSOMAL RECESSIVE; AMYOTROPHIC LATERAL SCLEROSIS 6 WITHOUT FRONTOTEMPORAL DEMENTIA; AMYOTROPHIC LATERAL SCLEROSIS 6 WITHOUT FRONTOTEMPORAL DEMENTIA; AMYOTROPHIC LATERAL SCLEROSIS 6 WITH OR WITHOUT FRONTOTEMPORAL DEMENTIA; AMYOTROPHIC LATERAL SCLEROSIS 6 WITHOUT FRONTOTEMPORAL DEMENTIA; AMYOTROPHIC LATERAL SCLEROSIS 6 WITHOUT FRONTOTEMPORAL DEMENTIA; AMYOTROPHIC …	137070	RCV000017608; RCV000017609; RCV000017610; RCV000017611; RCV000017612; RCV000017613; RCV000017614;;;RCV000030719; RCV000017615; RCV000022556; RCV000022557; RCV000030720; RCV000030718	FUSED IN SARCOMA; FUS	FUSION, DERIVED FROM 12-16 TRANSLOCATION, MAL; OSARCOMA; TLS
ENSG00000095777	DEAFNESS, AUTOSOMAL RECESSIVE 30	606808	RCV000004229; RCV000004230; RCV000004231	MYOSIN IIIA; MYO3A
ENSG00000099256		610751		PHOSPHORIBOSYL TRANSFERASE DOMAIN-CONTAINING PROTEIN 1; PRTFDC1
ENSG00000099783		160994		HETEROGENEOUS NUCLEAR RIBONUCLEOPROTEIN M; HNRNPM	RECEPTOR 1, FORMERLY; NAGR1, FORMERLY
ENSG00000100154		615098		TETRATRICOPEPTIDE REPEAT DOMAIN-CONTAINING PROTEIN 28; TTC28
ENSG00000100225	PARKINSON DISEASE 15, AUTOSOMAL RECESSIVE	605648	RCV000005077; RCV000005078; RCV000005079; RCV000005080	F-BOX ONLY PROTEIN 7; FBXO7
ENSG00000100842		609906		EMBRYONAL FYN-ASSOCIATED SUBSTRATE; EFS	SRC-INTERACTING PROTEIN; SIN
ENSG00000100888	AUTISM, SUSCEPTIBILITY TO, 18	610528	RCV000032826; RCV000032827; RCV000032828; RCV000032829; RCV000032830; RCV000032831; RCV000032832; RCV000032833; RCV000032834	CHROMODOMAIN HELICASE DNA-BINDING PROTEIN 8; CHD8	AXIS DUPLICATION;
ENSG00000101752	LEFT VENTRICULAR NONCOMPACTION 7	608677	RCV000033169; RCV000033170;;;RCV000485600	MINDBOMB, DROSOPHILA, HOMOLOG OF, 1; MIB1
ENSG00000102606		605477		RHO GUANINE NUCLEOTIDE EXCHANGE FACTOR 7; ARHGEF7	PAK-INTERACTING EXCHANGE ;
ENSG00000103490		606838		PYD AND CARD DOMAIN-CONTAINING PROTEIN; PYCARD	APOPTOSIS-ASSOCIATED SPECK-LIKE PROTEIN CONT; ON-INDUCED SILENCING 1; TMS
ENSG00000103494	JOUBERT SYNDROME 7; MECKEL SYNDROME, TYPE 5; MECKEL SYNDROME, TYPE 5; MECKEL SYNDROME, TYPE 5; JOUBERT SYNDROME 7; JOUBERT SYNDROME 7; JOUBERT SYNDROME 7; COACH SYNDROME; COACH SYNDROME; RETINITIS PIGMENTOSA IN CILIOPATHIES, MODIFIER OF	610937	RCV000367935;;;RCV000001123; RCV000393725;;;RCV000001124; RCV000001125; RCV000001126; RCV000001127; RCV000001128; RCV000033207;;;RCV000175207; RCV000001130; RCV000001131; RCV000001132; RCV000001134;;;RCV000201645; RCV000201757;;;RCV000001135; RCV000332989;;;RCV000001133;;;RCV000114223;;;RCV000234815;;;RCV000035002;;;RCV000473873	RPGRIP1-LIKE; RPGRIP1L	NEP;
ENSG00000103647		605002		CORONIN 2B; CORO2B	CORONIN-LIKE PROTEIN C; CLIPINC
ENSG00000104755		601533		A DISINTEGRIN AND METALLOPROTEINASE DOMAIN 2; ADAM2	FE;
ENSG00000104856	IMMUNODEFICIENCY 53 (1 family)	604758	RCV000495976	V-REL AVIAN RETICULOENDOTHELIOSIS VIRAL ONCOGENE HOMOLOG B; RELB	IREL
ENSG00000105519		114212		CALCYPHOSINE; CAPS
ENSG00000106853		601274		PROSTAGLANDIN REDUCTASE 1; PTGR1	LEUKOTRIENE B4 12-HYDROXYDEHYDROGENASE; LTB4DH
ENSG00000107105		601673		EMBRYONIC LETHAL, ABNORMAL VISION, DROSOPHILA, HOMOLOG-LIKE 2; ELAVL2	HOMOLOG OF DROSOPHILA ELAV-LIKE NEURO;
ENSG00000107731		607870		UNC5, C. ELEGANS, HOMOLOG OF, B; UNC5B	UNC5H2
ENSG00000107745	MYOPATHY WITH EXTRAPYRAMIDAL SIGNS	605084	RCV000087303; RCV000087304	MITOCHONDRIAL CALCIUM UPTAKE PROTEIN 1; MICU1	CALCIUM-BINDING ATOPY-RELATED AUTOANTIGEN 1; CBARA1
ENSG00000108389		603559		MYOTUBULARIN-RELATED PROTEIN 4; MTMR4	KIAA0647
ENSG00000108582		603102		CARBOXYPEPTIDASE D; CPD	GLYCOPROTEIN, 180-KD; GP180
ENSG00000108684		601784		CATION CHANNEL, AMILORIDE-SENSITIVE, NEURONAL, 1; ACCN1	ACID-SENSING IO; ; MDEG
ENSG00000110497		611359		ACTIVATING MOLECULE IN BECLIN 1-REGULATED AUTOPHAGY; AMBRA1	DDB1- AND CUL4-ASSOCIAT;
ENSG00000110880		605269		CORONIN 1C; CORO1C	CORONIN 3, MOUSE, HOMOLOG OF
ENSG00000114030		600686		KARYOPHERIN ALPHA-1; KPNA1	SUPPRESSOR OF RNA POLYMERASE I MUTATION, S. CEREVISIAE;
ENSG00000114480	GLYCOGEN STORAGE DISEASE IV, CONGENITAL NEUROMUSCULAR; GLYCOGEN STORAGE DISEASE IV, NONPROGRESSIVE HEPATIC; GLYCOGEN STORAGE DISEASE IV, NONPROGRESSIVE HEPATIC; GLYCOGEN STORAGE DISEASE IV, CLASSIC HEPATIC; GLYCOGEN STORAGE DISEASE IV, CLASSIC HEPATIC; GLYCOGEN STORAGE DISEASE IV, CLASSIC HEPATIC; GLYCOGEN STORAGE DISEASE IV, COMBINED HEPATIC AND MYOPATHIC; GLYCOGEN STORAGE DISEASE IV, CONGENITAL…	607839	RCV000002906; RCV000150105;;;RCV000002907;;;RCV000493505;;;RCV000304728;;;RCV000555363;;;RCV000020163;;;RCV000592276; RCV000002909;;;RCV000210781;;;RCV000056134; RCV000210646;;;RCV000002910;;;RCV000020161; RCV000056143;;;RCV000002912;;;RCV000433912; RCV000056093;;;RCV000490013;;;RCV000002913;;;RCV000002914; RCV000150107;;;RCV000002915;;;RCV000020162; RCV000002917;;;RCV000056163; RCV000056092;;;RC…	GLYCOGEN BRANCHING ENZYME; GBE1	TRANSGLYCOSYLASE
ENSG00000116157		615784		GLUTATHIONE PEROXIDASE 7; GPX7	NONSELENOCYSTEINE-CONTAINING PHOSPHOLIPID HYDROPEROXIDE GLUTATHIONE PEROXIDASE; NPGPX
ENSG00000116266		608339		SYNTAXIN-BINDING PROTEIN 3; STXBP3	UNC18, C. ELEG; IN; PSP
ENSG00000116350		601940		SPLICING FACTOR, SERINE/ARGININE-RICH, 4; SRSF4	SERINE/ARGININE-RICH; GININE/SERINE-RICH, 75-KD; SRp75
ENSG00000116525		616755		TRIPARTITE MOTIF-CONTAINING PROTEIN 62; TRIM62	DUCTAL EPITHELIUM-ASSOCIATED RING PROTEIN, CHROMOSOME 1; DEAR1
ENSG00000116544		611413		DISCS LARGE-ASSOCIATED PROTEIN 3; DLGAP3	SAP90/PSD95-ASSOCIATED PROTEIN 3; SAPAP3
ENSG00000116698		610964		SMG7, C. ELEGANS, HOMOLOG OF; SMG7	EVER SHORTER TELOMERES 1, S. CEREVISIAE, HO;
ENSG00000117335	HEMOLYTIC UREMIC SYNDROME, ATYPICAL, SUSCEPTIBILITY TO, 2	120920	RCV000018572; RCV000018573; RCV000018574; RCV000018575; RCV000018576; RCV000018577	CD46 ANTIGEN; CD46	TROPHOBLAST-LYMPHOCYTE CROSS-REA; MONOCLONAL ANTIBODY TRA-2-10; MIC10
ENSG00000117408		610411		IMPORTIN 13; IPO13	3
ENSG00000117419		609917		PRION PROTEIN-INTERACTING PROTEIN; PRNPIP	PRION INTERACTOR 1; PINT1
ENSG00000117600		607813		PHOSPHOLIPID PHOSPHATASE-RELATED PROTEIN 4; PLPPR4	PLASTIC;
ENSG00000117602		605860		RCAN FAMILY MEMBER 3; RCAN3	DOWN SYNDROME CRITICAL REGION GENE; LCINEURIN-INTERACTING PROTEIN 3; MCIP3
ENSG00000119414		612725		PROTEIN PHOSPHATASE 6, CATALYTIC SUBUNIT; PPP6C
ENSG00000119650	CRANIOECTODERMAL DYSPLASIA 3 (1 family); SHORT-RIB THORACIC DYSPLASIA 18 WITH POLYDACTYLY; SHORT-RIB THORACIC DYSPLASIA 18 WITH POLYDACTYLY; RETINITIS PIGMENTOSA 81 (1 family)	614068	RCV000024093; RCV000578472; RCV000578473; RCV000579001	INTRAFLAGELLAR TRANSPORT 43, CHLAMYDOMONAS, HOMOLOG OF; IFT43	CHROMOSOME 14 OPEN READING FRAME 179; C14ORF179
ENSG00000119685	CONE-ROD DYSTROPHY 19	612268	RCV000128414; RCV000128415; RCV000128416; RCV000128417; RCV000128418	TUBULIN TYROSINE LIGASE-LIKE FAMILY, MEMBER 5; TTLL5	SRC1- AND TIF2-ASSOCIATED BIND;
ENSG00000119866	INTELLECTUAL DEVELOPMENTAL DISORDER WITH PERSISTENCE OF FETAL HEMOGLOBIN	606557	RCV000239897; RCV000240280; RCV000240572; RCV000240572; RCV000240288; RCV000240553	B-CELL CLL/LYMPHOMA 11A; BCL11A	CTIP1, MOUSE,;
ENSG00000120662		604601		TRANSLATIONAL RELEASE FACTOR, MITOCHONDRIAL, 1; MTRF1
ENSG00000120899		601212		PROTEIN-TYROSINE KINASE 2, BETA; PTK2B	PROLINE-RICH TYROS; E, BETA; CAKB
ENSG00000121281		600385		ADENYLATE CYCLASE 7; ADCY7	ADENYLYL CYCLASE 7
ENSG00000121297		614119		TEASHIRT ZINC FINGER HOMEOBOX 3; TSHZ3	KIAA1474
ENSG00000121964		610165		GLYCOSYLTRANSFERASE-LIKE DOMAIN-CONTAINING PROTEIN 1; GTDC1
ENSG00000122042		604711		UBIQUITIN-LIKE 3; UBL3
ENSG00000122420		600563		PROSTAGLANDIN F RECEPTOR; PTGFR	PROSTAGLANDIN RECEPTOR F(2-ALPHA)
ENSG00000122482	MYOPIA 21, AUTOSOMAL DOMINANT	614159	RCV000024103; RCV000024104; RCV000024105	ZINC FINGER PROTEIN 644; ZNF644
ENSG00000122966	MICROCEPHALY 17, PRIMARY, AUTOSOMAL RECESSIVE	605629	RCV000240608; RCV000240614; RCV000240618; RCV000239414;;;RCV000240615; RCV000240609;;;RCV000234954; RCV000240619	CITRON RHO-INTERACTING SERINE/THREONINE KINASE; CIT	SERINE/THREONINE PROTEI; INE/THREONINE KINASE
ENSG00000125812	JOINT LAXITY, SHORT STATURE, AND MYOPIA	613842	RCV000505270; RCV000505273	GDNF-INDUCIBLE ZINC FINGER PROTEIN 1; GZF1	ZINC FINGER PROTEIN 336; ZNF336
ENSG00000125844		601418		RIBOSOME BINDING PROTEIN 1; RRBP1	EXTRACELLULAR MATRIX GLYCOPROTEIN ES/130, CHICKEN, HOMOLOG OF; ES130
ENSG00000126777		600381		KINECTIN; KTN1	CG1 ANTIGEN; CG1
ENSG00000127603		608271		MICROTUBULE-ACTIN CROSS-LINKING FACTOR 1; MACF1
ENSG00000127955		139310		GUANINE NUCLEOTIDE-BINDING PROTEIN, ALPHA-INHIBITING ACTIVITY POLYPEPTIDE 1; GNAI1	G PROTEIN, ALPH; NHIBITORY PROTEIN
ENSG00000128573	DEVELOPMENTAL VERBAL DYSPRAXIA	605317	RCV000005371; RCV000005372	FORKHEAD BOX P2; FOXP2	TRINUCLEOTIDE REPEAT-CONTAINI;
ENSG00000131242		611999		RAB11 FAMILY-INTERACTING PROTEIN 4; RAB11FIP4	KIAA1821
ENSG00000131374		615740		TBC1 DOMAIN FAMILY, MEMBER 5; TBC1D5	KIAA0210
ENSG00000131979	DYSTONIA, DOPA-RESPONSIVE; DYSTONIA, DOPA-RESPONSIVE, WITH OR WITHOUT HYPERPHENYLALANINEMIA, AUTOSOMAL RECESSIVE; DYSTONIA, DOPA-RESPONSIVE, WITH OR WITHOUT HYPERPHENYLALANINEMIA, AUTOSOMAL RECESSIVE; DYSTONIA, DOPA-RESPONSIVE, WITH OR WITHOUT HYPERPHENYLALANINEMIA, AUTOSOMAL RECESSIVE; DYSTONIA, DOPA-RESPONSIVE; DYSTONIA, DOPA-RESPONSIVE; DYSTONIA, DOPA-RESPONSIVE; DYSTONIA, DOPA-RESPONSIVE, WIT…	600225	RCV000009853; RCV000009854; RCV000009855; RCV000009856; RCV000009857; RCV000009858; RCV000009859; RCV000009860; RCV000009861; RCV000009862; RCV000009863; RCV000009864;;;RCV000634833; RCV000009865;;;RCV000009866;;;RCV000517539;;;RCV000525589; RCV000009867; RCV000009868; RCV000009869;;;RCV000518763; RCV000009870; RCV000009871; RCV000009872; RCV000009873; RCV000009874; RCV000009875	GTP CYCLOHYDROLASE I; GCH1
ENSG00000133958		616884		UNC79, C. ELEGANS, HOMOLOG OF; UNC79
ENSG00000133962		611169		CATION CHANNEL, SPERM-ASSOCIATED, AUXILIARY SUBUNIT BETA; CATSPERB	READING FRAME 161; C14ORF161
ENSG00000134046		603547		METHYL-CpG-BINDING DOMAIN PROTEIN 2; MBD2	DEMETHYLASE; DMTase
ENSG00000134684	CHARCOT-MARIE-TOOTH DISEASE, DOMINANT INTERMEDIATE C; VARIANT OF UNKNOWN SIGNIFICANCE; VARIANT OF UNKNOWN SIGNIFICANCE	603623	RCV000006565; RCV000006566; RCV000006567; RCV000167583; RCV000515957; RCV000516098	TYROSYL-tRNA SYNTHETASE; YARS
ENSG00000135052		606804		GOLGI MEMBRANE PROTEIN 1; GOLM1	GOLGI PHOSPH; D; GP73
ENSG00000135127		617002		BICD FAMILY-LIKE CARGO ADAPTOR 1; BICDL1	BICAUDAL D-RELATED;
ENSG00000135636	MIYOSHI MYOPATHY; MYOPATHY, DISTAL, WITH ANTERIOR TIBIAL ONSET; MIYOSHI MYOPATHY; MIYOSHI MYOPATHY; MUSCULAR DYSTROPHY, LIMB-GIRDLE, TYPE 2B; MUSCULAR DYSTROPHY, LIMB-GIRDLE, TYPE 2B; MUSCULAR DYSTROPHY, LIMB-GIRDLE, TYPE 2B; MUSCULAR DYSTROPHY, LIMB-GIRDLE, TYPE 2B; MUSCULAR DYSTROPHY, LIMB-GIRDLE, TYPE 2B; MIYOSHI MYOPATHY; MIYOSHI MYOPATHY; MIYOSHI MYOPATHY; MUSCULAR DYSTROPHY, LIMB-GIRDLE, TY…	603009	RCV000341253;;;RCV000007047;;;RCV000301362; RCV000007048; RCV000007050;;;RCV000007049;;;RCV000509353;;;RCV000658868;;;RCV000153183; RCV000259376;;;RCV000007051;;;RCV000007052;;;RCV000080320; RCV000338549;;;RCV000007053; RCV000007054; RCV000007055;;;RCV000007056; RCV000007057; RCV000170323;;;RCV000007058; RCV000007059;;;RCV000176869; RCV000007060;;;RCV000176936; RCV000007061;;;RCV000007062;;;RCV00…	DYSFERLIN; DYSF
ENSG00000135638		600034		EMPTY SPIRACLES, DROSOPHILA, HOMOLOG OF, 1; EMX1
ENSG00000135919		177010		SERPIN PEPTIDASE INHIBITOR, CLADE E (NEXIN, PLASMINOGEN ACTIVATOR INHIBITOR TYPE 1), MEMBER 2; SERPINE2	PROTEAS; 1
ENSG00000136052		610802		SOLUTE CARRIER FAMILY 41, MEMBER 2; SLC41A2
ENSG00000136270		611325		TRANSFORMING GROWTH FACTOR-BETA REGULATOR 4; TBRG4	FAST KINASE DOMAIN-CONTAINING ; ION RESTORATION 2; CPR2
ENSG00000136492	BREAST CANCER, EARLY-ONSET; FANCONI ANEMIA, COMPLEMENTATION GROUP J; FANCONI ANEMIA, COMPLEMENTATION GROUP J	605882	RCV000005002;;;RCV000410864;;;RCV000116124;;;RCV000200979;;;RCV000409748;;;RCV000199377;;;RCV000587908; RCV000636166;;;RCV000005003;;;RCV000582137; RCV000504276;;;RCV000005004;;;RCV000116139;;;RCV000515368;;;RCV000312325;;;RCV000205436;;;RCV000394625;;;RCV000212324;;;RCV000409918; RCV000023492;;;RCV000131544;;;RCV000216316;;;RCV000120412;;;RCV000466014	BRCA1-INTERACTING PROTEIN 1; BRIP1	BRCA1-ASSOCIATED C-TERMINAL;
ENSG00000136636		613272		POTASSIUM CHANNEL TETRAMERIZATION DOMAIN-CONTAINING PROTEIN 3; KCTD3	NY-REN-45
ENSG00000136696		605508		INTERLEUKIN 36, BETA; IL36B	INTERLEUKIN 1 FAMIL;
ENSG00000136828		614444		RAL GUANINE NUCLEOTIDE EXCHANGE FACTOR WITH PH DOMAIN AND SH3 DOMAIN-BINDING MOTIF 1; RALGPS1	RAL GEF WITH PH DOMAIN AND SH3 DO;
ENSG00000137491		604988		SOLUTE CARRIER ORGANIC ANION TRANSPORTER FAMILY, MEMBER 2B1; SLCO2B1	ORGANIC ANION TR; LY 21 (ORGANIC ANION TRANSPORTER), MEMBER 9, FORMERLY; SLC21A9, FORMERLY
ENSG00000138193	NEPHROTIC SYNDROME, TYPE 3	608414	RCV000002435; RCV000002436; RCV000002437; RCV000002438; RCV000002439; RCV000002440; RCV000002441; RCV000002442; RCV000002443; RCV000002444	PHOSPHOLIPASE C, EPSILON-1; PLCE1
ENSG00000139163		609858		ETHANOLAMINE KINASE 1; ETNK1	EKI1
ENSG00000139220		603143		PROTEIN-TYROSINE PHOSPHATASE, RECEPTOR-TYPE, F POLYPEPTIDE-INTERACTING PROTEIN ALPHA-2; PPFIA2	PTPRF-INTERACTI;
ENSG00000139514		104615		SOLUTE CARRIER FAMILY 7 (CATIONIC AMINO ACID TRANSPORTER, y+ SYSTEM), MEMBER 1; SLC7A1	AMINO ACID TRANSPORTER,; TRANSPORTER 1; CAT1
ENSG00000139517		609733		LIGAND OF NUMB PROTEIN X2; LNX2	PDZ DOMAIN-CONTAINING RING FINGER PROTEIN 1; PDZRN1
ENSG00000140538		191316		NEUROTROPHIC TYROSINE KINASE, RECEPTOR, TYPE 3; NTRK3	TYROSINE KINAS; PTOR
ENSG00000140718	GROWTH RETARDATION, DEVELOPMENTAL DELAY, AND FACIAL DYSMORPHISM; OBESITY (BMIQ14), SUSCEPTIBILITY TO	610966	RCV000001110; RCV000190415; RCV000201907	FAT MASS- AND OBESITY-ASSOCIATED GENE; FTO	FATSO, MOUSE, HOMOLOG OF
ENSG00000140807		607851		NAKED CUTICLE, DROSOPHILA, HOMOLOG OF, 1; NKD1
ENSG00000140937	ELSAHY-WATERS SYNDROME	600023	RCV000626316; RCV000626317; RCV000626318	CADHERIN 11; CDH11	CA;
ENSG00000141298		606779		SLINGSHOT, DROSOPHILA, HOMOLOG OF, 2; SSH2	KIAA1725
ENSG00000141338		612505		ATP-BINDING CASSETTE, SUBFAMILY A, MEMBER 8; ABCA8	KIAA0822
ENSG00000143228		611772		NUF2, S. CEREVISIAE, HOMOLOG OF; NUF2	-ASSOCIATED PROTEIN 1; CDCA1
ENSG00000143248		603276		REGULATOR OF G PROTEIN SIGNALING 5; RGS5
ENSG00000143486		613709		EUKARYOTIC TRANSLATION INITIATION FACTOR 2D; EIF2D	HEPATOCELLULAR CARCINOMA-ASSOCIATED; LGTN, FORMERLY
ENSG00000144278		608369		UDP-N-ACETYL-ALPHA-D-GALACTOSAMINE:POLYPEPTIDE N-ACETYLGALACTOSAMINYLTRANSFERASE 13; GALNT13	GalNAc TRANSFE;
ENSG00000144285	GENERALIZED EPILEPSY WITH FEBRILE SEIZURES PLUS, TYPE 2; EPILEPTIC ENCEPHALOPATHY, EARLY INFANTILE, 6; EPILEPTIC ENCEPHALOPATHY, EARLY INFANTILE, 6; EPILEPTIC ENCEPHALOPATHY, EARLY INFANTILE, 6; GENERALIZED EPILEPSY WITH FEBRILE SEIZURES PLUS, TYPE 2; GENERALIZED EPILEPSY WITH FEBRILE SEIZURES PLUS, TYPE 2; MIGRAINE, FAMILIAL HEMIPLEGIC, 3; EPILEPTIC ENCEPHALOPATHY, EARLY INFANTILE, 6; EPILEPTIC …	182389	RCV000013742;;;RCV000484119;;;RCV000059521; RCV000059471;;;RCV000013743; RCV000013744;;;RCV000059448;;;RCV000636336; RCV000059409;;;RCV000013745; RCV000013746;;;RCV000059433; RCV000059402;;;RCV000013747; RCV000032603; RCV000032604;;;RCV000188841;;;RCV000150094; RCV000032605; RCV000013751;;;RCV000059501; RCV000059508;;;RCV000013752; RCV000013753; RCV000013754;;;RCV000013755; RCV000013756;;;RCV0000…	SODIUM CHANNEL, NEURONAL TYPE I, ALPHA SUBUNIT; SCN1A	SODIUM CHANNEL, BRAIN TYPE I, A;
ENSG00000144868		617361		TRANSMEMBRANE PROTEIN 108; TMEM108
ENSG00000148835		601787		TAF5 RNA POLYMERASE II, TATA BOX-BINDING PROTEIN-ASSOCIATED FACTOR, 100-KD; TAF5	TATA BOX-BINDING PROTEIN-ASSOCIATE; OR, RNA POLYMERASE II, 100-KD; TAFII100
ENSG00000149136		604328		STRUCTURE-SPECIFIC RECOGNITION PROTEIN 1; SSRP1	CHROMATIN-SPECIFIC TRANSCRIPTION ELONGATION FAC;
ENSG00000149571	RECLASSIFIED - VARIANT OF UNKNOWN SIGNIFICANCE	607761	RCV000003020; RCV000003021; RCV000003022	KIN OF IRRE-LIKE 3; KIRREL3	NEP; OG OF
ENSG00000150394		603008		CADHERIN 8; CDH8
ENSG00000151150	MENTAL RETARDATION, AUTOSOMAL RECESSIVE 37 (1 family); VARIANT OF UNKNOWN SIGNIFICANCE	600465	RCV000074342; RCV000074343	ANKYRIN 3; ANK3	ANKYRIN-G
ENSG00000151338		606850		MIPOL1 GENE; MIPOL1
ENSG00000152217	SCHINZEL-GIEDION MIDFACE RETRACTION SYNDROME; MENTAL RETARDATION, AUTOSOMAL DOMINANT 29; MENTAL RETARDATION, AUTOSOMAL DOMINANT 29; MENTAL RETARDATION, AUTOSOMAL DOMINANT 29; MENTAL RETARDATION, AUTOSOMAL DOMINANT 29; MENTAL RETARDATION, AUTOSOMAL DOMINANT 29; MENTAL RETARDATION, AUTOSOMAL DOMINANT 29	611060	RCV000255245;;;RCV000001086; RCV000001087; RCV000001088; RCV000001089; RCV000001090;;;RCV000442178; RCV000144900; RCV000144901; RCV000144902; RCV000144903; RCV000255831;;;RCV000144904; RCV000144905;;;RCV000333880	SET-BINDING PROTEIN 1; SETBP1
ENSG00000152779	CATARACT 47, JUVENILE, WITH MICROCORNEA (1 family)	611910	RCV000000820	SOLUTE CARRIER FAMILY 16 (MONOCARBOXYLIC ACID TRANSPORTER), MEMBER 12; SLC16A12	MONOCARBOXYLATE TRANSPORTER 12; MCT12
ENSG00000153253	EPILEPSY, FAMILIAL FOCAL, WITH VARIABLE FOCI 4; EPILEPTIC ENCEPHALOPATHY, EARLY INFANTILE, 62; EPILEPTIC ENCEPHALOPATHY, EARLY INFANTILE, 62; EPILEPTIC ENCEPHALOPATHY, EARLY INFANTILE, 62	182391	RCV000625708; RCV000625709; RCV000625710; RCV000625711; RCV000415038;;;RCV000494116;;;RCV000625712; RCV000420271;;;RCV000625713; RCV000622981;;;RCV000625714	SODIUM CHANNEL, VOLTAGE-GATED, TYPE III, ALPHA SUBUNIT; SCN3A	SODIUM CHANNEL, NEURONAL TYPE ;
ENSG00000153956		114204		CALCIUM CHANNEL, VOLTAGE-DEPENDENT, ALPHA-2/DELTA SUBUNIT 1; CACNA2D1	CALCIUM CHANNEL, L TYPE, ALPHA-2 PO; PHA-2/DELTA SUBUNIT
ENSG00000154127		609201		UBIQUITIN-ASSOCIATED AND SH3 DOMAIN-CONTAINING PROTEIN B; UBASH3B	SUPPRESSOR OF T-CELL RECEPTOR;
ENSG00000154975		604642		CARBONIC ANHYDRASE X; CA10
ENSG00000155052		610519		CONTACTIN-ASSOCIATED PROTEIN-LIKE 5; CNTNAP5	CONTACTIN-ASSOCIATED PROTEIN 5; CASPR5
ENSG00000156017		616552		CARNOSINE N-METHYLTRANSFERASE 1; CARNMT1	CHROMOSOME 9 OPEN READING;
ENSG00000156103		602262		MATRIX METALLOPROTEINASE 16; MMP16	MATRIX METALLOPROTEINASE; X METALLOPROTEINASE 3; MT3-MMP
ENSG00000157036		604051		ENDO/EXONUCLEASE, ENDOG-LIKE; EXOG	ENDONUCLEASE;
ENSG00000157500	MATURITY-ONSET DIABETES OF THE YOUNG, TYPE 14	604299	RCV000190336; RCV000190337	ADAPTOR PROTEIN, PHOSPHOTYROSINE INTERACTION, PH DOMAIN, AND LEUCINE ZIPPER-CONTAINING PROTEIN 1; APPL1	ADAPTOR PROTEIN CONTAINING PH DOMAIN, PTB DOMAIN, AND LEUC;
ENSG00000157540	MENTAL RETARDATION, AUTOSOMAL DOMINANT 7	600855	RCV000023041; RCV000032822; RCV000032823; RCV000032824; RCV000032825	DUAL-SPECIFICITY TYROSINE PHOSPHORYLATION-REGULATED KINASE 1A; DYRK1A	DUAL-SPECIFICITY TYROSINE PHOSPHORYLATION-REGULAT; LA, HOMOLOG OF; MNB; MNBH
ENSG00000157542	KEPPEN-LUBINSKY SYNDROME	600877	RCV000169688; RCV000169689	POTASSIUM CHANNEL, INWARDLY RECTIFYING, SUBFAMILY J, MEMBER 6; KCNJ6	INWARDLY RECTIFYING, SUBFAMILY J, MEMBER 7, FORMERLY; KCNJ7, FORMERLY
ENSG00000157554		165080		V-ETS AVIAN ERYTHROBLASTOSIS VIRUS E26 ONCOGENE HOMOLOG; ERG
ENSG00000157851		608383		DIHYDROPYRIMIDINASE-LIKE 5; DPYSL5	COLLAPSIN RESPONSE MEDIATO;
ENSG00000157978	HYPERCHOLESTEROLEMIA, AUTOSOMAL RECESSIVE	605747	RCV000005039; RCV000005040; RCV000005041; RCV000587646;;;RCV000005042; RCV000005043; RCV000560474; RCV000005045; RCV000005046; RCV000005047; RCV000623146; RCV000623682	LOW DENSITY LIPOPROTEIN RECEPTOR ADAPTOR PROTEIN 1; LDLRAP1	LDLR;
ENSG00000157985		608651		ARF GTPase-ACTIVATING PROTEIN WITH GTPase DOMAIN, ANKYRIN REPEAT, AND PLECKSTRIN HOMOLOGY DOMAIN 1; AGAP1	CENTAURI;
ENSG00000158089		608225		UDP-N-ACETYL-ALPHA-D-GALACTOSAMINE:POLYPEPTIDE N-ACETYLGALACTOSAMINYLTRANSFERASE 14; GALNT14	GalNAc TRANSFERASE 14; GalNAcT14
ENSG00000159216	PLATELET DISORDER, FAMILIAL, WITH ASSOCIATED MYELOID MALIGNANCY; REMOVED FROM DATABASE; TRANSIENT MYELOPROLIFERATIVE DISORDER OF DOWN SYNDROME; PLATELET DISORDER, FAMILIAL, WITH ASSOCIATED MYELOID MALIGNANCY; PLATELET DISORDER, FAMILIAL, WITH ASSOCIATED MYELOID MALIGNANCY	151385	RCV000015549; RCV000015550; RCV000015551; RCV000015552; RCV000015553; RCV000015554; RCV000015555;;;RCV000015556;;;RCV000549373; RCV000015557; RCV000015558	RUNT-RELATED TRANSCRIPTION FACTOR 1; RUNX1	ACUTE MYELOID LEU; 2AB
ENSG00000159917		604749		ZINC FINGER PROTEIN 93, MOUSE, HOMOLOG OF; ZFP93	ZINC FINGER P;
ENSG00000160179		603076		ATP-BINDING CASSETTE, SUBFAMILY G, MEMBER 1; ABCG1	ATP-BINDING CASSETTE T; HOMOLOG OF
ENSG00000160460	NEURODEVELOPMENTAL DISORDER WITH HYPOTONIA, NEUROPATHY, AND DEAFNESS	606214	RCV000498686;;;RCV000490799; RCV000677269; RCV000203064;;;RCV000677270; RCV000677271; RCV000677272; RCV000677273	SPECTRIN, BETA, NONERYTHROCYTIC, 4; SPTBN4	SPECTR; OMOLOG OF; QV
ENSG00000160741		608972		CREB-REGULATED TRANSCRIPTION COACTIVATOR 2; CRTC2	TRANSDUCER OF REGULATED cAMP RESPONSE ELEMENT-BINDIN; ATED CREB 2
ENSG00000160783		609176		POLYAMINE-MODULATED FACTOR 1; PMF1
ENSG00000162437		609953		RAVER2, MOUSE, HOMOLOG OF
ENSG00000162687	EPILEPTIC ENCEPHALOPATHY, EARLY INFANTILE, 57 (1 patient)	610044	RCV000515540;;;RCV000477662	POTASSIUM CHANNEL, SUBFAMILY T, MEMBER 2; KCNT2	SLICK
ENSG00000162959		611786		MEDIATOR OF CELL MOTILITY 1; MEMO1	EADING FRAME 4; C2ORF4
ENSG00000162961		612032		DPY30, C. ELEGANS, HOMOLOG OF: DPY30
ENSG00000163867		613567		ZINC FINGER, MYM-TYPE 6; ZMYM6	ZINC FINGER P;
ENSG00000163873		138243		GLUTAMATE RECEPTOR, IONOTROPIC, KAINATE 3; GRIK3	GLUTAMATE RECEPTOR 7; GLUR7; GLR7
ENSG00000163874		610562		ZINC FINGER CCCH DOMAIN-CONTAINING PROTEIN 12A; ZC3H12A	MCP1-INDU;
ENSG00000163947		612115		RHO GUANINE NUCLEOTIDE EXCHANGE FACTOR 3; ARHGEF3	XPLN
ENSG00000164796		608399		CUB AND SUSHI MULTIPLE DOMAINS 3; CSMD3	KIAA1894
ENSG00000164808		615384		SCAFFOLDING PROTEIN INVOLVED IN DNA REPAIR; SPIDR	KIAA0146
ENSG00000165379		612811		LEUCINE-RICH REPEAT AND FIBRONECTIN TYPE III DOMAIN-CONTAINING PROTEIN 5; LRFN5	SYNAPTIC ADHESION-LIKE MOLECULE 5; SALM5
ENSG00000165495		613066		PBX/KNOTTED 1 HOMEOBOX 2; PKNOX2	PBX-REGULATING PROTEIN 2; PREP2
ENSG00000165934		606028		CLEAVAGE AND POLYADENYLATION SPECIFICITY FACTOR 2; CPSF2	CLEAVAGE-POLYADENYLATION SPECIFICITY FACTOR, 100-KD SUBUNIT; CPSF100
ENSG00000166173		611300		La RIBONUCLEOPROTEIN DOMAIN FAMILY, MEMBER 6; LARP6	ACHERON; ACHN
ENSG00000166949	LOEYS-DIETZ SYNDROME 3	603109	RCV000195645;;;RCV000617863;;;RCV000023241; RCV000023242; RCV000023243; RCV000023244; RCV000023245; RCV000023246;;;RCV000200841; RCV000023247;;;RCV000618013; RCV000023248; RCV000023249;;;RCV000620885; RCV000023250	MOTHERS AGAINST DECAPENTAPLEGIC, DROSOPHILA, HOMOLOG OF, 3; SMAD3	D PROTEIN 3
ENSG00000167491		614997		GATA ZINC FINGER DOMAIN-CONTAINING PROTEIN 2A; GATAD2A	p66-ALPHA
ENSG00000168175		617226		MITOGEN-ACTIVATED PROTEIN KINASE 1-INTERACTING PROTEIN 1-LIKE PROTEIN; MAPK1IP1L	MAP; G OF
ENSG00000168615	CONE-ROD DYSTROPHY 9	602713	RCV000007279; RCV000007280; RCV000007281;;;RCV000414489; RCV000007282; RCV000170309	A DISINTEGRIN AND METALLOPROTEINASE DOMAIN 9; ADAM9	MYELOMA CELL METAL; IKE, DISINTEGRIN-LIKE, AND CYSTEINE-RICH PROTEIN 9; MDC9
ENSG00000168675		606571		LOW DENSITY LIPOPROTEIN RECEPTOR CLASS A DOMAIN-CONTAINING PROTEIN 4; LDLRAD4	LDLR CLASS A DOMAIN-CO; READING FRAME 1; C18ORF1
ENSG00000168883		611594		UBIQUITIN-SPECIFIC PROTEASE 39; USP39	snRNP ASSEMBLY DEFECTIVE 1, S. CEREVISIAE, HOMOLOG OF; SAD1
ENSG00000168890		616757		TRANSMEMBRANE PROTEIN 150A; TMEM150A	TRANSMEMBRANE PR;
ENSG00000169071	BRACHYDACTYLY, TYPE B1; ROBINOW SYNDROME, AUTOSOMAL RECESSIVE; ROBINOW SYNDROME, AUTOSOMAL RECESSIVE; ROBINOW SYNDROME, AUTOSOMAL RECESSIVE; ROBINOW SYNDROME, AUTOSOMAL RECESSIVE; BRACHYDACTYLY, TYPE B1; BRACHYDACTYLY, TYPE B1; ROBINOW SYNDROME, AUTOSOMAL RECESSIVE; ROBINOW SYNDROME, AUTOSOMAL RECESSIVE; ROBINOW SYNDROME, AUTOSOMAL RECESSIVE; BRACHYDACTYLY, TYPE B1; BRACHYDACTYLY, TYPE B1; ROBINO…	602337	RCV000007727; RCV000007728; RCV000007729; RCV000007730; RCV000007731; RCV000007732; RCV000007733; RCV000007734;;;RCV000007735; RCV000007736; RCV000007737; RCV000238984;;;RCV000007738; RCV000007739; RCV000007740; RCV000007741; RCV000007742	RECEPTOR TYROSINE KINASE-LIKE ORPHAN RECEPTOR 2; ROR2	NEUROTROPHIC TYROSINE KINASE, RECEPTOR-RELATED 2; NTRKR2
ENSG00000169432	ERYTHERMALGIA, PRIMARY; INSENSITIVITY TO PAIN, CHANNELOPATHY-ASSOCIATED; INSENSITIVITY TO PAIN, CHANNELOPATHY-ASSOCIATED; INSENSITIVITY TO PAIN, CHANNELOPATHY-ASSOCIATED; PAROXYSMAL EXTREME PAIN DISORDER; PAROXYSMAL EXTREME PAIN DISORDER; PAROXYSMAL EXTREME PAIN DISORDER; PAROXYSMAL EXTREME PAIN DISORDER; PAROXYSMAL EXTREME PAIN DISORDER; PAROXYSMAL EXTREME PAIN DISORDER; INSENSITIVITY TO PAIN, C…	603415	RCV000006721; RCV000006722; RCV000006723; RCV000006724; RCV000006725; RCV000006726; RCV000006727; RCV000559164;;;RCV000006728; RCV000006729; RCV000006730; RCV000006731; RCV000006732; RCV000006733; RCV000006734; RCV000006735; RCV000006736; RCV000006737; RCV000557785;;;RCV000006738; RCV000240382;;;RCV000488281;;;RCV000293601;;;RCV000153918;;;RCV000415152;;;RCV000006739; RCV000555200;;;RCV000006740;…	SODIUM CHANNEL, VOLTAGE-GATED, TYPE IX, ALPHA SUBUNIT; SCN9A	HANNEL 1; PN1
ENSG00000169946	TETRALOGY OF FALLOT; DIAPHRAGMATIC HERNIA 3; DIAPHRAGMATIC HERNIA 3; DIAPHRAGMATIC HERNIA 3; DOUBLE-OUTLET RIGHT VENTRICLE; TETRALOGY OF FALLOT; DOUBLE-OUTLET RIGHT VENTRICLE; 46,XY SEX REVERSAL 9; 46,XY SEX REVERSAL 9	603693	RCV000467901;;;RCV000006501; RCV000006502;;;RCV000032713;;;RCV000461090;;;RCV000172841; RCV000006503; RCV000006504;;;RCV000032715; RCV000006505; RCV000032714; RCV000455350;;;RCV000144723;;;RCV000514546;;;RCV000032716; RCV000032717; RCV000144724; RCV000144725	ZINC FINGER PROTEIN, MULTITYPE 2; ZFPM2	FRI; R GATA4, MODULATOR OF
ENSG00000170035		604151		UBIQUITIN-CONJUGATING ENZYME E2E 3; UBE2E3	UBIQUITIN-CONJUGATING E;
ENSG00000170312		116940		CYCLIN-DEPENDENT KINASE 1; CDK1	CELL DIVISION CYCLE 2, G1 TO S;
ENSG00000171262		616142		FAMILY WITH SEQUENCE SIMILARITY 98, MEMBER B; FAM98B
ENSG00000171431		608218		KERATIN 20, TYPE I; KRT20	MOLOG OF; KRT21
ENSG00000171735	CEREBELLAR ATAXIA, NONPROGRESSIVE, WITH MENTAL RETARDATION	611501	RCV000030683; RCV000030684; RCV000030685	CALMODULIN-BINDING TRANSCRIPTION ACTIVATOR 1; CAMTA1	KIAA0833
ENSG00000172572	HYPERTENSION AND BRACHYDACTYLY SYNDROME	123805	RCV000173038; RCV000173039; RCV000173040; RCV000173041; RCV000173042; RCV000173043	PHOSPHODIESTERASE 3A, cGMP-INHIBITED; PDE3A	cAMP PHOSPHODIESTERASE, MYOCARDIAL cGMP-INHIBITED
ENSG00000172915		604889		NEUROBEACHIN; NBEA
ENSG00000173273		603303		TRF1-INTERACTING, ANKYRIN-RELATED ADP-RIBOSE POLYMERASE; TNKS	TANKYRASE 1
ENSG00000174469	CORTICAL DYSPLASIA-FOCAL EPILEPSY SYNDROME; AUTISM, SUSCEPTIBILITY TO, 15; AUTISM, SUSCEPTIBILITY TO, 15; AUTISM, SUSCEPTIBILITY TO, 15; PITT-HOPKINS-LIKE SYNDROME 1; PITT-HOPKINS-LIKE SYNDROME 1; PITT-HOPKINS-LIKE SYNDROME 1; PITT-HOPKINS-LIKE SYNDROME 1; PITT-HOPKINS-LIKE SYNDROME 1; PITT-HOPKINS-LIKE SYNDROME 1; PITT-HOPKINS-LIKE SYNDROME 1; PITT-HOPKINS-LIKE SYNDROME 1; PITT-HOPKINS-LIKE SYND…	604569	RCV000005825;;;RCV000255180; RCV000005826; RCV000005827; RCV000005828;;;RCV000467303;;;RCV000187213; RCV000005829; RCV000005830;;;RCV000187170; RCV000005831; RCV000505263; RCV000505265; RCV000505261; RCV000505264; RCV000505266; RCV000505262	CONTACTIN-ASSOCIATED PROTEIN-LIKE 2; CNTNAP2	CONTACTIN-ASSOCIATED; HILA, HOMOLOG OF; NRXN4
ENSG00000175093		611660		SPRY DOMAIN- AND SOCS BOX-CONTAINING 4; SPSB4	SPRY DOMAIN-CONTAINING SOCS BOX PROTEIN 4; SSB4
ENSG00000175213	EXUDATIVE VITREORETINOPATHY 6 (1 family); VARIANT OF UNKNOWN SIGNIFICANCE; RETINITIS PIGMENTOSA 72; RETINITIS PIGMENTOSA 72	616454	RCV000186509; RCV000186510; RCV000186511; RCV000186512	ZINC FINGER PROTEIN 408; ZNF408
ENSG00000175224		615088		AUTOPHAGY 13, S. CEREVISIAE, HOMOLOG OF; ATG13
ENSG00000175727		608090		MLX-INTERACTING PROTEIN; MLXIP	MONDO FAMILY;
ENSG00000180357		617474		ZINC FINGER PROTEIN 609; ZNF609	KIAA0295
ENSG00000181291		616178		TRANSMEMBRANE PROTEIN 132E; TMEM132E
ENSG00000182022		608277		CARBOHYDRATE SULFOTRANSFERASE 15; CHST15	B-CELL RAG-ASS;
ENSG00000182150	BONE MARROW FAILURE SYNDROME 2	615667	RCV000111474; RCV000111475	ERCC6-LIKE 2; ERCC6L2	RAD26-LIKE; RAD26L
ENSG00000182185		602948		RAD51, S. CEREVISIAE, HOMOLOG OF, B; RAD51L1	S. CEREV; 1H2
ENSG00000182504		615864		CENTROSOMAL PROTEIN, 97-KD; CEP97
ENSG00000183735	FRONTOTEMPORAL DEMENTIA AND/OR AMYOTROPHIC LATERAL SCLEROSIS 4; ENCEPHALOPATHY, ACUTE, INFECTION-INDUCED (HERPES-SPECIFIC), SUSCEPTIBILITY TO, 8; ENCEPHALOPATHY, ACUTE, INFECTION-INDUCED (HERPES-SPECIFIC), SUSCEPTIBILITY TO, 8; ENCEPHALOPATHY, ACUTE, INFECTION-INDUCED (HERPES-SPECIFIC), SUSCEPTIBILITY TO, 8	604834	RCV000185595; RCV000185596; RCV000185597; RCV000185598; RCV000185599; RCV000185600; RCV000185601; RCV000589574; RCV000586295; RCV000587986	TANK-BINDING KINASE 1; TBK1	NF-KAPPA-B-ACTIVATING KINASE; NAK
ENSG00000183833		609910		MYCBP-ASSOCIATED TESTIS-EXPRESSED PROTEIN 1; MAATS1	AMY1-ASSOCIATED PROTEIN EXPRESSED; EADING FRAME 15; C3ORF15
ENSG00000184588		600127		PHOSPHODIESTERASE 4B, cAMP-SPECIFIC; PDE4B	DUNCE-LIKE PHOSPHODIESTERASE E4, FORMERLY; DPDE4, FORMERLY
ENSG00000185483	DEAFNESS, AUTOSOMAL RECESSIVE 108 (1 family)	602336	RCV000504579	RECEPTOR TYROSINE KINASE-LIKE ORPHAN RECEPTOR 1; ROR1	NEUROTROPHIC TYROSINE KINASE, RECEPTOR-RELATED 1; NTRKR1
ENSG00000186260		609463		MKL/MYOCARDIN-LIKE 2; MKL2	MYOCARDIN-RELATED TRANSCRIPTION FACTOR B, MOUSE, HOMOLOG OF; MRTFB
ENSG00000187210		600391		GLUCOSAMINYL (N-ACETYL) TRANSFERASE 1, CORE 2; GCNT1	BETA-1,6-N-ACETYLGLUCOSAMINYLTRANSFERASE 1
ENSG00000187650		617204		VIMENTIN-TYPE INTERMEDIATE FILAMENT-ASSOCIATED COILED-COIL PROTEIN; VMAC
ENSG00000188175		614133		HEPACAM FAMILY MEMBER 2; HEPACAM2	MITOTIC KINETICS REGULATOR; MIKI
ENSG00000188312		611505		CENTROMERIC PROTEIN P; CENPP
ENSG00000196116	CATARACT 36	611258	RCV000023890; RCV000488876	TUDOR DOMAIN-CONTAINING PROTEIN 7; TDRD7	ATOR WITH PCTAIRE2; TRAP
ENSG00000196208		611736		GREB1 PROTEIN
ENSG00000196628	PITT-HOPKINS SYNDROME; CORNEAL DYSTROPHY, FUCHS ENDOTHELIAL, 3	602272	RCV000387138;;;RCV000415008;;;RCV000007795; RCV000189725;;;RCV000007796; RCV000007797;;;RCV000255339; RCV000007798; RCV000007799; RCV000007800; RCV000186552	TRANSCRIPTION FACTOR 4; TCF4	IMMUNOGLOBULIN TRANSCRIPT;
ENSG00000197106	MENTAL RETARDATION, AUTOSOMAL RECESSIVE 48	610299	RCV000167526; RCV000167527	SOLUTE CARRIER FAMILY 6 (NEUROTRANSMITTER TRANSPORTER), MEMBER 17; SLC6A17	NTT4
ENSG00000197157		602181		STAPHYLOCOCCAL NUCLEASE DOMAIN- AND TUDOR DOMAIN-CONTAINING PROTEIN 1; SND1	100; p100
ENSG00000197959		611445		DYNAMIN 3; DNM3	KIAA0820
ENSG00000198771		610579		RCSD DOMAIN-CONTAINING PROTEIN 1; RCSD1	CAPZ-INTERACTING PROTEIN; CAPZIP
ENSG00000198963		601972		RAR-RELATED ORPHAN RECEPTOR B; RORB	RAR-RELATED OR; NG RECEPTOR BETA
ENSG00000205683		601672		D4, ZINC, AND DOUBLE PHD FINGERS FAMILY, MEMBER 3; DPF3	CER-D4, MOUSE, HOMOLOG OF; CERD4
ENSG00000205726		602442		INTERSECTIN 1; ITSN1
ENSG00000205758		603920		CRYSTALLIN, ZETA-LIKE 1; CRYZL1	QUINONE OXIDOREDUCTASE-LIKE 1
ENSG00000213047		613292		DENN/MADD DOMAIN-CONTAINING PROTEIN 1B; DENND1B	EADING FRAME 18; C1ORF18
ENSG00000221866		604280		PLEXIN A4; PLXNA4
ENSG00000235590	PSEUDOHYPOPARATHYROIDISM, TYPE IB	610540	RCV000001271	GNAS COMPLEX LOCUS, ANTISENSE TRANSCRIPT 1; GNASAS1	SPAS
ENSG00000273079	MENTAL RETARDATION, AUTOSOMAL DOMINANT 6; EPILEPTIC ENCEPHALOPATHY, EARLY INFANTILE, 27; EPILEPTIC ENCEPHALOPATHY, EARLY INFANTILE, 27; MENTAL RETARDATION, AUTOSOMAL DOMINANT 6 WITH SEIZURES	138252	RCV000022580; RCV000022581; RCV000022582; RCV000022583; RCV000032861;;;RCV000493526; RCV000032862; RCV000032863; RCV000032864;;;RCV000627229; RCV000032865; RCV000149503; RCV000149504; RCV000149505	GLUTAMATE RECEPTOR, IONOTROPIC, N-METHYL-D-ASPARTATE, SUBUNIT 2B; GRIN2B	N-METHYL-D-ASPARTATE RECEPTOR CHANNEL, SUBUNIT ;
