# Supplementary material for: Copy number variation in human genomes from three major ethno-linguistic groups in Africa
Source: BMC Genomics. 2020 Apr 10;21:289. doi: 10.1186/s12864-020-6669-y (PMC7147055; doi:10.1186/s12864-020-6669-y)
Supplement: Supplementary file 8 — Additional file 8: Table S7. Haplotypes that tag CNVR in each of the populations. [file 12864_2020_6669_MOESM8_ESM.xlsx]

## Sheet: All samples
Table S7. Haplotypes that tag CNVR in each of the populations
Chr	CNV_Start(Inc_Flanks)	CNV_END(Inc_Flanks)	Hap_Start	Haplotype	Hap_Freq	Hap_Count	CNV_count	Mean Copy number 0 haplotype alleles	Mean Copy number 1 haplotype allele	Mean Copy number 2 haplotype alleles	r2	slope	P
1	1410858	1436998	1415063	TG	0.146	56	3	1.956	2.046	2.089	0.039	0.071	0.005755
1	1410858	1436998	1418111	CAC	0.99	380	8	1.012	1.944	1.983	0.069	0.338	0.0002228
1	1410858	1436998	1418111	GGG	0.01	4	2	1.983	1.944	1.012	0.069	0.338	0.0002228
1	1419227	1455412	1435948	GC	0.013	5	2	1.974	2.064	1.037	0.055	0.231	0.001027
1	1628241	1658687	1635943	CC	0.388	149	6	1.814	2.016	2.017	0.073	0.111	0.0001556
1	1628241	1658687	1637910	ATA	0.039	15	4	1.937	1.923	1.214	0.068	0.259	0.0002571
1	1628241	1658687	1637910	CCG	0.953	366	28	1.356	1.913	1.938	0.058	0.218	0.0007678
1	1628241	1658687	1639062	CT	0.255	98	4	1.869	2.048	2.027	0.045	0.089	0.003273
1	1641345	1658437	1645115	CTA	0.651	250	8	1.82	2.006	1.985	0.047	0.081	0.002459
1	1641345	1658437	1645115	TCG	0.315	121	26	1.987	1.943	1.814	0.053	0.086	0.001265
1	1641345	1658437	1647299	TATCATCCATCCGCTCTTT	0.021	8	4	1.945	1.831	1.228	0.063	0.325	0.0004378
1	1641345	1658437	1650969	CT	0.039	15	4	1.947	1.904	1.165	0.052	0.246	0.001395
1	5023615	5060138	5030567	CG	0.208	80	6	1.996	2.007	1.761	0.049	0.058	0.002004
1	5023615	5060138	5030567	GA	0.76	292	2	1.801	2.006	1.997	0.046	0.054	0.002726
1	7359330	7373829	7360297	AA	0.99	380	2	null	2.197	2	0.024	0.198	0.03233
1	7876000	7888499	7876476	ACT	0.008	3	1	1.994	2.456	null	0.074	0.461	0.0001425
1	8177843	8195870	8182099	TG	0.417	160	24	1.958	1.918	1.769	0.046	0.09	0.00293
1	8177843	8195870	8186087	GA	0.01	4	4	1.905	null	1.054	0.064	0.425	0.0004204
1	12846945	12878558	12849046	AA	0.432	166	17	1.765	2.022	null	0.059	0.257	0.0006563
1	12846945	12878558	12849046	CG	0.562	216	27	null	2.021	1.753	0.06	0.268	0.000594
1	12852765	12894912	12867749	CTT	0.003	1	1	1.976	3.188	null	0.055	1.212	0.001064
1	12889805	12926529	12890088	TC	0.005	2	2	1.936	1.054	null	0.036	0.881	0.008687
1	12898197	12926529	12920173	GG	0.995	382	80	null	3.092	1.906	0.064	1.186	0.0004165
1	12898197	12926529	12920173	TC	0.005	2	2	1.906	3.092	null	0.064	1.186	0.0004165
1	13169752	13189739	13171847	AACTAACCT	0.003	1	1	1.961	2.723	null	0.037	0.762	0.007147
1	13169752	13189739	13171847	GGGTAATGT	0.003	1	1	1.961	2.723	null	0.037	0.762	0.007147
1	13169752	13189739	13173016	AC	0.664	255	10	1.735	2.031	1.986	0.048	0.086	0.002248
1	13169752	13189739	13173016	GT	0.294	113	17	1.988	2.012	1.71	0.045	0.088	0.003045
1	13174682	13195028	13174723	CAATCTA	0.003	1	1	1.959	1.242	null	0.034	0.716	0.01
1	13174682	13195028	13174838	CA	0.997	383	25	null	2.896	1.95	0.06	0.946	0.0006158
1	13174682	13195028	13174838	GG	0.003	1	1	1.95	2.896	null	0.06	0.946	0.0006158
1	13174682	13195028	13175226	AAAGA	0.878	337	17	1.413	2.033	1.967	0.051	0.121	0.001615
1	13174682	13195028	13175226	GGGTC	0.083	32	6	1.975	1.916	1.366	0.062	0.163	0.0005077
1	14158028	14172021	14167214	CC	0.635	244	73	1.832	1.883	1.566	0.057	0.165	0.000852
1	15481791	15496573	15482697	CGGTA	0.484	186	1	1.888	1.967	2.008	0.037	0.061	0.007842
1	15481791	15496573	15482697	TAACC	0.432	166	7	2	1.965	1.866	0.045	0.064	0.00301
1	15481791	15496573	15482932	CC	0.74	284	8	2.029	1.996	1.918	0.033	0.064	0.01158
1	15481791	15496573	15488160	CA	0.721	277	8	2.024	2.015	1.903	0.054	0.079	0.001235
1	16358211	16375087	16363132	CG	0.846	325	74	1.84	2.047	2.263	0.069	0.214	0.00023
1	16358211	16375087	16363132	TC	0.13	50	4	2.248	2.064	1.802	0.055	0.203	0.001006
1	16425206	16440072	16425343	AAGCAGTTTGTCTACACTGGGCCGATCTGACAA	0.005	2	2	1.825	0.999	null	0.04	0.826	0.005151
1	16996322	17011928	17000931	GATTAAACAGCG	0.833	320	27	2.008	2.013	1.853	0.042	0.101	0.004504
1	16996322	17011928	17002110	CC	0.901	346	28	2.103	1.995	1.868	0.033	0.123	0.01109
1	17019241	17056740	17021784	AA	0.99	380	374	null	7.009	4.895	0.05	2.114	0.00191
1	17019241	17056740	17021784	TC	0.01	4	4	4.895	7.009	null	0.05	2.114	0.00191
1	17019241	17056740	17022745	AT	0.109	42	42	4.747	5.627	null	0.072	0.88	0.0001683
1	17019241	17056740	17022745	GC	0.891	342	336	null	5.627	4.747	0.072	0.88	0.0001683
1	17019241	17056740	17049173	GT	0.367	141	140	4.366	5.146	null	0.065	0.78	0.0003767
1	17082836	17118281	17085265	CG	0.727	279	223	3.652	4.076	3.24	0.043	0.396	0.003753
1	17082836	17118281	17085265	TA	0.266	102	88	3.226	4.146	3.652	0.049	0.423	0.001925
1	17233215	17259115	17235257	AA	0.096	37	29	3.542	2.998	null	0.067	0.544	0.0002969
1	17233215	17259115	17235257	GC	0.904	347	307	null	2.998	3.542	0.067	0.544	0.0002969
1	17233215	17259115	17249487	TT	0.172	66	64	3.26	3.81	2.079	0.074	0.466	0.0001297
1	18968780	18981729	18973223	AT	0.979	376	5	null	2.212	2.006	0.036	0.206	0.008862
1	18968780	18981729	18973223	CC	0.018	7	1	2.007	2.21	null	0.03	0.203	0.01572
1	19818537	19842459	19821517	TCC	0.964	370	1	null	2.13	2.001	0.044	0.13	0.003586
1	19860321	19897497	19866724	ACTGCTCCCAG	0.005	2	1	1.986	2.3	null	0.054	0.314	0.001215
1	19941722	19954221	19941790	AGACGCATGTAGACTC	0.008	3	1	1.996	2.473	null	0.058	0.477	0.0007662
1	19941722	19954221	19941790	GCGAACGCCGGCATGA	0.003	1	1	1.999	2.837	null	0.06	0.838	0.0006056
1	19941722	19954221	19944067	CGAC	0.003	1	1	1.999	2.837	null	0.06	0.838	0.0006056
1	22334457	22351401	22337181	CC	0.594	228	6	1.938	2.01	2.086	0.054	0.074	0.001247
1	22347202	22365901	22349733	ACA	0.057	22	2	1.991	2.162	2.007	0.043	0.119	0.003795
1	22347202	22365901	22349733	GAG	0.93	357	2	2.007	2.131	1.99	0.039	0.105	0.005918
1	22347202	22365901	22362194	CG	0.818	314	4	1.909	1.928	2.041	0.065	0.083	0.0003548
1	22347202	22365901	22362426	TGG	0.794	305	4	1.899	1.939	2.044	0.073	0.083	0.0001489
1	22494806	22512353	22496982	GACGTAA	0.003	1	1	1.972	1.158	null	0.065	0.815	0.0003625
1	23957211	23971960	23959207	GG	0.021	8	1	1.999	2.172	null	0.035	0.172	0.009846
1	24850995	24863494	24851959	CCCC	0.721	277	4	2.121	2.023	1.962	0.044	0.074	0.003674
1	24850995	24863494	24851959	GTTG	0.206	79	2	1.976	2	2.225	0.045	0.084	0.003302
1	24850995	24863494	24852429	CACTACG	0.003	1	1	1.997	2.683	null	0.04	0.686	0.005582
1	24850995	24863494	24852429	TTGTTGG	0.003	1	1	2.005	1.185	null	0.057	0.82	0.0008776
1	24850995	24863494	24855821	CAAA	0.648	249	4	2.073	2.04	1.951	0.045	0.064	0.003194
1	25089052	25101551	25090446	CCTC	0.003	1	1	2.021	2.793	null	0.055	0.772	0.00104
1	25606680	25666393	25608148	CT	0.016	6	1	1.74	2.264	null	0.037	0.524	0.007702
1	25615177	25640705	25615694	GCTGG	0.057	22	12	1.752	1.687	0.728	0.054	0.311	0.001219
1	25615177	25640705	25615694	TTCAA	0.917	352	83	0.819	1.826	1.747	0.041	0.229	0.004724
1	25615177	25640705	25617094	CA	0.073	28	14	1.751	1.757	0.777	0.048	0.264	0.002325
1	25615177	25640705	25617094	TG	0.927	356	84	0.777	1.757	1.751	0.048	0.264	0.002325
1	25615177	25640705	25617206	CA	0.924	355	84	0.799	1.854	1.746	0.044	0.244	0.003397
1	25615177	25640705	25617206	TC	0.065	25	11	1.75	1.766	0.777	0.05	0.28	0.001749
1	25615177	25640705	25617291	TA	0.93	357	86	0.777	1.768	1.75	0.047	0.264	0.002537
1	25638557	25654385	25638977	CT	0.008	3	3	1.883	2.833	null	0.035	0.95	0.009598
1	25638557	25654385	25638977	TC	0.992	381	127	null	2.833	1.883	0.035	0.95	0.009598
1	25638557	25654385	25639794	AACCACCCCA	0.029	11	7	1.854	2.989	2.071	0.063	0.58	0.000444
1	25638557	25654385	25646634	AG	0.117	45	19	1.8	2.36	2.011	0.068	0.329	0.0002509
1	25638557	25654385	25646634	CA	0.865	332	110	1.985	2.343	1.791	0.065	0.298	0.0003598
1	25638557	25654385	25650862	CG	0.966	371	121	2.458	2.95	1.857	0.062	0.484	0.0005202
1	25689492	25705677	25702414	TT	0.005	2	2	1.871	0.998	null	0.061	0.874	0.0005544
1	25704619	25730502	25718391	GGAA	0.003	1	1	2.037	2.835	null	0.053	0.798	0.001381
1	25704619	25730502	25719235	CTA	0.003	1	1	2.037	2.946	null	0.068	0.909	0.0002533
1	25704619	25730502	25719511	CC	0.461	177	1	2.137	1.998	1.982	0.063	0.081	0.000468
1	25704619	25730502	25719511	TG	0.495	190	16	1.983	2.013	2.147	0.06	0.082	0.0005937
1	26455169	26469668	26455319	GCCCTGG	0.01	4	4	1.681	0.763	null	0.054	0.918	0.001164
1	27152180	27165679	27154210	CA	0.997	383	2	null	1.525	2.018	0.024	0.494	0.03198
1	29653930	29666429	29660521	CCG	0.997	383	1	null	2.715	1.997	0.058	0.718	0.0007332
1	29653930	29666429	29660521	TTA	0.003	1	1	1.997	2.715	null	0.058	0.718	0.0007332
1	34921076	34937475	34922761	GGA	0.008	3	1	2.004	1.699	null	0.061	0.305	0.0005708
1	35096770	35116919	35096870	ATGCTG	0.292	112	36	1.843	1.784	1.541	0.042	0.132	0.004249
1	35096770	35116919	35098215	CCT	0.003	1	1	1.789	0	null	0.072	1.789	0.0001657
1	35096770	35116919	35099742	AA	0.003	1	1	1.789	0	null	0.072	1.789	0.0001657
1	35096770	35116919	35112966	TA	0.013	5	5	1.8	1.016	null	0.068	0.784	0.0002656
1	40473572	40488621	40475475	GCTT	0.01	4	1	1.993	2.329	null	0.05	0.337	0.001806
1	40570820	40592369	40574835	GCTGGCCCCTAACA	0.005	2	1	1.974	1.473	null	0.057	0.5	0.000827
1	40570820	40592369	40576712	AT	0.013	5	2	1.973	2.035	0.971	0.054	0.262	0.001141
1	40570820	40592369	40576712	GC	0.987	379	10	0.971	2.035	1.973	0.054	0.262	0.001141
1	42017316	42030365	42017902	CG	0.008	3	1	2.042	2.449	null	0.058	0.406	0.0007901
1	42017316	42030365	42024240	CA	0.008	3	1	2.043	2.428	null	0.052	0.385	0.001504
1	44057398	44072897	44065287	CG	0.995	382	1	null	2.341	1.993	0.043	0.349	0.003997
1	44057398	44072897	44065287	GC	0.005	2	1	1.993	2.341	null	0.043	0.349	0.003997
1	44091406	44111934	44101714	AAAGGCCCGTCAA	0.005	2	1	2.031	2.568	null	0.053	0.537	0.001298
1	47362072	47377401	47362955	ACCTA	0.005	2	1	1.996	1.543	null	0.066	0.454	0.000324
1	47362072	47377401	47364655	AGTTATCTG	0.005	2	1	1.997	1.526	null	0.071	0.471	0.000186
1	47534311	47554493	47542229	TG	0.909	349	4	2.052	1.949	2.042	0.021	0.082	0.04697
1	47534311	47554493	47543450	AGTG	0.034	13	1	2.042	1.815	null	0.063	0.227	0.0004515
1	47534311	47554493	47544770	CC	0.018	7	1	2.036	1.762	null	0.051	0.275	0.001611
1	47534311	47554493	47544770	TG	0.982	377	3	null	1.762	2.036	0.051	0.275	0.001611
1	47534311	47554493	47550145	TCGAG	0.013	5	1	2.037	1.644	null	0.076	0.393	0.0001143
1	55087224	55100926	55097348	GCA	0.013	5	5	1.776	0.925	null	0.074	0.852	0.0001295
1	55296073	55309822	55302697	GCGGGTTGGTCC	0.005	2	1	2.003	1.5	null	0.054	0.503	0.001209
1	55296073	55309822	55308609	CTATTC	0.013	5	2	2.008	1.631	null	0.074	0.377	0.0001313
1	55465124	55481573	55475291	TAGA	0.031	12	1	2.003	2.167	null	0.053	0.164	0.001283
1	60041600	60055655	60047259	AGA	0.708	272	66	1.189	1.776	1.736	0.072	0.213	0.0001702
1	63248732	63264902	63252402	AAATA	0.841	323	2	1.914	1.965	2.025	0.039	0.058	0.006155
1	64835367	64856566	64836298	CCCTCG	0.352	135	38	1.903	1.818	1.618	0.063	0.132	0.0004692
1	64835367	64856566	64851894	CA	0.484	186	47	1.939	1.828	1.684	0.059	0.127	0.0007223
1	65842604	65860353	65842736	GGCAAGTT	0.005	2	1	2.031	2.502	null	0.043	0.47	0.003919
1	65842604	65860353	65846996	CG	0.008	3	1	2.03	2.43	null	0.046	0.4	0.002709
1	69991372	70007808	69994837	AAT	0.003	1	1	1.945	1.083	null	0.044	0.861	0.00356
1	69991372	70007808	69994893	GTTG	0.003	1	1	1.945	1.041	null	0.048	0.904	0.002203
1	69991372	70007808	69995327	TCGT	0.721	277	10	1.739	1.901	2.003	0.072	0.12	0.0001713
1	69991372	70007808	69998486	AGAGCC	0.003	1	1	1.945	0.973	null	0.056	0.972	0.0009708
1	70102511	70135160	70104144	GC	0.013	5	1	2.022	2.188	null	0.056	0.166	0.0009436
1	70104261	70119010	70105459	AAGGAA	0.029	11	1	2.017	2.172	null	0.049	0.155	0.002127
1	70104261	70119010	70105459	CGATCT	0.969	372	1	null	2.153	2.017	0.04	0.136	0.005147
1	70104261	70119010	70108803	CTTGTACTAGGGAGTTTA	0.008	3	1	2.02	2.373	null	0.072	0.353	0.0001754
1	70219183	70232432	70220676	CT	0.003	1	1	2.021	2.633	null	0.048	0.612	0.00215
1	70219183	70232432	70220676	TC	0.997	383	7	null	2.633	2.021	0.048	0.612	0.00215
1	72509732	72522231	72512988	GTT	0.799	307	3	1.868	1.98	2.048	0.039	0.078	0.006162
1	72647565	72661814	72650925	GC	0.034	13	1	1.997	1.781	2.065	0.043	0.147	0.004013
1	72750760	72769209	72751134	TCGA	0.482	185	11	1.722	1.873	1.998	0.064	0.138	0.0004021
1	72750760	72769209	72756049	TTTGGGT	0.005	2	2	1.871	0.949	null	0.054	0.922	0.001211
1	72762510	72797760	72762858	TC	0.99	380	306	null	2.027	0.917	0.055	1.11	0.001091
1	72762510	72797760	72769009	CCAAA	0.893	343	282	1.288	1.972	0.862	0.062	0.288	0.0004909
1	72762510	72797760	72769676	TTCTGATTTCATATGTAGACGAGTACTTATGTTCG	0.917	352	290	1.403	1.627	0.876	0.062	0.328	0.0005147
1	73444234	73462497	73444790	CATTTCAAGC	0.016	6	1	2.01	2.177	null	0.039	0.168	0.00624
1	73444234	73462497	73445967	GCC	0.016	6	1	2.008	2.227	null	0.066	0.219	0.0003175
1	74004554	74018853	74005206	CG	0.023	9	1	2.02	1.791	null	0.072	0.23	0.0001599
1	74377971	74391620	74378545	GTCCGC	0.013	5	1	2	1.765	null	0.045	0.235	0.003158
1	74377971	74391620	74382995	AGTC	0.984	378	2	null	1.742	2.002	0.066	0.261	0.0003304
1	75233553	75247552	75234951	CGCCG	0.01	4	1	2.003	1.648	null	0.065	0.355	0.0003486
1	75714021	75732859	75716006	TCC	0.01	4	1	1.997	1.771	null	0.049	0.226	0.002032
1	77164894	77197143	77165318	AGAAGCTT	0.003	1	1	2.064	2.967	null	0.065	0.903	0.000376
1	77167394	77190343	77167833	AAGAACTCA	0.003	1	1	2.074	3.049	null	0.074	0.975	0.0001339
1	77167394	77190343	77167833	GAAGCTTGT	0.003	1	1	2.074	3.049	null	0.074	0.975	0.0001339
1	77167394	77190343	77170017	GCAG	0.003	1	1	2.074	3.049	null	0.074	0.975	0.0001339
1	77769794	77786543	77770173	CG	0.909	349	1	1.848	1.962	2.011	0.046	0.07	0.002932
1	77769794	77786543	77770173	GA	0.086	33	3	2.012	1.951	1.848	0.05	0.075	0.001821
1	79388672	79404421	79388804	CTAAAACG	0.003	1	1	1.9	1.014	null	0.034	0.886	0.01064
1	79388672	79404421	79388804	TAGAGCCA	0.003	1	1	1.9	1.014	null	0.034	0.886	0.01064
1	79388672	79404421	79389882	TACTCCGATGATGAGCGTCATTGT	0.005	2	2	1.905	0.966	null	0.076	0.939	0.0001142
1	80929535	80945634	80929628	GCGCG	0.01	4	1	2.015	2.218	null	0.037	0.203	0.007468
1	80929535	80945634	80930727	AATCAGTGA	0.375	144	1	1.98	2.052	2.051	0.043	0.04	0.003853
1	80929535	80945634	80931256	TGGCG	0.005	2	1	2.015	2.385	null	0.062	0.37	0.0004857
1	81073972	81088021	81074495	GC	0.062	24	1	2.026	1.945	1.667	0.036	0.097	0.008031
1	81431476	81449175	81436522	TTCG	0.01	4	1	2.009	1.728	null	0.062	0.28	0.0004828
1	86395975	86408974	86402850	GCC	0.01	4	4	1.799	1.019	null	0.056	0.78	0.0009799
1	88332175	88347424	88338185	ATGTC	0.008	3	1	2.007	1.688	null	0.054	0.319	0.00112
1	91918768	91934291	91919058	GATAATAATAT	0.003	1	1	2.036	2.752	null	0.042	0.716	0.004336
1	91918768	91934291	91923136	GGAATTGACAGTGTTTCAGTGTCACC	0.003	1	1	2.035	2.967	null	0.071	0.932	0.0001829
1	92574207	92589956	92577293	CAAT	0.003	1	1	1.932	1.011	null	0.05	0.922	0.001765
1	92574207	92589956	92577293	TGAC	0.003	1	1	1.932	1.058	null	0.045	0.874	0.003067
1	97740735	97754734	97741090	GT	0.969	372	1	1.914	1.875	2.012	0.031	0.112	0.0146
1	97740735	97754734	97741826	AAGGC	0.997	383	2	null	1.551	2.007	0.039	0.456	0.006141
1	98693330	98710829	98694154	AGTTG	0.008	3	1	1.994	1.668	null	0.043	0.326	0.004079
1	98693330	98710829	98695631	AAAATTT	0.865	332	4	1.774	1.911	2.018	0.073	0.111	0.0001531
1	99029433	99041932	99031679	ATGGGCA	0.003	1	1	1.998	1.246	null	0.056	0.752	0.0009498
1	99029433	99041932	99035830	CT	0.01	4	1	2.002	1.601	null	0.063	0.401	0.00046
1	101453697	101466496	101453971	AA	0.883	339	2	2.108	2.077	1.984	0.032	0.078	0.01354
1	101453697	101466496	101453971	GG	0.102	39	2	1.984	2.082	2.153	0.035	0.094	0.008948
1	101453697	101466496	101459625	AGC	0.609	234	2	2.092	2.009	1.959	0.043	0.063	0.003799
1	101539328	101557577	101541984	GGCTG	0.977	375	1	null	1.859	2.009	0.054	0.15	0.001201
1	101539328	101557577	101541984	TATCA	0.018	7	1	2.008	1.832	null	0.058	0.176	0.0007324
1	101967091	101979640	101967247	CCCAGACTCCTCTGGAT	0.01	4	1	2.005	2.348	null	0.055	0.344	0.001081
1	102316460	102331309	102317241	CG	0.01	4	1	2.005	1.725	null	0.035	0.279	0.009316
1	102480364	102498363	102481030	CC	0.99	380	4	null	2.212	2.014	0.035	0.198	0.009601
1	104094785	104116784	104096692	TC	0.237	91	7	2.28	2.108	1.905	0.045	0.179	0.003178
1	104407023	104422022	104407756	CG	0.997	383	2	null	2.401	2.002	0.034	0.4	0.01011
1	104553382	104573706	104554978	CTGT	0.01	4	1	2.025	1.767	null	0.054	0.259	0.001214
1	104577129	104590978	104577231	CCTCTTTA	0.003	1	1	2.01	2.72	null	0.069	0.71	0.0002376
1	104577629	104592628	104579679	GCG	0.964	370	2	2.488	2.075	2.002	0.037	0.117	0.007224
1	105033708	105047457	105034273	GA	0.656	252	5	1.82	1.975	2.01	0.034	0.073	0.01012
1	105102195	105115194	105102252	AAGAGGAAAAT	0.055	21	1	2.01	2.107	2.142	0.026	0.091	0.02487
1	105620097	105635850	105621408	CTAC	0.003	1	1	1.95	1.079	null	0.047	0.871	0.002664
1	105620097	105635850	105622674	AT	0.997	383	23	null	0.958	1.951	0.06	0.993	0.0005854
1	105620097	105635850	105622674	GC	0.003	1	1	1.951	0.958	null	0.06	0.993	0.0005854
1	105878604	105891353	105878747	ACCGTC	0.005	2	1	2.01	1.528	null	0.048	0.482	0.002243
1	106010948	106028247	106014797	TTT	0.07	27	27	1.152	0.733	0	0.055	0.442	0.001041
1	106010948	106028247	106019165	TGGC	0.81	311	239	1.327	1.908	0.963	0.073	0.251	0.0001546
1	106160993	106212169	106184853	GCAAACCTCTTGAG	0.008	3	2	1.975	2.108	1.014	0.076	0.359	0.0001122
1	106478094	106494082	106479351	TCCCTT	0.013	5	1	2.016	2.299	null	0.051	0.283	0.001653
1	106973542	106986591	106973883	AA	0.138	53	16	1.909	1.664	1.669	0.049	0.162	0.001952
1	106973542	106986591	106973883	TT	0.857	329	38	1.669	1.68	1.909	0.048	0.159	0.002339
1	106973542	106986591	106975875	ATGC	0.01	4	3	1.871	1.217	null	0.05	0.653	0.001792
1	106973542	106986591	106983105	TG	0.008	3	2	1.87	1.069	null	0.057	0.8	0.0008774
1	107052342	107065341	107055620	GCT	0.003	1	1	2	1.228	null	0.073	0.772	0.0001437
1	107090820	107106369	107095698	ACAGACCGAGATCAG	0.354	136	3	1.922	1.977	2.086	0.048	0.079	0.00238
1	107090820	107106369	107095698	ACAGACCGAGATTAG	0.003	1	1	1.978	0.985	null	0.062	0.992	0.0004924
1	109491894	109506643	109491896	CATTTTCGTCC	0.005	2	2	1.862	0.999	null	0.053	0.864	0.001364
1	109491894	109506643	109494147	AA	0.318	122	6	1.754	1.927	2.017	0.068	0.143	0.0002639
1	109491894	109506643	109494147	GG	0.635	244	44	2.006	1.906	1.749	0.068	0.133	0.0002455
1	110220645	110246348	110220739	AG	0.117	45	40	1.133	0.924	0.008	0.037	0.301	0.007511
1	110220645	110246348	110220739	TA	0.867	333	224	0.238	0.904	1.146	0.043	0.307	0.003852
1	110220645	110246348	110235445	CC	0.849	326	240	1.055	1.984	0.917	0.074	0.319	0.0001325
1	110240007	110258435	110241218	AGG	0.018	7	1	1.987	2.176	null	0.053	0.188	0.001376
1	110240007	110258435	110245639	GG	0.01	4	1	1.989	2.25	null	0.059	0.261	0.000694
1	110362110	110374609	110368061	GATACTGCCC	0.003	1	1	1.991	1.217	null	0.07	0.774	0.0002112
1	111372043	111393213	111374095	GGTTGAAA	0.005	2	2	1.837	0.981	null	0.048	0.856	0.002376
1	113314786	113328285	113317896	CGGA	0.005	2	1	2.01	2.451	null	0.046	0.441	0.002725
1	118322395	118339944	118333588	GATTCTG	0.008	3	1	1.995	1.638	null	0.068	0.357	0.0002524
1	120106879	120144358	120115723	TG	0.352	135	11	1.998	2.013	1.816	0.05	0.07	0.001778
1	120137238	120153719	120137612	CCTCTGATCGCGAAAACAGCATC	0.003	1	1	2.059	2.854	null	0.053	0.795	0.00138
1	120137238	120153719	120137933	GACTCGTAAC	0.003	1	1	2.058	2.974	null	0.07	0.916	0.0002157
1	120137238	120153719	120138196	AA	0.997	383	19	null	2.878	2.059	0.056	0.819	0.0009772
1	120137238	120153719	120138196	GG	0.003	1	1	2.059	2.878	null	0.056	0.819	0.0009772
1	120137238	120153719	120139863	ACCGT	0.003	1	1	2.059	2.878	null	0.056	0.819	0.0009772
1	120137238	120153719	120144651	AT	0.997	383	19	null	2.854	2.059	0.053	0.795	0.00138
1	120137238	120153719	120144651	CC	0.003	1	1	2.059	2.854	null	0.053	0.795	0.00138
1	120339665	120352214	120341126	GA	0.01	4	1	1.994	2.332	null	0.044	0.338	0.003471
1	120607162	120633740	120615874	CC	0.956	367	367	null	4.427	3.842	0.062	0.585	0.0005049
1	120607162	120633740	120625270	AC	0.997	383	383	null	6.035	3.883	0.054	2.152	0.001211
1	120607162	120633740	120625270	GT	0.003	1	1	3.883	6.035	null	0.054	2.152	0.001211
1	142587792	142631147	142593878	AG	0.932	358	316	null	4.709	3.854	0.071	0.855	0.0001891
1	142600638	142631147	142601528	CG	0.003	1	1	3.936	7.317	null	0.048	3.381	0.002278
1	142606075	142653977	142606379	TA	0.003	1	1	3.955	7.339	null	0.05	3.385	0.001777
1	142606075	142653977	142626749	GG	0.932	358	314	null	4.697	3.859	0.07	0.839	0.0002153
1	142686599	142716379	142691766	CCCAAGTGGTAA	0.815	313	2	1.869	1.98	2.028	0.059	0.067	0.0006551
1	142686599	142716379	142691766	GGTGGACTAGCA	0.008	3	1	2.011	1.656	null	0.07	0.356	0.0002016
1	143113094	143140585	143118950	AA	0.013	5	2	1.953	1.891	0.923	0.035	0.322	0.009225
1	143113094	143140585	143118950	GC	0.987	379	22	0.923	1.891	1.953	0.035	0.322	0.009225
1	143202028	143226400	143210107	GG	0.979	376	24	null	2.314	1.948	0.053	0.365	0.001274
1	143202028	143226400	143210107	TT	0.018	7	2	1.95	2.314	null	0.046	0.364	0.002685
1	143278514	143294480	143282610	CG	0.995	382	22	0.966	null	1.959	0.044	0.497	0.003593
1	143278514	143294480	143282610	TA	0.005	2	2	1.959	null	0.966	0.044	0.497	0.003593
1	145618474	145649041	145620158	TT	0.927	356	2	null	2.037	1.979	0.023	0.058	0.03656
1	146655772	146675564	146657243	CT	0.013	5	1	1.991	1.783	null	0.045	0.208	0.00298
1	149029065	149069174	149034572	TCT	0.026	10	3	1.95	2.351	null	0.054	0.402	0.001224
1	149045957	149112518	149046972	TAGTGTAGATTAA	0.003	1	1	1.944	2.966	null	0.043	1.022	0.004006
1	149045957	149112518	149064077	AA	0.997	383	41	null	3.146	1.943	0.059	1.203	0.0006693
1	149045957	149112518	149064077	GG	0.003	1	1	1.943	3.146	null	0.059	1.203	0.0006693
1	149124047	149185112	149129355	ATA	0.003	1	1	1.937	3.085	null	0.052	1.148	0.001416
1	149124047	149185112	149129355	GGC	0.997	383	41	null	3.085	1.937	0.052	1.148	0.001416
1	149124047	149185112	149135000	ACTC	0.99	380	38	0.996	null	1.953	0.072	0.478	0.0001613
1	149124047	149185112	149135000	TACA	0.01	4	4	1.953	null	0.996	0.072	0.478	0.0001613
1	149236643	149277042	149240785	CTATC	0.953	366	37	2.328	2.173	1.908	0.073	0.253	0.0001449
1	149236643	149277042	149240785	GCACG	0.005	2	1	1.925	2.645	null	0.064	0.72	0.0003925
1	149236643	149277042	149241182	ATCAAC	0.008	3	1	1.923	2.523	null	0.066	0.6	0.0003052
1	149244189	149299284	149251602	CGA	0.003	1	1	3.938	5.289	null	0.057	1.35	0.0008302
1	149252133	149286770	149254155	GA	0.003	1	1	3.931	5.57	null	0.074	1.639	0.0001391
1	149282795	149349793	149284630	AA	0.997	383	383	null	5.01	3.933	0.037	1.077	0.007739
1	149282795	149349793	149284630	GG	0.003	1	1	3.933	5.01	null	0.037	1.077	0.007739
1	149336667	149353965	149340258	CGGT	0.003	1	1	1.947	3.1	null	0.051	1.153	0.001696
1	152550554	152592725	152550559	TATAAAGC	0.031	12	3	1.148	1.759	null	0.044	0.611	0.00339
1	152550554	152592725	152553244	AG	0.029	11	11	1.23	0.454	null	0.066	0.776	0.0003297
1	152550554	152592725	152590955	CG	0.029	11	11	1.23	0.453	null	0.066	0.778	0.0003196
1	152617361	152631610	152621598	AG	0.932	358	3	2.034	2.124	1.993	0.05	0.114	0.001898
1	152617361	152631610	152621598	GC	0.062	24	1	1.994	2.131	2.034	0.05	0.118	0.001806
1	152643390	152666778	152644161	TATCCTA	0.003	1	1	2.052	2.915	null	0.063	0.863	0.0004398
1	152643390	152666778	152644161	TATCTTC	0.003	1	1	2.052	2.944	null	0.067	0.892	0.0002749
1	152643390	152666778	152645528	AGTAAGGGA	0.26	100	16	2.016	2.069	2.248	0.065	0.094	0.000362
1	152643390	152666778	152645528	AGTCAGGGA	0.005	2	1	2.049	2.702	null	0.072	0.652	0.0001737
1	154138182	154152684	154142265	TC	0.76	292	2	1.937	1.954	2.029	0.036	0.059	0.008827
1	154905716	154920965	154906974	CA	0.617	237	4	1.927	2.006	2.028	0.032	0.045	0.01284
1	155621772	155665315	155625549	AAGAT	0.471	181	2	1.977	2.004	2.053	0.051	0.038	0.001714
1	155658066	155684795	155680584	CA	0.01	4	1	2.005	2.363	null	0.073	0.358	0.0001556
1	158456435	158470434	158457569	TATAGTACTGATTTAGCGATGCTC	0.003	1	1	1.987	1.327	null	0.071	0.66	0.0001927
1	158511688	158526687	158512801	AA	0.477	183	12	1.743	1.89	2.023	0.074	0.14	0.0001324
1	158511688	158526687	158512801	GG	0.497	191	35	2.022	1.873	1.751	0.064	0.135	0.0004149
1	158956313	158971262	158956412	ATA	0.185	71	10	1.647	1.754	2.101	0.037	0.167	0.007474
1	158956313	158971262	158956412	GCG	0.773	297	91	2.083	1.795	1.609	0.063	0.211	0.0004346
1	158956313	158971262	158958802	CCG	0.016	6	6	1.719	1.073	null	0.05	0.647	0.001892
1	158956313	158971262	158959093	GTC	0.013	5	5	1.718	1.006	null	0.05	0.712	0.001749
1	158956313	158971262	158960112	AAT	0.01	4	4	1.719	0.788	null	0.069	0.93	0.0002266
1	159010625	159023940	159014718	AGA	0.01	4	1	2.019	1.629	null	0.053	0.389	0.001262
1	159507892	159520584	159509424	ATG	0.003	1	1	2.005	2.662	null	0.057	0.657	0.0008303
1	159513085	159527084	159513180	GAAAG	0.07	27	2	1.999	2.016	2.427	0.025	0.071	0.03007
1	160949041	160965791	160955188	AGG	0.812	312	4	2.137	2.037	1.952	0.065	0.09	0.0003507
1	160949041	160965791	160956421	ATGA	0.82	315	4	2.142	2.04	1.953	0.061	0.092	0.0005575
1	161479933	161520760	161513406	TT	0.927	356	9	null	2.108	1.973	0.062	0.135	0.0004706
1	161554453	161603735	161555455	GA	0.995	382	106	null	3.198	1.839	0.071	1.358	0.0001796
1	161554453	161603735	161555455	TG	0.005	2	2	1.839	3.198	null	0.071	1.358	0.0001796
1	161554453	161603735	161574635	AG	0.995	382	106	null	3.198	1.839	0.071	1.358	0.0001796
1	161554453	161603735	161574635	GC	0.005	2	2	1.839	3.198	null	0.071	1.358	0.0001796
1	161610277	161625546	161625293	CC	0.961	369	97	null	2.544	1.993	0.06	0.55	0.0006017
1	161610277	161625546	161625293	TC	0.005	2	1	2.022	3.361	null	0.051	1.339	0.001629
1	166175358	166197575	166177988	CTTATACAGTCCGACTTAATGCTGCGGTCTATTCCTC	0.003	1	1	2.214	4.048	null	0.068	1.834	0.0002463
1	166175358	166197575	166188744	CT	0.01	4	3	2.203	3.175	null	0.076	0.972	0.0001133
1	166367762	166384144	166372453	TCTCA	0.924	355	20	1.412	1.952	1.958	0.065	0.167	0.0003597
1	166367762	166384144	166374591	CGCTAG	0.003	1	1	1.945	1.023	null	0.054	0.922	0.001237
1	166367762	166384144	166380503	ATC	0.003	1	1	1.945	0.945	null	0.063	1	0.0004426
1	166459220	166476088	166463416	GAACAA	0.01	4	1	2.01	1.711	null	0.054	0.299	0.001181
1	169139297	169152196	169140144	AA	0.016	6	1	1.996	1.736	null	0.045	0.26	0.003302
1	169220152	169250209	169220187	ACGA	0.008	3	3	1.718	0.67	null	0.069	1.048	0.000229
1	169220152	169250209	169220187	ATGC	0.01	4	4	1.717	0.961	null	0.048	0.756	0.002335
1	169570295	169586694	169570848	AT	0.018	7	1	1.998	1.796	null	0.043	0.202	0.003894
1	169570295	169586694	169571076	TGT	0.005	2	1	1.995	1.538	null	0.065	0.457	0.0003719
1	169570295	169586694	169580510	TCT	0.005	2	1	1.995	1.513	null	0.072	0.483	0.0001646
1	170362265	170391965	170363183	GACTA	0.01	4	1	2.01	1.779	null	0.064	0.231	0.0003984
1	170362265	170391965	170371102	CT	0.049	19	2	2.012	2.001	0.959	0.076	0.114	0.0001131
1	170362265	170391965	170391041	CG	0.013	5	1	2.011	1.81	null	0.06	0.2	0.0006268
1	170776069	170791045	170780958	AC	0.008	3	1	2	1.672	null	0.056	0.329	0.0009118
1	174456801	174469950	174457176	ACCA	0.971	373	4	1.784	1.897	2.037	0.024	0.135	0.03025
1	174456801	174469950	174459099	CGCGTAT	0.005	2	1	2.024	2.477	null	0.044	0.453	0.003504
1	174491401	174530377	174493150	TGACCAGGA	0.078	30	2	1.999	1.995	1.504	0.056	0.065	0.000994
1	175017728	175031227	175018101	CT	0.648	249	56	1.935	1.849	1.691	0.041	0.131	0.004622
1	175017728	175031227	175018101	TC	0.312	120	9	1.691	1.867	1.974	0.056	0.151	0.0009792
1	175017728	175031227	175018879	ACGTGACC	0.19	73	3	1.717	1.969	1.934	0.05	0.163	0.001851
1	175017728	175031227	175028207	TTA	0.682	262	60	1.942	1.884	1.676	0.056	0.158	0.0009994
1	175065487	175081678	175075179	AA	0.008	3	1	1.943	4.315	null	0.057	2.372	0.0008105
1	175065487	175081678	175075413	GT	0.008	3	1	1.942	4.336	null	0.059	2.394	0.0007236
1	178887063	178902064	178887185	ATC	0.992	381	3	null	1.63	2.002	0.074	0.372	0.000128
1	178887063	178902064	178887185	GCT	0.008	3	1	2.002	1.63	null	0.074	0.372	0.000128
1	179324610	179338809	179326350	CTA	0.049	19	2	1.407	1.929	null	0.06	0.522	0.0006132
1	179324610	179338809	179326350	TCG	0.943	362	172	2.177	1.913	1.401	0.066	0.491	0.0003048
1	179324610	179338809	179328981	GG	0.839	322	158	1.899	1.636	1.373	0.053	0.262	0.001295
1	179926166	179944315	179929524	AA	0.013	5	1	1.996	1.771	null	0.05	0.225	0.001787
1	179926166	179944315	179932104	CCGA	0.945	363	2	1.363	2.002	1.997	0.048	0.102	0.002252
1	186338242	186353548	186340542	GC	0.023	9	1	2.006	2.219	null	0.041	0.213	0.004681
1	186498249	186567290	186512415	AG	0.021	8	1	2.018	2.238	null	0.066	0.22	0.0003069
1	186498249	186567290	186512415	GC	0.979	376	5	null	2.238	2.018	0.066	0.22	0.0003069
1	186563991	186579261	186576984	GC	0.979	376	1	null	2.194	2.007	0.052	0.187	0.001548
1	187290990	187305739	187291219	TATTCGC	0.005	2	1	1.952	1.342	null	0.048	0.611	0.002295
1	187395871	187409870	187395894	AAGACAC	0.005	2	1	2.01	1.521	null	0.075	0.488	0.0001214
1	187567862	187587111	187573419	AGCTAG	0.003	1	1	1.889	0.948	null	0.038	0.941	0.006685
1	187711133	187727507	187719210	ACT	0.617	237	5	1.845	1.926	2.021	0.065	0.089	0.0003656
1	188166990	188181239	188167157	TAAC	0.971	373	2	1.456	1.933	2.013	0.037	0.142	0.007289
1	188166990	188181239	188167664	GG	0.99	380	2	null	1.771	2.011	0.034	0.24	0.0107
1	188200690	188217414	188202084	TGGT	0.943	362	1	1.957	1.911	2.019	0.033	0.083	0.01221
1	188883795	188897394	188883948	CCC	0.008	3	1	2	1.62	null	0.048	0.381	0.002283
1	189734551	189750750	189735041	ATA	0.005	2	1	2.012	1.699	null	0.037	0.313	0.007795
1	189734551	189750750	189735041	TGC	0.005	2	1	2.012	1.672	null	0.043	0.34	0.003707
1	189734551	189750750	189735041	TTA	0.911	350	2	1.806	1.958	2.021	0.038	0.077	0.006387
1	189735551	189767675	189735773	AG	0.917	352	2	1.958	1.931	2.022	0.059	0.084	0.0007169
1	189735551	189767675	189735773	CT	0.081	31	2	2.023	1.925	1.958	0.065	0.089	0.0003555
1	189793006	189806055	189793026	TGGCTTACCAAGCATGTATTGGAAAAACAACACTAGAAGCGGCCAGCTTAA	0.003	1	1	1.98	1.287	null	0.043	0.693	0.003842
1	189793006	189806055	189798290	CAGAT	0.021	8	2	1.986	1.779	1.287	0.061	0.265	0.0005433
1	189793006	189806055	189798290	TGAGA	0.974	374	6	1.287	1.824	1.986	0.053	0.226	0.001301
1	189833386	189846985	189833443	TTCGA	0.008	3	1	2.02	2.264	null	0.032	0.244	0.01364
1	189854440	189868539	189854535	GTGC	0.016	6	1	2.011	2.207	null	0.033	0.196	0.01151
1	190381668	190396917	190382795	AGC	0.906	348	2	1.913	1.971	2.034	0.026	0.062	0.02559
1	190381668	190396917	190382991	TAT	0.385	148	2	2.008	2.006	2.159	0.031	0.05	0.01382
1	190498418	190511167	190498780	TTT	0.003	1	1	2.01	1.287	null	0.071	0.723	0.0001847
1	190498418	190511167	190498829	CAG	0.003	1	1	2.01	1.287	null	0.071	0.723	0.0001847
1	190498418	190511167	190498829	GCG	0.003	1	1	2.01	1.287	null	0.071	0.723	0.0001847
1	190505368	190519417	190506603	CATA	0.008	3	1	2.013	2.365	null	0.049	0.352	0.002131
1	190535418	190549917	190536294	TTT	0.784	301	2	1.96	2.002	2.065	0.033	0.058	0.01199
1	190535418	190549917	190536952	CTTTCCTA	0.964	370	2	1.832	1.908	2.048	0.038	0.121	0.006682
1	190535418	190549917	190538262	AATAGT	0.518	199	2	1.985	2.034	2.094	0.046	0.054	0.002837
1	190614248	190627247	190615236	AGT	0.935	359	6	1.882	1.911	2.033	0.03	0.103	0.01666
1	190659632	190702431	190674066	GTGAA	0.974	374	1	null	2.151	2.021	0.066	0.129	0.0003259
1	190950251	190964500	190954300	CTA	0.995	382	2	null	2.378	2.002	0.045	0.376	0.003133
1	191448801	191462000	191448969	TTCGT	0.919	353	2	1.684	1.938	2.011	0.052	0.104	0.001512
1	191465801	191478300	191466804	GC	0.719	276	3	1.914	1.965	2.056	0.06	0.078	0.0006412
1	191465801	191478300	191467283	TG	0.979	376	3	null	2.219	1.999	0.042	0.22	0.004155
1	191712366	191731115	191717528	CTCTAC	0.005	2	1	1.987	1.462	null	0.072	0.525	0.0001685
1	191821502	191858451	191821564	ATGAGCCCACCTAGCCGCG	0.003	1	1	1.936	1.034	null	0.048	0.902	0.002193
1	191821502	191858451	191822791	GTCTTGG	0.003	1	1	1.936	1.047	null	0.047	0.889	0.002554
1	191821502	191858451	191823868	ATTATCAGGCATAGA	0.003	1	1	1.936	0.975	null	0.055	0.962	0.001071
1	191821502	191858451	191825024	CC	0.003	1	1	1.936	1.034	null	0.048	0.902	0.002193
1	191821502	191858451	191826128	TTGAGCGTG	0.008	3	2	1.94	1.391	null	0.053	0.549	0.001294
1	192673909	192687458	192681575	TC	0.01	4	2	2.008	1.66	null	0.067	0.348	0.0002796
1	192784421	192804073	192796532	AAA	0.01	4	1	2	1.757	null	0.076	0.242	0.0001036
1	193202122	193214621	193202560	TC	0.997	383	4	null	1.581	2.005	0.024	0.423	0.03051
1	193202122	193214621	193207746	GGT	0.039	15	1	1.991	2.135	2.264	0.044	0.142	0.003602
1	194195174	194209323	194197104	TTGT	0.945	363	2	1.767	1.891	2.009	0.041	0.119	0.004982
1	194195174	194209323	194198991	CCAAACAC	0.831	319	2	1.795	2.005	2.011	0.038	0.067	0.006944
1	194798716	194813065	194801303	CATTA	0.06	23	3	2.002	1.92	1.538	0.048	0.129	0.002156
1	194798716	194813065	194801303	TGCCG	0.906	348	2	1.577	1.997	2	0.047	0.1	0.002537
1	194931151	194951125	194932161	GAAGATTAGTCGATCTGT	0.747	287	5	2.064	1.999	1.971	0.036	0.043	0.007957
1	194931151	194951125	194932161	GGAGATTAGTCGATCTGT	0.01	4	1	1.996	1.78	null	0.033	0.216	0.01224
1	194931151	194951125	194932473	CCGC	0.013	5	1	1.997	1.761	null	0.049	0.236	0.002143
1	194938651	194951150	194938784	CTATCTAATG	0.164	63	9	1.987	2.109	2.236	0.056	0.123	0.0009034
1	194938651	194951150	194938784	TCGATCTGGT	0.768	295	9	2.104	2.122	1.98	0.042	0.083	0.004452
1	195931824	195952405	195932600	AAG	0.044	17	1	2.013	2.105	null	0.034	0.092	0.01054
1	195931824	195952405	195932600	TGA	0.953	366	1	null	2.104	2.013	0.035	0.091	0.009063
1	196158993	196172692	196159044	TAGCGTGGCCAGGCCACAGCAACTAACT	0.005	2	1	2.013	1.582	null	0.052	0.431	0.001528
1	196713385	196746726	196714306	CCG	0.047	18	3	2.31	1.614	null	0.07	0.696	0.0002001
1	196713385	196746726	196714429	AAATCCAC	0.354	136	74	2.067	2.313	2.582	0.058	0.255	0.0007838
1	196713385	196746726	196714429	TTGCTTTT	0.596	229	105	2.545	2.281	2.056	0.051	0.241	0.001694
1	196730803	196760722	196735538	CA	0.385	148	105	1.313	1.509	0.919	0.056	0.176	0.0009747
1	196730803	196760722	196735538	TG	0.599	230	138	0.941	1.547	1.316	0.055	0.172	0.001013
1	196730803	196760722	196737303	AGCGGGCCTCCGGCCCCCGCCGAC	0.01	4	4	1.257	0.008	null	0.074	1.248	0.0001286
1	196756618	196787735	196757093	CGACTGCGCAGGTCAGCATGTCGA	0.01	4	4	1.25	0.003	null	0.073	1.248	0.0001484
1	196756618	196787735	196757881	GATAAT	0.01	4	4	1.25	0.001	null	0.073	1.249	0.0001455
1	196785240	196806877	196785270	ACGAGG	0.008	3	1	1.152	2.272	null	0.04	1.121	0.005702
1	196785240	196806877	196786375	GCGAGTTGG	0.799	307	202	0.78	0.958	1.275	0.072	0.255	0.0001635
1	196796378	196810173	196797044	TGCGA	0.521	200	133	1.487	2.015	1.038	0.072	0.23	0.0001745
1	196796378	196810173	196802808	CC	0.992	381	229	null	2.941	1.338	0.063	1.603	0.0004436
1	196796378	196810173	196802808	TT	0.008	3	3	1.338	2.941	null	0.063	1.603	0.0004436
1	196796378	196810173	196804322	CA	0.008	3	3	1.338	2.941	null	0.063	1.603	0.0004436
1	196813491	196870464	196814896	TC	0.003	1	1	1.943	1.03	null	0.058	0.912	0.0007513
1	196813491	196870464	196818451	GG	0.185	71	1	1.895	2.026	2.017	0.045	0.104	0.003192
1	196813491	196870464	196818451	TA	0.781	300	27	2.004	2.031	1.891	0.043	0.087	0.004087
1	196813491	196870464	196818493	AATA	0.005	2	1	1.931	2.599	null	0.062	0.668	0.0004977
1	196902497	196917140	196902909	CTTT	0.005	2	2	2.165	3.041	null	0.041	0.875	0.004603
1	196902497	196917140	196902909	TCCC	0.995	382	58	null	3.041	2.165	0.041	0.875	0.004603
1	196912857	196927606	196915514	GTGCAT	0.005	2	1	2.007	2.333	null	0.048	0.326	0.002328
1	198299732	198315231	198302242	AT	0.023	9	7	1.731	1.003	0.955	0.057	0.603	0.0008865
1	198299732	198315231	198303180	AGG	0.221	85	10	1.594	1.846	2.021	0.057	0.232	0.0008884
1	198339466	198352465	198339899	CTA	0.068	26	1	2.004	2.076	2.445	0.027	0.094	0.02396
1	198339466	198352465	198342794	AGG	0.008	3	1	2.01	2.368	null	0.046	0.358	0.002809
1	199488322	199501321	199488604	CGGTACCTTCAATGT	0.003	1	1	1.973	1.153	null	0.039	0.82	0.006021
1	199488322	199501321	199488604	CGGTATCTTCAATGT	0.807	310	1	1.748	1.96	2	0.049	0.101	0.002102
1	199488322	199501321	199488604	TAACTCGCCTAATAA	0.003	1	1	1.973	1.034	null	0.051	0.94	0.001593
1	199488322	199501321	199488604	TAACTCGCCTAATAT	0.003	1	1	1.973	1.153	null	0.039	0.82	0.006021
1	199488322	199501321	199488604	TAACTCGCCTGGCAA	0.089	34	6	1.984	2.065	1.318	0.072	0.171	0.0001755
1	199488322	199501321	199494097	CCT	0.008	3	2	1.977	1.42	null	0.054	0.558	0.00124
1	203930795	203950544	203939463	AT	0.016	6	2	1.982	2.003	0.927	0.076	0.255	0.0001132
1	203930795	203950544	203939463	GC	0.984	378	6	0.927	2.003	1.982	0.076	0.255	0.0001132
1	204376924	204389673	204377111	TTAAT	0.995	382	152	null	2.439	1.504	0.02	0.935	0.04964
1	206194995	206210994	206198738	AG	0.589	226	19	1.764	1.794	1.99	0.056	0.129	0.0009219
1	206194995	206210994	206198738	GA	0.385	148	33	1.978	1.776	1.795	0.047	0.116	0.002594
1	206194995	206210994	206199132	AT	0.654	251	21	1.766	1.761	1.973	0.061	0.132	0.0005355
1	206277786	206293407	206284047	GG	0.008	3	1	1.991	2.354	null	0.055	0.363	0.001015
1	206277786	206293407	206284047	GT	0.883	339	2	2.244	2.031	1.981	0.043	0.082	0.003935
1	207836081	207850840	207836931	AC	0.326	125	13	1.699	1.857	2.043	0.055	0.168	0.00101
1	207836081	207850840	207837490	TCC	0.01	4	4	1.82	0.941	0.812	0.052	0.628	0.001415
1	207836081	207850840	207837490	TTT	0.25	96	6	1.696	1.931	2.069	0.076	0.206	0.0001067
1	207836081	207850840	207838396	AT	0.01	4	4	1.823	0.954	null	0.066	0.869	0.0003091
1	207836081	207850840	207838396	GC	0.99	380	68	null	0.954	1.823	0.066	0.869	0.0003091
1	207836081	207850840	207844062	CGT	0.003	1	1	1.815	0	null	0.074	1.815	0.0001424
1	210073174	210090923	210073460	CGG	0.031	12	7	0.828	1.377	null	0.033	0.55	0.01126
1	210073174	210090923	210073460	TAA	0.969	372	303	null	1.377	0.828	0.033	0.55	0.01126
1	210073174	210090923	210085120	GC	0.036	14	14	0.915	0	0.455	0.061	0.604	0.0005734
1	210279521	210294301	210289892	AAAGA	0.458	176	23	1.622	1.744	1.975	0.074	0.172	0.0001376
1	210596504	210618878	210596629	ACCTTTG	0.003	1	1	1.935	0.961	null	0.059	0.974	0.0006738
1	210596504	210618878	210598859	TA	0.003	1	1	1.934	1.037	null	0.05	0.898	0.001762
1	210596504	210618878	210599049	GA	0.003	1	1	1.935	0.988	null	0.056	0.947	0.00095
1	210596504	210618878	210603220	AA	0.995	382	28	0.973	null	1.935	0.058	0.481	0.000788
1	210596504	210618878	210603220	GG	0.005	2	2	1.935	null	0.973	0.058	0.481	0.000788
1	210596504	210618878	210609292	TGCTCAT	0.003	1	1	1.935	0.984	null	0.056	0.95	0.0009116
1	210596504	210618878	210609508	AG	0.042	16	6	1.943	1.994	1.364	0.071	0.214	0.0001908
1	210596504	210618878	210609508	GA	0.953	366	24	1.364	1.999	1.942	0.062	0.194	0.0004856
1	210596504	210618878	210613397	GGCC	0.01	4	2	1.94	1.439	null	0.062	0.501	0.0005066
1	215362808	215387157	215363654	ATATCT	0.984	378	2	1.692	1.917	1.991	0.039	0.111	0.005913
1	216502280	216517729	216507569	CC	0.01	4	2	2.006	2.058	1.277	0.064	0.227	0.0004104
1	216739156	216751905	216742342	GGCCA	0.812	312	2	1.936	1.993	2.045	0.033	0.054	0.01206
1	216773910	216786709	216786557	GT	0.008	3	1	2.007	2.412	null	0.071	0.405	0.0001956
1	217695421	217710920	217699803	ATAAGTG	0.008	3	1	2	1.645	null	0.068	0.355	0.0002599
1	217841430	217856129	217841441	CG	0.018	7	1	1.999	1.765	null	0.064	0.234	0.0004104
1	217841430	217856129	217845610	ATT	0.005	2	1	1.995	1.559	null	0.065	0.436	0.0003603
1	218412908	218426607	218413526	CAACACCAAACA	0.003	1	1	1.941	0.974	null	0.056	0.967	0.0009617
1	218863976	218876484	218864273	CATT	0.99	380	5	null	2.351	2.022	0.04	0.329	0.005387
1	218863976	218876484	218864273	TGCA	0.01	4	1	2.022	2.351	null	0.04	0.329	0.005387
1	221739059	221759769	221739499	AACTACCATCACTTTGAAAGTTGGTTAAGAATAAC	0.005	2	1	1.974	1.528	null	0.059	0.446	0.0006801
1	221739059	221759769	221739625	AT	0.005	2	1	1.974	1.51	null	0.064	0.464	0.0004041
1	222369122	222385594	222369669	TGTCCT	0.93	357	145	2.102	1.802	1.54	0.032	0.267	0.01282
1	222369122	222385594	222381025	CC	0.195	75	15	1.474	1.739	1.994	0.071	0.263	0.0001966
1	224006762	224019761	224007799	TTT	0.406	156	2	1.964	1.985	2.076	0.035	0.05	0.009557
1	227238008	227252107	227238829	TTCTAATTCTACGACTGT	0.005	2	1	2.018	2.449	null	0.069	0.432	0.0002345
1	227296409	227311208	227296587	TCTA	0.135	52	2	2.009	2.042	2.194	0.026	0.051	0.02498
1	227440065	227454314	227443559	TA	0.836	321	66	2.064	1.956	1.746	0.055	0.191	0.001024
1	227440065	227454314	227445386	AGATAG	0.284	109	30	1.842	2.018	1.459	0.058	0.135	0.0007509
1	228726602	228743451	228727508	GT	0.992	381	4	null	1.81	2.012	0.021	0.202	0.04708
1	228784372	228812119	228785709	ATGCAGC	0.005	2	1	1.999	2.391	null	0.054	0.392	0.001158
1	228793570	228811369	228803991	CC	0.091	35	4	1.999	2.142	1.971	0.056	0.108	0.0009273
1	228793570	228811369	228803991	TT	0.891	342	4	1.971	2.132	1.995	0.063	0.108	0.0004355
1	229760924	229773423	229761147	CG	0.99	380	2	null	1.715	2.005	0.041	0.29	0.005062
1	229807874	229825873	229808492	CAG	0.331	127	68	1.643	1.404	1.278	0.043	0.196	0.003839
1	229807874	229825873	229808492	TGA	0.607	233	79	1.283	1.443	1.667	0.043	0.198	0.003971
1	229807874	229825873	229809982	AT	0.115	44	7	1.422	1.776	2.087	0.058	0.346	0.0007278
1	229807874	229825873	229809982	GC	0.878	337	151	2.045	1.793	1.413	0.066	0.352	0.0003367
1	229807874	229825873	229824573	GG	0.812	312	140	1.771	1.8	1.369	0.07	0.301	0.0002201
1	230575159	230594458	230575433	AAGAACT	0.003	1	1	1.902	0.992	null	0.042	0.91	0.004253
1	230575159	230594458	230578859	AT	0.786	302	14	1.47	1.99	1.924	0.076	0.134	0.0001033
1	230575159	230594458	230582310	CCTA	0.013	5	4	1.905	2.257	0.971	0.065	0.377	0.0003696
1	230575159	230594458	230582310	GTAT	0.987	379	28	0.971	2.257	1.905	0.065	0.377	0.0003696
1	231930672	231958068	231931048	CTTT	0.008	3	1	2.013	2.404	null	0.045	0.39	0.003022
1	235277293	235289842	235278158	CTTA	0.003	1	1	2.013	2.728	null	0.043	0.715	0.003831
1	236103321	236115820	236104400	AT	0.062	24	1	1.968	2.167	1.843	0.035	0.12	0.009067
1	236103321	236115820	236104400	GA	0.938	360	3	1.843	2.167	1.968	0.035	0.12	0.009067
1	236103321	236115820	236107014	ACAAC	0.643	247	3	1.898	1.993	2.023	0.04	0.058	0.005135
1	236532264	236551763	236532786	AGG	0.016	6	1	2.014	1.763	null	0.052	0.251	0.001424
1	236595492	236663533	236595657	CT	0.01	4	1	1.992	2.214	null	0.048	0.223	0.002376
1	236657953	236765009	236658679	CT	0.021	8	1	1.994	2.127	null	0.049	0.132	0.001975
1	237115954	237138453	237129165	TC	0.008	3	1	2.01	2.329	null	0.065	0.319	0.0003708
1	242117772	242140242	242126563	GTAGGA	0.638	245	8	1.937	1.993	2.082	0.049	0.075	0.002009
1	242117772	242140242	242128856	CGC	0.789	303	8	1.765	1.974	2.068	0.061	0.115	0.0005404
1	242117772	242140242	242129235	TC	0.833	320	8	1.821	1.965	2.058	0.051	0.106	0.001555
1	242117772	242140242	242130246	AT	0.789	303	8	1.775	1.978	2.065	0.05	0.106	0.001819
1	242117772	242140242	242130351	ATCG	0.792	304	8	1.743	1.965	2.072	0.065	0.123	0.0003548
1	242117772	242140242	242131919	CA	0.799	307	8	1.84	1.966	2.065	0.054	0.105	0.001191
1	242195477	242212233	242199500	TG	0.094	36	2	2.001	1.988	1.296	0.056	0.118	0.0009682
1	243039468	243074271	243049130	GACT	0.026	10	1	1.986	2.175	null	0.059	0.188	0.0006797
1	243101958	243144251	243102471	AT	0.083	32	1	1.979	2.112	1.969	0.048	0.1	0.002147
1	243101958	243144251	243131089	AC	0.755	290	2	1.922	1.943	2.037	0.066	0.069	0.0003318
1	243153651	243171161	243153678	CA	0.799	307	4	1.904	1.943	2.042	0.05	0.081	0.001733
1	243153651	243171161	243161254	CA	0.82	315	4	1.821	1.962	2.038	0.061	0.094	0.0005819
1	243267239	243283126	243271453	CCTG	0.409	157	2	2.036	1.989	1.919	0.052	0.057	0.001478
1	243267239	243283126	243271453	TTCA	0.513	197	2	1.929	1.986	2.06	0.067	0.066	0.0002907
1	243267239	243283126	243271715	AC	0.367	141	2	2.025	1.996	1.916	0.047	0.051	0.002457
1	243267239	243283126	243271715	GT	0.607	233	2	1.912	1.986	2.039	0.07	0.062	0.0002017
1	243267239	243283126	243272286	ATCGGGCTTAGGCACACAT	0.484	186	2	1.946	1.974	2.07	0.065	0.061	0.000378
1	243275720	243293336	243281818	CTG	0.005	2	1	2.004	2.438	null	0.073	0.433	0.0001448
1	243282333	243297165	243285257	GG	0.008	3	1	2.014	2.367	null	0.051	0.353	0.001718
1	243345126	243381927	243354253	CGGG	0.013	5	1	2.004	2.202	null	0.076	0.198	0.0001096
1	243408869	243423868	243409152	CCT	0.013	5	1	2.001	2.281	null	0.062	0.281	0.0005061
1	246363722	246393917	246364256	AGC	0.005	2	1	1.985	1.624	null	0.061	0.361	0.000582
1	246363722	246393917	246384751	AA	0.026	10	2	1.986	1.992	1.034	0.067	0.158	0.000291
1	246363722	246393917	246384751	GG	0.969	372	4	1.034	1.99	1.986	0.058	0.136	0.0007948
1	246831906	246856382	246853643	CC	0.99	380	3	2.209	2.695	1.978	0.069	0.315	0.000227
1	246831906	246856382	246853643	GG	0.01	4	1	1.978	2.695	2.209	0.069	0.315	0.000227
1	247810343	247925758	247813706	GA	0.008	3	1	2.035	2.391	null	0.051	0.356	0.001587
1	247816252	247839209	247816284	AGCGTG	0.01	4	1	2.024	2.291	null	0.039	0.267	0.006307
1	247816252	247839209	247824729	GGC	0.01	4	1	2.023	2.349	null	0.057	0.326	0.0008221
1	247833310	247846009	247833858	CTGTGTGAAAAACACCCG	0.005	2	1	2.027	2.652	null	0.052	0.625	0.00141
1	247833310	247846009	247833858	TCATGTGATAAACACCCG	0.003	1	1	2.028	3.063	null	0.072	1.035	0.0001645
1	247833310	247846009	247834017	TAG	0.003	1	1	2.029	2.93	null	0.055	0.902	0.001078
1	247833310	247846009	247834061	TAA	0.003	1	1	2.038	1.175	null	0.05	0.863	0.00178
1	247833310	247846009	247834061	TCA	0.003	1	1	2.038	1.175	null	0.05	0.863	0.00178
1	247833310	247846009	247836074	AG	0.003	1	1	2.029	2.93	null	0.055	0.902	0.001078
1	247833310	247846009	247836074	TA	0.003	1	1	2.029	2.93	null	0.055	0.902	0.001078
1	247922259	247987484	247950762	TTAGCAC	0.005	2	1	2.036	2.552	null	0.062	0.516	0.0005197
1	248026279	248043312	248030280	ACGATGGGA	0.008	3	1	2.012	2.568	null	0.074	0.555	0.000133
1	248174805	248194082	248174907	CGCGCTGCCTTAAGCACCTAT	0.003	1	1	2.046	2.828	null	0.059	0.782	0.0006913
1	248174805	248194082	248174907	TATCTCTATCCCGTAGTAGCC	0.003	1	1	2.046	2.828	null	0.059	0.782	0.0006913
1	248174805	248194082	248174964	ATGTTAG	0.823	316	4	2.153	2.115	2.018	0.041	0.085	0.004986
1	248174805	248194082	248174964	ATGTTAT	0.003	1	1	2.046	2.828	null	0.059	0.782	0.0006913
1	248174805	248194082	248183660	GCCC	0.003	1	1	2.046	2.828	null	0.059	0.782	0.0006913
1	248213896	248285393	248221496	AT	0.133	51	5	2.024	2.069	3.019	0.059	0.121	0.0006879
1	248237960	248302106	248238701	GGG	0.177	68	7	2.03	2.053	2.438	0.044	0.094	0.003392
1	248237960	248302106	248244219	GTG	0.003	1	1	2.047	2.992	null	0.076	0.946	0.0001062
1	248237960	248302106	248244219	TCA	0.997	383	13	null	2.992	2.047	0.076	0.946	0.0001062
1	248237960	248302106	248250230	GCGAAGACCTT	0.115	44	6	2.024	2.135	2.313	0.063	0.126	0.0004481
1	248237960	248302106	248282300	CG	0.003	1	1	2.047	2.992	null	0.076	0.946	0.0001062
1	248321278	248343127	248321731	CCA	0.641	246	2	2.109	2.067	1.956	0.064	0.085	0.0004124
1	248422832	248445445	248424083	GC	0.047	18	1	2.022	2.131	null	0.037	0.11	0.007458
1	248614165	248635617	248625640	TGCGGAC	0.232	89	54	2.287	2.807	1.751	0.073	0.346	0.0001507
1	248614165	248635617	248634829	AAA	0.51	196	111	1.988	2.663	2.544	0.066	0.267	0.0003373
1	248678780	248696684	248686208	GTT	0.003	1	1	2.019	2.837	null	0.065	0.819	0.0003742
1	248734952	248748968	248737293	AG	0.307	118	77	1.471	1.425	1.002	0.045	0.206	0.003235
1	248734952	248748968	248737293	GC	0.688	264	134	1.002	1.428	1.47	0.044	0.204	0.003514
1	248734952	248748968	248737344	AGTGT	0.023	9	1	1.341	2.206	2.151	0.038	0.58	0.006755
1	248734952	248748968	248737344	GACCG	0.971	373	211	2.093	2.321	1.341	0.036	0.469	0.008092
1	248737886	248760093	248738202	ACCG	0.971	373	179	2.039	2.266	1.466	0.027	0.365	0.02255
1	248737886	248760093	248738202	GTGT	0.026	10	1	1.466	2.173	2.087	0.028	0.407	0.0195
1	248737886	248760093	248741005	GCGA	0.023	9	4	1.459	2.303	2.41	0.053	0.615	0.001377
1	248737886	248760093	248741005	TTTG	0.974	374	176	2.303	2.357	1.459	0.05	0.538	0.00191
1	248737886	248760093	248743705	AA	0.115	44	9	1.384	1.921	1.41	0.07	0.397	0.0002185
1	248737886	248760093	248743705	GG	0.865	332	169	1.562	1.97	1.377	0.061	0.314	0.0005475
1	248752294	248796293	248757855	CT	0.018	7	5	1.462	2.406	null	0.064	0.944	0.0004026
1	248752294	248796293	248759855	GC	0.031	12	3	1.45	2.29	2.049	0.066	0.682	0.0003355
1	248752294	248796293	248780829	CCGACATTC	0.039	15	7	1.437	2.453	1.527	0.068	0.597	0.000271
1	248752294	248796293	248781649	GGACA	0.898	345	170	1.682	2.31	1.39	0.077	0.375	0.0001027
1	249216130	249234103	249218517	CCAG	0.008	3	1	1.985	1.592	null	0.056	0.394	0.0009804
2	113273	126972	113690	GTCTAG	0.003	1	1	1.97	2.68	null	0.075	0.711	0.000116
2	118273	137273	118611	TGGGCA	0.016	6	1	2.001	2.171	null	0.049	0.171	0.001977
2	118273	137273	123911	TGGG	0.005	2	1	2.003	2.307	null	0.053	0.304	0.001263
2	179866	211194	180052	TAA	0.013	5	1	1.984	2.226	null	0.04	0.241	0.005368
2	215559	236868	215671	GGGCCACATG	0.92	355	4	1.83	1.958	1.991	0.02	0.053	0.04832
2	1425829	1463305	1432198	CA	0.961	371	2	null	2.131	2.005	0.06	0.126	0.0005986
2	1425829	1463305	1432198	TT	0.036	14	2	2.005	2.141	null	0.066	0.136	0.0003157
2	1439616	1526997	1440777	AT	0.94	363	2	1.996	2.089	2.003	0.046	0.071	0.002607
2	1439616	1526997	1440777	GA	0.049	19	2	2.002	2.103	null	0.073	0.101	0.0001506
2	1439616	1526997	1454413	GA	0.013	5	1	2.008	2.181	null	0.061	0.174	0.0005075
2	1439616	1526997	1517894	TG	0.018	7	1	2.007	2.159	null	0.066	0.152	0.0003197
2	3434483	3533274	3435174	CAA	0.915	353	1	2.001	2.071	1.997	0.033	0.038	0.01103
2	3434483	3533274	3435174	TCG	0.07	27	1	1.997	2.08	1.996	0.046	0.051	0.00287
2	3434483	3533274	3435820	ATTCC	0.021	8	1	2.002	2.099	null	0.044	0.097	0.003545
2	3434483	3533274	3507503	AG	0.964	372	1	2.021	2.11	1.999	0.066	0.085	0.0003249
2	3672127	3684876	3675619	CA	0.992	383	5	null	2.368	1.995	0.047	0.373	0.002515
2	3672127	3684876	3675619	TG	0.008	3	1	1.995	2.368	null	0.047	0.373	0.002515
2	3727590	3743989	3734125	CGT	0.005	2	1	2.018	1.44	null	0.069	0.578	0.0002168
2	3743790	3757713	3744530	CG	0.034	13	1	1.99	2.198	2.031	0.032	0.157	0.01307
2	3743790	3757713	3744530	TC	0.966	373	3	2.031	2.198	1.99	0.032	0.157	0.01307
2	3743790	3757713	3744645	TG	0.63	243	3	1.933	1.98	2.049	0.034	0.06	0.01064
2	4449291	4467190	4451397	GGAGCGCT	0.01	4	1	2.01	2.338	null	0.048	0.327	0.002096
2	6293408	6313649	6294236	CCGTATTA	0.003	1	1	1.936	0.984	null	0.063	0.952	0.000443
2	6293408	6313649	6296752	ACACG	0.003	1	1	1.935	1.071	null	0.052	0.864	0.001474
2	6293408	6313649	6310850	ACT	0.003	1	1	1.936	0.954	null	0.067	0.982	0.0002867
2	7225216	7240815	7226350	AT	0.585	226	48	1.955	1.892	1.699	0.052	0.141	0.001437
2	7225216	7240815	7226350	TG	0.394	152	14	1.724	1.891	1.944	0.04	0.123	0.005165
2	9920543	9934042	9920739	AC	0.057	22	8	1.074	1.636	2.1	0.059	0.554	0.0006781
2	9920543	9934042	9920739	GT	0.933	360	242	2.021	1.537	1.075	0.051	0.465	0.001582
2	11390181	11405257	11391655	AG	0.832	321	90	1.854	1.898	1.648	0.043	0.19	0.003929
2	11390181	11405257	11391655	CA	0.145	56	4	1.641	1.931	2.056	0.071	0.267	0.0001883
2	11390181	11405257	11401412	AC	0.383	148	21	1.596	1.738	1.986	0.066	0.183	0.0003051
2	12014447	12028178	12023434	CCCCT	0.01	4	2	1.962	1.421	null	0.075	0.541	0.0001122
2	12014447	12028178	12025912	GT	0.026	10	4	1.967	1.652	null	0.062	0.316	0.000479
2	16927838	16942787	16935251	GCT	0.021	8	2	2.005	2.092	0.722	0.05	0.208	0.001788
2	17508439	17546041	17521060	GATAAC	0.984	380	1	2.013	2.283	2.014	0.058	0.133	0.0007542
2	18159297	18198191	18168879	TACCTCTG	0.902	348	4	1.609	1.982	2.004	0.051	0.074	0.00154
2	19762609	19775608	19763888	AAGA	0.244	94	21	1.507	1.634	2.018	0.051	0.201	0.001648
2	21382399	21394898	21382623	GTAGGGAATGGGTTGGGACGTTTCCCTTCGGAGCATAAAACATGTAGCTTCTTGTGGTGTACGGC	0.003	1	1	1.98	1.188	null	0.073	0.791	0.0001435
2	23461278	23480527	23461345	AGTTCTAC	0.005	2	1	1.978	1.516	null	0.036	0.462	0.008611
2	23461278	23480527	23461345	AGTTCTTC	0.119	46	7	2.01	1.788	2.014	0.049	0.109	0.001995
2	23461278	23480527	23461345	GACATCAT	0.811	313	8	1.939	1.828	2.026	0.065	0.102	0.0003608
2	23461278	23480527	23462917	TATTTCTC	0.003	1	1	1.978	1.041	null	0.074	0.937	0.0001363
2	23461278	23480527	23476258	CAA	0.205	79	10	2.024	1.854	1.941	0.055	0.094	0.0009854
2	34691939	34726145	34691995	CA	0.003	1	1	1.937	0.965	null	0.069	0.971	0.0002211
2	34691939	34726145	34691995	TT	0.003	1	1	1.937	0.979	null	0.067	0.957	0.0002746
2	34691939	34726145	34692214	CGGCTAGAAGA	0.008	3	2	1.936	1.968	0.979	0.052	0.377	0.001446
2	35055744	35072793	35057435	CA	0.016	6	2	2.002	2.036	0.867	0.065	0.269	0.0003512
2	35055744	35072793	35058112	GA	0.005	2	1	2.002	1.463	null	0.066	0.539	0.0003106
2	35073494	35096243	35073607	CC	0.013	5	1	2.016	1.817	null	0.054	0.199	0.001189
2	35073494	35096243	35076777	GCATA	0.702	271	2	1.926	2.01	2.03	0.048	0.043	0.002158
2	35576316	35610316	35576644	CAAAAGAGGA	0.003	1	1	1.942	1.005	null	0.061	0.936	0.0005307
2	35576316	35610316	35579032	GGCACGGTGC	0.01	4	2	1.947	1.487	null	0.058	0.46	0.0007473
2	35576316	35610316	35579581	TTCGCA	0.003	1	1	1.942	0.985	null	0.064	0.957	0.0003977
2	35576316	35610316	35580775	AG	0.396	153	20	2.01	1.898	1.86	0.051	0.08	0.001618
2	35576316	35610316	35580775	GA	0.604	233	8	1.86	1.898	2.01	0.051	0.08	0.001618
2	35971228	36000249	35976072	GATTTTTA	0.016	6	1	0.826	1.897	null	0.064	1.071	0.0003666
2	35971228	36000249	35976473	AGTACTACGTGCGCTCTCAATCATGTGGTGGCCGCCAAG	0.228	88	65	0.726	1.607	1.086	0.059	0.223	0.0006785
2	35971228	36000249	35978313	TGTGG	0.896	346	286	1.203	2.024	0.771	0.063	0.319	0.0004454
2	35971228	36000249	35978588	TCGGG	0.858	331	271	1.102	1.934	0.752	0.059	0.27	0.0006848
2	36326547	36341935	36326567	ATTCAG	0.003	1	1	1.971	1.231	null	0.051	0.74	0.001648
2	36327297	36344135	36327437	CCCAG	0.948	366	6	1.029	1.9	1.988	0.053	0.162	0.001298
2	40607228	40619727	40608492	AT	0.658	254	53	1.97	1.936	1.698	0.065	0.172	0.0003513
2	40607228	40619727	40608492	GC	0.303	117	7	1.718	1.938	2.029	0.072	0.18	0.000166
2	41234865	41255143	41236872	GCT	0.974	376	102	null	2.02	1.694	0.022	0.326	0.03998
2	44820217	44835566	44820241	AATGCAAGTTCCA	0.003	1	1	1.941	1.062	null	0.048	0.879	0.002157
2	44820217	44835566	44820241	GACATCAGTTCAG	0.003	1	1	1.941	0.96	null	0.06	0.981	0.0005941
2	44820217	44835566	44820241	GTCATCGGTTCAG	0.003	1	1	1.941	0.985	null	0.057	0.956	0.0008235
2	44820217	44835566	44828783	GGTGGA	0.003	1	1	1.941	0.993	null	0.056	0.948	0.0009161
2	48846141	48862890	48846824	CAGG	0.008	3	3	1.854	1.032	null	0.063	0.822	0.0004483
2	48846141	48862890	48846824	CGGA	0.005	2	2	1.851	0.967	null	0.049	0.884	0.002078
2	48846141	48862890	48847052	ATCAA	0.005	2	2	1.85	1.006	null	0.044	0.844	0.003315
2	48846141	48862890	48848295	TA	0.01	4	3	1.858	1.071	null	0.076	0.786	0.0001038
2	50022197	50036545	50026518	CGAG	0.003	1	1	2.011	2.785	null	0.072	0.773	0.0001625
2	50022197	50036545	50026795	GCTT	0.003	1	1	2.011	2.785	null	0.072	0.773	0.0001625
2	52104744	52118993	52105119	AT	0.008	3	1	1.992	1.513	null	0.071	0.479	0.0001847
2	52104744	52118993	52108457	CTGA	0.005	2	1	1.991	1.434	null	0.064	0.557	0.0003831
2	52104744	52118993	52108457	CTGT	0.016	6	1	1.994	1.687	null	0.057	0.307	0.0007922
2	52339366	52351865	52342086	ACTG	0.008	3	1	2.002	1.606	null	0.049	0.396	0.002007
2	52339366	52351865	52342990	GA	0.003	1	1	2	1.246	null	0.06	0.754	0.0006147
2	52339366	52351865	52346815	CGA	0.003	1	1	2	1.228	null	0.063	0.772	0.0004515
2	52744372	52790189	52744880	GCATCGCATACTAGGATTGCAGACTGCGG	0.005	2	2	1.877	1.001	null	0.055	0.876	0.0009756
2	52744372	52790189	52784796	AA	0.409	158	8	1.739	1.918	2.005	0.072	0.14	0.0001555
2	54508637	54522636	54511419	CC	0.003	1	1	1.959	1.161	null	0.062	0.798	0.0004962
2	55320087	55340636	55322073	CG	0.003	1	1	1.936	1.093	null	0.042	0.842	0.004444
2	55320087	55340636	55338268	GT	0.003	1	1	1.936	0.991	null	0.052	0.945	0.001372
2	55903196	55945014	55903263	GT	0.301	116	4	2.202	2.055	2.011	0.046	0.105	0.002725
2	55903196	55945014	55903263	TC	0.699	270	40	2.011	2.055	2.202	0.046	0.105	0.002725
2	55915565	55943389	55919320	AGCT	0.313	121	3	2.236	2.029	1.973	0.071	0.15	0.0001727
2	55915565	55943389	55936441	AT	0.997	385	43	null	3.65	2.119	0.074	1.531	0.0001253
2	55915565	55943389	55936441	GC	0.003	1	1	2.119	3.65	null	0.074	1.531	0.0001253
2	56006125	56022273	56012214	CAC	0.026	10	2	1.979	1.986	1.433	0.047	0.155	0.002346
2	56006125	56022273	56015659	GACCC	0.005	2	1	1.979	1.488	null	0.07	0.491	0.0002063
2	56581514	56595013	56589409	GA	0.016	6	1	2.009	1.709	null	0.074	0.3	0.0001337
2	56647421	56660793	56647466	TCTAGATTA	0.065	25	3	1.532	1.977	null	0.063	0.446	0.0004396
2	56715141	56746216	56716894	TCCGGAGAGCTTCTTAACGTTT	0.01	4	1	2.022	2.246	null	0.068	0.224	0.0002404
2	56731567	56754716	56732446	TTTTTGCG	0.228	88	3	2.01	2.051	2.147	0.052	0.054	0.001489
2	61121231	61136080	61121570	GA	0.008	3	1	2.002	2.36	null	0.061	0.358	0.0005361
2	62607015	62621564	62609953	AAACTCTCAACCGA	0.003	1	1	1.973	1.01	null	0.073	0.963	0.0001376
2	62607015	62621564	62609953	AAACTGTCAATCGA	0.003	1	1	1.972	1.111	null	0.059	0.861	0.000679
2	62607015	62621564	62609953	AAGCTCTTAATCGA	0.003	1	1	1.963	2.771	null	0.052	0.807	0.001475
2	62607015	62621564	62609953	GCAATGGTTGCGGG	0.003	1	1	1.963	2.771	null	0.052	0.807	0.001475
2	62607015	62621564	62609953	GCAATGGTTGTGAG	0.005	2	1	1.974	1.405	null	0.051	0.568	0.001603
2	62607015	62621564	62617434	CC	0.003	1	1	1.973	1.01	null	0.073	0.963	0.0001376
2	62607015	62621564	62617434	TT	0.997	385	13	null	1.01	1.973	0.073	0.963	0.0001376
2	66465981	66482572	66466329	GAT	0.992	383	1	null	1.657	2.019	0.064	0.362	0.0003849
2	66465981	66482572	66466329	TGA	0.008	3	1	2.019	1.657	null	0.064	0.362	0.0003849
2	67754051	67771300	67754570	CCCA	0.842	325	1	1.818	1.997	2.009	0.038	0.06	0.006248
2	67754051	67771300	67754570	TTTG	0.111	43	5	2.008	1.993	1.608	0.06	0.091	0.0005888
2	67754051	67771300	67761357	CTTCTGGTG	0.92	355	2	1.762	1.918	2.012	0.072	0.11	0.0001576
2	67754051	67771300	67762631	AT	0.896	346	2	1.709	1.952	2.012	0.057	0.093	0.0008551
2	70983776	70997045	70983833	CCCCT	0.003	1	1	1.94	0.925	null	0.059	1.015	0.0006631
2	71267982	71281492	71269445	TT	0.023	9	1	1.991	2.17	null	0.034	0.179	0.01019
2	71267982	71281492	71276287	CA	0.15	58	3	1.971	2.066	2.14	0.054	0.091	0.001177
2	71313598	71326666	71315191	ATAT	0.79	305	7	1.738	1.907	1.979	0.047	0.106	0.0024
2	71313598	71326666	71315191	TCCC	0.205	79	11	1.981	1.895	1.738	0.052	0.111	0.001413
2	71313598	71326666	71322704	TGTA	0.005	2	1	1.948	1.106	null	0.07	0.842	0.0002112
2	71313598	71326666	71322704	TGTG	0.093	36	7	1.975	1.766	2.09	0.049	0.178	0.001914
2	71337505	71352777	71338585	TTCG	0.528	204	71	1.961	1.643	1.579	0.07	0.185	0.0001922
2	71337505	71352777	71342556	TGCAGATGC	0.399	154	59	1.758	1.96	1.432	0.061	0.144	0.0005344
2	71380367	71397362	71381851	CAG	0.749	289	2	1.929	1.972	2.02	0.027	0.046	0.02292
2	71380367	71397362	71390999	AAG	0.013	5	1	2.005	1.685	null	0.069	0.32	0.00023
2	71518560	71535480	71526860	TGG	0.016	6	1	2.006	2.222	null	0.051	0.216	0.001575
2	73865599	73896555	73867862	CTCAAGA	0.531	205	20	1.977	2.01	1.844	0.045	0.069	0.003203
2	77157642	77177894	77159298	GA	0.933	360	2	null	1.911	1.998	0.044	0.087	0.003569
2	77157642	77177894	77159298	TG	0.062	24	2	1.998	1.905	null	0.047	0.093	0.002578
2	78360242	78376991	78362943	CTT	0.987	381	1	null	1.832	2.004	0.04	0.171	0.005477
2	78360242	78376991	78362943	TCC	0.013	5	1	2.004	1.832	null	0.04	0.171	0.005477
2	78449299	78463798	78458678	AT	0.99	382	1	null	1.711	2.029	0.059	0.318	0.0006781
2	78449299	78463798	78458678	GC	0.01	4	1	2.029	1.711	null	0.059	0.318	0.0006781
2	78821894	78839143	78822099	GTGT	0.016	6	1	2.002	1.852	null	0.028	0.15	0.01896
2	79071542	79086241	79071676	ATGG	0.785	303	75	2.058	1.865	1.706	0.041	0.165	0.004888
2	79071542	79086241	79071676	TCAA	0.171	66	6	1.713	1.896	2.078	0.045	0.183	0.003045
2	79071542	79086241	79076647	GACCAACAT	0.003	1	1	1.784	0.074	null	0.071	1.711	0.0001803
2	81095202	81107701	81098202	CG	0.679	262	2	1.921	2.034	2.063	0.035	0.058	0.008792
2	81273967	81292266	81274756	TT	0.982	379	2	null	1.786	2.013	0.068	0.227	0.0002407
2	81807046	81821856	81808100	TT	0.565	218	23	1.984	1.943	1.848	0.034	0.07	0.01019
2	81807046	81821856	81808480	AG	0.003	1	1	1.921	1.095	null	0.039	0.826	0.005872
2	81807046	81821856	81808569	GG	0.547	211	5	1.774	1.942	1.983	0.06	0.1	0.0005984
2	81807046	81821856	81808569	TC	0.43	166	21	1.987	1.938	1.76	0.07	0.106	0.0002008
2	81807046	81821856	81810508	AACGG	0.003	1	1	1.922	0.857	null	0.065	1.066	0.0003436
2	83129030	83145929	83129299	ATAGCC	0.816	315	2	2.075	2.042	1.996	0.031	0.042	0.01457
2	85739310	85787175	85739713	CGA	0.047	18	1	1.982	2.061	null	0.038	0.079	0.006365
2	85739310	85787175	85739713	TAC	0.946	365	1	1.973	2.057	1.982	0.029	0.061	0.01892
2	85800485	85836803	85809670	CG	0.013	5	1	1.989	2.186	null	0.062	0.197	0.0004937
2	85812573	85832147	85818797	GT	0.01	4	1	1.995	2.267	null	0.06	0.272	0.0005969
2	85812573	85832147	85820412	CGGT	0.005	2	1	1.996	2.413	null	0.072	0.417	0.0001698
2	85821448	85834197	85821526	GGT	0.005	2	1	2.019	2.543	null	0.049	0.524	0.002022
2	87450795	87470166	87452354	TC	0.003	1	1	1.91	1.01	null	0.037	0.899	0.007506
2	87450795	87470166	87461822	CC	0.995	384	36	0.881	null	1.91	0.048	0.515	0.002139
2	87450795	87470166	87461822	TT	0.005	2	2	1.91	null	0.881	0.048	0.515	0.002139
2	87505502	87526778	87510868	TT	0.578	223	3	2.041	2.041	1.882	0.076	0.091	0.0001083
2	87505502	87526778	87523861	TA	0.036	14	2	1.996	1.904	0.974	0.055	0.2	0.001078
2	87535484	87573226	87543108	CGGGGC	0.984	380	8	1.509	2.041	1.967	0.043	0.169	0.003986
2	87535484	87573226	87543108	TCTACG	0.01	4	2	1.967	2.041	1.122	0.06	0.258	0.0006192
2	87737509	87788106	87751881	CA	0.005	2	1	1.974	1.476	null	0.074	0.499	0.0001265
2	87737509	87788106	87751881	CG	0.948	366	8	1.572	1.936	1.979	0.051	0.119	0.001572
2	87772534	87797662	87781031	AGTG	0.977	377	12	1.098	1.993	1.937	0.069	0.239	0.0002186
2	87818314	87835246	87827221	CA	0.86	332	283	1.285	1.163	0.761	0.069	0.277	0.0002271
2	87870630	87900297	87870980	CTTA	0.003	1	1	1.967	1.115	null	0.063	0.852	0.0004498
2	87870630	87900297	87870980	TCCG	0.997	385	17	null	1.115	1.967	0.063	0.852	0.0004498
2	87870630	87900297	87874080	AT	0.003	1	1	1.958	2.722	null	0.05	0.763	0.001727
2	87870630	87900297	87874080	GC	0.997	385	17	null	2.722	1.958	0.05	0.763	0.001727
2	87870630	87900297	87875288	CC	0.943	364	18	2.291	2.061	1.947	0.043	0.139	0.003927
2	87870630	87900297	87885282	CA	0.865	334	15	1.791	1.884	1.99	0.049	0.103	0.001876
2	87870630	87900297	87889461	CGCT	0.855	330	15	1.719	1.902	1.992	0.062	0.113	0.0004736
2	88595848	88611122	88597983	TTGT	0.005	2	1	1.97	1.491	null	0.048	0.479	0.00226
2	88822825	88835574	88822958	AACCAGCA	0.003	1	1	2.086	3.409	null	0.064	1.322	0.0003774
2	88822825	88835574	88822958	TGTCGATG	0.003	1	1	2.086	3.409	null	0.064	1.322	0.0003774
2	88822825	88835574	88823445	GTCATAGTAGT	0.003	1	1	2.086	3.409	null	0.064	1.322	0.0003774
2	89508021	89566475	89508734	CGT	0.003	1	1	2.083	1.148	null	0.043	0.935	0.003719
2	89508021	89566475	89514355	GCGCCT	0.003	1	1	2.072	3.099	null	0.052	1.026	0.001417
2	89508021	89566475	89514355	GGGTGT	0.943	364	33	null	2.27	2.053	0.046	0.217	0.002886
2	89508021	89566475	89533272	ACATTTT	0.003	1	1	2.072	3.2	null	0.063	1.128	0.0004334
2	89963555	90012645	89968388	CATGAT	0.039	15	10	1.782	1.957	1.006	0.039	0.279	0.00597
2	89963555	90012645	89978148	AA	0.016	6	3	1.781	1.473	0.129	0.053	0.57	0.001255
2	91911006	91991762	91922504	CTG	0.021	8	1	2.016	2.13	null	0.057	0.114	0.0007915
2	91911006	91991762	91922504	TCT	0.021	8	1	2.016	2.133	null	0.061	0.117	0.0005613
2	91967193	91988229	91972133	CA	0.075	29	3	2.011	2.056	3.132	0.066	0.116	0.0003275
2	91967193	91988229	91972133	GG	0.915	353	1	2.617	2.035	2.014	0.043	0.087	0.003745
2	96253224	96267138	96257848	CA	0.003	1	1	1.988	1.079	null	0.063	0.908	0.0004462
2	96253224	96267138	96257848	TG	0.997	385	11	null	1.079	1.988	0.063	0.908	0.0004462
2	96253224	96267138	96259443	TA	0.013	5	2	1.989	1.936	1.079	0.042	0.284	0.004167
2	97728951	97859542	97761276	AT	0.01	4	1	2.006	2.223	null	0.068	0.217	0.0002523
2	97728951	97859542	97764548	CT	0.08	31	2	1.998	2.082	1.996	0.055	0.073	0.001042
2	97728951	97859542	97797225	CATTT	0.01	4	1	2.006	2.215	null	0.063	0.209	0.0004402
2	97870568	97903647	97871314	GGTT	0.018	7	6	2.713	3.652	null	0.061	0.938	0.0005641
2	97870568	97903647	97873508	AG	0.018	7	7	2.712	3.689	null	0.066	0.977	0.0003235
2	97870568	97903647	97873508	TA	0.982	379	221	null	3.689	2.712	0.066	0.977	0.0003235
2	98228068	98246124	98240205	CGA	0.5	193	17	1.727	1.994	1.983	0.075	0.128	0.0001148
2	98228068	98246124	98240205	GTG	0.456	176	35	1.969	1.974	1.729	0.065	0.118	0.0003631
2	102926177	102941876	102926362	GGC	0.005	2	1	1.958	1.32	null	0.069	0.637	0.0002119
2	102926177	102941876	102930147	AGCCGTTTGACAACACCGCTCGC	0.003	1	1	1.956	1.057	null	0.069	0.899	0.000213
2	102926177	102941876	102930147	AGTCGTTTGACAACACTGCGCGC	0.003	1	1	1.955	1.137	null	0.058	0.819	0.0007715
2	102926177	102941876	102930147	AGTCGTTTGACAACGTTGTTCGT	0.003	1	1	1.956	1.027	null	0.074	0.929	0.0001268
2	102926177	102941876	102930147	GATCGTTTGACAACACCGCGCCT	0.003	1	1	1.956	1.027	null	0.074	0.929	0.0001268
2	102926177	102941876	102930147	GATTATCCGACCTGGTCATGTCT	0.003	1	1	1.955	1.137	null	0.058	0.819	0.0007715
2	106503729	106552028	106507231	AC	0.992	383	3	null	2.252	1.997	0.071	0.256	0.000173
2	106503729	106552028	106507231	CA	0.008	3	1	1.997	2.252	null	0.071	0.256	0.000173
2	106657855	106671104	106663465	GCT	0.003	1	1	2.004	2.705	null	0.067	0.701	0.0002672
2	106853469	106876149	106853907	ATACAGG	0.003	1	1	2.026	2.972	null	0.061	0.946	0.0005106
2	106853469	106876149	106856443	AT	0.01	4	2	2.022	2.42	null	0.043	0.398	0.00392
2	106853469	106876149	106856443	GA	0.99	382	16	null	2.42	2.022	0.043	0.398	0.00392
2	106874499	106890828	106874948	AT	0.992	383	209	null	0.391	1.354	0.029	0.963	0.01879
2	106874499	106890828	106874948	TC	0.008	3	3	1.354	0.391	null	0.029	0.963	0.01879
2	106874499	106890828	106876959	GGGG	0.979	378	212	null	1.95	1.313	0.032	0.637	0.01219
2	106874499	106890828	106877706	GGG	0.114	44	13	1.257	1.624	1.953	0.061	0.358	0.0005072
2	106874499	106890828	106877706	TCA	0.863	333	197	1.785	1.644	1.248	0.064	0.307	0.0004067
2	106874499	106890828	106884253	CGTATGCAGGGGTACTA	0.101	39	34	1.405	0.944	0.866	0.055	0.298	0.00107
2	107828775	107843299	107832529	GC	0.979	378	2	0.891	2.019	2.003	0.071	0.216	0.0001886
2	107894113	107908812	107895488	AGCGAAATA	0.005	2	2	1.886	1.005	null	0.054	0.881	0.00112
2	107894113	107908812	107898776	TC	0.005	2	2	1.887	0.893	null	0.069	0.994	0.0002216
2	107894113	107908812	107902754	CCCGCAACGATCAGGAG	0.008	3	3	1.889	1.078	null	0.069	0.811	0.0002333
2	108270278	108283977	108271878	CCCG	0.396	153	46	1.884	1.781	1.59	0.053	0.141	0.001297
2	108270278	108283977	108274806	CACCCT	0.003	1	1	1.793	0	null	0.075	1.793	0.0001219
2	108270278	108283977	108274806	CATCCC	0.003	1	1	1.793	0	null	0.075	1.793	0.0001219
2	108270278	108283977	108274806	CATGAC	0.003	1	1	1.793	0	null	0.075	1.793	0.0001219
2	108270278	108283977	108282012	CG	0.995	384	80	0	null	1.793	0.075	0.896	0.0001219
2	108270278	108283977	108282012	TA	0.005	2	2	1.793	null	0	0.075	0.896	0.0001219
2	108518146	108543728	108531654	GAG	0.005	2	1	1.958	1.404	null	0.062	0.554	0.0004594
2	110039877	110052526	110051156	AC	0.005	2	1	2.043	2.535	null	0.048	0.492	0.002131
2	110844311	110935838	110866150	ATGGTTC	0.104	40	2	1.999	1.988	1.002	0.058	0.062	0.0007662
2	111829358	111844507	111835307	CCCAGGAATA	0.005	2	1	2.003	2.39	null	0.064	0.387	0.0003741
2	111829358	111844507	111844210	CA	0.995	384	1	null	2.39	2.003	0.064	0.387	0.0003741
2	111829358	111844507	111844210	TG	0.005	2	1	2.003	2.39	null	0.064	0.387	0.0003741
2	112123554	112137989	112126940	AGT	0.005	2	1	2.038	2.804	null	0.052	0.766	0.001468
2	112123554	112137989	112126940	TAC	0.995	384	27	null	2.804	2.038	0.052	0.766	0.001468
2	112123554	112137989	112127830	CTAG	0.003	1	1	2.041	3.011	null	0.042	0.969	0.004403
2	112123554	112137989	112127830	TAGA	0.997	385	27	null	3.011	2.041	0.042	0.969	0.004403
2	112270865	112288796	112277035	CTTCCCCAATGATCTTATGCCATCATGAACATCTG	0.003	1	1	2.053	2.942	null	0.065	0.89	0.0003586
2	112270865	112288796	112277035	CTTCCCCAATGATCTTATGCCATCATGAATACCTG	0.003	1	1	2.053	2.913	null	0.06	0.86	0.0005697
2	112270865	112288796	112277035	CTTCCCCAATGATCTTATGCCATCATGAGCATCTG	0.003	1	1	2.052	2.964	null	0.068	0.912	0.0002532
2	112270865	112288796	112277035	CTTCCCCAATGATGTTATGCCATCATGAATATCTG	0.003	1	1	2.053	2.869	null	0.054	0.816	0.001106
2	112683728	112696477	112685626	GGC	0.016	6	1	1.979	2.317	null	0.073	0.338	0.0001438
2	114521786	114536693	114532715	AG	0.352	136	15	2.02	1.914	1.848	0.049	0.091	0.001879
2	115385838	115407637	115386889	CA	0.72	278	11	1.849	1.861	2.01	0.064	0.108	0.00038
2	115385838	115407637	115386889	TT	0.267	103	17	2.012	1.854	1.833	0.075	0.118	0.0001155
2	115385838	115407637	115405154	CGT	0.306	118	18	2.015	1.873	1.828	0.072	0.11	0.0001575
2	117026179	117046578	117027883	TGAGCTATGCGCT	0.01	4	1	2.02	1.765	null	0.055	0.254	0.00102
2	117026179	117046578	117038616	AACC	0.005	2	1	2.019	1.612	null	0.071	0.407	0.0001761
2	117764117	117797067	117767477	GATAGTACCCGTACCCCCGAGCAGGGTAGAAACGCTG	0.003	1	1	2.046	2.804	null	0.074	0.758	0.0001234
2	117764117	117797067	117769094	GCGCTTCCGCAC	0.003	1	1	2.046	2.804	null	0.074	0.758	0.0001234
2	118658579	118672026	118662385	AAC	0.003	1	1	1.968	1.092	null	0.064	0.876	0.0003871
2	119427774	119441473	119434878	CAA	0.94	363	2	1.686	1.958	2.015	0.043	0.103	0.003641
2	123472206	123487455	123472259	TTTAGC	0.005	2	2	1.874	1.103	null	0.041	0.771	0.004881
2	123472206	123487455	123472499	TATGGT	0.285	110	5	1.794	1.931	2.013	0.044	0.119	0.003555
2	123472206	123487455	123477947	ACA	0.01	4	3	1.88	1.204	null	0.062	0.676	0.0004777
2	123472206	123487455	123484345	AAGT	0.005	2	2	1.875	0.96	null	0.057	0.915	0.0007867
2	123502006	123514755	123505542	CAC	0.003	1	1	1.976	1.15	null	0.059	0.825	0.0006899
2	123502006	123514755	123505542	GGT	0.997	385	7	null	1.15	1.976	0.059	0.825	0.0006899
2	123671811	123715360	123676790	CTAAGAGCTATTTA	0.06	23	2	2.016	2.018	1.779	0.07	0.073	0.0002102
2	124434750	124453646	124447788	ACGTTT	0.016	6	1	2.008	1.766	null	0.064	0.242	0.0003951
2	124806338	124823587	124817497	AGTT	0.005	2	1	2.006	1.574	null	0.065	0.431	0.0003314
2	125202224	125215973	125204192	GT	0.075	29	3	2.005	2.009	1.039	0.037	0.122	0.00699
2	126373523	126390297	126373775	TTCATTATATAATTACCTCGTTTCAGGAGCGACCA	0.003	1	1	1.965	1.145	null	0.068	0.82	0.0002369
2	126438501	126456550	126444353	AACA	0.992	383	320	null	2.131	0.809	0.053	1.321	0.001245
2	126438501	126456550	126447543	GT	0.093	36	24	0.742	2.051	1.044	0.059	0.322	0.0006572
2	126438501	126456550	126447801	CCCA	0.114	44	34	0.743	2.037	1.095	0.054	0.275	0.001091
2	126438501	126456550	126447801	TTTG	0.881	340	286	1.189	2.038	0.743	0.064	0.288	0.0003748
2	126438501	126456550	126455468	CG	0.624	241	196	0.449	0.782	1.023	0.067	0.274	0.0002864
2	127649088	127662842	127649178	GCCGC	0.969	374	2	1.734	1.937	2.002	0.022	0.1	0.03739
2	128502660	128516384	128504630	AC	0.01	4	1	1.993	2.295	null	0.04	0.302	0.005055
2	130238494	130254693	130239295	CGCC	0.596	230	7	1.854	1.92	2.006	0.041	0.078	0.004744
2	130544417	130563816	130545665	CTT	0.951	367	105	null	1.99	1.683	0.035	0.307	0.009259
2	130587654	130600654	130595938	GA	0.997	385	3	null	2.819	1.999	0.074	0.82	0.0001258
2	130587654	130600654	130595938	TG	0.003	1	1	1.999	2.819	null	0.074	0.82	0.0001258
2	130759143	130793944	130759302	TC	0.899	347	4	1.978	1.845	2	0.063	0.083	0.0004384
2	130759143	130793944	130764626	CTA	0.091	35	4	1.986	2	1.521	0.054	0.083	0.001189
2	130783945	130800850	130789259	GGTTGTG	0.078	30	13	1.812	1.896	0.978	0.065	0.245	0.0003545
2	130878474	130931867	130879855	AG	0.067	26	1	1.989	2.057	2.087	0.028	0.066	0.01976
2	130878474	130931867	130879855	GA	0.925	357	3	2.101	2.055	1.988	0.032	0.065	0.0128
2	130924713	130940662	130928686	CC	0.987	381	4	1.45	1.824	1.993	0.045	0.228	0.003086
2	130950555	130988697	130951581	GC	0.596	230	4	2.031	2.015	1.945	0.031	0.054	0.01463
2	130950555	130988697	130952498	ATC	0.381	147	3	2.027	2.004	1.915	0.046	0.05	0.002865
2	130950555	130988697	130952498	GCT	0.552	213	1	1.924	1.992	2.055	0.072	0.065	0.0001572
2	130950555	130988697	130952511	AA	0.92	355	3	2.036	2.081	1.983	0.04	0.089	0.005546
2	130950555	130988697	130952511	GT	0.07	27	1	1.982	2.1	2.036	0.049	0.104	0.001981
2	130950555	130988697	130952985	GT	0.124	48	2	2.018	1.957	1.589	0.075	0.099	0.0001209
2	130950555	130988697	130959000	GA	0.583	225	1	1.911	1.993	2.047	0.07	0.065	0.0002062
2	130970572	131038424	130973138	TCCC	0.023	9	1	2.003	1.865	null	0.063	0.138	0.0004522
2	130970572	131038424	130983617	CAC	0.018	7	1	2.003	1.845	null	0.064	0.157	0.0004049
2	130970572	131038424	130989544	CTT	0.974	376	3	null	2.129	1.99	0.07	0.139	0.0001975
2	130970572	131038424	130993624	ATCCT	0.013	5	1	2.001	1.827	null	0.056	0.174	0.0008792
2	131050925	131063624	131051475	GCAGTTG	0.008	3	1	2.002	1.525	null	0.071	0.477	0.0001845
2	131466903	131485803	131469210	TC	0.992	383	4	null	2.257	1.985	0.033	0.272	0.01135
2	131466903	131485803	131478518	ACC	0.984	380	4	null	1.789	1.996	0.038	0.207	0.006812
2	131970386	131995761	131978119	GA	0.961	371	12	1.761	1.804	2.045	0.071	0.198	0.0001795
2	132053008	132089618	132054732	GAAGAT	0.008	3	1	2.023	2.27	null	0.04	0.247	0.005327
2	132082854	132101570	132096658	TT	0.005	2	2	1.884	0.841	null	0.073	1.043	0.0001397
2	132104886	132120310	132105082	GATATTGGTGT	0.005	2	1	2.022	2.502	null	0.039	0.48	0.006105
2	132104886	132120310	132105082	GGCTCAAGCAA	0.008	3	1	2.018	2.542	null	0.069	0.523	0.0002361
2	132104886	132120310	132111802	GAA	0.005	2	1	2.02	2.611	null	0.059	0.591	0.0006985
2	132104886	132120310	132111802	TGT	0.995	384	9	null	2.611	2.02	0.059	0.591	0.0006985
2	132304946	132335774	132308304	AG	0.018	7	1	1.998	1.857	null	0.064	0.141	0.0003989
2	132698123	132718822	132698952	CGTT	0.992	383	5	null	2.327	2.017	0.05	0.31	0.00169
2	132698123	132718822	132698952	GCCC	0.008	3	1	2.017	2.327	null	0.05	0.31	0.00169
2	132698123	132718822	132701181	GT	0.013	5	1	2.016	2.247	null	0.046	0.231	0.002671
2	133281463	133304550	133290113	CAGG	0.238	92	8	1.994	2.06	2.242	0.059	0.088	0.0006636
2	133939465	133955702	133940013	CGGT	0.005	2	1	2.06	2.545	null	0.036	0.485	0.008679
2	133939465	133955702	133946100	CGA	0.005	2	2	2.058	2.719	null	0.066	0.661	0.0003152
2	134612667	134626166	134613317	TC	0.005	2	1	1.993	2.411	null	0.048	0.419	0.002305
2	135482004	135494703	135482137	ACT	0.982	379	3	null	1.716	2.02	0.06	0.304	0.0005958
2	135482004	135494703	135482137	TTC	0.016	6	1	2.018	1.714	null	0.052	0.305	0.001417
2	135482004	135494703	135483413	ATAG	0.528	204	3	1.942	1.996	2.079	0.054	0.069	0.001096
2	135482004	135494703	135483413	GTCG	0.016	6	1	2.018	1.714	null	0.052	0.305	0.001417
2	135482004	135494703	135488308	TT	0.254	98	1	1.965	2.068	2.08	0.045	0.074	0.003227
2	135482004	135494703	135488584	CG	0.44	170	2	1.955	2.001	2.104	0.055	0.072	0.001022
2	136790589	136805588	136790968	ACAGA	0.005	2	1	1.963	1.479	null	0.044	0.484	0.003457
2	139798452	139813451	139801479	CGAGG	0.028	11	1	2.014	1.853	null	0.046	0.161	0.002828
2	141089612	141103611	141090101	AGG	0.427	165	2	2.042	1.983	1.956	0.034	0.045	0.009808
2	143186170	143200919	143186974	GT	0.005	2	1	2.016	2.434	null	0.056	0.419	0.000914
2	143186170	143200919	143187029	CTCCCTC	0.005	2	1	2.015	2.476	null	0.068	0.461	0.0002494
2	145475595	145490394	145476089	ACC	0.023	9	2	1.954	1.715	null	0.032	0.239	0.01282
2	146274123	146286649	146274184	AACGGTAACTTGTGCACCCCCCAAATCTGATTGAAGCTTGCAATAGCTCG	0.003	1	1	1.998	2.769	null	0.069	0.77	0.0002241
2	146274123	146286649	146274198	ACTTCTGTAG	0.005	2	1	1.997	2.505	null	0.06	0.508	0.000614
2	146858180	146881229	146859436	CTC	0.01	4	3	1.889	1.245	null	0.052	0.644	0.001426
2	146858180	146881229	146864763	CACCACAACCT	0.008	3	3	1.889	1.018	null	0.072	0.872	0.0001633
2	149971368	149984370	149974029	CAAGTCCAA	0.003	1	1	2.014	2.889	null	0.058	0.875	0.000772
2	149971368	149984370	149980993	TCAA	0.003	1	1	2.014	2.875	null	0.056	0.861	0.000943
2	154683012	154698536	154683785	AACG	0.01	4	1	2.022	1.763	null	0.055	0.259	0.001038
2	154683012	154698536	154683785	ACTG	0.01	4	1	2.023	1.718	null	0.076	0.305	0.0001011
2	154683012	154698536	154691177	CG	0.016	6	1	2.023	1.806	null	0.057	0.217	0.0007959
2	154972384	154987033	154973228	GA	0.288	111	2	2.028	2.022	1.884	0.042	0.049	0.004448
2	155730920	155743419	155731710	GTA	0.005	2	1	2.012	2.562	null	0.074	0.55	0.0001302
2	156295166	156316629	156303190	TTCAC	0.005	2	1	2.001	1.708	null	0.048	0.293	0.002316
2	156305130	156319829	156308842	TCAC	0.005	2	1	2.004	1.665	null	0.047	0.339	0.002469
2	156305130	156319829	156310469	ATG	0.008	3	1	2.006	1.667	null	0.07	0.338	0.0002064
2	156374281	156389680	156374550	TCGACTCTATC	0.003	1	1	1.978	1.25	null	0.056	0.728	0.0009026
2	156374281	156389680	156383402	GGACCCCCCG	0.003	1	1	1.978	1.25	null	0.056	0.728	0.0009026
2	156374281	156389680	156383402	GGATCCCCTG	0.003	1	1	1.979	1.177	null	0.068	0.801	0.0002461
2	156384531	156399780	156386436	ACTCA	0.534	206	3	1.927	1.997	2.029	0.04	0.05	0.005178
2	156500407	156513206	156502266	TCCTG	0.409	158	4	1.981	2.024	2.083	0.034	0.05	0.01062
2	156728738	156746172	156741496	CA	0.386	149	8	2.014	1.944	1.868	0.055	0.072	0.00103
2	157169660	157184459	157169705	CCC	0.008	3	1	1.991	2.281	null	0.03	0.289	0.0166
2	157571943	157586994	157580228	TGA	0.01	4	1	2.022	1.663	null	0.072	0.359	0.0001538
2	157683859	157696858	157692179	ACAG	0.003	1	1	2.013	1.298	null	0.073	0.715	0.0001385
2	157683859	157696858	157692179	TTAT	0.003	1	1	2.013	1.298	null	0.073	0.715	0.0001385
2	159205481	159222843	159206399	AA	0.016	6	1	2.021	1.784	null	0.057	0.237	0.0008694
2	159721022	159734069	159721954	CCG	0.254	98	7	2.005	1.913	1.841	0.042	0.087	0.004077
2	159721022	159734069	159721954	TTC	0.715	276	4	1.842	1.911	2.017	0.053	0.095	0.001246
2	159721022	159734069	159722745	CG	0.775	299	5	1.87	1.881	2.012	0.052	0.102	0.001431
2	159721022	159734069	159722745	TC	0.202	78	7	2.004	1.877	1.883	0.043	0.095	0.003727
2	159721022	159734069	159728854	TCA	0.003	1	1	1.965	1.056	null	0.059	0.909	0.0006526
2	159721022	159734069	159728854	TCG	0.018	7	3	1.973	1.612	null	0.063	0.361	0.0004173
2	164636220	164651431	164636596	AC	0.834	322	30	2.004	2.019	1.893	0.021	0.089	0.04404
2	164636220	164651431	164642152	GA	0.096	37	8	1.943	2.019	1.25	0.052	0.168	0.001359
2	164977180	165003817	164986276	GTACAAG	0.026	10	1	2.009	1.885	null	0.07	0.124	0.0001965
2	167582771	167596070	167583233	TCCTTTAG	0.01	4	1	2.021	1.782	null	0.032	0.239	0.01213
2	167602395	167617144	167614084	AGTC	0.008	3	1	2.013	1.698	null	0.056	0.315	0.0009328
2	172999280	173012495	173000229	GC	0.99	382	246	null	1.935	1.197	0.023	0.738	0.034
2	174535700	174554199	174547089	AA	0.026	10	2	2.015	1.802	1.928	0.057	0.155	0.000795
2	176331318	176358481	176332346	ATCGTAAGGGCAAGCTG	0.578	223	2	1.983	2.024	2.038	0.03	0.026	0.01633
2	176920482	176936031	176920683	CTA	0.899	347	20	1.923	2.042	1.93	0.024	0.1	0.03093
2	177260596	177276845	177264078	GAGAG	0.023	9	3	0.968	1.726	null	0.055	0.758	0.001018
2	177260596	177276845	177264771	ACA	0.946	365	288	null	1.42	0.952	0.046	0.468	0.002825
2	180061508	180086211	180061681	CA	0.956	369	209	null	0.676	1.308	0.062	0.632	0.0004976
2	180061508	180086211	180061681	TG	0.039	15	15	1.305	0.626	null	0.063	0.678	0.000412
2	180061508	180086211	180062498	TCGG	0.946	365	220	2.098	1.707	1.197	0.051	0.499	0.001536
2	182117847	182130846	182128948	TGA	0.005	2	1	1.997	1.522	null	0.048	0.475	0.002324
2	182140657	182154656	182147048	GCC	0.005	2	1	1.998	1.602	null	0.054	0.395	0.001116
2	184509036	184522535	184509053	CG	0.995	384	4	null	2.264	1.989	0.02	0.275	0.04887
2	184596680	184609629	184596747	CATGCGTCAGCG	0.288	111	24	1.991	1.833	1.712	0.071	0.145	0.0001833
2	184596680	184609629	184596747	TATGCGTCAGCG	0.008	3	2	1.914	1.323	null	0.038	0.591	0.006965
2	184596680	184609629	184596747	TGGTTACTGTTC	0.598	231	14	1.778	1.868	2.008	0.051	0.119	0.001611
2	184596680	184609629	184598469	CA	0.661	255	36	2.042	1.944	1.828	0.039	0.11	0.005677
2	184596680	184609629	184598469	GG	0.337	130	6	1.828	1.945	2.042	0.04	0.11	0.005551
2	184596680	184609629	184598835	GACCAGTTCCGCCATAA	0.251	97	19	1.983	1.784	1.782	0.056	0.131	0.0009287
2	184915997	184936609	184916027	ATG	0.003	1	1	1.92	1.096	null	0.043	0.824	0.003643
2	184915997	184936609	184916027	CAT	0.997	385	29	null	1.096	1.92	0.043	0.824	0.003643
2	184915997	184936609	184917904	AGACGTTCAAA	0.003	1	1	1.92	1.017	null	0.052	0.904	0.001396
2	184915997	184936609	184917904	AGTCGTTCAAA	0.003	1	1	1.92	1.015	null	0.052	0.905	0.001372
2	184915997	184936609	184918591	AAGTCCG	0.01	4	2	1.925	1.451	null	0.057	0.474	0.0008641
2	184915997	184936609	184918591	GGAGTGC	0.99	382	28	null	1.451	1.925	0.057	0.474	0.0008641
2	184925735	184951109	184927889	CGGC	0.997	385	2	null	1.591	2.021	0.058	0.43	0.0007663
2	185041642	185095184	185041732	CTGTCC	0.881	340	2	2.055	2.017	1.987	0.023	0.032	0.03464
2	185084435	185097934	185088955	CTCGGGTCTAC	0.003	1	1	2.003	2.651	null	0.056	0.648	0.000893
2	185100508	185125209	185100642	CAGC	0.995	384	26	0.951	null	1.934	0.053	0.491	0.001291
2	185100508	185125209	185100642	GGAT	0.005	2	2	1.934	null	0.951	0.053	0.491	0.001291
2	185100508	185125209	185101152	AAAGTCGAATGATCATGACGAATACG	0.003	1	1	1.934	0.951	null	0.053	0.983	0.001291
2	185100508	185125209	185101152	GAAGTCGAATGATCATGACGAATACG	0.003	1	1	1.934	0.951	null	0.053	0.983	0.001291
2	185607285	185623284	185607418	CTACA	0.018	7	1	2.001	1.857	null	0.032	0.144	0.01225
2	185607285	185623284	185611952	CAA	0.008	3	1	2.001	1.675	null	0.073	0.327	0.0001497
2	186397999	186413198	186398710	AC	0.005	2	1	1.992	1.572	null	0.046	0.42	0.00263
2	186397999	186413198	186398710	GT	0.005	2	1	1.992	1.572	null	0.046	0.42	0.00263
2	186397999	186413198	186401494	GTC	0.026	10	2	2	1.755	null	0.076	0.245	0.0001091
2	186397999	186413198	186403349	GTAAT	0.005	2	1	1.992	1.572	null	0.046	0.42	0.00263
2	186615751	186631000	186618326	ATA	0.016	6	1	1.998	1.727	null	0.047	0.271	0.002567
2	186615751	186631000	186618326	CGC	0.984	380	7	null	1.727	1.998	0.047	0.271	0.002567
2	186735910	186753711	186735942	GCGCGCAAAAAATACT	0.668	258	2	1.86	1.982	2.01	0.049	0.064	0.002001
2	186735910	186753711	186735942	TTATATTTGTGTCGTC	0.176	68	8	1.988	2.051	1.796	0.038	0.062	0.006435
2	186735910	186753711	186738768	TAC	0.744	287	2	1.74	1.974	2.011	0.075	0.091	0.0001212
2	188091479	188110550	188092417	AACCGCGATTT	0.003	1	1	1.977	1.157	null	0.058	0.82	0.0007587
2	188091479	188110550	188094903	CTGG	0.003	1	1	1.977	1.157	null	0.058	0.82	0.0007587
2	188379278	188394727	188389326	ATA	0.008	3	1	2.001	1.678	null	0.042	0.323	0.004035
2	189562900	189585009	189563096	TAC	0.008	3	3	1.842	0.954	null	0.072	0.889	0.0001698
2	189562900	189585009	189574331	AG	0.762	294	41	1.344	1.97	1.854	0.06	0.148	0.0005859
2	189562900	189585009	189574331	GA	0.223	86	27	1.851	1.972	1.318	0.056	0.146	0.0009039
2	189833917	189846416	189841613	AAC	0.005	2	1	2.025	2.502	null	0.045	0.477	0.003166
2	190193024	190206398	190199240	GA	0.01	4	1	1.992	1.653	null	0.058	0.339	0.0007689
2	190483521	190513033	190505766	GGG	0.671	259	2	1.954	1.995	2.027	0.07	0.035	0.0002065
2	191990186	192003685	191990362	ATACCCAGTC	0.003	1	1	1.914	0.791	null	0.058	1.122	0.0007469
2	191990186	192003685	191990362	CAGGTCCTTC	0.513	198	6	1.804	1.923	1.983	0.041	0.089	0.004638
2	191990186	192003685	191990362	CAGGTTCTTC	0.003	1	1	1.913	0.971	null	0.041	0.942	0.004828
2	191990186	192003685	191991459	CCTCGGGT	0.013	5	3	1.92	1.445	null	0.051	0.475	0.001631
2	191990186	192003685	191991459	CCTTGGGT	0.003	1	1	1.914	0.791	null	0.058	1.122	0.0007469
2	193200865	193213814	193201892	AA	0.964	372	1	null	1.861	2.002	0.035	0.141	0.009339
2	193200865	193213814	193201892	GC	0.034	13	1	2.002	1.848	null	0.039	0.154	0.005878
2	193200865	193213814	193202290	GTGGACTCA	0.834	322	1	1.862	1.957	2.011	0.036	0.065	0.008206
2	193200865	193213814	193203765	AT	0.016	6	1	1.999	1.758	null	0.046	0.241	0.002857
2	193939050	193954649	193944476	GCTA	0.003	1	1	2	1.313	null	0.062	0.686	0.0004711
2	194685693	194702202	194685756	GG	0.982	379	352	null	1.207	0.614	0.032	0.592	0.01256
2	194685693	194702202	194686227	AAT	0.016	6	4	0.613	1.342	null	0.042	0.729	0.004234
2	194685693	194702202	194686227	CGC	0.982	379	353	null	1.301	0.611	0.044	0.69	0.003532
2	194687493	194707141	194687543	AG	0.016	6	1	1.611	2.23	null	0.03	0.619	0.01628
2	194687493	194707141	194687543	CT	0.982	379	197	null	2.202	1.609	0.032	0.592	0.01316
2	194687493	194707141	194688401	ATTAT	0.013	5	2	1.608	2.5	null	0.052	0.892	0.001426
2	194687493	194707141	194688401	GCCGA	0.979	378	196	2.135	2.386	1.604	0.043	0.573	0.003981
2	194687493	194707141	194688593	TCT	0.008	3	2	1.614	2.701	null	0.047	1.087	0.002516
2	194824655	194839104	194826272	CC	0.909	351	2	1.554	2.02	2.02	0.039	0.092	0.006223
2	195307180	195330796	195323093	CA	0.034	13	3	1.993	1.792	null	0.058	0.201	0.0007292
2	195974526	195989025	195977430	AT	0.008	3	3	1.646	0.27	null	0.075	1.376	0.0001166
2	195974526	195989025	195977430	CC	0.992	383	125	null	0.27	1.646	0.075	1.376	0.0001166
2	196081986	196098391	196085824	TCAA	0.049	19	2	2.005	1.98	1.006	0.046	0.119	0.002616
2	198298122	198314698	198300526	GA	0.984	380	1	null	2.241	1.989	0.039	0.252	0.006006
2	198298122	198314698	198300526	TC	0.013	5	1	1.989	2.278	null	0.043	0.288	0.00398
2	198298122	198314698	198304681	CT	0.992	383	1	null	2.429	1.99	0.06	0.439	0.0005974
2	198298122	198314698	198304681	TC	0.008	3	1	1.99	2.429	null	0.06	0.439	0.0005974
2	198977502	198995001	198980259	ATAGA	0.868	335	2	1.737	2.003	2.001	0.041	0.067	0.004606
2	208032856	208047356	208035017	CGAA	0.005	2	1	1.999	1.595	null	0.049	0.404	0.002019
2	208929232	208946752	208931900	TTAGGC	0.003	1	1	1.958	1.051	null	0.061	0.907	0.0005311
2	208929232	208946752	208931900	TTGGGC	0.272	105	1	1.907	1.993	2.073	0.047	0.084	0.002464
2	208929232	208946752	208934493	CA	0.021	8	4	1.961	2.103	0.966	0.072	0.287	0.0001674
2	208929232	208946752	208934493	TG	0.979	378	14	0.966	2.103	1.961	0.072	0.287	0.0001674
2	209228794	209243407	209229366	TTGG	0.992	383	4	null	2.179	1.987	0.021	0.193	0.04691
2	210066041	210078540	210067213	GGGG	0.005	2	1	1.975	2.395	null	0.041	0.42	0.004757
2	210066041	210078540	210067818	CGG	0.005	2	1	1.974	2.496	null	0.063	0.522	0.0004197
2	211763663	211784832	211764584	CTTT	0.345	133	4	2.014	2.035	1.884	0.037	0.043	0.007048
2	211811693	211829242	211813332	TATT	0.122	47	2	2.002	2.033	2.217	0.036	0.056	0.007914
2	212504385	212517884	212504538	CT	0.995	384	2	null	2.335	1.995	0.029	0.34	0.01825
2	212671452	212685001	212672418	GG	0.01	4	1	2.013	1.67	null	0.068	0.343	0.0002537
2	213127038	213140537	213135048	CG	0.005	2	1	2.016	1.637	null	0.047	0.379	0.002525
2	213324679	213338178	213328812	ACCG	0.013	5	2	1.999	1.716	null	0.052	0.283	0.001417
2	213615867	213629609	213616217	TTAC	0.332	128	14	1.624	1.761	2.002	0.071	0.179	0.0001879
2	213615867	213629609	213624857	GTTTTC	0.018	7	7	1.756	1.088	null	0.062	0.668	0.0004711
2	214765887	214780723	214771208	AT	0.995	384	2	null	2.348	1.993	0.046	0.356	0.002601
2	223860042	223874791	223873224	AA	0.598	231	73	1.941	1.759	1.609	0.059	0.163	0.0006894
2	223860042	223874791	223873224	GG	0.399	154	23	1.609	1.759	1.946	0.059	0.165	0.0006616
2	225089778	225106082	225097731	TTCC	0.772	298	6	2.044	2.027	1.953	0.045	0.06	0.003083
2	225089778	225106082	225098006	AGG	0.008	3	1	1.988	1.644	null	0.061	0.344	0.0005225
2	225089778	225106082	225100216	AT	0.005	2	1	1.988	1.533	null	0.072	0.455	0.0001675
2	225156462	225171639	225156620	GATGGGG	0.005	2	2	1.85	0.807	null	0.059	1.043	0.0006918
2	225156462	225171639	225157557	CGGTCGT	0.005	2	2	1.849	0.899	null	0.049	0.949	0.002074
2	225156462	225171639	225158082	GAAAATCA	0.008	3	3	1.853	0.964	null	0.063	0.888	0.0004077
2	225156462	225171639	225166121	AACGG	0.016	6	5	1.86	1.171	null	0.075	0.689	0.0001147
2	226448769	226468068	226452154	CC	0.938	362	1	1.895	1.916	2.024	0.069	0.101	0.0002334
2	226950140	226967139	226950712	GGT	0.005	2	2	1.89	0.995	null	0.054	0.895	0.001207
2	226950140	226967139	226951733	CCCGA	0.51	197	15	1.79	1.848	2.01	0.046	0.11	0.002694
2	226950140	226967139	226951942	CGAGCCATGCT	0.005	2	2	1.891	0.837	null	0.074	1.054	0.0001255
2	227160396	227175945	227162979	AATC	0.565	218	47	1.815	1.996	1.624	0.043	0.125	0.003811
2	227160396	227175945	227174983	AG	0.01	4	4	1.848	1.018	null	0.071	0.83	0.0001752
2	230314819	230333368	230324424	GACTACCCCGCCATCTAAGCTGCGAC	0.003	1	1	1.937	1.05	null	0.055	0.887	0.001083
2	230314819	230333368	230324424	GACTACCCCGCTTCTTCGACTGCGAC	0.003	1	1	1.937	1.035	null	0.056	0.902	0.0008897
2	230314819	230333368	230329757	ATCTTG	0.003	1	1	1.937	1.035	null	0.056	0.902	0.0008897
2	234890423	234903422	234891055	GCG	0.855	330	2	1.892	1.96	2.03	0.032	0.069	0.01228
2	234927932	234950431	234928225	ATCCCTTTGGCC	0.863	333	2	2.007	1.91	2.025	0.032	0.048	0.01338
2	234927932	234950431	234928225	GCGATGCCACGT	0.054	21	2	2.021	1.843	2.003	0.076	0.122	0.000108
2	234927932	234950431	234931669	CC	0.777	300	1	1.906	1.971	2.033	0.065	0.063	0.000331
2	234927932	234950431	234931669	TG	0.202	78	2	2.025	1.988	1.868	0.052	0.058	0.00142
2	234941932	234957991	234957128	TT	0.013	5	1	1.991	1.671	null	0.053	0.32	0.001235
2	234986833	234999882	234988453	AATT	0.003	1	1	1.98	0.973	null	0.056	1.007	0.0009074
2	234986833	234999882	234988453	GGCC	0.003	1	1	1.979	1.145	null	0.039	0.834	0.006236
2	234986833	234999882	234988453	GGTT	0.003	1	1	1.979	1.142	null	0.039	0.837	0.006022
2	235458656	235485282	235460062	CA	0.163	63	2	1.985	2.066	2.061	0.058	0.062	0.0007808
2	235458656	235485282	235460307	AATT	0.259	100	3	1.981	2.038	2.061	0.045	0.046	0.003077
2	235458656	235485282	235473201	AA	0.018	7	1	2.001	2.197	null	0.067	0.196	0.0002787
2	235458656	235485282	235473201	GG	0.979	378	3	null	2.176	2	0.061	0.176	0.0005323
2	235458656	235485282	235476648	GTAACTGGTCA	0.01	4	1	2.002	2.263	null	0.069	0.261	0.0002299
2	236637947	236652296	236638027	GCCAAGTCAAAAGTGGTCATCC	0.003	1	1	2.001	2.599	null	0.059	0.598	0.000631
2	236637947	236652296	236638027	GTTGGACTGGGGTGAACAGTCC	0.003	1	1	2.001	2.599	null	0.059	0.598	0.000631
2	236637947	236652296	236638438	GA	0.956	369	6	1.741	1.919	2.013	0.031	0.103	0.01414
2	236657648	236670397	236657762	ATTCGAAAATAT	0.813	314	4	1.833	1.986	2.004	0.021	0.056	0.0427
2	236657648	236670397	236668720	AGCAGGCGGAC	0.003	1	1	1.984	2.857	null	0.075	0.873	0.0001209
2	241201491	241215490	241201497	ACCATGGGTCTCCCTGTGTTGGCTCCT	0.003	1	1	1.99	1.071	null	0.071	0.92	0.0001875
2	241201491	241215490	241201497	GTTTCAAACTCTAGCAAGTTGGCTCCT	0.005	2	1	1.991	1.402	null	0.058	0.589	0.0007707
2	241329189	241342456	241337816	AT	0.557	215	2	1.941	2.005	2.056	0.046	0.057	0.002869
2	241512532	241526281	241521327	TCCAT	0.008	3	1	2.008	2.425	null	0.053	0.417	0.001226
2	242933886	242952186	242934268	GCC	0.863	333	18	2.057	2.027	1.929	0.029	0.082	0.01701
2	242980393	243078220	242999443	TATGTCTACGT	0.013	5	1	2.01	2.189	null	0.053	0.179	0.001235
2	243048838	243075096	243049730	AG	0.295	114	1	2.063	1.992	1.916	0.05	0.072	0.001698
2	243048838	243075096	243066837	CGA	0.953	368	6	1.927	1.867	2.035	0.048	0.144	0.002224
3	1748438	1823825	1751006	GTGA	0.995	384	2	null	1.805	2.014	0.049	0.209	0.001985
3	1765893	1786726	1780154	ACA	0.023	9	2	2.005	2.004	1.04	0.063	0.178	0.0004121
3	1765893	1786726	1780154	GTT	0.974	376	4	1.04	1.997	2.005	0.062	0.169	0.0005036
3	1912851	1928350	1913150	AAAC	0.272	105	4	1.784	1.94	2.022	0.054	0.131	0.00112
3	1932751	1950100	1932814	GTATTCCT	0.003	1	1	1.986	1.17	null	0.056	0.816	0.0009649
3	1932751	1950100	1932814	TTGCCTGT	0.539	208	4	1.897	1.998	2.023	0.032	0.06	0.01216
3	1932751	1950100	1933479	GT	0.003	1	1	1.986	1.165	null	0.056	0.821	0.000894
3	1932751	1950100	1941428	TT	0.003	1	1	1.986	1.074	null	0.069	0.912	0.0002129
3	1932751	1950100	1949742	GG	0.005	2	1	1.988	1.376	null	0.062	0.612	0.0004703
3	3992490	4017041	3993442	CC	0.01	4	1	2.006	1.721	null	0.054	0.285	0.001185
3	3992490	4017041	3996448	CTCTG	0.324	125	1	1.957	2.026	2.087	0.066	0.067	0.0003234
3	5280885	5294406	5286340	AC	0.681	263	2	1.929	1.98	2.054	0.046	0.066	0.0027
3	5322858	5362237	5357702	TGATAGATTCC	0.01	4	1	1.998	1.816	null	0.071	0.182	0.0001787
3	6213911	6244940	6214322	AT	0.578	223	22	2.002	1.96	1.874	0.034	0.067	0.009976
3	6213911	6244940	6214322	CA	0.417	161	4	1.874	1.959	2.007	0.035	0.069	0.008714
3	6213911	6244940	6216211	TACAGACTGTAGAG	0.003	1	1	1.943	1.053	null	0.059	0.89	0.0006955
3	11103182	11116731	11115771	GC	0.995	384	82	null	0.46	1.779	0.073	1.319	0.0001423
3	11103182	11116731	11115771	TT	0.005	2	2	1.779	0.46	null	0.073	1.319	0.0001423
3	11283014	11296313	11283135	CTTAC	0.101	39	1	1.973	2.057	2.119	0.031	0.078	0.01481
3	11405108	11419757	11412604	CGCG	0.267	103	2	1.783	1.951	2.023	0.055	0.138	0.001055
3	11405108	11419757	11412604	TCGT	0.679	262	38	1.929	1.976	1.75	0.054	0.134	0.001139
3	12397353	12414952	12404417	TAA	0.927	358	4	1.342	2.004	2.008	0.076	0.126	0.0001084
3	12397353	12414952	12410349	CGC	0.896	346	4	1.675	2	2.009	0.052	0.087	0.001425
3	13449861	13469760	13454419	CT	0.023	9	1	1.988	2.152	null	0.044	0.164	0.0036
3	16647762	16663761	16649160	TACT	0.016	6	2	1.955	1.501	1.881	0.053	0.244	0.001336
3	16647762	16663761	16657441	ATC	0.005	2	1	1.951	1.405	null	0.067	0.546	0.0002875
3	17714975	17729924	17715567	GAAAA	0.013	5	4	1.876	1.29	null	0.061	0.587	0.0005474
3	18820221	18838420	18820278	GACAGCGTTTTT	0.003	1	1	2.091	2.951	null	0.045	0.861	0.003045
3	20306463	20322768	20306486	GC	0.013	5	1	2	1.692	null	0.038	0.308	0.006685
3	20306463	20322768	20306520	AC	0.611	236	3	1.899	1.975	2.053	0.054	0.077	0.001209
3	22274286	22291310	22286621	TTCGT	0.005	2	2	1.921	1.014	null	0.071	0.908	0.0001841
3	25844763	25859462	25844861	GG	0.326	126	10	1.984	1.962	1.801	0.051	0.075	0.001631
3	25844763	25859462	25844861	TC	0.642	248	5	1.828	1.943	1.999	0.06	0.08	0.0006274
3	25844763	25859462	25854731	CC	0.018	7	2	1.961	1.624	null	0.067	0.337	0.0002663
3	26427093	26447648	26446371	GC	0.984	380	5	null	1.781	2.023	0.061	0.243	0.0005523
3	26427093	26447648	26446371	TT	0.016	6	1	2.023	1.781	null	0.061	0.243	0.0005523
3	28634548	28649347	28637888	CG	0.003	1	1	1.977	1.228	null	0.05	0.75	0.001764
3	28634548	28649347	28644492	TTC	0.005	2	1	1.979	1.489	null	0.042	0.49	0.004028
3	30905146	30918595	30914539	GTTGT	0.003	1	1	1.962	1.006	null	0.055	0.956	0.0009782
3	32080619	32094384	32082789	TT	0.624	241	4	1.909	1.998	2.046	0.053	0.064	0.001219
3	32080619	32094384	32088432	TTG	0.041	16	1	1.988	2.166	null	0.059	0.178	0.0006666
3	32080619	32094384	32090103	CCTT	0.596	230	4	1.925	2.002	2.046	0.051	0.059	0.001545
3	32097135	32112634	32098688	TACAA	0.088	34	5	1.429	1.902	2.018	0.071	0.416	0.0001783
3	32907337	32923712	32919070	TTGGT	0.075	29	1	1.993	1.888	1.684	0.071	0.118	0.0001713
3	33257784	33270883	33259324	CA	0.58	224	2	1.915	1.986	2.033	0.041	0.057	0.004523
3	35394571	35418070	35395020	CAT	0.01	4	1	2.014	1.793	null	0.063	0.222	0.0004305
3	35394571	35418070	35414097	TGA	0.028	11	2	2.014	2.046	1.013	0.073	0.135	0.00014
3	37973255	37992004	37973595	TCTTT	0.005	2	1	1.945	1.376	null	0.051	0.569	0.001673
3	37973255	37992004	37974558	CA	0.614	237	6	1.829	1.924	2.002	0.056	0.085	0.0009459
3	37973255	37992004	37974558	TG	0.342	132	16	2.005	1.911	1.804	0.076	0.099	0.0001093
3	37973255	37992004	37983726	AGG	0.959	370	18	0.991	1.937	1.95	0.061	0.204	0.0005109
3	37973255	37992004	37983831	GAGATCTGG	0.003	1	1	1.944	1.058	null	0.062	0.886	0.0005064
3	40447838	40467387	40453601	GCGG	0.966	373	4	0.957	1.986	2.006	0.065	0.158	0.0003537
3	40447838	40467387	40460383	GCA	0.008	3	1	2.005	1.698	null	0.051	0.307	0.00159
3	40447838	40467387	40460383	GTA	0.008	3	1	2.006	1.634	null	0.075	0.371	0.0001193
3	40608455	40623704	40609995	GACT	0.974	376	2	null	2.115	1.998	0.031	0.117	0.01396
3	41772340	41793745	41772634	CATGATTGGGTT	0.448	173	6	1.814	1.955	2.015	0.065	0.104	0.0003363
3	41772340	41793745	41772634	CCCAGAGTACTC	0.003	1	1	1.927	0.971	null	0.052	0.956	0.001424
3	41772340	41793745	41772718	GTGAT	0.021	8	3	1.938	1.556	null	0.064	0.382	0.000387
3	41772340	41793745	41775287	CT	0.565	218	9	1.825	1.915	1.995	0.058	0.085	0.0007338
3	41772340	41793745	41775287	TC	0.412	159	23	1.995	1.915	1.81	0.067	0.092	0.0002684
3	41994154	42025424	41994334	CC	0.997	385	2	null	1.607	2.007	0.031	0.4	0.01462
3	42202583	42221332	42208663	GGA	0.01	4	1	1.982	2.239	null	0.062	0.257	0.000489
3	46125112	46139861	46127574	CAGTATG	0.013	5	1	2.01	2.241	null	0.051	0.231	0.00153
3	47520776	47538669	47527683	TTG	0.744	287	2	1.83	1.956	2.01	0.048	0.075	0.002192
3	48480006	48493187	48480727	CGA	0.997	385	5	null	2.711	1.995	0.056	0.716	0.0008754
3	48480006	48493187	48480727	TCG	0.003	1	1	1.995	2.711	null	0.056	0.716	0.0008754
3	48480006	48493187	48482151	ATCT	0.003	1	1	1.995	2.711	null	0.056	0.716	0.0008754
3	48480006	48493187	48482151	GCGC	0.997	385	5	null	2.711	1.995	0.056	0.716	0.0008754
3	51049165	51063914	51056289	GA	0.026	10	4	1.98	1.563	2.232	0.046	0.232	0.00266
3	53961784	53976283	53965236	CTCAC	0.016	6	1	2.004	2.2	null	0.039	0.196	0.006037
3	56625417	56645593	56625610	GGGTGTGA	0.01	4	1	1.986	1.646	null	0.063	0.34	0.0004227
3	56625417	56645593	56627048	AAGG	0.008	3	1	1.984	1.66	null	0.043	0.324	0.003715
3	56628417	56644543	56633127	AG	0.951	367	6	1.417	1.935	1.992	0.05	0.14	0.001701
3	56628417	56644543	56633127	GA	0.041	16	2	1.992	1.927	0.946	0.059	0.17	0.0006999
3	62706506	62720755	62708701	TCCGCGG	0.262	101	3	1.857	1.966	2.058	0.042	0.104	0.00429
3	68734679	68752878	68735081	GAAA	0.99	382	206	null	0.272	1.328	0.043	1.056	0.004012
3	68734679	68752878	68735081	TGGG	0.01	4	4	1.328	0.272	null	0.043	1.056	0.004012
3	72755844	72772738	72757176	CGGC	0.008	3	1	1.975	1.584	null	0.072	0.391	0.0001685
3	72755844	72772738	72760139	CAC	0.008	3	1	1.974	1.649	null	0.049	0.324	0.001933
3	72755844	72772738	72769587	ACG	0.005	2	1	1.973	1.543	null	0.058	0.43	0.00074
3	74142536	74159835	74143608	CCCG	0.016	6	2	1.984	1.941	0.955	0.06	0.281	0.0006279
3	74142536	74159835	74148259	AT	0.99	382	14	1.05	2.072	1.982	0.045	0.282	0.002903
3	74142536	74159835	74148259	GA	0.01	4	2	1.982	2.072	1.05	0.045	0.282	0.002903
3	75496523	75514814	75498070	TTGATGG	0.003	1	1	2	2.66	null	0.051	0.66	0.00167
3	75496523	75514814	75503306	CG	0.979	378	4	null	2.277	1.991	0.073	0.285	0.0001502
3	75511434	75531979	75519596	GG	0.964	372	2	null	2.173	1.995	0.069	0.178	0.0002305
3	75511434	75531979	75527279	GCGT	0.041	16	2	1.993	2.205	1.91	0.066	0.154	0.0003122
3	75511434	75531979	75530572	ATT	0.041	16	2	1.995	2.151	null	0.059	0.155	0.0006554
3	75511434	75531979	75530572	GCC	0.953	368	2	2.205	2.145	1.994	0.061	0.141	0.0005222
3	75846550	75859933	75848006	GAAAATT	0.003	1	1	2.001	1.085	null	0.068	0.916	0.000241
3	76078643	76101185	76078878	GTGGC	0.679	262	10	1.891	1.869	1.998	0.041	0.073	0.004724
3	76078643	76101185	76079619	CC	0.345	133	2	1.875	1.978	2.005	0.041	0.075	0.004649
3	76078643	76101185	76079619	TT	0.63	243	22	2.016	1.975	1.867	0.052	0.081	0.00141
3	76078643	76101185	76088327	GGGCATGCGGA	0.003	1	1	1.941	1.023	null	0.067	0.918	0.0002925
3	76078643	76101185	76095669	GTAT	0.003	1	1	1.941	1.023	null	0.067	0.918	0.0002925
3	77804796	77818974	77806321	TAAAAGCCAAGGCACA	0.008	3	3	1.82	1.027	null	0.05	0.792	0.001697
3	80192305	80210854	80196933	GAGC	0.938	362	1	0.838	1.98	2.017	0.072	0.127	0.0001672
3	80397001	80410550	80397161	AACCGGTAGGCCGTG	0.003	1	1	1.961	1.072	null	0.04	0.889	0.0053
3	80397001	80410550	80397161	AGTTTATAGGCTAAT	0.705	272	7	1.687	1.947	2.015	0.071	0.129	0.0001755
3	80397001	80410550	80397161	GACCGGTAGGCCGTT	0.003	1	1	1.962	0.811	null	0.067	1.15	0.0002774
3	80397001	80410550	80397675	CTAACTTA	0.003	1	1	1.962	0.811	null	0.067	1.15	0.0002774
3	80397001	80410550	80405728	CA	0.016	6	3	1.973	1.102	2.073	0.066	0.407	0.0003113
3	80518643	80532192	80518867	CC	0.995	384	2	null	1.738	2.005	0.026	0.267	0.02451
3	83854898	83868797	83856348	CTTTTGAAATGCGG	0.003	1	1	1.966	0.85	null	0.073	1.116	0.0001399
3	83854898	83868797	83856348	TCGTTGAAATGTCG	0.655	253	9	1.91	1.86	2.034	0.043	0.077	0.003958
3	83854898	83868797	83856348	TCTTTGAAATGTCG	0.003	1	1	1.966	0.972	null	0.058	0.993	0.0007392
3	83854898	83868797	83856714	CGC	0.003	1	1	1.966	0.934	null	0.063	1.032	0.0004463
3	84082574	84096147	84084179	GGTG	0.003	1	1	1.996	1.058	null	0.076	0.938	0.0001027
3	84465919	84482418	84468297	GG	0.192	74	9	2.013	1.972	1.658	0.068	0.108	0.0002491
3	85308793	85326792	85314441	TCTAAC	0.005	2	1	1.996	1.68	null	0.046	0.316	0.002628
3	85991682	86007981	85993000	GTGAAT	0.005	2	1	2.013	1.653	null	0.059	0.361	0.0006504
3	86351741	86364740	86356995	TGATCTCGCGGTT	0.003	1	1	2.003	1.239	null	0.072	0.764	0.0001561
3	86843204	86858953	86844681	CTAGCA	0.003	1	1	1.969	1.111	null	0.057	0.858	0.0008512
3	87442698	87461569	87443058	CGCGCACG	0.003	1	1	1.971	1.072	null	0.075	0.899	0.0001167
3	87442698	87461569	87445300	CCGGTCTTAAGGACATTCTA	0.003	1	1	1.971	1.069	null	0.075	0.902	0.0001107
3	87442698	87461569	87445300	TTAAGAGGGCAAGTGACCTA	0.003	1	1	1.971	1.072	null	0.075	0.899	0.0001167
3	87442698	87461569	87445300	TTAGTCTTAAGGACATTAGA	0.003	1	1	1.971	1.069	null	0.075	0.902	0.0001107
3	87442698	87461569	87452824	TGC	0.003	1	1	1.971	1.069	null	0.075	0.902	0.0001107
3	87442698	87461569	87456081	AG	0.003	1	1	1.971	1.072	null	0.075	0.899	0.0001167
3	87648473	87663347	87648763	GTA	0.008	3	1	2.002	2.254	null	0.044	0.251	0.00348
3	87884804	87905732	87885027	GG	0.228	88	2	1.896	1.983	2.051	0.032	0.083	0.01308
3	87884804	87905732	87885065	CGCAAGATCC	0.003	1	1	1.94	0.965	null	0.065	0.975	0.0003607
3	87884804	87905732	87890844	ACT	0.003	1	1	1.94	0.99	null	0.061	0.949	0.0005196
3	87884804	87905732	87892982	TG	0.098	38	8	1.944	2.018	0.94	0.053	0.141	0.001332
3	87884804	87905732	87902975	TCGCGA	0.003	1	1	1.94	0.998	null	0.06	0.941	0.0005815
3	88051202	88065651	88054175	ACT	0.01	4	1	2.001	2.234	null	0.042	0.234	0.00421
3	88285066	88297765	88285649	GC	0.039	15	1	2.002	2.157	null	0.044	0.155	0.003413
3	88285066	88297765	88285649	TA	0.956	369	1	2.116	2.157	2.001	0.042	0.134	0.004377
3	88285066	88297765	88292064	CA	0.01	4	1	2.007	2.33	null	0.054	0.322	0.00116
3	88285066	88297765	88292064	TG	0.99	382	1	null	2.33	2.007	0.054	0.322	0.00116
3	88285066	88297765	88293539	AC	0.995	384	2	null	1.592	2.018	0.048	0.426	0.002305
3	88285066	88297765	88294843	TTAT	0.028	11	1	2.003	2.199	null	0.053	0.196	0.001299
3	88452365	88469614	88452958	GG	0.003	1	1	1.924	0.955	null	0.048	0.969	0.002326
3	88452365	88469614	88467206	CAT	0.456	176	22	1.992	1.944	1.761	0.061	0.11	0.0005164
3	88706644	88721393	88720739	CC	0.005	2	1	2.012	2.425	null	0.064	0.414	0.0003823
3	89021284	89034783	89024000	CGA	0.005	2	1	1.994	1.305	null	0.073	0.689	0.0001483
3	94255612	94270871	94255871	CA	0.992	383	2	null	1.769	2.023	0.033	0.254	0.01126
3	94255612	94270871	94259405	TTATTCGGGTGTGAGACA	0.01	4	1	2.013	2.312	null	0.061	0.299	0.0005304
3	94289148	94303147	94289683	ACCA	0.005	2	1	2.02	2.43	null	0.045	0.411	0.003046
3	95696162	95718253	95696865	GAACTCG	0.003	1	1	1.953	1.017	null	0.067	0.936	0.0002756
3	95696162	95718253	95697982	GTGGT	0.003	1	1	1.953	0.955	null	0.076	0.998	0.000101
3	97028933	97048182	97031651	GATGG	0.943	364	3	null	1.897	2.014	0.046	0.117	0.002679
3	97113588	97127037	97119596	CCTAG	0.005	2	1	1.99	1.487	null	0.076	0.503	0.0001083
3	98405374	98419870	98405674	TTGGTATGG	0.461	178	8	1.701	1.875	1.947	0.06	0.125	0.0005931
3	98405374	98419870	98407064	CGTA	0.446	172	6	1.659	1.914	1.939	0.074	0.149	0.000134
3	98405374	98419870	98414883	ATCT	0.451	174	40	1.93	1.853	1.66	0.059	0.131	0.0006304
3	98405374	98419870	98414883	GCTC	0.469	181	9	1.718	1.83	1.968	0.061	0.124	0.000531
3	98893077	98908077	98893510	TCCCC	0.484	187	81	1.414	1.739	1.881	0.071	0.236	0.0001736
3	98893077	98908077	98895155	TTAGT	0.873	337	166	1.404	1.389	1.774	0.059	0.336	0.0006546
3	101451280	101466913	101451439	CG	0.997	385	2	null	1.533	2.007	0.03	0.474	0.01684
3	101771188	101787237	101774071	AT	0.917	354	2	1.525	1.961	2.005	0.047	0.092	0.002519
3	101771188	101787237	101774071	GG	0.075	29	2	2.006	1.953	1.525	0.053	0.101	0.001233
3	101771188	101787237	101775374	AGGG	0.065	25	2	2.005	1.963	0.869	0.067	0.125	0.0002743
3	101771188	101787237	101775374	GTCT	0.933	360	2	0.869	1.971	2.004	0.058	0.114	0.0007253
3	103599494	103612243	103599855	AGTGTTCCTTTCATCTTCG	0.938	362	2	2.088	2.136	1.996	0.035	0.101	0.00915
3	104286880	104305729	104290380	GAAGCCC	0.865	334	2	1.819	1.984	2.02	0.051	0.072	0.001552
3	104892360	104929906	104894683	CTAG	0.956	369	1	1.991	1.893	2.023	0.075	0.085	0.0001205
3	107407017	107425068	107409104	ATGC	0.005	2	1	1.948	1.471	null	0.036	0.477	0.008373
3	110253790	110280739	110255008	ATTC	0.008	3	1	1.994	1.674	null	0.059	0.32	0.0006579
3	110263490	110290489	110264853	CC	0.959	370	2	null	2.129	2.006	0.074	0.123	0.0001247
3	110265240	110280739	110266143	ACTGCAG	0.65	251	3	1.933	1.964	2.039	0.046	0.058	0.002893
3	110265240	110280739	110266143	GCTGCAG	0.005	2	1	1.999	1.463	null	0.074	0.536	0.0001256
3	110277240	110291239	110279852	TA	0.969	374	3	null	1.849	2.023	0.055	0.174	0.001027
3	110277240	110291239	110279926	TTCGGACC	0.282	109	1	1.973	2.06	2.065	0.05	0.057	0.001743
3	110689212	110704111	110689282	CCTCCGTGTCTC	0.003	1	1	1.927	1.101	null	0.034	0.826	0.009812
3	112739227	112764381	112754214	CC	0.878	339	2	1.764	1.914	2.023	0.076	0.114	0.0001082
3	112739227	112764381	112756009	GTAA	0.953	368	2	1.53	1.877	2.009	0.061	0.154	0.0005353
3	114651855	114673605	114654982	AC	0.078	30	7	1.285	1.764	2.019	0.072	0.464	0.00017
3	114651855	114673605	114654982	GT	0.907	350	203	1.573	1.834	1.275	0.065	0.37	0.0003442
3	114858155	114876304	114858433	TAT	0.992	383	2	null	2.179	2.001	0.028	0.177	0.01971
3	116205153	116220602	116208050	CT	0.039	15	2	2.012	2.044	0.915	0.041	0.109	0.004511
3	116518511	116531987	116518595	CAGGTATGTCCCAA	0.003	1	1	1.957	1.203	null	0.032	0.754	0.01298
3	116518511	116531987	116518595	TCAAAGCCCCCAGG	0.003	1	1	1.957	1.203	null	0.032	0.754	0.01298
3	116518511	116531987	116520381	CTT	0.663	256	18	2.047	2.007	1.879	0.049	0.095	0.001967
3	120156664	120169928	120165097	ACGACG	0.78	301	124	1.987	1.723	1.477	0.061	0.25	0.0005182
3	125439002	125467860	125439645	CATGTCCC	0.005	2	1	1.953	1.5	null	0.048	0.453	0.002284
3	125439002	125467860	125441515	GGT	0.109	42	6	1.977	1.826	1.955	0.058	0.113	0.0007436
3	125558238	125572606	125558333	GT	0.003	1	1	1.957	0.826	null	0.074	1.131	0.0001348
3	125667344	125681299	125670343	CA	0.899	347	284	1.47	1.336	0.878	0.074	0.411	0.0001299
3	125667344	125681299	125680240	AG	0.039	15	5	0.919	1.544	1.955	0.071	0.579	0.0001889
3	125667344	125681299	125680240	CT	0.953	368	302	1.812	1.479	0.919	0.071	0.478	0.0001807
3	125707172	125726537	125709074	CC	0.288	111	12	1.669	1.817	2.005	0.061	0.162	0.0005369
3	125707172	125726537	125709074	TT	0.671	259	71	1.968	1.825	1.647	0.068	0.165	0.0002615
3	125707172	125726537	125724951	CG	0.386	149	18	1.669	1.75	1.989	0.054	0.146	0.001136
3	127795539	127810338	127804286	CTCGA	0.01	4	1	2.003	2.243	null	0.044	0.24	0.003541
3	127795539	127810338	127804286	TCTAG	0.99	382	3	null	2.243	2.003	0.044	0.24	0.003541
3	128741087	128758886	128746753	TA	0.023	9	2	1.981	1.97	1.039	0.044	0.181	0.0034
3	129758332	129797289	129785583	AAA	0.145	56	25	1.788	1.957	1.007	0.073	0.209	0.0001478
3	131703324	131718323	131703381	TGG	0.008	3	1	2.016	1.652	null	0.053	0.364	0.001253
3	131984241	132000085	131985214	GTCT	0.008	3	3	1.819	1.032	null	0.053	0.787	0.001261
3	135940626	135963317	135941739	GAGGCTTGTGCGG	0.508	196	2	1.941	2.012	2.031	0.049	0.045	0.001971
3	135940626	135963317	135954747	TG	0.031	12	2	2	2.004	1.016	0.05	0.141	0.001799
3	136015982	136031064	136027549	GC	0.005	2	2	1.909	1.082	null	0.065	0.827	0.0003495
3	137024547	137048959	137025402	GTT	0.013	5	1	1.984	1.731	null	0.039	0.253	0.005967
3	137024547	137048959	137026950	TTG	0.974	376	10	0.999	1.915	1.985	0.065	0.213	0.0003336
3	137376162	137392771	137377544	TACA	0.003	1	1	2.025	2.917	null	0.074	0.892	0.0001333
3	137376162	137392771	137378207	CAAACGGCGTCAA	0.003	1	1	2.025	2.917	null	0.074	0.892	0.0001333
3	141897615	141910614	141899012	GT	0.997	385	4	null	1.571	2.015	0.021	0.444	0.04695
3	144232016	144245215	144232859	AA	0.003	1	1	1.986	1.346	null	0.049	0.64	0.002064
3	144232016	144245215	144232859	CC	0.997	385	7	null	1.346	1.986	0.049	0.64	0.002064
3	144232016	144245215	144236157	TCAT	0.003	1	1	1.986	1.346	null	0.049	0.64	0.002064
3	144232016	144245215	144236157	TTAC	0.003	1	1	1.986	1.346	null	0.049	0.64	0.002064
3	144277068	144297217	144277734	AA	0.023	9	2	1.997	2.004	1.671	0.043	0.13	0.003711
3	144277068	144297217	144277734	TG	0.974	376	4	1.671	1.98	1.998	0.044	0.128	0.003259
3	144277068	144297217	144280742	TCCA	0.832	321	2	1.828	1.947	2.017	0.056	0.077	0.000944
3	144277068	144297217	144283201	AACGGGGCCGG	0.005	2	1	1.997	1.539	null	0.073	0.458	0.0001464
3	145622686	145649214	145623507	ATCCAC	0.969	374	2	1.62	2.054	2.001	0.067	0.111	0.0002717
3	145631779	145649214	145631965	CC	0.117	45	3	1.997	1.99	1.603	0.031	0.07	0.01364
3	145631779	145649214	145635496	CC	0.972	375	4	1.463	1.978	1.993	0.049	0.151	0.002057
3	145631779	145649214	145635496	TT	0.026	10	2	1.993	1.978	0.944	0.061	0.188	0.0005607
3	145644236	145667611	145644573	CC	0.972	375	2	1.629	1.99	2.016	0.046	0.117	0.002704
3	153459761	153474960	153463040	AATCCACTTTGCTGTACACAAC	0.003	1	1	1.918	0.863	null	0.059	1.055	0.0006506
3	153459761	153474960	153463040	AATCCACTTTTCTGTACGCAAC	0.003	1	1	1.918	0.941	null	0.051	0.977	0.00164
3	158802546	158819218	158802891	GTC	0.005	2	1	1.978	1.537	null	0.033	0.441	0.01183
3	161912369	161926868	161912391	CGTCGAG	0.003	1	1	2.081	3.327	null	0.067	1.246	0.0002771
3	161912369	161926868	161914514	CC	0.997	385	33	null	3.318	2.081	0.066	1.237	0.000308
3	161912369	161926868	161914514	TT	0.003	1	1	2.081	3.318	null	0.066	1.237	0.000308
3	161912369	161926868	161918119	TGGGC	0.003	1	1	2.081	3.327	null	0.067	1.246	0.0002771
3	162507678	162531827	162507827	CTTACCCATGCT	0.979	378	290	1.931	1.679	0.895	0.04	0.676	0.005527
3	162507678	162531827	162508056	AAG	0.969	374	287	2.217	1.43	0.89	0.039	0.576	0.005665
3	162507678	162531827	162508056	GTA	0.023	9	4	0.892	1.611	null	0.04	0.719	0.005421
3	162507678	162531827	162510235	ATT	0.049	19	8	0.86	1.525	2.062	0.073	0.652	0.000146
3	162507678	162531827	162512619	TTG	0.13	50	28	0.796	1.992	1.136	0.074	0.341	0.0001265
3	162507678	162531827	162512865	TAACCC	0.894	345	266	1.162	2.005	0.833	0.052	0.305	0.00145
3	162507678	162531827	162513585	CGGCCCTTAGCGAGG	0.917	354	276	1.121	2.003	0.838	0.055	0.361	0.001083
3	162507678	162531827	162514231	GATCCG	0.093	36	20	0.828	2.01	1.026	0.053	0.339	0.001284
3	162521453	162550402	162521514	AGG	0.92	355	289	0.002	0.986	0.829	0.033	0.272	0.01143
3	162521453	162550402	162521514	GTT	0.075	29	29	0.831	0.99	0.002	0.036	0.289	0.008232
3	162521453	162550402	162521610	CTAG	0.021	8	4	0.77	1.529	null	0.045	0.759	0.003114
3	162521453	162550402	162521610	TCCG	0.334	129	113	0.994	0.541	0.692	0.047	0.204	0.002359
3	162539266	162620965	162614012	GA	0.184	71	47	0.769	1.879	1.145	0.075	0.288	0.0001161
3	163532586	163546085	163532634	CTCCAA	0.003	1	1	1.975	1.168	null	0.058	0.806	0.0007777
3	164150405	164163404	164158067	GG	0.003	1	1	2.006	1.26	null	0.066	0.746	0.0002989
3	165036452	165088375	165038163	GT	0.215	83	6	2.012	1.9	2.015	0.045	0.067	0.00313
3	165258304	165301407	165258379	ATTAT	0.383	148	25	2.004	1.888	1.786	0.058	0.11	0.0007392
3	165258304	165301407	165258379	GCCGG	0.593	229	13	1.811	1.891	2.004	0.047	0.1	0.002426
3	165258304	165301407	165272443	CTACCCTC	0.013	5	3	1.929	1.439	null	0.066	0.49	0.0003157
3	165258304	165301407	165272443	CTACCTCC	0.008	3	2	1.926	1.316	null	0.062	0.611	0.0004796
3	165290869	165311292	165293138	AC	0.034	13	1	2.003	1.89	null	0.041	0.113	0.004585
3	165947579	165964578	165956699	ATTAAACATCGCGCGG	0.005	2	1	2.019	1.592	null	0.075	0.428	0.0001179
3	166080790	166101057	166080944	CATAAACCTATCCACGCATCGTTGTAGCCCTCTGTAACCATACTGTTGCAATATGG	0.003	1	1	2.223	3.654	null	0.046	1.43	0.002861
3	166080790	166101057	166080944	GATAAACCTACCCTCGCATAGTGGTAACCCCCTGTAGGCATACTGTTGCAATATGG	0.003	1	1	2.222	3.915	null	0.064	1.693	0.0003894
3	166080790	166101057	166081557	ATTAGGACCTTAGAAACAT	0.003	1	1	2.222	3.915	null	0.064	1.693	0.0003894
3	166080790	166101057	166081557	CTTGAAGTTCCTAGGTGTT	0.003	1	1	2.222	3.915	null	0.064	1.693	0.0003894
3	166080790	166101057	166088765	AGCTAGCTA	0.003	1	1	2.221	4.039	null	0.074	1.817	0.000135
3	166840074	166854362	166847291	AC	0.396	153	64	1.649	1.965	1.174	0.055	0.169	0.001024
3	166840074	166854362	166848222	TA	0.446	172	72	1.644	1.965	1.258	0.052	0.16	0.001497
3	168335907	168348406	168336041	AG	0.984	380	2	null	2.181	2.006	0.021	0.176	0.0449
3	173203417	173222795	173204603	CTAGT	0.642	248	17	1.792	1.81	2.002	0.068	0.13	0.0002585
3	173203417	173222795	173204603	TCGAG	0.301	116	24	1.968	1.817	1.759	0.057	0.122	0.0008336
3	173933976	173949489	173934091	ATAA	0.293	113	3	2.014	1.976	1.891	0.035	0.05	0.008779
3	174072159	174085658	174072980	GA	0.003	1	1	1.949	0.959	null	0.049	0.989	0.001988
3	174072159	174085658	174073459	AAA	0.003	1	1	1.949	0.825	null	0.063	1.125	0.0004191
3	174072159	174085658	174073459	AGA	0.003	1	1	1.949	0.951	null	0.05	0.997	0.001824
3	174072159	174085658	174073459	TAG	0.003	1	1	1.949	0.831	null	0.063	1.118	0.0004523
3	174072159	174085658	174073459	TGG	0.003	1	1	1.949	0.891	null	0.056	1.058	0.0009252
3	174072159	174085658	174076264	CCGTA	0.003	1	1	1.949	0.825	null	0.063	1.125	0.0004191
3	174072159	174085658	174076264	TTGTG	0.003	1	1	1.949	0.825	null	0.063	1.125	0.0004191
3	174072159	174085658	174083183	AT	0.005	2	1	1.952	1.16	null	0.062	0.792	0.0004592
3	174564376	174582625	174565102	CCA	0.01	4	1	2.011	1.82	null	0.037	0.192	0.007411
3	174564376	174582625	174565226	AC	0.008	3	1	2.012	1.71	null	0.069	0.302	0.0002219
3	175119905	175135879	175131958	CACAGCTG	0.008	3	1	2.01	2.354	null	0.055	0.343	0.0009765
3	175874039	175890057	175877862	TTA	0.057	22	3	2	1.853	1.679	0.054	0.151	0.001159
3	175924870	175941477	175926642	GCTG	0.948	366	4	3.157	2.052	2.002	0.063	0.15	0.0004272
3	176686232	176715028	176686874	AT	0.259	100	7	1.986	1.955	1.837	0.038	0.057	0.006557
3	178304893	178321342	178308992	GAAA	0.01	4	1	2.029	1.788	null	0.058	0.242	0.0007483
3	179259588	179272787	179260015	GC	0.407	157	53	1.927	1.728	1.538	0.076	0.195	0.0001045
3	183849497	183863496	183850521	CTAC	0.016	6	1	2.01	2.299	null	0.065	0.289	0.0003381
3	186403372	186417421	186403609	GGACGCG	0.008	3	1	2.015	1.72	null	0.035	0.295	0.009338
3	191059703	191076652	191060021	CATTT	0.091	35	2	1.725	1.949	2.025	0.035	0.216	0.009269
3	191059703	191076652	191060021	TGCCT	0.01	4	4	1.78	1.056	null	0.05	0.723	0.001778
3	191059703	191076652	191060954	GTGA	0.228	88	7	1.662	1.907	1.983	0.071	0.207	0.0001843
3	191059703	191076652	191062080	CG	0.705	272	76	2.019	1.85	1.648	0.072	0.192	0.0001531
3	191059703	191076652	191062080	TA	0.269	104	12	1.66	1.862	2.008	0.066	0.186	0.0003072
3	191059703	191076652	191063743	AC	0.376	145	19	1.643	1.798	1.996	0.059	0.17	0.000633
3	191059703	191076652	191063743	GT	0.611	236	71	1.983	1.791	1.643	0.061	0.165	0.0005459
3	191059703	191076652	191066094	TATG	0.01	4	4	1.782	0.946	null	0.067	0.836	0.0002838
3	191235166	191251665	191235269	ACTC	0.984	380	8	0.759	2.062	1.991	0.064	0.275	0.0004065
3	191235166	191251665	191239081	TT	0.016	6	1	1.995	1.718	null	0.048	0.277	0.002251
3	191784468	191799309	191785421	ATGTC	0.899	347	6	1.49	1.904	2.004	0.062	0.158	0.0005051
3	191985917	191999966	191988845	GTGGTGACCCCTGAC	0.363	140	16	2.003	2.09	2.17	0.075	0.084	0.0001207
3	191985917	191999966	191989145	CTTT	0.339	131	16	2.026	2.054	2.194	0.056	0.074	0.0009228
3	191985917	191999966	191989145	TCCG	0.598	231	4	2.165	2.055	2.026	0.039	0.064	0.005873
3	191985917	191999966	191996881	AC	0.539	208	3	2.168	2.037	2.023	0.048	0.069	0.002253
3	191985917	191999966	191996881	GT	0.42	162	17	2.015	2.043	2.207	0.07	0.087	0.0001978
3	191985917	191999966	191999125	ACCC	0.409	158	16	2.016	2.044	2.19	0.067	0.08	0.0002899
3	191985917	191999966	191999125	GTAT	0.518	200	3	2.165	2.043	2.013	0.052	0.074	0.001501
3	192593220	192614911	192596323	CGCCAC	0.005	2	1	1.978	1.582	null	0.05	0.396	0.001817
3	192593220	192614911	192596786	AAAA	0.01	4	1	1.98	1.711	null	0.045	0.269	0.002997
3	192771931	192787630	192773150	CT	0.534	206	22	1.585	1.861	1.893	0.06	0.147	0.0006073
3	192771931	192787630	192773150	TC	0.425	164	43	1.888	1.87	1.533	0.071	0.158	0.0001803
3	192771931	192787630	192784860	GT	0.505	195	49	1.931	1.847	1.618	0.069	0.157	0.0002193
3	192870320	192890019	192876717	CTCGCGG	0.876	338	260	1.171	1.986	0.952	0.056	0.272	0.0009097
3	192870320	192890019	192877795	ATTCTCGA	0.197	76	46	0.91	1.98	1.154	0.062	0.234	0.0004631
3	192870320	192890019	192880212	ATAATCC	0.316	122	101	1.261	0.665	0.921	0.07	0.226	0.00021
3	193131163	193147512	193131544	CG	0.995	384	46	null	1.105	1.901	0.049	0.797	0.002043
3	193131163	193147512	193131544	GA	0.005	2	2	1.901	1.105	null	0.049	0.797	0.002043
3	193131163	193147512	193133102	GAT	0.003	1	1	1.899	0.859	null	0.042	1.04	0.004404
3	193131163	193147512	193137413	CAATGC	0.326	126	5	1.815	1.943	2.037	0.055	0.114	0.0009785
3	193131163	193147512	193138284	ATACCGACG	0.557	215	16	1.668	2.033	1.925	0.062	0.114	0.0004853
3	193131163	193147512	193138284	GCTTAGGAA	0.003	1	1	1.899	0.751	null	0.051	1.148	0.001617
3	194555439	194573504	194560149	CC	0.997	385	19	null	1.058	1.937	0.061	0.879	0.0005124
3	194555439	194573504	194560149	TT	0.003	1	1	1.937	1.058	null	0.061	0.879	0.0005124
3	194566605	194585804	194574625	ATAAAG	0.127	49	2	2.019	1.974	1.802	0.065	0.076	0.0003439
3	194566605	194585804	194575328	CA	0.07	27	2	2.011	1.991	0.859	0.059	0.102	0.0006816
3	195412618	195449580	195413035	GC	0.373	144	134	3.005	3.98	2.747	0.074	0.553	0.0001277
3	195412618	195449580	195413035	TA	0.627	242	198	2.747	3.98	3.005	0.074	0.553	0.0001277
3	195423992	195458201	195424606	CG	0.751	290	258	2.177	3.559	3.789	0.045	0.402	0.003107
3	195423992	195458201	195424606	TT	0.215	83	65	3.778	3.502	2.2	0.039	0.393	0.005778
3	195423992	195458201	195431520	CA	0.373	144	131	3.177	3.833	3.408	0.056	0.51	0.0009467
3	195423992	195458201	195433969	CT	0.101	39	39	3.504	4.17	null	0.064	0.667	0.0004017
3	195423992	195458201	195433969	TG	0.886	342	288	null	4.14	3.49	0.066	0.65	0.0003088
3	195456323	195475322	195460712	GG	0.205	79	58	2.524	2.977	2.551	0.075	0.398	0.000112
3	196335764	196351013	196345177	TC	0.023	9	1	1.996	2.195	2.263	0.042	0.175	0.004192
3	197839463	197855086	197844716	CT	0.127	49	33	1.419	1.36	0.218	0.056	0.292	0.0009496
3	197839463	197855086	197852674	GT	0.966	373	205	null	0.747	1.415	0.073	0.668	0.000148
4	1240730	1254979	1241755	CG	0.997	385	2	null	1.625	2.019	0.023	0.394	0.03362
4	1493897	1528367	1499711	CT	0.987	381	3	null	2.242	2.036	0.049	0.206	0.0019
4	1493897	1528367	1499711	TC	0.013	5	1	2.036	2.242	null	0.049	0.206	0.0019
4	1493897	1528367	1514971	CC	0.992	383	3	null	2.339	2.037	0.065	0.302	0.0003556
4	1493897	1528367	1514971	TT	0.008	3	1	2.037	2.339	null	0.065	0.302	0.0003556
4	1493897	1528367	1518843	AG	0.992	383	3	null	2.339	2.037	0.065	0.302	0.0003556
4	1493897	1528367	1518843	CA	0.008	3	1	2.037	2.339	null	0.065	0.302	0.0003556
4	1803902	1826201	1814330	ACCTC	0.969	374	3	null	2.211	2.049	0.051	0.162	0.001639
4	2952036	2968087	2952506	ATCTAAC	0.378	146	3	1.972	2.054	2.076	0.044	0.058	0.003459
4	3714209	3727958	3714771	TC	0.997	385	2	null	2.446	2.043	0.022	0.403	0.03978
4	3892184	3939920	3919425	TGAGTT	0.016	6	2	2.001	1.981	1.04	0.069	0.252	0.0002199
4	3959935	4019686	3999626	CGTT	0.987	381	10	0.972	2.04	1.997	0.069	0.276	0.0002181
4	3959935	4019686	3999626	TTAA	0.013	5	2	1.997	2.04	0.972	0.069	0.276	0.0002181
4	4020483	4115055	4020541	AT	0.028	11	2	1.997	2.007	1.051	0.037	0.142	0.007057
4	4020483	4115055	4020541	GC	0.972	375	10	1.051	2.007	1.997	0.037	0.142	0.007057
4	4020483	4115055	4031248	CAC	0.016	6	2	1.997	2.001	1.051	0.066	0.237	0.0003255
4	4020483	4115055	4071580	CAGT	0.808	312	4	1.526	2.03	2.005	0.068	0.086	0.0002491
4	4020483	4115055	4098376	ACGG	0.982	379	10	1.467	1.945	1.999	0.07	0.209	0.0001948
4	4117022	4157606	4123270	GTATGGG	0.109	42	29	1.507	1.43	0.711	0.071	0.33	0.0001719
4	4151674	4173651	4152905	GGTCCTGCCCGTCACCCG	0.031	12	4	1.992	1.974	1.432	0.065	0.195	0.0003623
4	4151674	4173651	4154578	CTTC	0.883	341	6	1.716	1.95	2.004	0.061	0.109	0.0005339
4	4151674	4173651	4154578	GACT	0.098	38	6	2.001	1.957	1.687	0.06	0.114	0.0006102
4	4151674	4173651	4166618	CTA	0.811	313	6	1.689	1.969	2.011	0.066	0.101	0.0003165
4	4151674	4173651	4169133	CTA	0.07	27	2	2.007	1.839	null	0.065	0.168	0.000364
4	4151674	4173651	4169133	TGC	0.92	355	10	1.794	1.846	2.009	0.067	0.155	0.0002935
4	5764677	5786768	5782602	AAT	0.008	3	1	2.029	1.724	null	0.055	0.305	0.001
4	5764677	5786768	5782602	GTC	0.992	383	3	null	1.724	2.029	0.055	0.305	0.001
4	6230495	6251861	6238408	CCTCCAC	0.008	3	1	2.04	2.331	null	0.072	0.291	0.0001585
4	6310688	6338637	6323465	TA	0.028	11	1	2.059	2.224	2.126	0.059	0.124	0.0006487
4	6403390	6417389	6404763	GC	0.997	385	2	null	1.54	2.047	0.037	0.507	0.007188
4	6425921	6452620	6427982	ATG	0.979	378	1	null	2.206	2.044	0.071	0.162	0.0001883
4	6425921	6452620	6448239	CCC	0.979	378	1	null	2.206	2.044	0.071	0.162	0.0001883
4	6425921	6452620	6448239	TTT	0.016	6	1	2.045	2.228	null	0.068	0.183	0.0002399
4	7396777	7413526	7398295	CG	0.987	381	1	null	2.214	2.017	0.047	0.197	0.00237
4	7396777	7413526	7398295	TA	0.013	5	1	2.017	2.214	null	0.047	0.197	0.00237
4	7782401	7798025	7783286	ATAAGAAT	0.005	2	1	2.029	2.428	null	0.07	0.399	0.0001952
4	7782401	7798025	7783286	GCGGAAGT	0.005	2	1	2.03	2.364	null	0.049	0.335	0.001877
4	8819754	8834703	8821251	CC	0.495	191	2	1.963	2	2.072	0.057	0.054	0.0008322
4	8819754	8834703	8825375	AG	0.492	190	2	1.962	2.012	2.057	0.047	0.048	0.002361
4	8947951	8978770	8968785	ACCAG	0.992	383	123	null	3.795	2.401	0.073	1.394	0.0001484
4	8947951	8978770	8968785	CGTGC	0.008	3	3	2.401	3.795	null	0.073	1.394	0.0001484
4	8970686	9042583	8970754	GT	0.995	384	146	null	3.999	2.475	0.055	1.524	0.001082
4	8970686	9042583	8970754	TG	0.005	2	2	2.475	3.999	null	0.055	1.524	0.001082
4	8970686	9042583	8971596	CCAG	0.992	383	145	null	3.669	2.472	0.05	1.197	0.001733
4	8970686	9042583	8971596	GTGC	0.008	3	3	2.472	3.669	null	0.05	1.197	0.001733
4	8970686	9042583	8980154	CTGAT	0.003	1	1	2.478	5	null	0.075	2.523	0.0001147
4	8970686	9042583	8980154	TCTGC	0.003	1	1	2.478	5	null	0.075	2.523	0.0001147
4	8983848	9042583	8983946	AGGG	0.997	385	147	null	4.13	2.469	0.034	1.661	0.01071
4	8983848	9042583	8983946	GAAA	0.003	1	1	2.469	4.13	null	0.034	1.661	0.01071
4	8983848	9042583	8991976	AGCCC	0.003	1	1	2.465	4.946	null	0.075	2.481	0.0001171
4	8983848	9042583	9022103	CGGAGAATCGGTAC	0.003	1	1	2.465	4.946	null	0.075	2.481	0.0001171
4	9055816	9090689	9057945	CA	0.635	245	79	2.337	2.686	2.167	0.057	0.258	0.0007917
4	9055816	9090689	9057945	TG	0.332	128	62	2.225	2.707	2.337	0.049	0.231	0.001943
4	9055816	9090689	9059731	GATG	0.316	122	60	2.199	2.717	2.145	0.064	0.288	0.0003699
4	9085982	9104868	9086050	TAGA	0.021	8	5	2.359	3.194	null	0.068	0.836	0.0002413
4	9090539	9110988	9092112	AACCCATCC	0.005	2	2	2.457	4.061	null	0.059	1.604	0.000672
4	9098608	9131941	9107576	GAGCGCTCTAATTCCGGAGACAG	0.003	1	1	2.398	4.928	null	0.068	2.531	0.000248
4	9098608	9131941	9117430	CC	0.922	356	142	null	2.832	2.333	0.067	0.499	0.0002664
4	9098608	9131941	9117430	TG	0.078	30	22	2.333	2.832	null	0.067	0.499	0.0002664
4	9120728	9164907	9121576	AGAAAA	0.008	3	3	2.436	3.669	null	0.054	1.233	0.001143
4	9120728	9164907	9121576	GTCCGC	0.992	383	139	null	3.669	2.436	0.054	1.233	0.001143
4	9120728	9164907	9122335	TCGATAAGGAACTGGTTTAAAAGTGTTGCGGT	0.003	1	1	2.442	4.923	null	0.074	2.481	0.0001351
4	9120728	9164907	9150093	AT	0.003	1	1	2.442	4.923	null	0.074	2.481	0.0001351
4	9452272	9479183	9452758	CCT	0.977	377	240	2.149	2.053	1.203	0.045	0.711	0.003099
4	9452272	9479183	9452758	TTC	0.021	8	1	1.202	2.227	2.149	0.052	0.801	0.001399
4	9452272	9479183	9452894	AA	0.057	22	20	1.297	0.805	0.003	0.049	0.519	0.002053
4	9452272	9479183	9452894	TG	0.938	362	220	0.522	0.753	1.304	0.053	0.503	0.001245
4	9452272	9479183	9455477	CC	0.917	354	228	2.029	1.705	1.149	0.072	0.528	0.0001636
4	9452272	9479183	9455477	TT	0.075	29	12	1.16	1.695	2.016	0.061	0.52	0.0005601
4	9452272	9479183	9457332	CTCGTGCAGCTAAG	0.767	296	196	1.484	2.171	1.081	0.068	0.255	0.0002532
4	9452272	9479183	9460014	ACATG	0.694	268	176	1.324	2.082	0.995	0.067	0.245	0.0002704
4	9481607	9509722	9482044	CTTGAGC	0.003	1	1	2.138	1.099	null	0.058	1.038	0.0007654
4	9481607	9509722	9482044	GTCCCGC	0.003	1	1	2.138	1.099	null	0.058	1.038	0.0007654
4	9481607	9509722	9485724	CGTGCGGGCAC	0.003	1	1	2.127	3.208	null	0.063	1.081	0.0004533
4	9481607	9509722	9485724	GCGTTTATTGT	0.003	1	1	2.127	3.208	null	0.063	1.081	0.0004533
4	9481607	9509722	9505541	TACGGAG	0.003	1	1	2.127	3.23	null	0.065	1.103	0.0003417
4	9481607	9509722	9505541	TAGAAGC	0.003	1	1	2.126	3.26	null	0.069	1.134	0.0002282
4	9614159	9638010	9616379	AG	0.977	377	133	0.867	1.027	1.637	0.05	0.47	0.00175
4	9614159	9638010	9616379	GA	0.021	8	8	1.634	1.021	0.867	0.044	0.459	0.003325
4	9614159	9638010	9620028	ATGTACATTGCGGACCCCCGGGGTGGTGAGGCTC	0.003	1	1	1.622	0	null	0.047	1.622	0.002425
4	9655027	9672302	9655859	TAACT	0.098	38	1	1.992	2.071	2.101	0.04	0.074	0.005053
4	9655027	9672302	9668924	ACT	0.008	3	1	2.002	2.325	null	0.066	0.323	0.000325
4	9834670	9847419	9837206	TCGTTCC	0.653	252	2	1.922	1.962	2.046	0.054	0.068	0.001136
4	9834670	9847419	9842754	CCTGT	0.627	242	2	1.914	1.973	2.045	0.054	0.067	0.001103
4	9874709	9892763	9879304	GGCAG	0.964	372	1	2.288	2.111	2.026	0.041	0.096	0.004492
4	10139994	10155645	10140028	TC	0.997	385	2	null	2.711	2.039	0.057	0.673	0.0007978
4	10215846	10238595	10216032	CGTGCCCGACCAGAAA	0.49	189	130	0.867	0.891	1.308	0.069	0.219	0.0002253
4	10387608	10407127	10390333	GGCCCATCCTGAGTAC	0.003	1	1	1.948	0.918	null	0.069	1.03	0.0002166
4	10387608	10407127	10390333	GGCCCATCGTGCGTAC	0.003	1	1	1.947	1.022	null	0.056	0.926	0.0009239
4	10387608	10407127	10390333	GTTCCATCGTGCGTAC	0.003	1	1	1.947	1.022	null	0.056	0.926	0.0009239
4	10387608	10407127	10392143	AGCC	0.003	1	1	1.947	1.02	null	0.056	0.927	0.0009057
4	10387608	10407127	10392143	GGGC	0.003	1	1	1.947	1.093	null	0.048	0.853	0.002306
4	10387608	10407127	10392143	GTGA	0.003	1	1	1.947	1.02	null	0.056	0.927	0.0009057
4	10387608	10407127	10392354	CAT	0.808	312	13	1.644	1.992	1.968	0.063	0.108	0.0004361
4	10387608	10407127	10394063	GAT	0.132	51	10	1.957	2.004	1.398	0.053	0.122	0.001331
4	10387608	10407127	10402474	AC	0.003	1	1	1.947	0.993	null	0.06	0.955	0.0006239
4	10387608	10407127	10402474	GA	0.997	385	27	null	0.993	1.947	0.06	0.955	0.0006239
4	11661618	11675617	11662023	CGTCAAGT	0.402	155	43	1.937	1.826	1.578	0.073	0.167	0.0001508
4	12361070	12390568	12361202	AGAA	0.64	247	7	1.875	1.922	2.007	0.045	0.07	0.003195
4	12361070	12390568	12361202	GATC	0.311	120	13	2.009	1.903	1.898	0.043	0.077	0.003864
4	12361070	12390568	12386673	CT	0.352	136	15	2.012	1.924	1.845	0.059	0.085	0.0006364
4	15678506	15693755	15679852	TCG	0.285	110	1	1.97	2.04	2.036	0.044	0.048	0.003369
4	18033189	18052688	18046165	CGG	0.979	378	2	1.059	2.042	2.018	0.076	0.18	0.0001037
4	18033189	18052688	18046165	TTC	0.021	8	2	2.018	2.042	1.059	0.076	0.18	0.0001037
4	19730023	19744674	19731830	TGG	0.003	1	1	1.971	1.068	null	0.047	0.903	0.002398
4	19730023	19744674	19732688	TTATGCG	0.712	275	9	1.798	1.921	2.031	0.06	0.114	0.0006281
4	19730023	19744674	19739709	ACT	0.806	311	12	1.977	1.829	2.033	0.066	0.138	0.0003128
4	19982875	20001524	19984162	TCT	0.047	18	2	2.012	2.01	0.921	0.064	0.115	0.0003821
4	19986875	20001224	19988153	AG	0.065	25	2	2.018	1.994	0.874	0.049	0.11	0.001934
4	20551548	20570797	20556634	ACCTG	0.005	2	1	1.968	1.43	null	0.058	0.538	0.0007071
4	20551548	20570797	20557644	CA	0.01	4	2	1.968	1.925	0.969	0.073	0.349	0.0001408
4	20551548	20570797	20557644	TC	0.99	382	14	0.969	1.925	1.968	0.073	0.349	0.0001408
4	20659057	20678637	20661275	CCCGTGCA	0.922	356	1	1.913	1.932	2.031	0.047	0.075	0.002468
4	20671938	20701149	20672072	CCGG	0.031	12	1	2.018	1.921	1.914	0.041	0.084	0.004693
4	20671938	20701149	20693651	CG	0.021	8	1	2.018	1.847	1.914	0.065	0.123	0.0003568
4	21364380	21381879	21366473	AACC	0.953	368	194	2.057	2.029	1.406	0.068	0.47	0.0002463
4	26285568	26300367	26290160	GAG	0.008	3	3	1.915	0.812	1.065	0.055	0.559	0.001006
4	26285568	26300367	26296608	GG	0.671	259	33	2.031	1.971	1.818	0.05	0.117	0.001861
4	26649622	26662201	26650113	AG	0.446	172	1	1.918	2.042	2.011	0.032	0.052	0.01248
4	26649622	26662201	26651469	GG	0.005	2	1	1.995	1.477	null	0.056	0.518	0.0009302
4	26649622	26662201	26651469	TA	0.995	384	3	null	1.477	1.995	0.056	0.518	0.0009302
4	29028949	29045448	29029280	AAT	0.005	2	2	1.921	1.023	null	0.07	0.898	0.0002037
4	29028949	29045448	29029280	CGA	0.995	384	32	null	1.023	1.921	0.07	0.898	0.0002037
4	29028949	29045448	29030052	CGTGATCTGGGTCGAT	0.839	324	34	2.052	2.075	1.851	0.069	0.162	0.0002299
4	29028949	29045448	29035037	ACCTT	0.01	4	4	1.921	null	1.023	0.07	0.449	0.0002037
4	29028949	29045448	29035037	TTTCC	0.99	382	30	1.023	null	1.921	0.07	0.449	0.0002037
4	29028949	29045448	29041180	AT	0.995	384	32	null	1.023	1.921	0.07	0.898	0.0002037
4	29028949	29045448	29041180	GG	0.005	2	2	1.921	1.023	null	0.07	0.898	0.0002037
4	29221499	29238748	29224820	ACGA	0.005	2	2	1.931	1.072	null	0.062	0.859	0.0004611
4	29221499	29238748	29224820	GTAG	0.005	2	2	1.932	1.001	null	0.073	0.931	0.0001425
4	29856571	29881884	29860307	GGTCTTT	0.01	4	1	2.02	1.784	null	0.075	0.236	0.0001203
4	31901418	31923717	31905859	GT	0.018	7	1	2.023	1.833	1.931	0.045	0.125	0.002914
4	33372961	33391410	33387177	GTT	0.005	2	2	1.854	0.957	null	0.058	0.897	0.0007707
4	34774875	34802403	34775776	TTTAA	0.01	4	4	1.706	0.718	null	0.068	0.988	0.0002553
4	34774875	34802403	34776283	CACTC	0.013	5	4	1.708	0.822	null	0.068	0.887	0.0002522
4	34774875	34802403	34776283	TGTCG	0.982	379	109	null	1.009	1.711	0.059	0.702	0.0006716
4	34774875	34802403	34778761	AC	0.821	317	107	1.981	1.894	1.582	0.074	0.268	0.0001286
4	34774875	34802403	34778761	TT	0.176	68	7	1.585	1.893	1.981	0.072	0.264	0.0001646
4	35235316	35249323	35236015	AAATT	0.21	81	9	1.651	1.887	2.023	0.057	0.212	0.0008516
4	35235316	35249323	35236015	GTGAC	0.712	275	86	2.056	1.847	1.611	0.074	0.229	0.000128
4	35235316	35249323	35239179	CC	0.01	4	4	1.766	0.76	null	0.075	1.006	0.0001188
4	35235316	35249323	35239619	CG	0.769	297	90	1.937	1.908	1.632	0.062	0.216	0.0004884
4	35235316	35249323	35239619	TA	0.197	76	8	1.654	1.89	2.087	0.061	0.228	0.0005325
4	35842871	35860883	35843467	ACACCCCACCGTA	0.005	2	2	1.911	1.061	null	0.068	0.85	0.0002547
4	38229964	38267868	38234880	GA	0.772	298	2	1.823	2.009	2.009	0.038	0.048	0.00664
4	39051240	39069039	39055870	CTA	0.01	4	1	2.001	1.771	null	0.052	0.23	0.001352
4	39051240	39069039	39055870	TTC	0.01	4	1	2.001	1.756	null	0.06	0.246	0.0006038
4	39748052	39773709	39748817	GAAGCTGA	0.005	2	1	2.016	2.421	null	0.05	0.405	0.001844
4	42757686	42774185	42759272	CT	0.92	355	311	0	0.421	0.727	0.041	0.33	0.004915
4	42757686	42774185	42759272	TG	0.07	27	27	0.72	0.412	0	0.034	0.328	0.009798
4	42757686	42774185	42764552	TC	0.321	124	117	0.879	0.305	0.617	0.052	0.202	0.001458
4	42757686	42774185	42771113	ATC	0.956	369	331	2.196	1.204	0.622	0.075	0.627	0.000112
4	44013266	44032265	44014657	TGCAATA	0.008	3	3	1.783	0.912	null	0.051	0.872	0.001643
4	44013266	44032265	44015776	AGCAGTCTAGGCAGGTAGC	0.01	4	4	1.787	0.964	null	0.06	0.823	0.0006013
4	44013266	44032265	44015776	AGCAGTCTAGGGAGGTAGC	0.013	5	5	1.791	0.989	null	0.071	0.802	0.0001844
4	44013266	44032265	44018137	TCTCG	0.01	4	4	1.786	1.009	null	0.053	0.777	0.001229
4	44318762	44335446	44328185	CG	0.01	4	2	1.984	1.972	1.048	0.064	0.318	0.0003802
4	45778541	45812140	45782096	TAGGGAAACATT	0.013	5	1	2.037	2.334	null	0.067	0.297	0.0002856
4	45783108	45799657	45784225	AACG	0.984	380	7	null	2.287	2.038	0.039	0.249	0.00624
4	45783108	45799657	45784225	GGGA	0.016	6	1	2.038	2.287	null	0.039	0.249	0.00624
4	45783108	45799657	45784909	CGCGGGGCG	0.005	2	1	2.041	2.515	null	0.047	0.474	0.002339
4	48327370	48344469	48335265	TAA	0.01	4	1	2.026	1.758	null	0.075	0.268	0.0001178
4	49485657	49514227	49489353	CACAAAATCT	0.003	1	1	2.45	6.216	null	0.069	3.767	0.0002226
4	49495560	49514227	49495951	ATCTTG	0.003	1	1	2.481	6.63	null	0.074	4.149	0.0001289
4	49495560	49514227	49505929	ATA	0.003	1	1	2.481	6.63	null	0.074	4.149	0.0001289
4	53077660	53092562	53079246	TGTGGATGGAGATCCGTATATTTGACATGCCTTAGAA	0.005	2	2	1.845	0.8	null	0.057	1.045	0.0008207
4	53077660	53092562	53080571	GTTGAACC	0.409	158	34	1.934	1.868	1.617	0.074	0.15	0.0001242
4	53386140	53400325	53388143	GGT	0.008	3	3	1.821	0.913	null	0.066	0.907	0.0003123
4	53386140	53400325	53399616	CAGC	0.469	181	46	1.966	1.778	1.66	0.067	0.155	0.0002706
4	57690027	57709029	57695629	AA	0.718	277	1	1.814	1.956	2.026	0.073	0.091	0.0001379
4	57690027	57709029	57695933	TC	0.744	287	1	1.847	1.951	2.018	0.06	0.08	0.0005743
4	57690027	57709029	57697158	CT	0.725	280	1	1.85	1.956	2.018	0.052	0.076	0.001463
4	57690027	57709029	57697158	TC	0.236	91	1	2.009	1.964	1.826	0.046	0.073	0.002677
4	57690027	57709029	57698043	AC	0.236	91	1	2.01	1.967	1.853	0.055	0.071	0.001073
4	57690027	57709029	57698570	GCG	0.806	311	2	1.809	1.958	2.008	0.061	0.084	0.0005283
4	57816394	57831645	57818951	TCC	0.995	384	2	null	2.387	1.991	0.034	0.396	0.01041
4	59564815	59585917	59570465	TG	0.026	10	2	2.012	2.163	null	0.057	0.151	0.0008529
4	59609136	59625136	59615386	ACG	0.01	4	1	2.018	2.314	null	0.068	0.296	0.0002624
4	59784334	59800233	59791784	GGCAGCG	0.01	4	1	2.01	1.72	null	0.047	0.29	0.002512
4	60283757	60301417	60284267	TGCTGAATGCATTGAGTA	0.005	2	2	1.917	1.054	null	0.069	0.863	0.0002259
4	60283757	60301417	60285156	AC	0.003	1	1	1.913	0.969	null	0.041	0.944	0.004507
4	60283757	60301417	60285156	GT	0.997	385	41	null	0.969	1.913	0.041	0.944	0.004507
4	60312244	60325293	60313543	CCGCAG	0.005	2	1	2.005	1.434	null	0.062	0.571	0.0005059
4	63664452	63681151	63664749	GTCGC	0.565	218	66	1.96	1.81	1.642	0.065	0.16	0.0003396
4	63664452	63681151	63664749	TAAAT	0.373	144	16	1.658	1.824	2.004	0.064	0.171	0.0003896
4	65151501	65166400	65152024	ATT	0.961	371	2	null	2.087	1.995	0.022	0.091	0.04151
4	65803223	65816722	65803784	AACGT	0.49	189	2	2.041	2.011	1.938	0.031	0.051	0.01495
4	65815423	65845472	65815518	CCATGATTCGGATCTCAGTAACGCGCCCA	0.005	2	1	1.984	1.534	null	0.042	0.45	0.00422
4	65982377	65996776	65982694	CT	0.992	383	2	null	2.234	1.997	0.031	0.237	0.01501
4	65982377	65996776	65990658	AGTGCC	0.008	3	1	2.005	1.67	null	0.061	0.335	0.0005289
4	65982377	65996776	65990658	GACCTG	0.992	383	1	null	1.67	2.005	0.061	0.335	0.0005289
4	66689630	66702229	66696133	CTG	0.01	4	1	1.997	1.641	null	0.06	0.356	0.000572
4	66956560	66976059	66968344	AC	0.008	3	2	1.96	1.972	0.905	0.067	0.42	0.0002694
4	66956560	66976059	66968344	CT	0.992	383	20	0.905	1.972	1.96	0.067	0.42	0.0002694
4	69378264	69450957	69389068	GGCAATGGTTCAT	0.606	234	138	1.391	2.024	1.085	0.066	0.202	0.0003219
4	69378264	69450957	69396136	GAAACTGGTCGTGATGT	0.326	126	80	1.465	1.607	0.954	0.069	0.215	0.0002282
4	69378264	69450957	69396136	GAAGCCGGTAGCGATGT	0.008	3	3	1.398	0.015	null	0.064	1.383	0.0004022
4	69421778	69476897	69428964	GCCG	0.868	335	190	1.462	2.026	1.275	0.051	0.263	0.001572
4	69421778	69476897	69431280	AAACGCGAGT	0.865	334	190	1.58	2.013	1.284	0.052	0.254	0.001382
4	69421778	69476897	69432808	TTAC	0.816	315	180	1.345	2.044	1.227	0.058	0.25	0.0007249
4	69421778	69476897	69459072	TCGCCTCCTCTTGGC	0.207	80	59	1.487	1.194	0.989	0.074	0.256	0.000126
4	69486467	69514217	69486972	GC	0.948	366	2	2.084	2.111	1.999	0.034	0.055	0.009767
4	69680358	69722843	69680518	CGCGTGGTCGTGAGGTGATTACATAAAGCGATAGGAGAATATAATTGTTAGG	0.021	8	2	2.048	2.371	1.953	0.032	0.173	0.01263
4	69680358	69722843	69681244	CTAGG	0.816	315	6	2.217	2.096	2.029	0.055	0.083	0.001065
4	69680358	69722843	69681244	TCGTA	0.13	50	8	2.03	2.123	2.304	0.073	0.114	0.0001401
4	69680358	69722843	69682471	ACGAGGTTCATA	0.005	2	1	2.052	2.577	null	0.061	0.525	0.0005613
4	69680358	69722843	69689528	CAAGACTCTAATGCGCAGTG	0.003	1	1	2.053	2.789	null	0.06	0.735	0.0006152
4	69680358	69722843	69690340	GCCGTGGAGGACG	0.003	1	1	2.053	2.789	null	0.06	0.735	0.0006152
4	70119494	70153524	70121750	TC	0.966	373	216	2.051	2.014	1.271	0.061	0.646	0.0005379
4	70119494	70153524	70123225	AA	0.023	9	9	1.359	0.471	null	0.07	0.888	0.0001991
4	70119494	70153524	70123225	GT	0.977	377	207	null	0.471	1.359	0.07	0.888	0.0001991
4	70126627	70201925	70129965	AATTCCCCCGCA	0.041	16	1	1.271	1.945	null	0.067	0.674	0.0002847
4	70126627	70201925	70129965	AATTCCCCTGCA	0.044	17	4	1.272	1.9	null	0.061	0.628	0.0005148
4	70126627	70201925	70167205	AC	0.062	24	21	1.372	1.239	0.01	0.067	0.465	0.0002753
4	70252437	70280054	70252780	CAAAGG	0.65	251	7	1.797	2.005	1.998	0.055	0.078	0.001017
4	70252891	70272445	70254777	ATTCTCGTATGCGCGCAAGTTGACCAGCGCCTAGAGAATAATCTGTTAGAC	0.005	2	1	1.977	1.398	null	0.055	0.579	0.001006
4	70252891	70272445	70254777	ATTCTCGTATGCGCTCAAGTTGACCAGCGCCCAGAGAATAATCTGTTAGAC	0.003	1	1	1.966	2.858	null	0.066	0.892	0.0003148
4	70252891	70272445	70254777	GGCTAAACTAATAGGTACGTCCACGGGTGCTTCATATCAGGTTCGTCCTAT	0.003	1	1	1.976	1.024	null	0.075	0.952	0.0001143
4	70252891	70272445	70254777	GGCTAAACTAATAGGTTCTCCCGGGGTTTTTCCATATCAGGATCCACCTCT	0.593	229	7	1.838	2.029	2.008	0.061	0.076	0.0005401
4	70508127	70521626	70509530	ATG	0.907	350	1	1.9	1.92	2.017	0.032	0.082	0.0122
4	70508127	70521626	70519417	GT	0.008	3	1	2.007	1.566	null	0.074	0.441	0.0001239
4	70981853	70996602	70982011	ATTCC	0.003	1	1	2.008	1.245	null	0.05	0.763	0.001724
4	71061426	71086111	71069004	GGGC	0.899	347	2	1.032	2.003	2.013	0.063	0.109	0.0004076
4	71061426	71086111	71069004	TTAT	0.075	29	2	2.01	2.019	0.003	0.071	0.132	0.0001755
4	73415269	73431018	73419821	GGAGCAACATCGTGTTTCGACGCCTCAGCTTCGTTAATATCCCCCTTAC	0.003	1	1	1.929	0.946	null	0.053	0.983	0.001218
4	73415269	73431018	73419821	GGAGTGGTGCTACCCGGGAGTTTTGGCAGTAAGTTAATATCCCCCTCAC	0.003	1	1	1.929	1.043	null	0.043	0.886	0.003639
4	73415269	73431018	73421616	TTT	0.021	8	4	1.937	1.678	1.052	0.06	0.333	0.0006259
4	74676543	74698292	74688415	GT	0.016	6	1	2.033	1.876	null	0.05	0.157	0.001869
4	75074562	75088311	75076372	AAAACT	0.005	2	2	1.92	0.946	null	0.061	0.974	0.0005469
4	75074562	75088311	75086184	CA	0.37	143	4	1.804	1.955	2.067	0.057	0.136	0.0008128
4	75074562	75088311	75086184	TG	0.593	229	36	2.069	1.928	1.809	0.052	0.128	0.001492
4	76705781	76719530	76706894	ACGT	0.676	261	3	2.112	2.029	1.972	0.046	0.066	0.002756
4	76705781	76719530	76706894	GTCC	0.269	104	1	1.967	2.043	2.165	0.073	0.088	0.0001514
4	76705781	76719530	76712173	AGG	0.762	294	4	2.177	2.029	1.984	0.043	0.071	0.003696
4	77776852	77795601	77777587	AGCGACA	0.005	2	1	2.004	1.468	null	0.064	0.536	0.0003681
4	77776852	77795601	77777587	AGGAACA	0.018	7	2	2.008	1.745	null	0.053	0.263	0.001311
4	78116533	78133232	78117049	AAAGG	0.008	3	1	2.018	2.285	null	0.04	0.267	0.005217
4	78486849	78502503	78488474	CC	0.01	4	2	1.921	1.449	null	0.045	0.472	0.003015
4	81468579	81482178	81470107	CGAA	0.005	2	1	1.999	1.488	null	0.064	0.511	0.0003685
4	83281633	83296382	83281701	GG	0.964	372	4	null	2.101	2	0.021	0.101	0.0443
4	83631026	83646075	83632729	CT	0.407	157	20	2.016	1.854	1.829	0.049	0.103	0.001934
4	83631026	83646075	83632729	GC	0.593	229	12	1.829	1.854	2.016	0.049	0.103	0.001934
4	83631026	83646075	83634187	ATTCTAC	0.541	209	9	1.799	1.908	2.004	0.055	0.102	0.0009855
4	83631026	83646075	83637398	CGATCGCTTGATCCCT	0.005	2	2	1.918	null	0.858	0.048	0.53	0.002117
4	83631026	83646075	83644410	CT	0.417	161	21	2.028	1.876	1.788	0.063	0.125	0.0004331
4	83631026	83646075	83644410	GC	0.536	207	9	1.811	1.885	2.029	0.057	0.111	0.0008191
4	89049040	89063689	89049467	TG	0.034	13	1	2.014	2.154	null	0.03	0.14	0.01635
4	90292656	90309905	90297854	GCGCC	0.008	3	1	2.013	1.627	null	0.055	0.385	0.001051
4	90292656	90309905	90297887	CCA	0.005	2	1	2.012	1.479	null	0.07	0.533	0.0001952
4	90292656	90309905	90300643	AG	0.013	5	2	2.015	1.696	null	0.062	0.319	0.000493
4	90292656	90309905	90303856	ATGGTCG	0.005	2	1	2.012	1.461	null	0.075	0.551	0.000115
4	90575573	90597127	90581986	AAAGAACTTCATACCTGCTAACATACCCTAGACCTGTCGAGTAAAGG	0.472	182	12	2.037	2.012	1.922	0.056	0.057	0.0009013
4	90575573	90597127	90582639	AC	0.078	30	4	2.004	2.001	0.997	0.064	0.129	0.0003973
4	90881004	90896510	90887804	TG	0.005	2	1	2.015	1.471	null	0.054	0.544	0.001087
4	91926593	91940842	91926649	CTGTCGT	0.003	1	1	1.956	1.048	null	0.047	0.908	0.002473
4	91926593	91940842	91926649	TCCCTGT	0.003	1	1	1.956	1.048	null	0.047	0.908	0.002473
4	91926593	91940842	91927023	AGAAGCG	0.003	1	1	1.956	1.048	null	0.047	0.908	0.002473
4	91926593	91940842	91927023	GAGGGAG	0.003	1	1	1.956	1.048	null	0.047	0.908	0.002473
4	92408976	92428225	92421945	GTTACC	0.005	2	1	1.996	1.594	null	0.073	0.402	0.0001388
4	92444442	92457691	92444957	ATGC	0.008	3	1	2.013	1.662	null	0.055	0.35	0.001045
4	92444442	92457691	92445258	TATG	0.005	2	1	2.011	1.652	null	0.039	0.359	0.00614
4	92468219	92483218	92478425	TTGA	0.57	220	8	1.798	1.951	2.004	0.05	0.098	0.001687
4	92751586	92765685	92753196	CTTAAGCCC	0.005	2	1	1.98	1.384	null	0.066	0.596	0.0003215
4	92751586	92765685	92753196	TCTAGATTT	0.018	7	2	1.981	1.889	1.022	0.058	0.266	0.0007474
4	92751586	92765685	92755438	ACA	0.005	2	1	1.979	1.475	null	0.047	0.504	0.002453
4	92751586	92765685	92757505	AA	0.013	5	2	1.981	1.844	1.022	0.071	0.334	0.0001708
4	92751586	92765685	92757505	GT	0.987	381	8	1.022	1.844	1.981	0.071	0.334	0.0001708
4	93107258	93123632	93118334	CTG	0.005	2	1	2.009	1.622	null	0.05	0.387	0.001823
4	93870502	93887306	93878093	GT	0.969	374	1	null	2.148	2.016	0.044	0.132	0.003336
4	93870502	93887306	93878093	TG	0.026	10	1	2.016	2.186	null	0.062	0.17	0.0004813
4	94086861	94100610	94088598	ATAAT	0.01	4	1	2.018	1.675	null	0.073	0.343	0.0001455
4	97314276	97330763	97320952	AAG	0.016	6	2	1.989	1.917	0.96	0.061	0.295	0.000519
4	97314276	97330763	97320952	GTT	0.984	380	12	0.96	1.917	1.989	0.061	0.295	0.000519
4	97779845	97795366	97781271	CAAAT	0.912	352	66	1.303	1.733	1.808	0.035	0.193	0.008996
4	97779845	97795366	97785243	TCTCC	0.337	130	43	1.824	1.965	1.384	0.066	0.163	0.000297
4	97779845	97795366	97787041	CTCCC	0.399	154	49	1.828	1.952	1.462	0.061	0.152	0.0005513
4	97779845	97795366	97793235	GAGG	0.016	6	5	1.803	1.075	null	0.066	0.728	0.0003075
4	98205771	98221420	98206164	CT	0.953	368	4	1.777	1.937	2.009	0.026	0.089	0.02391
4	98205771	98221420	98213328	AG	0.99	382	2	1.2	2.045	2.005	0.064	0.256	0.0003817
4	98205771	98221420	98213328	GA	0.01	4	2	2.005	2.045	1.2	0.064	0.256	0.0003817
4	102522045	102540844	102522327	CGCACTAA	0.819	316	9	1.854	1.856	2.001	0.068	0.117	0.0002367
4	102522045	102540844	102522327	TATGACCG	0.124	48	8	1.982	1.86	1.855	0.04	0.103	0.005327
4	102522045	102540844	102523539	TT	0.008	3	1	1.961	1.524	null	0.048	0.436	0.00224
4	102522045	102540844	102536591	CCGTAATA	0.738	285	7	1.86	1.889	2.005	0.057	0.086	0.0008369
4	102522045	102540844	102538137	GC	0.819	316	9	1.949	1.817	2.003	0.057	0.1	0.0008145
4	103113139	103128888	103114471	TGACT	0.142	55	1	2.041	1.94	1.992	0.053	0.075	0.001247
4	104199746	104253889	104201381	CTA	0.003	1	1	1.925	0.974	null	0.035	0.951	0.008703
4	104199746	104253889	104201381	TTG	0.003	1	1	1.925	0.974	null	0.035	0.951	0.008703
4	104199746	104253889	104202878	AGGCGCGGTCTT	0.241	93	18	1.953	2.038	1.526	0.076	0.142	0.0001039
4	104199746	104253889	104214545	AC	0.36	139	20	1.941	2.023	1.556	0.059	0.125	0.0006777
4	104199746	104253889	104236395	CCTGG	0.207	80	14	1.944	2.029	1.398	0.066	0.146	0.0003129
4	105012160	105030421	105013880	TGA	0.907	350	1	1.806	1.97	2.022	0.053	0.078	0.001281
4	106702523	106722141	106707628	TTA	0.041	16	2	2.001	1.984	1.029	0.052	0.125	0.001378
4	106702523	106722141	106717140	TG	0.956	369	4	1.029	1.985	2.001	0.05	0.118	0.001847
4	107051927	107068426	107053721	TGTCGGTT	0.008	3	3	1.795	0.928	null	0.058	0.867	0.0007331
4	108147800	108166849	108148228	TT	0.013	5	3	1.917	1.466	null	0.041	0.451	0.004959
4	108147800	108166849	108148375	GTAA	0.005	2	2	1.915	1.001	null	0.068	0.914	0.000256
4	108147800	108166849	108161818	ACAG	0.005	2	2	1.915	1.01	null	0.066	0.905	0.0002969
4	110835740	110850489	110837667	AATGGT	0.005	2	2	1.916	null	0.976	0.041	0.47	0.004889
4	110835740	110850489	110840748	CGG	0.003	1	1	1.916	0.881	null	0.049	1.036	0.001876
4	110835740	110850489	110842418	TCT	0.026	10	5	1.934	1.354	2.048	0.071	0.364	0.0001882
4	111291551	111306550	111291931	AAGGCATTT	0.003	1	1	1.968	0.933	null	0.066	1.035	0.0003234
4	111291551	111306550	111291931	AGAGCAATT	0.003	1	1	1.967	0.962	null	0.062	1.006	0.000481
4	111291551	111306550	111291931	AGGGCATTC	0.003	1	1	1.967	1.089	null	0.047	0.878	0.002405
4	111291551	111306550	111291931	AGGGCGTTT	0.003	1	1	1.967	0.977	null	0.06	0.99	0.0005888
4	111291551	111306550	111293896	TCCAGATGC	0.003	1	1	1.967	0.987	null	0.059	0.98	0.000672
4	111291551	111306550	111293999	TATT	0.404	156	2	1.868	2.027	2.045	0.07	0.096	0.0002026
4	111291551	111306550	111294345	TACAG	0.003	1	1	1.968	0.933	null	0.066	1.035	0.0003234
4	111291551	111306550	111295514	AGAG	0.008	3	2	1.971	1.404	null	0.058	0.567	0.0007086
4	112292266	112314613	112292652	GGT	0.402	155	24	2.019	1.851	1.881	0.035	0.092	0.008883
4	112292266	112314613	112309224	ACG	0.008	3	2	1.922	1.261	null	0.063	0.661	0.0004098
4	112672371	112686405	112672907	CGCAGGGATTCGCGTGTAGACGGGCCTC	0.003	1	1	1.99	1.151	null	0.069	0.838	0.0002214
4	112672371	112686405	112680264	GT	0.961	371	8	0.809	1.943	1.995	0.053	0.184	0.00131
4	113220466	113237097	113223139	CGCG	0.003	1	1	1.961	1.058	null	0.076	0.903	0.0001032
4	113598586	113612335	113598901	GC	0.984	380	1	null	2.236	2.014	0.033	0.222	0.01086
4	113598586	113612335	113598901	TT	0.016	6	1	2.014	2.236	null	0.033	0.222	0.01086
4	115170902	115188921	115170948	AC	0.966	373	257	null	0.406	1.178	0.075	0.773	0.0001137
4	115170902	115188921	115170948	GG	0.028	11	11	1.17	0.393	null	0.065	0.777	0.0003398
4	115170902	115188921	115171414	CT	0.956	369	263	null	1.643	1.076	0.052	0.567	0.00147
4	115170902	115188921	115171414	TG	0.041	16	6	1.076	1.68	null	0.056	0.604	0.0009657
4	116162247	116182246	116163522	GCTTTTGGCCTTCAG	0.212	82	19	1.968	1.805	1.695	0.075	0.147	0.0001197
4	116162247	116182246	116166847	CTTATA	0.005	2	2	1.912	1.014	null	0.072	0.898	0.0001661
4	116181947	116197746	116181993	GGT	0.992	383	2	null	1.788	2.008	0.031	0.22	0.01508
4	116247689	116260388	116248852	CAA	0.008	3	1	2.015	1.65	null	0.05	0.365	0.001741
4	116247689	116260388	116248852	TCC	0.992	383	1	null	1.65	2.015	0.05	0.365	0.001741
4	116247689	116260388	116249589	CCGAGT	0.005	2	1	2.015	1.493	null	0.069	0.522	0.0002323
4	116247689	116260388	116257342	ACCC	0.008	3	1	2.015	1.65	null	0.05	0.365	0.001741
4	116247689	116260388	116257342	GTTT	0.992	383	1	null	1.65	2.015	0.05	0.365	0.001741
4	116660487	116677484	116661754	GCAT	0.01	4	1	2.017	1.733	null	0.049	0.284	0.001885
4	116660487	116677484	116670132	AT	0.013	5	1	2.018	1.73	null	0.063	0.288	0.0004244
4	116694329	116709228	116694736	CC	0.627	242	2	1.904	2.007	2.018	0.029	0.047	0.01875
4	116736002	116750751	116737032	CTTATGA	0.738	285	2	1.935	1.973	2.037	0.045	0.056	0.003018
4	116911685	116926716	116913117	CA	0.005	2	1	2.002	1.619	null	0.059	0.383	0.0006663
4	116911685	116926716	116914352	CC	0.023	9	1	2.005	1.852	null	0.041	0.154	0.004668
4	117105190	117118389	117105399	GATGCCGGGAGA	0.01	4	1	2.035	2.387	null	0.053	0.352	0.001257
4	117105190	117118389	117107307	CC	0.674	260	4	1.995	1.999	2.097	0.042	0.068	0.004243
4	117361047	117399996	117361329	ATA	0.961	371	2	1.007	2.03	2.008	0.057	0.105	0.0008394
4	117361047	117399996	117361872	CCGGCC	0.881	340	1	1.9	1.949	2.021	0.07	0.065	0.0001959
4	117369797	117386796	117374128	AT	0.508	196	4	2.021	2.003	1.927	0.048	0.048	0.002228
4	117502763	117516532	117502829	TA	0.987	381	2	null	1.854	2.022	0.021	0.168	0.04353
4	117502763	117516532	117506909	GTCAGC	0.984	380	2	null	2.243	2.01	0.049	0.233	0.002039
4	117502763	117516532	117512637	GGGCCTGGA	0.005	2	1	2.022	1.619	null	0.05	0.403	0.001858
4	117520283	117541301	117521755	GG	0.01	4	1	2	1.782	null	0.042	0.218	0.00405
4	117525552	117539601	117531774	CCACCGC	0.06	23	2	2.002	1.969	1.522	0.058	0.122	0.0007585
4	117700166	117713315	117701814	CTA	0.01	4	1	2.008	1.618	null	0.065	0.39	0.0003638
4	117700166	117713315	117701814	GCT	0.99	382	1	null	1.618	2.008	0.065	0.39	0.0003638
4	117700166	117713315	117702035	GGGTGCGAGA	0.01	4	1	2.008	1.618	null	0.065	0.39	0.0003638
4	119120535	119135301	119121580	TTCTCAC	0.008	3	3	1.669	0.708	null	0.052	0.961	0.001497
4	119120535	119135301	119123687	CC	0.023	9	9	1.683	1.083	null	0.058	0.599	0.0007202
4	119120535	119135301	119123687	TA	0.977	377	119	null	1.083	1.683	0.058	0.599	0.0007202
4	119120535	119135301	119132388	AT	0.744	287	107	1.99	1.761	1.541	0.069	0.222	0.0002182
4	119120535	119135301	119132388	GC	0.233	90	18	1.544	1.783	2.003	0.073	0.234	0.0001524
4	120547841	120561090	120547986	GAGTTTAAA	0.881	340	28	2.016	2.043	1.897	0.021	0.091	0.04341
4	120547841	120561090	120555975	CCGT	0.51	197	6	1.796	1.937	2.016	0.059	0.11	0.0006986
4	120547841	120561090	120555975	CTAT	0.003	1	1	1.929	0.787	null	0.061	1.142	0.0005542
4	122277327	122295126	122278537	GAATC	0.003	1	1	1.931	0.937	null	0.051	0.994	0.001541
4	122277327	122295126	122292168	CC	0.003	1	1	1.931	0.934	null	0.052	0.996	0.001498
4	125268325	125314125	125270250	AC	0.168	65	7	2.025	1.937	1.759	0.073	0.099	0.0001522
4	125268325	125314125	125270250	CT	0.813	314	5	1.919	1.929	2.025	0.052	0.074	0.001441
4	128376712	128395748	128377481	TC	0.798	308	1	1.862	2.005	2.03	0.031	0.049	0.01398
4	128376712	128395748	128382120	ACC	0.039	15	2	2.02	2.032	1.468	0.047	0.112	0.002533
4	128376712	128395748	128382120	GTT	0.948	366	2	1.632	2.004	2.023	0.052	0.103	0.00139
4	130747738	130762987	130747868	GT	0.953	368	4	2.027	1.909	2.02	0.023	0.087	0.03401
4	130768795	130784388	130770438	AG	0.474	183	4	1.967	2.008	2.126	0.063	0.077	0.0004324
4	130768795	130784388	130780836	AG	0.762	294	4	1.923	1.963	2.068	0.063	0.085	0.0004277
4	130865233	130880232	130870673	TT	0.277	107	2	2.057	2.003	1.947	0.05	0.055	0.001823
4	131149905	131163404	131157144	TTGCACT	0.767	296	3	1.817	1.991	2.019	0.049	0.069	0.002073
4	131675871	131689392	131687235	TG	0.003	1	1	2.007	1.254	null	0.066	0.753	0.000297
4	131698958	131713957	131699249	CA	0.979	378	2	null	1.85	1.999	0.033	0.149	0.01146
4	131701508	131716457	131701709	CTTATTGGACGTTGTAGCACAACTGGATCATTCAAAA	0.966	373	2	2.167	2.062	1.997	0.026	0.08	0.0238
4	132295929	132308428	132295936	CAGCTGAAAATAACA	0.003	1	1	2.012	2.72	null	0.071	0.707	0.0001824
4	132295929	132308428	132295955	TTACAGG	0.003	1	1	2.012	2.72	null	0.071	0.707	0.0001824
4	132295929	132308428	132297992	GC	0.005	2	1	2.012	2.39	null	0.04	0.378	0.005153
4	132427887	132442761	132435333	ACTG	0.01	4	1	2.021	1.706	null	0.07	0.315	0.0001974
4	132630830	132656545	132632842	CG	0.676	261	34	2.033	2.015	2.222	0.068	0.129	0.0002378
4	132630830	132656545	132632842	TA	0.28	108	2	2.193	2.028	2.024	0.05	0.116	0.001727
4	132633109	132652851	132634452	TCACG	0.003	1	1	2.103	3.095	null	0.044	0.992	0.003265
4	132633109	132652851	132635671	CACCCTGC	0.003	1	1	2.103	3.095	null	0.044	0.992	0.003265
4	132633109	132652851	132639647	TA	0.64	247	30	1.989	2.047	2.21	0.065	0.123	0.0003278
4	132633109	132652851	132644478	AGA	0.5	193	8	2.231	2.093	2.004	0.069	0.113	0.0002308
4	132633109	132652851	132650762	TT	0.376	145	20	2.052	2.052	2.308	0.068	0.112	0.0002529
4	132928101	132957350	132928194	GGAATCGCGTTATT	0.148	57	6	1.992	2.047	1.768	0.027	0.052	0.02124
4	132937851	132951100	132942292	ATTAACGCTCA	0.005	2	1	1.961	1.364	null	0.05	0.597	0.00172
4	132937851	132951100	132942292	GCTAAGACGAG	0.003	1	1	1.959	1.129	null	0.049	0.83	0.002021
4	133615921	133629545	133617565	TAAC	0.003	1	1	1.967	0.968	null	0.071	0.998	0.0001885
4	133615921	133629545	133617565	TGGC	0.003	1	1	1.966	1.017	null	0.064	0.95	0.0003927
4	134168519	134187887	134169838	CGGTAATGACTG	0.005	2	1	1.977	1.523	null	0.045	0.454	0.003031
4	134168519	134187887	134169838	CGGTTATGACCG	0.039	15	3	1.988	1.737	2.075	0.057	0.18	0.0008582
4	134168519	134187887	134183416	GGGTGGTC	0.005	2	1	1.977	1.429	null	0.066	0.548	0.0003181
4	135197807	135211556	135198978	GCCTAGC	0.01	4	1	1.987	1.714	null	0.04	0.273	0.005479
4	135813070	135834125	135822646	CTGG	0.034	13	2	2.015	2.018	1.027	0.062	0.133	0.0004576
4	135914912	135929661	135919153	TATATAAATGCCTAACCGC	0.003	1	1	1.995	1.339	null	0.065	0.655	0.0003342
4	135914912	135929661	135919153	TATGTGAACGATCAGCCAC	0.003	1	1	1.995	1.325	null	0.068	0.67	0.0002421
4	135914912	135929661	135925128	GT	0.008	3	1	1.997	1.638	null	0.058	0.359	0.0007323
4	136346447	136360046	136348175	GACACCAC	0.008	3	1	2.011	1.704	null	0.044	0.307	0.003487
4	136585218	136598717	136590576	GGCCA	0.005	2	1	2.014	1.561	null	0.045	0.454	0.003127
4	136585218	136598717	136593768	TC	0.005	2	1	2.016	1.428	null	0.075	0.588	0.0001126
4	137678975	137693224	137679155	AA	0.99	382	1	null	2.279	2.022	0.045	0.257	0.003161
4	137678975	137693224	137679155	GG	0.01	4	1	2.022	2.279	null	0.045	0.257	0.003161
4	137678975	137693224	137679719	AACG	0.992	383	2	null	1.782	2.031	0.032	0.25	0.01305
4	137732386	137745385	137736477	AGCTGCCCAGCCAGACTCGATGGAATCGCGTACCGG	0.01	4	1	2.008	2.367	null	0.069	0.359	0.0002245
4	138087091	138105590	138087831	GCC	0.189	73	8	1.638	1.849	2.108	0.061	0.223	0.0005416
4	138087091	138105590	138087831	TTT	0.795	307	86	1.987	1.857	1.635	0.051	0.197	0.001522
4	138087091	138105590	138092879	TT	0.003	1	1	1.729	0	null	0.056	1.729	0.0009543
4	138319124	138338373	138320415	CATCAATTGT	0.008	3	1	1.999	1.647	null	0.054	0.352	0.001095
4	138319124	138338373	138326419	AC	0.977	377	6	0.86	2.018	1.999	0.062	0.198	0.0004844
4	138319124	138338373	138326419	GT	0.021	8	2	2	2.004	0.86	0.075	0.228	0.0001185
4	140226600	140243499	140229383	GAG	0.003	1	1	1.948	1.159	null	0.043	0.789	0.003785
4	141039225	141051724	141043894	CA	0.083	32	1	1.975	2.093	2.151	0.047	0.101	0.002346
4	141039225	141051724	141043894	TG	0.912	352	1	2.151	2.092	1.973	0.05	0.102	0.001801
4	141039225	141051724	141044008	TC	0.977	377	1	null	2.205	1.982	0.051	0.223	0.001575
4	143789259	143806008	143789861	AGTTAACTAGAT	0.003	1	1	1.953	1.004	null	0.066	0.949	0.000319
4	143789259	143806008	143789861	GACCGTCTAGAC	0.003	1	1	1.953	1.004	null	0.066	0.949	0.000319
4	143789259	143806008	143791716	CTTTTT	0.003	1	1	1.953	1.106	null	0.052	0.847	0.001363
4	143789259	143806008	143799845	TCC	0.003	1	1	1.953	1.009	null	0.065	0.944	0.0003425
4	144712263	144733013	144713667	GCTTTGACTAGTG	0.003	1	1	2.066	2.804	null	0.05	0.739	0.001763
4	144712263	144733013	144714461	ATCATGCCTCTCCTTTACAGGACCCTGATC	0.003	1	1	2.066	2.804	null	0.05	0.739	0.001763
4	144712263	144733013	144724346	GA	0.003	1	1	2.065	2.965	null	0.074	0.9	0.0001265
4	144712263	144733013	144724346	TC	0.997	385	19	null	2.965	2.065	0.074	0.9	0.0001265
4	144733044	144757783	144733270	AATGTAGCACTTACGGTCGGGACTATCACC	0.005	2	1	2.063	2.59	null	0.05	0.528	0.001845
4	144748550	144783949	144757229	TC	0.155	60	2	2.031	2.013	1.725	0.068	0.055	0.0002473
4	144748550	144783949	144758869	AGG	0.13	50	2	2.03	2.007	1.543	0.069	0.061	0.0002249
4	144776301	144809071	144781464	GGACCGGACCGCGTGTTGGCAGATGACGTAA	0.135	52	4	1.998	1.999	1.851	0.059	0.054	0.0006352
4	144776301	144809071	144796074	TTTCTAGAGGCTC	0.14	54	4	1.997	2.002	1.66	0.067	0.065	0.0002639
4	144818812	144840545	144822045	AG	0.016	6	2	1.999	2.075	1.485	0.071	0.192	0.0001898
4	144818812	144840545	144822045	GC	0.984	380	4	1.485	2.075	1.999	0.071	0.192	0.0001898
4	144830093	144900680	144830511	GGTGGCGACTTG	0.005	2	2	1.871	1.018	null	0.052	0.853	0.00141
4	144830093	144900680	144830511	GGTGGTAAGCTG	0.005	2	2	1.871	1.016	null	0.052	0.855	0.001372
4	144830093	144900680	144830511	GGTGGTACCTCG	0.005	2	2	1.871	0.999	null	0.054	0.872	0.001094
4	144830093	144900680	144833930	CA	0.347	134	31	1.955	1.838	1.608	0.069	0.154	0.0002194
4	144830093	144900680	144844138	CC	0.091	35	12	1.878	2.022	1.017	0.061	0.199	0.0005388
4	144860039	144914303	144878116	CA	0.43	166	14	1.676	2.038	1.885	0.066	0.133	0.0003084
4	144860039	144914303	144878737	CTTTTTGAGGGCTGCGTCCCTCCTACCCCCGCGTTGTCATAACAAGCAGTGCTCTGGCATCTTGACTCACATGTGGACGCCTCGGGAACTGAGGCGCGATTTCACCCGTAACAAGATCAGACTTGAGAGAGGGAAGTGCCTAAGAGATTTCATTCACCACATTGCTCTTGGGCTATCGTGCACGCTGCAGCAACTTTCACCGACTTGCTATTTGGGCGC	0.236	91	24	1.952	1.788	1.655	0.076	0.153	0.0001065
4	144860039	144914303	144878907	GA	0.295	114	8	1.742	2.053	1.875	0.073	0.156	0.0001457
4	144860039	144914303	144884048	CCA	0.355	137	10	1.74	2.043	1.932	0.068	0.131	0.0002588
4	144860039	144914303	144884048	GGC	0.596	230	44	1.946	2.042	1.728	0.072	0.127	0.0001556
4	144860039	144914303	144884564	AG	0.557	215	45	1.966	2.004	1.735	0.073	0.122	0.0001495
4	144860039	144914303	144885337	CGG	0.495	191	14	1.739	2.001	1.965	0.071	0.113	0.0001754
4	144860039	144914303	144885445	AGT	0.497	192	41	1.922	2.028	1.653	0.076	0.134	0.0001018
4	144860039	144914303	144901280	TCA	0.402	155	11	1.727	2.024	1.954	0.076	0.132	0.0001096
4	144940291	144992553	144940318	CAACTGGAGTTGCA	0.005	2	1	1.98	1.528	null	0.034	0.452	0.01077
4	144940291	144992553	144942285	AC	0.01	4	2	1.98	2.09	0.965	0.045	0.303	0.003036
4	144940291	144992553	144942285	CT	0.99	382	22	0.965	2.09	1.98	0.045	0.303	0.003036
4	144940291	144992553	144942362	AAGACAGAGA	0.003	1	1	1.98	1.082	null	0.067	0.899	0.0002908
4	144948559	144964047	144948720	GAGTCGAGAATCCAAAACCTAGAGGGACCGTGCGTTGAA	0.003	1	1	2.002	3.283	null	0.074	1.281	0.0001341
4	144948559	144964047	144949348	CAG	0.94	363	30	1.04	2.375	1.969	0.067	0.259	0.0002683
4	144948559	144964047	144949348	TGC	0.044	17	9	1.978	2.438	1.04	0.052	0.257	0.001368
4	144955240	144972883	144955311	AGGAGA	0.003	1	1	1.951	1.055	null	0.054	0.896	0.001129
4	144955240	144972883	144955311	CGGAGA	0.003	1	1	1.951	1.069	null	0.053	0.883	0.001341
4	144955240	144972883	144956308	CCCCCGTCTT	0.01	4	2	1.955	1.549	null	0.044	0.406	0.00348
4	144955240	144972883	144956769	ATCTTTGATTACTGACGATTTTGT	0.003	1	1	1.941	2.943	null	0.068	1.002	0.0002567
4	144955240	144972883	144956769	GGACCGTGCGTTGATTAACGCCGG	0.003	1	1	1.941	2.943	null	0.068	1.002	0.0002567
4	144975156	145021260	144975200	GGTCACCAATTCTTGATAAA	0.003	1	1	1.968	1.063	null	0.068	0.905	0.0002556
4	144975156	145021260	144978207	TGGTAAT	0.003	1	1	1.968	1.063	null	0.068	0.905	0.0002556
4	144975156	145021260	144982749	TTGGCCACTATATGT	0.003	1	1	1.968	1.063	null	0.068	0.905	0.0002556
4	144995140	145015085	144995389	CACAAAA	0.003	1	1	1.936	1.186	null	0.033	0.75	0.01128
4	144995140	145015085	144999745	ACTT	0.003	1	1	1.937	1.006	null	0.051	0.931	0.001581
4	145925053	145942148	145927732	CT	0.034	13	2	2.034	1.83	null	0.075	0.204	0.0001143
4	145925053	145942148	145927732	TC	0.964	372	2	null	1.845	2.034	0.069	0.189	0.0002308
4	146391261	146406360	146391833	CGTTCATATTACCA	0.01	4	1	2.006	2.209	null	0.029	0.203	0.01879
4	146391261	146406360	146398299	CG	0.997	385	2	null	1.487	2.013	0.049	0.526	0.002007
4	146391261	146406360	146404442	GG	0.01	4	1	2.005	2.269	null	0.049	0.265	0.002039
4	146896791	146909290	146899889	AGCAGGC	0.003	1	1	1.962	0.909	null	0.055	1.053	0.001007
4	146896791	146909290	146899889	GACAGGT	0.003	1	1	1.962	0.909	null	0.055	1.053	0.001007
4	147128631	147142130	147128715	CT	0.938	362	4	null	1.897	2.024	0.036	0.127	0.008036
4	147128631	147142130	147128715	TC	0.06	23	2	2.027	1.871	null	0.052	0.156	0.001359
4	147128631	147142130	147129904	TT	0.003	1	1	2.013	1.231	null	0.064	0.781	0.0003699
4	147128631	147142130	147140133	TTA	0.018	7	2	2.02	1.702	null	0.072	0.318	0.0001592
4	151870980	151890668	151878142	CA	0.264	102	47	1.701	1.829	1.121	0.069	0.208	0.0002155
4	151870980	151890668	151878142	TG	0.715	276	79	1.271	1.816	1.695	0.047	0.163	0.002455
4	152233814	152265013	152244699	GA	0.834	322	2	1.923	1.979	2.043	0.065	0.062	0.0003285
4	152233814	152265013	152256290	TACG	0.347	134	1	1.99	2.034	2.086	0.059	0.047	0.0006351
4	152233814	152265013	152258479	AC	0.023	9	1	2.015	2.169	null	0.057	0.154	0.0008253
4	152233814	152265013	152261703	GA	0.762	294	2	1.972	1.976	2.054	0.07	0.057	0.0002041
4	152785010	152799759	152787932	ATACT	0.003	1	1	1.953	1.045	null	0.044	0.909	0.003248
4	152785010	152799759	152787932	ATCCC	0.003	1	1	1.953	1.075	null	0.042	0.879	0.004454
4	155262798	155275347	155269539	AG	0.003	1	1	1.956	0.955	null	0.054	1.001	0.001184
4	156668874	156683887	156672951	ACAC	0.003	1	1	1.917	0.904	null	0.05	1.013	0.001759
4	156668874	156683887	156672951	CTGT	0.003	1	1	1.917	0.904	null	0.05	1.013	0.001759
4	158493166	158510215	158494213	TGTA	0.013	5	1	2.008	1.822	null	0.049	0.186	0.00193
4	158493166	158510215	158496893	TA	0.308	119	1	2.031	1.979	1.963	0.041	0.04	0.004997
4	158500216	158517215	158503301	CAACCC	0.047	18	1	2.002	2.132	null	0.059	0.13	0.0006785
4	161353522	161379916	161354487	TCCT	0.088	34	2	2.031	2.017	0.997	0.063	0.075	0.0004183
4	161440996	161454195	161450098	CTAC	0.64	247	1	1.931	1.979	2.054	0.049	0.064	0.001924
4	161594394	161608493	161601265	GA	0.023	9	1	2.011	1.813	null	0.05	0.198	0.001858
4	161727471	161742670	161736059	ATTGCACTA	0.003	1	1	2.001	1.277	null	0.069	0.724	0.000233
4	161874222	161889971	161875060	TTG	0.005	2	2	1.693	0.475	null	0.059	1.218	0.0006702
4	161874222	161889971	161875145	CT	0.793	306	108	1.953	1.811	1.593	0.053	0.201	0.001345
4	161874222	161889971	161875145	TC	0.179	69	11	1.601	1.819	2.066	0.058	0.223	0.0007049
4	161874222	161889971	161875307	CCAGAAG	0.619	239	92	1.923	1.692	1.565	0.059	0.169	0.0006627
4	161874222	161889971	161876407	CG	0.974	376	112	0.957	1.006	1.71	0.072	0.515	0.0001672
4	161874222	161889971	161876407	GC	0.023	9	9	1.71	1.011	0.874	0.075	0.595	0.0001129
4	161874222	161889971	161886852	GT	0.687	265	99	1.92	1.782	1.535	0.073	0.215	0.000139
4	161985015	162002514	161985557	TCT	0.01	4	1	1.993	1.763	null	0.04	0.23	0.00546
4	161986165	162000264	161986206	ATCGC	0.829	320	2	1.809	1.969	2.013	0.047	0.072	0.002533
4	161986165	162000264	161986716	GTAAGCTTGTCCCTAAGGCTATGCTCTTGGACACGCCCCCG	0.003	1	1	1.997	1.286	null	0.073	0.711	0.000148
4	162087081	162114651	162088541	TAG	0.018	7	1	2.013	1.865	null	0.056	0.148	0.0008814
4	162177302	162190651	162178687	TTCCTTC	0.003	1	1	1.998	1.256	null	0.065	0.743	0.0003549
4	162177302	162190651	162178687	TTTTTCT	0.003	1	1	1.998	1.256	null	0.065	0.743	0.0003549
4	163266413	163283912	163269056	CCACG	0.008	3	2	1.992	1.931	0.98	0.074	0.417	0.000133
4	163273413	163286662	163274276	CA	0.51	197	10	1.787	1.925	1.985	0.039	0.098	0.005612
4	163273413	163286662	163274276	TG	0.487	188	28	1.988	1.922	1.787	0.041	0.1	0.004586
4	163273413	163286662	163277505	CACTAACCGCTTACTCTATTTCCGTCG	0.005	2	2	1.916	1.009	null	0.066	0.907	0.0003229
4	164799815	164825289	164802642	AA	0.997	385	4	null	1.586	2.008	0.049	0.421	0.002006
4	165856536	165882210	165856845	CAACA	0.018	7	4	2.159	2.535	null	0.037	0.376	0.007029
4	165856536	165882210	165861678	AT	0.645	249	50	2.03	2.129	2.261	0.056	0.119	0.0008907
4	165856536	165882210	165866613	AAA	0.37	143	9	2.279	2.124	2.028	0.063	0.133	0.0004274
4	165856536	165882210	165866613	CCG	0.575	222	46	2.041	2.149	2.277	0.06	0.119	0.0005835
4	165856536	165882210	165870538	TG	0.461	178	14	2.279	2.173	2.025	0.061	0.126	0.0005573
4	165908192	165926601	165909038	AA	0.013	5	1	2.019	2.266	null	0.072	0.247	0.0001622
4	165908192	165926601	165909038	GC	0.987	381	1	null	2.266	2.019	0.072	0.247	0.0001622
4	168104248	168119747	168106108	AT	0.013	5	5	1.63	0.781	null	0.058	0.849	0.000737
4	171262645	171278903	171262762	CGC	0.003	1	1	1.91	0.759	null	0.045	1.15	0.002959
4	171262645	171278903	171262762	CGT	0.003	1	1	1.91	0.759	null	0.045	1.15	0.002959
4	171262645	171278903	171263713	GGCGTTG	0.005	2	2	1.914	0.943	null	0.064	0.971	0.0003768
4	171262645	171278903	171263713	GGTGTTT	0.005	2	2	1.913	0.973	null	0.06	0.94	0.0005835
4	171262645	171278903	171263713	TACCTAT	0.005	2	2	1.913	1.014	null	0.055	0.899	0.00102
4	171262645	171278903	171263713	TACGTTG	0.005	2	2	1.914	0.871	null	0.074	1.044	0.0001271
4	172349435	172362684	172349631	CC	0.992	383	3	null	1.66	2.015	0.047	0.354	0.002527
4	172349435	172362684	172349631	TG	0.008	3	1	2.015	1.66	null	0.047	0.354	0.002527
4	172349435	172362684	172354712	TTC	0.003	1	1	2.013	1.264	null	0.07	0.749	0.0001936
4	172424626	172440212	172427099	GG	0.979	378	1	null	1.807	2.01	0.067	0.202	0.0002812
4	172424626	172440212	172428272	GAAAGGCCTC	0.005	2	1	2.005	1.599	null	0.07	0.406	0.0002098
4	172424626	172440212	172428272	GGATGCTTGT	0.005	2	1	2.005	1.599	null	0.07	0.406	0.0002098
4	172640720	172656269	172641117	CTTTTTGCCTGTTTGGGAGAC	0.003	1	1	1.94	0.898	null	0.05	1.042	0.001853
4	172640720	172656269	172641117	CTTTTTGTCTTTTTGGGAGAC	0.003	1	1	1.94	0.881	null	0.051	1.059	0.001547
4	172983749	172997948	172996052	GCTAC	0.94	363	269	2.186	1.505	0.953	0.07	0.572	0.0001913
4	173420000	173438399	173420184	GACCCACCAATGAATAATTCTATA	0.997	385	348	null	2.095	0.716	0.024	1.38	0.03291
4	173420000	173438399	173420720	GA	0.863	333	296	0.002	0.518	0.808	0.066	0.33	0.0003128
4	173420000	173438399	173420720	TC	0.114	44	44	0.787	0.539	0.002	0.051	0.306	0.001563
4	173420000	173438399	173425609	TG	0.718	277	258	1.015	0.708	0.63	0.053	0.182	0.00121
4	173420000	173438399	173427242	AAAGGC	0.132	51	42	0.637	1.362	1.013	0.062	0.256	0.0004904
4	173420000	173438399	173430859	CGC	0.907	350	319	1.167	1.522	0.663	0.062	0.284	0.0004992
4	173420000	173438399	173436569	AC	0.904	349	311	0.158	0.369	0.798	0.073	0.373	0.0001513
4	178047139	178063206	178049964	TAC	0.01	4	3	1.925	1.277	null	0.076	0.648	0.0001049
4	178047139	178063206	178050533	GTGAG	0.005	2	2	1.921	1.033	null	0.072	0.888	0.0001597
4	178879586	178898087	178880909	GT	0.005	2	1	1.99	1.467	null	0.062	0.523	0.000468
4	179235654	179251403	179236168	AC	0.979	378	196	null	0.622	1.402	0.049	0.781	0.001892
4	179235654	179251403	179236168	GA	0.018	7	7	1.401	0.543	null	0.053	0.858	0.001343
4	179235654	179251403	179239235	CT	0.021	8	8	1.408	0.493	null	0.068	0.915	0.0002528
4	179235654	179251403	179239235	GC	0.977	377	195	null	0.553	1.41	0.067	0.857	0.0002885
4	184243674	184278270	184248311	TTG	0.034	13	2	2.034	2.053	1.519	0.072	0.113	0.0001632
4	184243674	184278270	184260754	AG	0.039	15	2	2.034	2.043	1.519	0.07	0.106	0.0002012
4	186363956	186390855	186390142	AAGA	0.023	9	1	2.016	2.161	null	0.069	0.145	0.0002258
4	186418801	186446800	186436564	AG	0.018	7	1	2.006	2.151	null	0.055	0.145	0.001023
4	186436601	186449100	186436649	AT	0.624	241	82	1.932	1.773	1.556	0.062	0.195	0.0004745
4	186436601	186449100	186436649	GA	0.334	129	23	1.585	1.771	1.971	0.055	0.191	0.001059
4	186436601	186449100	186437085	AG	0.922	356	106	2.114	2.011	1.659	0.054	0.321	0.001197
4	186436601	186449100	186437216	AA	0.751	290	92	2.033	1.83	1.596	0.061	0.228	0.000546
4	186436601	186449100	186437216	TT	0.249	96	16	1.596	1.83	2.033	0.061	0.228	0.000546
4	186471708	186488711	186478193	ATG	0.376	145	2	1.984	2.027	2.11	0.046	0.058	0.00275
4	187088622	187102921	187093877	CC	0.803	310	132	0.879	1.859	1.55	0.058	0.208	0.000774
4	187088622	187102921	187093877	TA	0.187	72	41	1.556	1.798	0.919	0.056	0.208	0.0009674
4	187088622	187102921	187099352	CA	0.016	6	6	1.545	0.671	null	0.064	0.874	0.0003804
4	187088622	187102921	187099352	TG	0.984	380	168	null	0.671	1.545	0.064	0.874	0.0003804
4	187394976	187412026	187401655	AT	0.977	377	1	null	2.262	2.037	0.07	0.225	0.0001916
4	187394976	187412026	187401655	CG	0.023	9	1	2.037	2.262	null	0.07	0.225	0.0001916
4	187404527	187440296	187433241	CG	0.974	376	1	null	2.168	2.032	0.074	0.137	0.0001271
4	187404527	187440296	187433241	TA	0.026	10	1	2.032	2.168	null	0.074	0.137	0.0001271
4	187838740	187855489	187839108	AAGG	0.003	1	1	1.914	1.007	null	0.041	0.907	0.004905
4	187838740	187855489	187839108	AGCG	0.003	1	1	1.914	1.05	null	0.037	0.864	0.007432
4	187838740	187855489	187846260	GATCGT	0.961	371	32	1.187	1.961	1.923	0.067	0.248	0.000282
4	188785989	188836027	188793955	TGTCT	0.036	14	1	2.016	2.116	2.09	0.062	0.084	0.0004723
4	188785989	188836027	188795382	TAGCTGTCGCAAACA	0.016	6	1	2.018	2.161	null	0.07	0.143	0.0002088
4	188785989	188836027	188796974	TT	0.956	369	1	null	2.092	2.015	0.054	0.077	0.001187
4	190012161	190034690	190029706	CC	0.016	6	1	2.001	1.79	null	0.064	0.211	0.0003977
4	190186612	190205234	190187568	CTG	0.005	2	2	1.788	0.543	null	0.068	1.245	0.0002375
4	190186612	190205234	190187568	TCA	0.995	384	76	null	0.543	1.788	0.068	1.245	0.0002375
4	190186612	190205234	190194951	GGCG	0.003	1	1	1.784	0.005	null	0.07	1.779	0.0001957
4	190225316	190330389	190231755	GGG	0.078	30	3	2.02	2.133	2.049	0.07	0.088	0.0001984
4	190235506	190330389	190261566	GTTGTATCATGT	0.088	34	3	2.016	2.121	2.013	0.064	0.081	0.0003974
4	190235506	190330389	190295454	GCACGCTCCCCGTCG	0.016	6	1	2.026	2.221	null	0.067	0.194	0.0002846
4	190388141	190402790	190390392	GAGTACTGCA	0.005	2	2	1.862	0.901	null	0.058	0.961	0.0007472
4	190756514	190769513	190760054	CA	0.228	88	8	2.01	2.135	2.159	0.043	0.099	0.003734
5	161257	192972	161543	CC	0.995	384	3	null	2.278	2.012	0.045	0.267	0.003217
5	161257	192972	161543	TT	0.005	2	1	2.012	2.278	null	0.045	0.267	0.003217
5	397291	410574	406183	GT	0.047	18	2	1.998	1.95	0.908	0.045	0.151	0.002923
5	397291	410574	406183	TC	0.943	364	2	1.471	1.932	2	0.043	0.131	0.003643
5	630481	643780	634209	ACGTC	0.005	2	1	2.019	2.515	null	0.048	0.496	0.002192
5	630481	643780	634209	GTGCG	0.935	361	1	2.1	2.173	2.006	0.038	0.119	0.00626
5	695097	716914	696903	AC	0.264	102	35	2.772	2.699	2.188	0.044	0.227	0.003603
5	695097	716914	696903	GT	0.692	267	165	2.297	2.721	2.784	0.045	0.211	0.002907
5	695097	716914	697724	ATG	0.008	3	3	2.658	4.294	null	0.072	1.635	0.000155
5	695097	716914	697724	GCT	0.992	383	205	null	4.294	2.658	0.072	1.635	0.000155
5	695097	716914	698650	CAAAATTT	0.262	101	32	2.824	2.578	2.216	0.063	0.284	0.0004082
5	695097	716914	698650	TGGGGACG	0.63	243	154	2.275	2.7	2.82	0.051	0.239	0.001633
5	695097	716914	706274	CC	0.534	206	87	2.74	2.896	2.192	0.076	0.31	0.0001074
5	695097	716914	706274	GT	0.466	180	121	2.192	2.896	2.74	0.076	0.31	0.0001074
5	750410	783476	760147	GT	0.689	266	183	1.664	4.154	2.863	0.055	0.612	0.00106
5	750410	783476	760147	TC	0.308	119	96	2.869	4.162	1.664	0.055	0.612	0.001022
5	794094	832249	795933	CC	0.583	225	130	2.076	2.782	2.77	0.051	0.293	0.001581
5	794094	832249	795933	GT	0.407	157	66	2.778	2.758	2.062	0.051	0.298	0.001627
5	1024828	1048800	1029699	CG	0.896	346	2	1.934	1.933	2.016	0.041	0.068	0.004656
5	1256723	1271422	1258064	GG	0.995	384	4	null	2.293	2.017	0.026	0.277	0.02626
5	1985413	1999712	1990427	AGTCA	0.816	315	2	2.059	2.041	1.964	0.054	0.061	0.001169
5	2141317	2157173	2142612	GAGGAGCGTAC	0.93	359	4	2.333	2.073	2.01	0.048	0.11	0.002297
5	2141317	2157173	2143133	GC	0.992	383	4	null	2.377	2.018	0.048	0.359	0.002121
5	2496414	2510163	2497285	TGACAGTAAGATC	0.021	8	1	1.983	2.227	null	0.067	0.244	0.0002917
5	2763104	2777931	2764338	TAGG	0.863	333	2	1.873	1.963	2.009	0.04	0.057	0.005057
5	3652155	3665104	3652695	CCC	0.966	373	32	2.439	2.165	1.919	0.039	0.249	0.00592
5	3652155	3665104	3654253	CC	0.003	1	1	1.941	0.954	null	0.043	0.987	0.00383
5	3652155	3665104	3662999	TAATAGCC	0.461	178	6	1.841	1.946	2.043	0.054	0.101	0.001092
5	8105630	8126779	8106265	ATTGAGAC	0.008	3	1	2.006	1.666	null	0.065	0.34	0.0003366
5	8105630	8126779	8109050	ATGA	0.008	3	1	2.005	1.704	null	0.051	0.302	0.001548
5	8105630	8126779	8116201	AG	0.008	3	1	2.006	1.646	null	0.073	0.361	0.0001406
5	9896232	9930879	9897923	CG	0.039	15	1	2.016	1.938	1.937	0.038	0.069	0.00682
5	9933965	9947214	9944463	ATTCTTGACTT	0.008	3	1	2.031	2.463	null	0.076	0.432	0.0001083
5	10958305	10970804	10958364	CAATTGTCAGAGGCTTAATAAT	0.003	1	1	1.999	2.798	null	0.07	0.799	0.0001904
5	12806160	12825209	12807282	ATAA	0.003	1	1	1.897	0.974	null	0.041	0.924	0.004588
5	12806160	12825209	12807282	TTGA	0.617	238	14	1.772	1.843	1.997	0.07	0.121	0.0002021
5	12806160	12825209	12809853	CTCCT	0.65	251	13	1.782	1.811	1.99	0.074	0.117	0.0001228
5	12806160	12825209	12809853	GATTG	0.277	107	23	1.969	1.825	1.728	0.065	0.131	0.0003603
5	13048734	13064933	13049491	ACGA	0.005	2	1	1.979	1.479	null	0.054	0.501	0.001168
5	13048734	13064933	13049491	ACGG	0.005	2	1	1.979	1.508	null	0.048	0.471	0.002281
5	13048734	13064933	13051410	TGTG	0.005	2	1	1.98	1.47	null	0.056	0.51	0.0009412
5	13048734	13064933	13051905	CCCCA	0.005	2	1	1.98	1.432	null	0.064	0.548	0.0003689
5	13266926	13287675	13271019	GCC	0.262	101	2	2.029	2.009	1.882	0.068	0.049	0.0002511
5	13266926	13287675	13284826	CT	0.028	11	1	2.019	1.874	1.855	0.071	0.125	0.0001731
5	13354175	13389674	13354595	GTC	0.008	3	1	1.995	1.638	null	0.041	0.357	0.004963
5	13354175	13389674	13354595	TCT	0.992	383	15	null	1.638	1.995	0.041	0.357	0.004963
5	13354175	13389674	13354797	CAA	0.005	2	1	1.994	1.476	null	0.057	0.518	0.0007939
5	13354175	13389674	13358176	ATAATCAGGCAAATGCATGGCCCCAG	0.008	3	2	1.993	2.11	1.045	0.068	0.357	0.000248
5	13354175	13389674	13358434	TATGTT	0.005	2	1	1.994	1.47	null	0.059	0.525	0.0006794
5	13354175	13389674	13358434	TGAGAG	0.01	4	2	1.993	2.102	1.045	0.05	0.281	0.001694
5	13354175	13389674	13360573	CTGGCTT	0.01	4	2	1.995	1.958	0.997	0.076	0.346	0.0001001
5	13354175	13389674	13360573	TCAATCC	0.99	382	14	0.997	1.958	1.995	0.076	0.346	0.0001001
5	13354175	13389674	13363407	AGGGG	0.99	382	14	0.941	2.015	1.994	0.076	0.345	0.0001016
5	13354175	13389674	13363407	GATAA	0.01	4	2	1.994	2.015	0.941	0.076	0.345	0.0001016
5	13354175	13389674	13383983	GA	0.018	7	2	2.001	1.68	null	0.075	0.321	0.0001171
5	15203824	15223323	15204886	GA	0.013	5	1	2.022	1.836	null	0.052	0.186	0.001376
5	17469026	17483775	17472591	CA	0.041	16	1	2.006	2.161	null	0.041	0.155	0.004611
5	17479326	17504863	17492151	CC	0.995	384	32	0.918	null	1.927	0.065	0.505	0.0003614
5	17479326	17504863	17492151	TT	0.005	2	2	1.927	null	0.918	0.065	0.505	0.0003614
5	17501311	17522517	17504177	AAAGAACTT	0.003	1	1	1.931	2.868	null	0.045	0.938	0.002897
5	17602796	17623628	17603257	TTCTGCGGTT	0.003	1	1	1.944	1.028	null	0.061	0.915	0.0005153
5	17612113	17678443	17612402	AA	0.031	12	2	1.974	1.987	1.451	0.037	0.126	0.007478
5	17612113	17678443	17612402	CG	0.969	374	10	1.451	1.987	1.974	0.037	0.126	0.007478
[truncated: 4,944 more rows]

## Sheet: UNL
Chr	CNV_Start(Inc_Flanks)	CNV_END(Inc_Flanks)	Hap_Start	Haplotype	Hap_Freq	Hap_Count	CNV_count	Mean Copy number 0 haplotype alleles	Mean Copy number 1 haplotype allele	Mean Copy number 2 haplotype alleles	r2	slope	P
1	1584897	1620315	1584918	CGTACCCT	0.013	1	1	2.101	2.818	null	0.293	0.717	0.0004525
1	1641345	1658437	1644572	ATCG	0.026	2	2	2.026	null	0.982	0.171	0.522	0.009759
1	2904731	2918360	2904867	TGC	0.987	75	2	null	2.459	2.024	0.109	0.435	0.04248
1	5662640	5675139	5669394	GATCG	0.026	2	1	2.032	2.522	null	0.284	0.49	0.0005672
1	10364483	10383015	10367591	TTAT	0.776	59	2	1.587	1.821	2.016	0.202	0.209	0.004694
1	12852765	12894912	12853120	CCG	0.013	1	1	2.024	1.229	null	0.327	0.795	0.0001785
1	12898197	12926529	12905337	CC	0.013	1	1	1.798	3.222	null	0.246	1.423	0.001548
1	12898197	12926529	12905337	GT	0.987	75	17	null	3.222	1.798	0.246	1.423	0.001548
1	12898197	12926529	12910790	CTTGTG	0.987	75	17	null	3.222	1.798	0.246	1.423	0.001548
1	12898197	12926529	12910790	TCCTGC	0.013	1	1	1.798	3.222	null	0.246	1.423	0.001548
1	13174682	13195028	13176016	TT	0.132	10	2	2.037	2.093	1.462	0.154	0.154	0.01471
1	15481791	15496573	15482697	TAACCC	0.329	25	4	2.047	2.054	1.574	0.205	0.184	0.00431
1	16343354	16373943	16346223	GTCC	0.842	64	6	1.888	2.515	2.042	0.224	0.291	0.002701
1	16343354	16373943	16346223	GTTA	0.026	2	2	2.122	2.899	null	0.296	0.777	0.0004153
1	16425206	16440072	16425590	ATCATG	0.039	3	2	1.929	1.264	null	0.23	0.665	0.002341
1	16996322	17011928	17000867	AGCATTACAACCAGG	0.908	69	12	2.414	2.055	1.74	0.107	0.325	0.04547
1	17019241	17056740	17032261	CC	0.645	49	47	null	5.241	3.827	0.274	1.414	0.0007469
1	17082836	17118281	17085265	CG	0.789	60	46	4.21	4.37	3.195	0.146	0.76	0.01793
1	17082836	17118281	17085265	TA	0.211	16	16	3.195	4.37	4.21	0.146	0.76	0.01793
1	17204251	17237714	17206026	ACG	0.987	75	71	null	5.939	3.503	0.244	2.435	0.001625
1	17204251	17237714	17206026	GGA	0.013	1	1	3.503	5.939	null	0.244	2.435	0.001625
1	17231465	17264475	17231563	ACAAA	0.013	1	1	3.536	5.914	null	0.209	2.378	0.003935
1	17231465	17264475	17231563	GTGGG	0.987	75	71	null	5.914	3.536	0.209	2.378	0.003935
1	18809578	18825252	18816616	CT	0.184	14	2	2.059	1.976	1.005	0.259	0.217	0.001099
1	19941722	19954221	19941790	GCAGACGACCGGCAATGGA	0.013	1	1	2.023	2.837	null	0.252	0.814	0.001307
1	22312391	22342153	22318263	AAA	0.013	1	1	1.975	2.922	null	0.292	0.947	0.0004608
1	22334457	22351401	22342928	CT	0.026	2	1	2.036	2.744	null	0.29	0.709	0.0004924
1	22347202	22365901	22349733	ACA	0.026	2	1	2.071	2.58	null	0.299	0.51	0.0003783
1	22347202	22365901	22349733	GAG	0.974	74	1	null	2.58	2.071	0.299	0.51	0.0003783
1	24850995	24863494	24858082	TTAGTCGTTAAACA	0.026	2	1	2.058	2.753	null	0.251	0.696	0.001354
1	25689492	25705677	25702365	TT	0.013	1	1	1.9	1.012	null	0.212	0.889	0.003596
1	26455169	26469668	26455173	AAT	0.013	1	1	1.995	1.11	null	0.143	0.885	0.01932
1	26455169	26469668	26455173	GCC	0.987	75	9	null	1.11	1.995	0.143	0.885	0.01932
1	26455169	26469668	26455608	CA	0.026	2	2	2.019	1.125	null	0.284	0.894	0.0005791
1	26455169	26469668	26455608	TG	0.974	74	8	null	1.125	2.019	0.284	0.894	0.0005791
1	31958542	31976471	31965423	TC	0.105	8	2	1.958	1.993	1.04	0.199	0.178	0.005001
1	33282856	33296655	33290741	AG	0.039	3	1	1.996	2.391	null	0.179	0.394	0.008225
1	33282856	33296655	33290741	CA	0.961	73	1	null	2.391	1.996	0.179	0.394	0.008225
1	41018059	41032892	41018370	CTATAACTTTTGCTC	0.632	48	2	2.062	2.01	1.913	0.107	0.075	0.04544
1	47188496	47203283	47190163	CCGGAATGTA	0.013	1	1	1.966	0.999	null	0.244	0.967	0.001643
1	47188496	47203283	47190163	CTCAGATAAG	0.013	1	1	1.966	0.999	null	0.244	0.967	0.001643
1	47188496	47203283	47195947	ATGGG	0.013	1	1	1.966	0.999	null	0.244	0.967	0.001643
1	47188496	47203283	47201222	TGG	0.013	1	1	1.966	0.999	null	0.244	0.967	0.001643
1	47534311	47554493	47534636	TCCCG	0.013	1	1	1.981	1.058	null	0.28	0.923	0.0006285
1	47534311	47554493	47534954	CTAAGCCA	0.013	1	1	1.981	1.058	null	0.28	0.923	0.0006285
1	47534311	47554493	47534954	CTGGCCCA	0.908	69	2	1.058	1.859	2.001	0.23	0.297	0.00232
1	47534311	47554493	47550145	TCGAG	0.013	1	1	1.981	1.058	null	0.28	0.923	0.0006285
1	55087224	55100926	55089461	CT	0.026	2	2	1.901	1.056	null	0.304	0.845	0.0003362
1	55087224	55100926	55089461	GG	0.974	74	6	null	1.056	1.901	0.304	0.845	0.0003362
1	60041600	60055655	60047560	CA	0.842	64	3	0.763	1.566	1.963	0.337	0.509	0.0001341
1	60041600	60055655	60047560	TG	0.145	11	5	1.947	1.577	0.763	0.313	0.499	0.0002627
1	64835367	64856566	64836298	TACTCGGTGTCGAAATGACATAATCTTCTGGTTTTTCTGGAAACCCAG	0.013	1	1	1.94	1.028	null	0.183	0.912	0.007405
1	69991372	70007808	69995327	CG	0.211	16	7	1.985	1.593	1.533	0.225	0.313	0.002623
1	72762510	72797760	72763457	GCAC	0.184	14	7	0.759	1.089	1.939	0.255	0.502	0.00123
1	72762510	72797760	72767058	GACCCCGAATATATGACGTG	0.553	42	38	1.251	null	0.654	0.229	0.299	0.002387
1	72762510	72797760	72767752	TGGGTTTCATGGT	0.434	33	23	0.649	1.008	1.274	0.242	0.313	0.001699
1	77167394	77190343	77170017	GCGT	0.263	20	3	1.991	2.117	2.511	0.239	0.202	0.00183
1	79388672	79404421	79389537	ATATGCAACT	0.105	8	2	1.982	1.896	1.052	0.333	0.249	0.0001478
1	79388672	79404421	79397550	CG	0.092	7	2	1.971	1.952	1.052	0.255	0.227	0.001208
1	79388672	79404421	79402210	CA	0.105	8	2	1.982	1.896	1.052	0.333	0.249	0.0001478
1	86395975	86408974	86400391	ATC	0.289	22	8	2.009	1.675	1.493	0.165	0.301	0.01129
1	98693330	98710829	98694420	ATCG	0.961	73	1	null	1.642	2.017	0.274	0.374	0.0007455
1	98693330	98710829	98694420	GAAA	0.039	3	1	2.017	1.642	null	0.274	0.374	0.0007455
1	106010948	106028247	106011183	CG	0.895	68	55	1.85	1.823	0.792	0.227	0.683	0.002497
1	106010948	106028247	106011183	TC	0.105	8	1	0.792	1.823	1.85	0.227	0.683	0.002497
1	106010948	106028247	106012196	CA	0.105	8	2	0.736	1.78	null	0.325	1.044	0.0001869
1	106010948	106028247	106012196	GG	0.882	67	54	1.901	1.763	0.736	0.302	0.85	0.0003477
1	106010948	106028247	106023811	GTC	0.816	62	51	1.976	1.321	0.735	0.26	0.609	0.001078
1	106160993	106212169	106161451	TGACA	0.013	1	1	1.926	0.993	null	0.277	0.933	0.0006903
1	106160993	106212169	106163190	TACTT	0.013	1	1	1.926	0.993	null	0.277	0.933	0.0006903
1	106160993	106212169	106185306	AAC	0.026	2	2	1.926	null	0.993	0.277	0.467	0.0006903
1	106160993	106212169	106185306	GGT	0.974	74	4	0.993	null	1.926	0.277	0.467	0.0006903
1	106973542	106986591	106975875	TCGC	0.026	2	1	1.99	1.26	null	0.311	0.729	0.0002774
1	106973542	106986591	106986029	AA	0.053	4	2	2.01	1.451	null	0.345	0.559	0.0001066
1	106973542	106986591	106986029	GG	0.947	72	2	null	1.451	2.01	0.345	0.559	0.0001066
1	109601137	109618636	109602378	CA	0.184	14	2	2.047	2.178	3.01	0.304	0.362	0.0003299
1	109607137	109625363	109611326	GAAA	0.158	12	1	1.997	2.303	2.263	0.192	0.21	0.005925
1	109607137	109625363	109616327	TA	0.197	15	2	2.01	2.076	2.517	0.261	0.207	0.001056
1	110362110	110374609	110368061	GATACTGCCC	0.013	1	1	1.956	1.217	null	0.311	0.739	0.000275
1	120137238	120153719	120137933	ACCGAT	0.947	72	1	null	2.368	1.985	0.26	0.384	0.001083
1	120137238	120153719	120137933	GTTATC	0.053	4	1	1.985	2.368	null	0.26	0.384	0.001083
1	120137238	120153719	120139494	AAC	0.039	3	1	1.99	2.438	null	0.274	0.448	0.0007516
1	120137238	120153719	120139494	GGA	0.961	73	1	null	2.438	1.99	0.274	0.448	0.0007516
1	120541789	120559318	120546634	CTT	0.026	2	2	2.178	2.971	null	0.276	0.793	0.0007084
1	120541789	120559318	120546634	TCC	0.974	74	12	null	2.971	2.178	0.276	0.793	0.0007084
1	142606075	142653977	142607299	TCGACTACTAAAGGTCGACATCGAAAATTGATG	0.553	42	28	4.078	3.779	2.109	0.274	1.27	0.0007369
1	142642197	142682374	142642499	ACGAGACTTACGGGCCACCCTGCAAG	0.592	45	45	3.97	4.083	2.98	0.301	0.917	0.000358
1	143191012	143244476	143198660	GCA	0.987	75	5	null	2.721	1.926	0.241	0.795	0.001733
1	143191012	143244476	143198660	TAC	0.013	1	1	1.926	2.721	null	0.241	0.795	0.001733
1	143236570	143281582	143236695	AC	0.987	75	3	null	2.808	1.988	0.287	0.82	0.0005313
1	143236570	143281582	143236695	CT	0.013	1	1	1.988	2.808	null	0.287	0.82	0.0005313
1	149124047	149185112	149124994	AT	0.079	6	1	1.813	2.392	null	0.163	0.578	0.01193
1	149124047	149185112	149124994	GC	0.921	70	13	null	2.392	1.813	0.163	0.578	0.01193
1	149124047	149185112	149155349	AA	0.079	6	6	1.983	null	0.987	0.265	0.498	0.0009535
1	149124047	149185112	149155349	CG	0.921	70	8	0.987	null	1.983	0.265	0.498	0.0009535
1	149201214	149227523	149205973	GTGAT	0.474	36	6	2.935	1.87	null	0.24	1.064	0.00181
1	152550554	152592725	152551547	AGG	0.684	52	35	0.001	0.894	1.366	0.297	0.589	0.0004046
1	152550554	152592725	152551547	GAA	0.263	20	20	1.298	0.861	0.001	0.278	0.558	0.0006758
1	152550554	152592725	152552285	AAC	0.145	11	11	1.221	0.569	0	0.23	0.638	0.002297
1	152755321	152774648	152755506	ATC	0.355	27	11	0.855	1.107	2.049	0.309	0.521	0.0002888
1	152755321	152774648	152755507	GC	0.724	55	45	2.093	1.321	0.867	0.261	0.543	0.001046
1	152755321	152774648	152755507	TT	0.237	18	5	0.928	1.318	2.093	0.226	0.504	0.002557
1	152755321	152774648	152760628	CTTAT	0.408	31	14	0.655	1.954	1.443	0.321	0.434	0.0002099
1	152755321	152774648	152760628	TCCCC	0.592	45	38	1.443	1.954	0.655	0.321	0.434	0.0002099
1	152755321	152774648	152761091	GACAGC	0.447	34	31	1.478	1.45	0.637	0.332	0.415	0.0001516
1	152755321	152774648	152763228	TGGAACAATCAAAA	0.868	66	50	1.071	2.016	0.905	0.287	0.73	0.0005262
1	152755321	152774648	152771837	GA	0.158	12	3	0.901	1.708	2.034	0.311	0.728	0.0002789
1	152755321	152774648	152771837	TG	0.842	64	49	2.034	1.708	0.901	0.311	0.728	0.0002789
1	158511688	158526687	158512801	ACA	0.526	40	1	1.693	1.934	2.031	0.151	0.167	0.01602
1	158511688	158526687	158512801	ACG	0.013	1	1	1.921	1.012	null	0.183	0.909	0.007452
1	158511688	158526687	158513222	AA	0.013	1	1	1.924	0.896	null	0.234	1.028	0.002096
1	158511688	158526687	158513222	AG	0.079	6	3	1.972	1.5	null	0.256	0.472	0.001197
1	158956313	158971262	158956596	CACGCGTCTTAGATTTCCCAAACGACAGGGGCCTGAAATCATA	0.013	1	1	1.893	1.037	null	0.232	0.856	0.002198
1	159115162	159130454	159119090	GC	0.013	1	1	1.975	0.985	null	0.247	0.991	0.001504
1	159507892	159520584	159509424	ATG	0.013	1	1	2.042	2.662	null	0.23	0.62	0.002298
1	161554453	161603735	161557512	CT	0.013	1	1	1.876	3.845	null	0.326	1.969	0.0001837
1	161554453	161603735	161558957	CG	0.987	75	19	null	3.845	1.876	0.326	1.969	0.0001837
1	161554453	161603735	161558957	TA	0.013	1	1	1.876	3.845	null	0.326	1.969	0.0001837
1	161554453	161603735	161585824	AGTTG	0.066	5	3	1.812	2.694	null	0.291	0.882	0.0004713
1	161610277	161625546	161614969	AT	0.066	5	3	1.871	3.07	null	0.335	1.199	0.0001397
1	161610277	161625546	161614969	GG	0.921	70	15	null	2.895	1.867	0.287	1.029	0.0005233
1	169220152	169250209	169222115	CG	0.066	5	5	1.665	0.834	null	0.219	0.83	0.003052
1	169220152	169250209	169222115	TT	0.921	70	24	null	0.867	1.684	0.247	0.818	0.001504
1	175017728	175031227	175018879	GTAAGGAATTAG	0.013	1	1	1.917	0.87	null	0.176	1.046	0.008718
1	179324610	179338809	179334712	GCG	0.421	32	20	1.937	1.528	0.903	0.279	0.497	0.0006495
1	187711133	187727507	187719271	CGC	0.961	73	2	1.01	1.897	1.947	0.268	0.388	0.0008762
1	187711133	187727507	187719271	TTA	0.039	3	2	1.947	1.897	1.01	0.268	0.388	0.0008762
1	188888045	188905169	188888226	GGC	0.026	2	1	1.934	1.451	null	0.322	0.483	0.0002028
1	189140722	189155971	189141363	AGAGTGGCTTATC	0.026	2	1	1.981	1.583	null	0.223	0.398	0.002735
1	189793006	189806055	189793026	AAATAGTAGGCAGAACGCCAATGCGGTGCTGTGGAATTTAATGTATAGGG	0.039	3	1	1.928	1.499	null	0.175	0.429	0.00899
1	190267898	190282647	190269866	CC	0.947	72	1	null	1.725	2.022	0.197	0.297	0.0052
1	190267898	190282647	190269866	TT	0.053	4	1	2.022	1.725	null	0.197	0.297	0.0052
1	190270998	190290247	190272034	TAAG	0.368	28	2	2.044	1.989	1.848	0.176	0.088	0.008832
1	190965896	190984395	190965934	CTCGGTG	0.026	2	1	2.042	1.65	null	0.273	0.392	0.0007704
1	191712366	191731115	191712437	TAGCGTCTAGCAAG	0.461	35	6	1.987	1.989	1.761	0.11	0.109	0.04166
1	191712366	191731115	191717528	CTCTAC	0.013	1	1	1.942	0.979	null	0.311	0.963	0.0002735
1	192670009	192687858	192671394	AGGGGGA	0.184	14	2	1.982	1.984	1.508	0.134	0.119	0.02365
1	192784421	192804073	192796532	AACGAA	0.026	2	1	1.993	1.516	null	0.306	0.477	0.0003138
1	195354869	195370368	195362241	ATA	0.013	1	1	1.93	1.034	null	0.342	0.896	0.0001147
1	196713385	196746726	196714429	ACTCCAATCCACGACC	0.329	25	19	2.001	2.567	2.969	0.255	0.498	0.001219
1	196796378	196810173	196796526	ACAACGGTTC	0.355	27	19	1.474	1.904	0.75	0.171	0.324	0.009744
1	196796378	196810173	196796607	ACACGA	0.263	20	15	1.423	1.96	0.411	0.185	0.38	0.006949
1	196813491	196870464	196823748	AGCA	0.974	74	4	1.069	null	1.934	0.271	0.433	0.0008143
1	196813491	196870464	196823748	GAGT	0.026	2	2	1.934	null	1.069	0.271	0.433	0.0008143
1	196902497	196917140	196903234	ACCCTCACGCATCGCTAC	0.987	75	5	null	3.095	2.083	0.292	1.012	0.0004649
1	196902497	196917140	196903234	GAATGTTTTTCAATTCGA	0.013	1	1	2.083	3.095	null	0.292	1.012	0.0004649
1	199105019	199118568	199107702	AGCAGCAG	0.171	13	10	0.432	1.238	null	0.34	0.806	0.0001228
1	199105019	199118568	199108406	CACACCTG	0.132	10	7	0.498	1.295	null	0.287	0.798	0.0005327
1	199488322	199501321	199488604	TAACTGCTGGCAA	0.132	10	4	1.879	2.122	0.007	0.274	0.477	0.000736
1	206194995	206210994	206198738	AA	0.026	2	1	1.98	1.247	null	0.306	0.732	0.0003191
1	206194995	206210994	206199780	AGC	0.013	1	1	1.965	1.036	null	0.253	0.929	0.001293
1	206194995	206210994	206199780	GAT	0.987	75	3	null	1.036	1.965	0.253	0.929	0.001293
1	207836081	207850840	207836815	AC	0.013	1	1	1.913	0.836	null	0.224	1.077	0.002677
1	207836081	207850840	207836815	GT	0.987	75	7	null	0.836	1.913	0.224	1.077	0.002677
1	207836081	207850840	207837490	TCCC	0.026	2	2	1.914	null	0.812	0.235	0.551	0.002064
1	207836081	207850840	207838396	ATT	0.013	1	1	1.914	0.812	null	0.235	1.102	0.002064
1	207836081	207850840	207838396	GCG	0.987	75	7	null	0.812	1.914	0.235	1.102	0.002064
1	210073174	210090923	210075317	AACTACGA	0.316	24	11	0.815	1.095	1.992	0.267	0.523	0.0008951
1	216973916	216990365	216974268	CCT	0.987	75	5	null	1.104	1.89	0.203	0.786	0.004524
1	216973916	216990365	216974268	TTC	0.013	1	1	1.89	1.104	null	0.203	0.786	0.004524
1	218412908	218426607	218413062	CGTGGAT	0.947	72	2	null	1.351	2.022	0.305	0.671	0.0003271
1	218412908	218426607	218413062	TACTTGC	0.053	4	2	2.022	1.351	null	0.305	0.671	0.0003271
1	236540764	236556589	236545893	TTA	0.171	13	2	2.02	2.162	2.465	0.287	0.197	0.0005274
1	236657953	236765009	236669298	AG	0.092	7	2	2.023	2.323	null	0.244	0.3	0.001634
1	242195477	242212233	242199913	GG	0.105	8	2	2.087	2.069	0.945	0.32	0.401	0.0002143
1	244502971	244520670	244518038	GAAGCTCTTCCGC	0.026	2	1	1.999	2.425	null	0.251	0.426	0.001359
1	248734952	248748968	248737293	AG	0.276	21	12	1.809	1.951	0.846	0.175	0.364	0.008974
1	248734952	248748968	248737293	GC	0.724	55	8	0.846	1.951	1.809	0.175	0.364	0.008974
1	248862187	248881036	248864459	CC	0.776	59	34	1.999	1.723	1.151	0.207	0.532	0.004075
1	248862187	248881036	248864459	TT	0.211	16	3	1.146	1.773	1.999	0.236	0.571	0.00197
1	249175265	249203264	249175756	AACCGCAGACGGCGC	0.013	1	1	1.929	0.933	null	0.32	0.996	0.0002147
2	3078198	3090697	3079021	GGC	0.039	3	1	2.05	2.5	null	0.234	0.45	0.00211
2	3426639	3452396	3433488	ACA	0.921	70	1	2.203	2.314	2.013	0.258	0.193	0.001126
2	3434483	3533274	3435174	TCG	0.066	5	1	2.006	2.233	null	0.213	0.226	0.003551
2	3721965	3734464	3724342	CGC	0.974	74	1	null	2.658	1.964	0.26	0.694	0.001086
2	3721965	3734464	3724342	TCT	0.026	2	1	1.964	2.658	null	0.26	0.694	0.001086
2	3743790	3757713	3744530	CG	0.026	2	1	1.903	2.499	null	0.178	0.596	0.008395
2	3743790	3757713	3744530	TC	0.974	74	1	null	2.499	1.903	0.178	0.596	0.008395
2	9920543	9934042	9921549	CCG	0.961	73	43	null	0	1.31	0.206	1.31	0.004164
2	9920543	9934042	9921549	TTA	0.039	3	3	1.31	0	null	0.206	1.31	0.004164
2	12014447	12028178	12018734	AT	0.013	1	1	1.967	1.132	null	0.223	0.835	0.002733
2	12014447	12028178	12018734	GC	0.987	75	3	null	1.132	1.967	0.223	0.835	0.002733
2	21382399	21394898	21383076	CTG	0.013	1	1	1.975	1.214	null	0.296	0.761	0.0004103
2	24412817	24429464	24418816	TCA	0.447	34	6	2.039	1.975	1.575	0.23	0.216	0.002326
2	35971228	36000249	35973189	AG	0.132	10	4	0.525	1.506	2.055	0.333	0.901	0.0001502
2	35971228	36000249	35973189	GC	0.868	66	56	2.055	1.506	0.525	0.333	0.901	0.0001502
2	35971228	36000249	35976473	GTTTCGGCCGAAGAGTTGGGCGGGATTTCTGCCCCGAAATAGGGTGGTG	0.763	58	52	1.567	null	0.525	0.326	0.521	0.0001797
2	35971228	36000249	35997473	CA	0.118	9	3	0.54	1.584	2.055	0.336	0.931	0.0001364
2	35971228	36000249	35997473	GG	0.868	66	56	2.055	1.506	0.525	0.333	0.901	0.0001502
2	41234865	41255143	41237724	AG	0.961	73	13	null	0.981	1.847	0.316	0.866	0.0002405
2	41234865	41255143	41237724	CC	0.039	3	3	1.847	0.981	null	0.316	0.866	0.0002405
2	44820217	44835566	44820241	GTCATCGGTTCAG	0.013	1	1	1.901	0.985	null	0.158	0.916	0.01358
2	44820217	44835566	44821614	CAA	0.132	10	5	2.016	1.335	2.181	0.286	0.398	0.0005397
2	44820217	44835566	44821614	TGT	0.842	64	5	2.181	1.486	2.011	0.207	0.324	0.004144
2	48846141	48862890	48850230	GT	0.355	27	11	1.99	1.702	1.239	0.244	0.351	0.001619
2	50492188	50519404	50492378	AA	0.395	30	8	2.011	1.822	1.497	0.194	0.248	0.005653
2	50492188	50519404	50492378	CG	0.566	43	2	1.552	1.831	2.015	0.163	0.227	0.01192
2	50492188	50519404	50492403	AATGTTCC	0.026	2	2	1.879	1.012	null	0.201	0.866	0.004772
2	52339366	52351865	52342713	GCT	0.013	1	1	1.965	1.245	null	0.246	0.72	0.001522
2	56647421	56660793	56648696	AT	0.013	1	1	1.699	0	null	0.258	1.699	0.001136
2	56647421	56660793	56648696	GG	0.987	75	23	null	0	1.699	0.258	1.699	0.001136
2	57315663	57328740	57316528	AATTCTA	0.895	68	1	2.325	2.193	1.976	0.211	0.188	0.003731
2	57315663	57328740	57316528	GGACTCT	0.066	5	1	1.984	2.231	null	0.153	0.247	0.01504
2	62607015	62621564	62609953	AAGCTCTTAATCGA	0.013	1	1	2.053	2.771	null	0.28	0.718	0.0006367
2	62607015	62621564	62609953	GCAATGGTTGCGGG	0.013	1	1	2.053	2.771	null	0.28	0.718	0.0006367
2	71337505	71352777	71338585	TGTCGGCAGATGCCCTAT	0.013	1	1	1.963	1.052	null	0.311	0.911	0.0002717
2	71337505	71352777	71345964	GT	0.013	1	1	1.963	1.052	null	0.311	0.911	0.0002717
2	73865599	73896555	73867862	CGTCA	0.579	44	16	2.015	2.013	1.505	0.202	0.27	0.004618
2	77157642	77177894	77159282	CGAAAA	0.895	68	2	null	1.757	1.975	0.188	0.218	0.006599
2	77157642	77177894	77159282	TTCGGG	0.066	5	2	1.974	1.636	null	0.308	0.337	0.0002988
2	77159645	77172644	77159811	TTTTCTACCGATCG	0.303	23	4	2.033	2.009	1.562	0.177	0.179	0.008578
2	77159645	77172644	77159871	AA	0.921	70	2	null	1.648	2.022	0.204	0.374	0.004384
2	77159645	77172644	77159871	CG	0.079	6	2	2.022	1.648	null	0.204	0.374	0.004384
2	79071542	79086241	79072872	CTAGATTTGAGTATCAAT	0.053	4	4	1.819	1.021	null	0.237	0.798	0.001933
2	79071542	79086241	79072872	CTAGATTTGGACCAACAT	0.013	1	1	1.78	0.074	null	0.295	1.706	0.0004262
2	81807046	81821856	81813022	TAT	0.026	2	1	1.923	1.321	null	0.235	0.602	0.002023
2	81976977	82011607	81977973	ATAATGCCAAACAAAAGGTGA	0.132	10	2	1.984	1.981	1.689	0.184	0.116	0.00727
2	82536281	82550480	82538108	AG	0.25	19	6	2.012	1.673	1.674	0.207	0.24	0.004121
2	82536281	82550480	82538108	CA	0.75	57	4	1.674	1.673	2.012	0.207	0.24	0.004121
2	86204506	86219505	86211775	ATC	0.066	5	2	2.032	2.082	0.934	0.23	0.303	0.002311
2	87870630	87900297	87875288	CG	0.829	63	2	2.291	2.079	1.902	0.266	0.189	0.0009198
2	87870630	87900297	87876737	CA	0.066	5	2	1.995	1.883	1.202	0.255	0.28	0.00121
2	90001388	90046193	90003823	CAGCGCTGACTG	0.961	73	6	0.902	1.846	1.944	0.232	0.439	0.002187
2	90001388	90046193	90003823	TTATATGAGAGA	0.039	3	2	1.944	1.846	0.902	0.232	0.439	0.002187
2	90001388	90046193	90023683	CCGCG	0.974	74	6	0.902	null	1.941	0.266	0.52	0.0009223
2	90001388	90046193	90023683	TGCTA	0.026	2	2	1.941	null	0.902	0.266	0.52	0.0009223
2	90201110	90249078	90207630	AAT	0.026	2	2	1.914	null	1.015	0.216	0.449	0.00332
2	90201110	90249078	90207630	GGC	0.974	74	6	1.015	null	1.914	0.216	0.449	0.00332
2	90201110	90249078	90207712	TCATGTCT	0.013	1	1	1.914	1.015	null	0.216	0.898	0.00332
2	90209014	90266535	90209166	AGTGTATCCA	0.039	3	2	1.91	2.024	0.951	0.18	0.365	0.007873
2	90209014	90266535	90209166	GAACCCCTTG	0.961	73	6	0.951	2.024	1.91	0.18	0.365	0.007873
2	90209014	90266535	90209523	CTGTCTCGTAAACCGCCCTGCC	0.013	1	1	1.912	1.025	null	0.217	0.887	0.003172
2	90209014	90266535	90209523	TTGTCGCATGGCCCTCACTGCC	0.039	3	2	1.913	1.923	0.951	0.202	0.386	0.004653
2	90209014	90266535	90209523	TTGTCTCGTAAACCGCCCTGCC	0.013	1	1	1.912	1.025	null	0.217	0.887	0.003172
2	90209014	90266535	90210225	AGCCCTA	0.974	74	6	0.951	null	1.914	0.256	0.482	0.001181
2	90209014	90266535	90210225	GAAATGG	0.026	2	2	1.914	null	0.951	0.256	0.482	0.001181
2	98125617	98163703	98151707	GG	0.632	48	32	1.657	1.551	0.691	0.268	0.586	0.0008759
2	98125617	98163703	98151707	TA	0.368	28	12	0.691	1.551	1.657	0.268	0.586	0.0008759
2	102926177	102941876	102927086	GGATCTCGTTTTGATCAACGCCTCATGGTGCT	0.039	3	3	1.867	1.013	null	0.338	0.855	0.0001302
2	106874499	106890828	106874948	AT	0.961	73	31	null	0.391	1.602	0.222	1.211	0.002813
2	106874499	106890828	106874948	TC	0.039	3	3	1.602	0.391	null	0.222	1.211	0.002813
2	106874499	106890828	106878635	GTGCGC	0.908	69	27	0.585	0.391	1.663	0.279	0.724	0.0006497
2	106874499	106890828	106880671	ACCTCG	0.066	5	4	1.621	0.706	0.011	0.252	0.85	0.001336
2	106874499	106890828	106880671	CATCTT	0.934	71	30	0.011	0.706	1.621	0.252	0.85	0.001336
2	108270278	108283977	108270600	CTT	0.026	2	2	1.846	0.991	null	0.2	0.855	0.004847
2	109647501	109661350	109660792	CG	0.039	3	1	2.027	2.464	null	0.226	0.437	0.002577
2	112207825	112235211	112218880	CC	0.987	75	5	null	2.841	2.017	0.223	0.824	0.002762
2	112207825	112235211	112218880	TA	0.013	1	1	2.017	2.841	null	0.223	0.824	0.002762
2	115385838	115407637	115405154	CGT	0.316	24	5	2.05	1.925	1.49	0.261	0.226	0.001061
2	118658579	118672026	118662385	AAC	0.013	1	1	1.961	1.092	null	0.305	0.869	0.0003252
2	118658579	118672026	118669931	CC	0.013	1	1	1.961	1.092	null	0.305	0.869	0.0003252
2	118658579	118672026	118669931	GG	0.987	75	3	null	1.092	1.961	0.305	0.869	0.0003252
2	119427774	119441473	119434878	TTC	0.105	8	2	1.987	1.891	1.502	0.228	0.198	0.002409
2	123472206	123487455	123472259	CATATAAGGCAGAC	0.776	59	3	1.103	1.753	1.987	0.331	0.33	0.0001583
2	123472206	123487455	123472259	TATATAAGGCAGAC	0.026	2	2	1.903	1.103	null	0.274	0.799	0.0007411
2	124941019	124959766	124943639	CTGA	0.013	1	1	2.046	2.812	null	0.247	0.766	0.00149
2	124941019	124959766	124943639	TTGG	0.013	1	1	2.046	2.812	null	0.247	0.766	0.00149
2	126438501	126456550	126440884	CGC	0.816	62	46	1.49	1.825	0.825	0.27	0.661	0.000836
2	127713857	127727356	127714045	CGTGGGGATCGCAATACATCCCCGCATACAAC	0.039	3	3	1.87	0.967	null	0.322	0.903	0.000201
2	130544417	130563816	130544698	CC	0.829	63	8	null	1.582	1.929	0.166	0.347	0.01101
2	130544417	130563816	130544698	TA	0.171	13	6	1.929	1.582	null	0.166	0.347	0.01101
2	130544417	130563816	130546598	AGC	0.724	55	5	1.504	1.617	1.989	0.229	0.285	0.002377
2	130544417	130563816	130546598	GAA	0.237	18	8	1.989	1.625	1.036	0.287	0.394	0.0005277
2	130783945	130800850	130783946	CT	0.605	46	10	1.338	1.436	2.015	0.237	0.388	0.00194
2	130783945	130800850	130783946	GA	0.382	29	16	2.01	1.406	1.338	0.251	0.393	0.001373
2	130950555	130988697	130951317	AC	0.882	67	1	null	2.236	2.015	0.201	0.221	0.004799
2	130950555	130988697	130951317	GT	0.105	8	1	2.014	2.264	null	0.235	0.25	0.002023
2	130950555	130988697	130952511	AAC	0.895	68	1	null	2.264	2.014	0.235	0.25	0.002023
2	130950555	130988697	130952511	GTT	0.092	7	1	2.019	2.278	null	0.228	0.258	0.002432
2	130970572	131038424	130990324	ATAGGATGCCAATAGCAAGC	0.026	2	1	2.011	2.45	null	0.327	0.44	0.0001743
2	130970572	131038424	130996977	CCA	0.961	73	1	null	2.365	2.005	0.32	0.36	0.0002144
2	130970572	131038424	130996977	TAC	0.039	3	1	2.005	2.365	null	0.32	0.36	0.0002144
2	131121223	131138622	131122245	GT	0.079	6	1	1.984	2.291	null	0.269	0.308	0.0008498
2	131121223	131138622	131122245	TC	0.921	70	1	null	2.291	1.984	0.269	0.308	0.0008498
2	132082854	132101570	132082931	CCGA	0.829	63	6	null	1.542	2.008	0.343	0.466	0.0001106
2	132082854	132101570	132082931	GTAA	0.013	1	1	1.872	0.96	null	0.15	0.912	0.01638
2	132082854	132101570	132082931	GTAG	0.145	11	5	1.96	1.573	null	0.217	0.387	0.003202
2	132082854	132101570	132086805	TTAGGTGTTGCA	0.026	2	2	1.895	1.009	null	0.275	0.886	0.0007222
2	132082854	132101570	132096248	CATAGGTATA	0.026	2	2	1.894	1.024	null	0.265	0.87	0.0009382
2	132082854	132101570	132100532	AAA	0.829	63	6	null	1.542	2.008	0.343	0.466	0.0001106
2	133939465	133955702	133948158	GGGG	0.184	14	3	2.008	2.133	3.158	0.269	0.26	0.0008558
2	134789296	134809738	134805410	ATGG	0.026	2	1	2.011	1.49	null	0.341	0.521	0.0001198
2	134789296	134809738	134805410	TGAA	0.974	74	1	null	1.49	2.011	0.341	0.521	0.0001198
2	139794152	139808851	139796019	GGACT	0.145	11	2	1.991	1.952	1.032	0.198	0.192	0.005128
2	139798452	139813451	139798506	CGAA	0.026	2	1	1.987	1.509	null	0.251	0.478	0.00137
2	147936353	147951821	147936676	CGAGC	0.671	51	2	1.564	1.86	1.974	0.166	0.185	0.01109
2	147936353	147951821	147936676	TTAGT	0.013	1	1	1.893	1.011	null	0.178	0.882	0.008261
2	149971368	149984370	149973348	GCTG	0.961	73	3	null	1.465	1.987	0.206	0.523	0.004177
2	149971368	149984370	149973348	TTCA	0.039	3	1	1.987	1.465	null	0.206	0.523	0.004177
2	156305130	156319829	156308842	TCAC	0.026	2	1	1.96	1.665	null	0.186	0.295	0.006841
2	156305130	156319829	156310469	ATG	0.026	2	1	1.965	1.579	null	0.318	0.386	0.000225
2	156384531	156399780	156386436	GTTTG	0.026	2	1	1.945	1.449	null	0.325	0.495	0.0001848
2	159721022	159734069	159721602	AC	0.974	74	8	null	0.961	1.969	0.311	1.008	0.0002744
2	159721022	159734069	159721602	GG	0.026	2	2	1.969	0.961	null	0.311	1.008	0.0002744
2	167582771	167596070	167586221	TATGGCC	0.026	2	1	2.016	1.499	null	0.25	0.516	0.001406
2	167939232	167955622	167948259	GCCT	0.013	1	1	1.942	0.938	null	0.261	1.004	0.001042
2	172999280	173012495	172999853	CA	0.829	63	50	1.798	1.367	0.832	0.186	0.508	0.00686
2	172999280	173012495	172999885	TCATA	0.342	26	25	1.32	0.93	0.206	0.273	0.511	0.0007612
2	172999280	173012495	173001235	CG	0.645	49	30	0.372	0.855	1.373	0.262	0.505	0.001031
2	177260596	177276845	177262850	CCG	0.671	51	34	2.047	1.539	0.911	0.274	0.589	0.0007465
2	177260596	177276845	177262850	TTA	0.263	20	5	1.017	1.606	2.047	0.242	0.539	0.001699
2	177260596	177276845	177272297	CGA	0.25	19	4	0.959	1.739	2.044	0.305	0.642	0.0003243
2	177260596	177276845	177272297	TAG	0.711	54	37	1.886	1.742	0.959	0.282	0.527	0.0006069
2	180061508	180086211	180061679	AT	0.039	3	3	1.21	0.001	null	0.182	1.209	0.007559
2	180061508	180086211	180061679	GC	0.961	73	47	null	0.001	1.21	0.182	1.209	0.007559
2	180061508	180086211	180063814	CC	0.211	16	16	1.433	0.662	0	0.332	0.745	0.0001539
2	180411622	180427121	180411626	CTATCTGCCC	0.026	2	2	1.855	0.807	null	0.321	1.048	0.0002102
2	180411622	180427121	180415636	TT	0.026	2	2	1.843	1.029	null	0.193	0.813	0.005764
2	184596680	184609629	184596747	TGGTCACCAGCCG	0.013	1	1	1.943	1.151	null	0.164	0.792	0.01155
2	184915997	184936609	184916027	ATG	0.013	1	1	1.918	1.096	null	0.199	0.822	0.004961
2	184915997	184936609	184916027	CAT	0.987	75	7	null	1.096	1.918	0.199	0.822	0.004961
2	184915997	184936609	184916130	CGTTTGCAG	0.987	75	7	null	1.15	1.916	0.173	0.766	0.009338
2	184915997	184936609	184916130	TAGCATTTT	0.013	1	1	1.916	1.15	null	0.173	0.766	0.009338
2	184915997	184936609	184916752	ACAAAGTTT	0.013	1	1	1.918	1.096	null	0.199	0.822	0.004961
2	185100508	185125209	185101152	GAAGTCGGAGACTGAATCACGACGAATACG	0.132	10	2	1.993	2.015	1.498	0.176	0.142	0.008692
2	185112610	185141011	185112864	ACGAATACGTCGC	0.171	13	2	1.986	1.94	1.454	0.269	0.162	0.0008512
2	185152719	185167468	185153304	TG	0.026	2	1	1.971	1.574	null	0.242	0.397	0.001723
2	186397999	186413198	186401494	GTC	0.026	2	1	1.931	1.522	null	0.237	0.409	0.001919
2	186735910	186753711	186735942	TTACTCAGTTACCTTGGTCGTTCTC	0.026	2	2	1.926	null	0.946	0.232	0.49	0.002194
2	186735910	186753711	186746457	AA	0.026	2	2	1.926	null	0.946	0.232	0.49	0.002194
2	186735910	186753711	186746457	GG	0.974	74	6	0.946	null	1.926	0.232	0.49	0.002194
2	186735910	186753711	186751341	AT	0.987	75	7	null	0.946	1.926	0.232	0.98	0.002194
2	186735910	186753711	186751341	GC	0.013	1	1	1.926	0.946	null	0.232	0.98	0.002194
2	191990186	192003685	191990362	ATACCTAGTC	0.026	2	1	2.011	1.233	null	0.343	0.779	0.0001114
2	191990186	192003685	191990362	CTACCTAGCT	0.013	1	1	1.994	1.08	null	0.243	0.915	0.001646
2	191990186	192003685	192000082	AATA	0.013	1	1	1.994	1.08	null	0.243	0.915	0.001646
2	194685693	194702202	194685756	AA	0.053	4	3	0.695	1.278	null	0.139	0.583	0.02123
2	194685693	194702202	194685756	GG	0.947	72	71	null	1.278	0.695	0.139	0.583	0.02123
2	194824655	194839104	194826272	CCT	0.816	62	2	1.298	2	2.003	0.222	0.234	0.002845
2	195974526	195989025	195976384	CC	0.592	45	5	1.353	1.754	2.042	0.255	0.331	0.00123
2	195974526	195989025	195976384	TT	0.408	31	11	2.042	1.754	1.353	0.255	0.331	0.00123
2	198981752	198995251	198982211	CG	0.026	2	1	1.996	1.519	null	0.19	0.477	0.006239
2	203290486	203317386	203297068	GGGCGCA	0.447	34	20	1.919	2.007	1.299	0.345	0.302	0.0001057
2	203290486	203317386	203302627	AA	0.316	24	14	1.804	1.967	1.033	0.241	0.297	0.001749
2	213615867	213629609	213624776	CTC	0.961	73	19	0.029	0.972	1.752	0.304	0.846	0.0003298
2	213615867	213629609	213624776	TCA	0.039	3	3	1.752	0.972	0.029	0.304	0.846	0.0003298
2	214344918	214359617	214355196	GGT	0.013	1	1	1.953	1.02	null	0.282	0.933	0.0005961
2	214344918	214359617	214355196	TGG	0.013	1	1	1.953	1.02	null	0.282	0.933	0.0005961
2	223860042	223874791	223864762	AG	0.961	73	11	null	1.066	1.865	0.315	0.799	0.0002443
2	223860042	223874791	223864762	GA	0.039	3	3	1.865	1.066	null	0.315	0.799	0.0002443
2	223860042	223874791	223870113	AATTTTGTGAGGCTGCGG	0.711	54	5	1.219	1.723	1.961	0.267	0.313	0.0009033
2	223860042	223874791	223873467	GG	0.789	60	6	1.272	1.612	1.942	0.301	0.333	0.0003573
2	225156462	225171639	225162617	CT	0.053	4	2	1.946	1.931	0.802	0.222	0.394	0.002857
2	226950140	226967139	226951412	GTC	0.079	6	2	2.009	1.727	null	0.195	0.283	0.005537
2	227160396	227175945	227161138	GG	0.25	19	11	2.02	1.297	1.457	0.323	0.383	0.0001984
2	227160396	227175945	227162979	GGCAG	0.368	28	2	1.447	1.921	2.123	0.237	0.397	0.001938
2	227160396	227175945	227167100	TG	0.026	2	2	1.842	0.573	null	0.344	1.269	0.0001097
2	229945137	229964386	229949835	CT	0.013	1	1	1.973	1.108	null	0.335	0.865	0.0001399
2	234643199	234664917	234643560	AA	0.276	21	7	1.937	1.925	1.447	0.189	0.186	0.006418
2	234643199	234664917	234643560	GT	0.711	54	1	1.447	1.919	1.941	0.192	0.188	0.005862
2	234643199	234664917	234647478	GTAAG	0.013	1	1	1.895	0.911	null	0.265	0.984	0.0009352
2	234643199	234664917	234650232	ACG	0.092	7	4	1.906	2.008	1.052	0.236	0.294	0.001981
2	234927932	234950431	234928225	ATCCCTTTCGGCCG	0.829	63	1	1.619	1.814	2.037	0.308	0.213	0.0002949
2	234927932	234950431	234928225	GCGATGCCTACGTC	0.092	7	2	2.024	1.572	1.967	0.228	0.252	0.002408
2	234927932	234950431	234928612	GGCTA	0.013	1	1	1.985	1.149	null	0.316	0.835	0.000237
2	234927932	234950431	234931669	TCGACT	0.013	1	1	1.985	1.149	null	0.316	0.835	0.000237
2	237056325	237071074	237058889	ATA	0.066	5	2	2.051	2.209	2.825	0.344	0.293	0.0001095
2	239388066	239402915	239393069	CGTA	0.013	1	1	1.9	0.948	null	0.261	0.952	0.001045
2	239388066	239402915	239393069	TCCG	0.987	75	3	null	0.948	1.9	0.261	0.952	0.001045
2	239388066	239402915	239395151	CC	0.974	74	2	0.948	null	1.9	0.261	0.476	0.001045
2	239388066	239402915	239395151	TG	0.026	2	2	1.9	null	0.948	0.261	0.476	0.001045
2	239388066	239402915	239398488	AT	0.013	1	1	1.9	0.948	null	0.261	0.952	0.001045
2	241201491	241215490	241201497	ACCATGGGTCTCACTGTTT	0.013	1	1	1.935	1.02	null	0.185	0.915	0.007111
2	241201491	241215490	241201497	ACCATGGGTCTCCCTGTGT	0.026	2	1	1.945	1.293	null	0.183	0.652	0.007456
2	241201491	241215490	241201497	ACCATGGGTCTCCCTGTTT	0.013	1	1	1.935	1.02	null	0.185	0.915	0.007111
2	241201491	241215490	241202456	AG	0.013	1	1	1.943	0.71	null	0.335	1.233	0.0001389
2	241201491	241215490	241202456	GA	0.987	75	7	null	0.71	1.943	0.335	1.233	0.0001389
2	242980393	243078220	242992812	CCTAGAAATGA	0.066	5	2	1.985	2.409	null	0.345	0.424	0.0001044
2	242980393	243078220	242992812	TTCGAGCGCAT	0.934	71	2	null	2.409	1.985	0.345	0.424	0.0001044
2	242980393	243078220	242993469	ACT	0.026	2	1	2.008	2.619	null	0.313	0.611	0.000262
2	242980393	243078220	243000714	CATATCCA	0.974	74	3	null	2.619	2.008	0.313	0.611	0.000262
2	242980393	243078220	243000714	GGAGCTTG	0.026	2	1	2.008	2.619	null	0.313	0.611	0.000262
2	243048838	243075096	243049131	AGCTTG	0.026	2	1	2.007	2.735	null	0.223	0.728	0.002731
2	243048838	243075096	243049131	TATCCA	0.974	74	5	null	2.735	2.007	0.223	0.728	0.002731
2	243048838	243075096	243050127	ACA	0.987	75	5	null	3.264	2.012	0.339	1.252	0.0001244
2	243048838	243075096	243050127	GTG	0.013	1	1	2.012	3.264	null	0.339	1.252	0.0001244
3	1912851	1928350	1913150	TGGG	0.618	47	12	2.08	1.993	1.669	0.187	0.222	0.006653
3	1912851	1928350	1915288	GCG	0.368	28	10	2.025	1.875	1.463	0.238	0.258	0.001889
3	4109969	4167505	4112407	CTCAAACAG	0.013	1	1	1.959	1.026	null	0.299	0.933	0.0003813
3	4109969	4167505	4115172	CTTCA	0.013	1	1	1.959	1.026	null	0.299	0.933	0.0003813
3	4109969	4167505	4117730	CGCCGGCCAAGAGTGCTATGTCTTGAAGGTT	0.013	1	1	1.959	1.026	null	0.299	0.933	0.0003813
3	6213911	6244940	6224556	CGC	0.974	74	4	0.936	null	1.953	0.318	0.509	0.0002278
3	6213911	6244940	6224556	TAT	0.026	2	2	1.953	null	0.936	0.318	0.509	0.0002278
3	6213911	6244940	6228121	AC	0.026	2	2	1.953	null	0.969	0.298	0.492	0.0003978
3	6213911	6244940	6228121	GT	0.974	74	4	0.969	null	1.953	0.298	0.492	0.0003978
3	6213911	6244940	6229572	TGTCGCAATATCCG	0.013	1	1	1.953	0.936	null	0.318	1.017	0.0002278
3	9823256	9835863	9824893	AG	0.013	1	1	2.013	2.862	null	0.301	0.85	0.0003595
3	9823256	9835863	9824893	GA	0.987	75	1	null	2.862	2.013	0.301	0.85	0.0003595
3	11103182	11116731	11103297	CTA	0.013	1	1	2.001	1.145	null	0.153	0.856	0.0151
3	11103182	11116731	11103297	GCG	0.987	75	7	null	1.145	2.001	0.153	0.856	0.0151
3	11464152	11503610	11466469	TAGCACGATTTGGCT	0.171	13	2	2.029	1.998	1.633	0.252	0.145	0.001306
3	11464152	11503610	11482834	GT	0.132	10	2	2.026	2.001	1.629	0.283	0.16	0.0005892
3	13449861	13469760	13450019	GGACTCTAGA	0.053	4	1	1.997	2.339	null	0.176	0.342	0.008765
3	20306463	20322768	20306520	AC	0.711	54	1	1.787	1.843	2.099	0.219	0.176	0.003082
3	20306463	20322768	20306520	AT	0.039	3	1	2.017	1.584	null	0.171	0.432	0.009872
3	20306463	20322768	20312008	ATATTGT	0.039	3	2	2.007	2.116	0.975	0.246	0.395	0.001535
3	20306463	20322768	20312008	GCGCCAC	0.961	73	2	0.975	2.116	2.007	0.246	0.395	0.001535
3	20306463	20322768	20312576	AGCT	0.013	1	1	2.01	0.975	null	0.345	1.035	0.000105
3	22274286	22291310	22286621	TTTG	0.171	13	6	1.934	1.577	0.923	0.259	0.435	0.001102
3	29941498	29961447	29946908	AA	0.066	5	2	1.975	2.036	1.016	0.196	0.257	0.005348
3	29941498	29961447	29946908	GC	0.934	71	2	1.016	2.036	1.975	0.196	0.257	0.005348
3	32097135	32112634	32101543	CC	0.395	30	9	1.008	1.573	2.148	0.281	0.569	0.000621
3	37973255	37992004	37973595	CCTTTCA	0.026	2	2	1.889	0.949	null	0.31	0.94	0.0002799
3	37973255	37992004	37974382	GGCC	0.026	2	2	1.882	1.071	null	0.232	0.812	0.002223
3	37973255	37992004	37977746	TA	0.158	12	6	1.964	1.581	1.073	0.308	0.403	0.000299
3	40447838	40467387	40459532	GAG	0.013	1	1	1.978	0.91	null	0.341	1.067	0.000117
3	42194333	42206832	42195403	AA	0.026	2	1	2.014	2.608	null	0.201	0.594	0.004786
3	46790158	46855853	46795339	CA	0.5	38	31	1.539	1.54	0.583	0.322	0.478	0.0002048
3	46790158	46855853	46795339	TG	0.5	38	19	0.583	1.54	1.539	0.322	0.478	0.0002048
3	63122995	63143794	63125137	CCTTTCC	0.013	1	1	2.022	3.036	null	0.263	1.014	0.001004
3	63122995	63143794	63125137	TTCCCTA	0.013	1	1	2.022	3.036	null	0.263	1.014	0.001004
3	63122995	63143794	63128035	CT	0.013	1	1	2.02	3.118	null	0.308	1.099	0.0002961
3	63122995	63143794	63128035	TG	0.987	75	5	null	3.118	2.02	0.308	1.099	0.0002961
3	75570383	75586841	75572368	AGT	0.711	54	28	0.489	1.566	1.463	0.316	0.45	0.0002411
3	75570383	75586841	75572368	CAC	0.25	19	16	1.451	2.204	0.489	0.33	0.458	0.0001607
3	76963222	76975971	76964859	CC	0.987	75	2	null	1.502	2.056	0.114	0.553	0.03777
3	76963222	76975971	76968200	GA	0.026	2	1	2.01	2.602	null	0.255	0.592	0.001212
3	76963222	76975971	76968200	TC	0.974	74	1	null	2.602	2.01	0.255	0.592	0.001212
3	80192305	80210854	80196933	AAGT	0.013	1	1	1.955	1.063	null	0.304	0.892	0.0003331
3	80192305	80210854	80196933	GAGC	0.882	67	1	0.838	1.918	1.972	0.231	0.258	0.002281
3	80518643	80532192	80519074	TGGTACTAGC	0.803	61	1	1.82	1.889	2.016	0.163	0.108	0.01204
3	82863884	82877883	82865933	TTCGT	0.026	2	2	1.913	0.994	null	0.273	0.918	0.0007745
3	84082574	84096147	84087862	AT	0.974	74	8	null	1.023	1.873	0.259	0.85	0.001101
3	84082574	84096147	84087862	GA	0.026	2	2	1.873	1.023	null	0.259	0.85	0.001101
3	94289148	94303147	94289683	ATCCG	0.026	2	1	1.979	2.369	null	0.25	0.39	0.001374
3	94746302	94759051	94748921	ATG	0.447	34	2	2.088	2.054	1.741	0.194	0.16	0.005692
3	94746302	94759051	94758391	CT	0.053	4	2	2.023	2.013	1.117	0.21	0.311	0.003844
3	95696162	95718253	95696670	TCG	0.013	1	1	1.905	0.925	null	0.217	0.98	0.003199
3	101771188	101787237	101775961	AA	0.934	71	2	0.844	1.99	1.983	0.234	0.333	0.00209
3	101771188	101787237	101775961	GT	0.066	5	2	1.983	1.99	0.844	0.234	0.333	0.00209
3	102056160	102069359	102056575	AG	0.974	74	2	1.056	null	1.954	0.295	0.449	0.0004254
3	102056160	102069359	102056575	GA	0.026	2	2	1.954	null	1.056	0.295	0.449	0.0004254
3	103588813	103608243	103589760	ATCAT	0.961	73	2	0.975	1.961	1.953	0.301	0.393	0.0003637
3	103588813	103608243	103589760	GCTGC	0.039	3	2	1.953	1.961	0.975	0.301	0.393	0.0003637
3	103588813	103608243	103594555	TCAACCG	0.039	3	2	1.953	1.961	0.975	0.301	0.393	0.0003637
3	125558238	125572606	125558333	AT	0.013	1	1	2.004	0.974	null	0.169	1.029	0.01046
3	125558238	125572606	125558333	GC	0.987	75	3	null	0.974	2.004	0.169	1.029	0.01046
3	125707172	125726537	125709050	TTA	0.013	1	1	1.917	1.05	null	0.186	0.867	0.00691
3	129070846	129087397	129071378	TC	0.079	6	2	0.835	1.716	null	0.167	0.881	0.01081
3	129070846	129087397	129084801	AA	0.263	20	20	1.324	0.658	0	0.328	0.663	0.0001735
3	129070846	129087397	129084801	GT	0.711	54	32	0.208	0.572	1.386	0.345	0.648	0.0001056
3	131984241	132000085	131986969	CG	0.868	66	10	null	1.417	1.92	0.278	0.503	0.0006727
3	131984241	132000085	131986969	TT	0.132	10	6	1.92	1.417	null	0.278	0.503	0.0006727
3	136015982	136031064	136027549	AC	0.934	71	2	null	1.597	1.982	0.234	0.385	0.002083
3	136015982	136031064	136027549	GT	0.066	5	2	1.982	1.597	null	0.234	0.385	0.002083
3	137024547	137048959	137039535	ATAA	0.039	3	2	1.993	2.107	0.916	0.319	0.412	0.0002215
3	137024547	137048959	137039535	GGGC	0.961	73	2	0.916	2.107	1.993	0.319	0.412	0.0002215
3	141897615	141910614	141900367	AAG	0.013	1	1	2.006	2.817	null	0.277	0.81	0.000688
3	145631779	145649214	145632206	CAACTGCAGC	0.079	6	2	2.023	2.094	1.031	0.255	0.225	0.001221
3	154312098	154345756	154316986	GCCTGTCAACTTATTGGCTCGT	0.118	9	2	2.018	2.029	1.428	0.333	0.188	0.0001489
3	161912369	161926868	161913373	CACCAGT	0.237	18	4	1.964	2.142	2.853	0.3	0.299	0.0003752
3	161912369	161926868	161913373	TGTGGCC	0.711	54	1	2.823	2.084	1.952	0.346	0.302	0.0001032
3	162507678	162531827	162507680	CAAT	0.171	13	3	0.776	1.708	1.96	0.316	0.825	0.0002413
3	162507678	162531827	162507680	TTGA	0.803	61	45	1.96	1.445	0.841	0.17	0.591	0.009988
3	162507678	162531827	162512619	CGCACGTGGCCCCTTAGCGAGTTGA	0.763	58	44	1.199	1.998	0.673	0.261	0.583	0.001039
3	162539266	162620965	162546597	CCGGGGCAAGTCAAGTACACTGACAACCTTCCTATAGGCGTAACATCATCGGCCAGTTAGCAAGTAGCAGCACAACGTCCTTGGAT	0.75	57	44	1.635	1.958	0.848	0.203	0.407	0.00448
3	163529336	163543085	163529347	CAG	0.026	2	1	1.931	1.543	null	0.195	0.387	0.005454
3	164150405	164163404	164150538	CCATCGGATCAAGGTGAACGAA	0.013	1	1	1.994	1.26	null	0.283	0.734	0.0005917
3	165258304	165301407	165258379	ATTAT	0.303	23	8	1.979	1.653	1.671	0.144	0.23	0.01858
3	165258304	165301407	165258379	GCCGG	0.671	51	6	1.671	1.68	1.988	0.133	0.225	0.02415
3	166840074	166854362	166844242	AC	0.434	33	8	1.09	1.616	1.988	0.284	0.462	0.000565
3	166840074	166854362	166844242	GG	0.553	42	23	1.988	1.594	1.087	0.268	0.459	0.0008816
3	173203417	173222795	173203884	CG	0.895	68	4	null	1.673	1.95	0.162	0.277	0.01212
3	173203417	173222795	173203884	TA	0.105	8	2	1.95	1.673	null	0.162	0.277	0.01212
3	173203417	173222795	173203984	ATGA	0.013	1	1	1.916	0.979	null	0.286	0.937	0.0005355
3	173203417	173222795	173203984	GACG	0.987	75	5	null	0.979	1.916	0.286	0.937	0.0005355
3	173203417	173222795	173204603	TCGGG	0.013	1	1	1.916	0.979	null	0.286	0.937	0.0005355
3	173203417	173222795	173219348	GC	0.987	75	5	null	0.979	1.916	0.286	0.937	0.0005355
3	173203417	173222795	173219348	TA	0.013	1	1	1.916	0.979	null	0.286	0.937	0.0005355
3	173933976	173949489	173934649	GTT	0.382	29	2	2.018	1.947	1.702	0.155	0.135	0.01431
3	175874039	175890057	175874225	GATAT	0.013	1	1	1.908	1.116	null	0.191	0.791	0.006095
3	175874039	175890057	175874225	GATGT	0.039	3	2	1.934	1.338	null	0.307	0.595	0.0003101
3	175874039	175890057	175874636	CTTTGTGTAC	0.013	1	1	1.912	0.958	null	0.277	0.954	0.0006863
3	175874039	175890057	175874636	TTCCCGCCTT	0.776	59	2	1.345	1.975	1.942	0.226	0.204	0.002544
3	175910258	175950137	175916906	ATTGACGCTAT	0.961	73	1	null	2.302	1.966	0.24	0.335	0.001783
3	175910258	175950137	175916906	GCGAGTATCTC	0.039	3	1	1.966	2.302	null	0.24	0.335	0.001783
3	179259588	179272787	179260015	GCA	0.566	43	24	2.13	1.484	1.377	0.181	0.353	0.007664
3	184396892	184411391	184407671	GGACT	0.026	2	1	2.041	2.617	null	0.343	0.576	0.0001108
3	189358474	189375807	189370988	TTAG	0.289	22	2	1.162	1.929	2.094	0.34	0.568	0.000121
3	191235166	191251665	191243285	AAC	0.066	5	2	1.95	2.047	1.034	0.213	0.23	0.003509
3	192771931	192787630	192773150	CTC	0.434	33	4	1.314	1.739	1.984	0.23	0.345	0.002314
3	192870320	192890019	192871388	GGCTCCCACTCCA	0.882	67	60	1.496	1.553	0.653	0.218	0.59	0.00313
3	192870320	192890019	192872899	GG	0.711	54	47	1.31	1.215	0.401	0.331	0.613	0.0001583
3	192870320	192890019	192875373	ATTTAGCATT	0.539	41	36	1.138	1.948	0.365	0.313	0.395	0.0002637
3	192870320	192890019	192875373	GCCCGAAGGG	0.408	31	24	0.42	1.948	1.166	0.299	0.392	0.0003832
3	192870320	192890019	192875832	AAAT	0.184	14	14	1.114	0	1.008	0.245	0.575	0.001595
3	192870320	192890019	192875832	TCGA	0.776	59	48	1.008	0.152	1.174	0.266	0.587	0.0009241
3	193131163	193147512	193137413	CAATGG	0.039	3	2	1.967	2.076	0.891	0.293	0.413	0.0004481
3	194555439	194573504	194560149	CC	0.987	75	3	null	1.058	1.984	0.321	0.926	0.0002112
3	194555439	194573504	194560149	TT	0.013	1	1	1.984	1.058	null	0.321	0.926	0.0002112
3	195412618	195449580	195413035	GCG	0.368	28	28	2.903	4.237	3.144	0.21	1.007	0.003836
3	195412618	195449580	195413035	TAA	0.592	45	38	3.144	4.12	2.825	0.153	0.947	0.01532
3	195412618	195449580	195418915	TGCTT	0.355	27	26	2.904	4.29	3.144	0.241	1.054	0.001765
3	195412618	195449580	195422034	CC	0.934	71	63	null	5.24	3.607	0.256	1.632	0.001207
3	195412618	195449580	195422034	TT	0.066	5	5	3.607	5.24	null	0.256	1.632	0.001207
3	195456323	195475322	195457513	GACAAAG	0.263	20	6	2.7	2.393	1.81	0.214	0.411	0.003454
3	197839463	197855086	197840007	TAA	0.25	19	15	1.507	1.007	0.734	0.176	0.434	0.008654
4	3054698	3074197	3056975	GAC	0.026	2	1	2.086	2.65	null	0.242	0.564	0.001712
4	3054698	3074197	3067532	ACTG	0.039	3	1	2.074	2.599	null	0.306	0.525	0.0003194
4	3054698	3074197	3067532	GTGA	0.961	73	1	null	2.599	2.074	0.306	0.525	0.0003194
4	3892184	3939920	3895453	CCTAGG	0.961	73	4	0.964	1.943	1.979	0.267	0.417	0.0009064
4	3892184	3939920	3895453	TTCTCT	0.039	3	2	1.979	1.943	0.964	0.267	0.417	0.0009064
4	3892184	3939920	3897813	CC	0.026	2	2	1.976	null	1.026	0.284	0.475	0.0005728
4	3892184	3939920	3897813	GT	0.974	74	4	1.026	null	1.976	0.284	0.475	0.0005728
4	3892184	3939920	3924458	CTGA	0.974	74	4	1.02	null	1.977	0.287	0.478	0.0005224
4	3892184	3939920	3924458	GCAT	0.026	2	2	1.977	null	1.02	0.287	0.478	0.0005224
4	3930171	3965830	3930528	CG	0.145	11	4	2.05	2.096	1.081	0.252	0.261	0.00133
4	3930171	3965830	3930528	TT	0.842	64	2	1.081	2.095	2.049	0.231	0.246	0.002255
4	3930171	3965830	3931554	ATC	0.026	2	2	2.033	null	1.091	0.269	0.471	0.0008497
4	3930171	3965830	3931554	GAT	0.974	74	4	1.091	null	2.033	0.269	0.471	0.0008497
4	3959935	4019686	3973255	GACTGACTA	0.013	1	1	2.002	0.972	null	0.319	1.031	0.0002231
4	3959935	4019686	3975531	CAATGGAA	0.013	1	1	2.002	1.006	null	0.298	0.996	0.0003979
4	3959935	4019686	3975531	CGATCGAA	0.013	1	1	2.002	0.972	null	0.319	1.031	0.0002231
4	3959935	4019686	3982723	CAGG	0.974	74	4	0.972	null	2.002	0.319	0.515	0.0002231
4	3959935	4019686	3982723	TGAA	0.026	2	2	2.002	null	0.972	0.319	0.515	0.0002231
4	4020483	4115055	4021372	CCT	0.961	73	4	0.995	2.004	1.991	0.255	0.399	0.00123
4	4020483	4115055	4021372	GGC	0.039	3	2	1.991	2.004	0.995	0.255	0.399	0.00123
4	4020483	4115055	4024373	ATCATCTTCTATAAG	0.026	2	2	1.991	null	0.995	0.325	0.498	0.0001887
4	4020483	4115055	4024373	GCTGCGCGACGAGGA	0.974	74	4	0.995	null	1.991	0.325	0.498	0.0001887
4	4020483	4115055	4029798	AAAGATAAT	0.039	3	2	1.991	2.004	0.995	0.255	0.399	0.00123
4	4020483	4115055	4029798	GGTAGCGGC	0.961	73	4	0.995	2.004	1.991	0.255	0.399	0.00123
4	4020483	4115055	4048695	CAACTCATACTTTTTACCA	0.013	1	1	1.99	1.053	null	0.287	0.937	0.0005317
4	4151674	4173651	4153120	CAG	0.974	74	4	0.876	null	1.993	0.335	0.559	0.0001412
4	4151674	4173651	4153120	TCA	0.026	2	2	1.993	null	0.876	0.335	0.559	0.0001412
4	4151674	4173651	4153319	CAATTTCTCGCACGACGCG	0.026	2	2	1.993	null	0.876	0.335	0.559	0.0001412
4	4151674	4173651	4161951	GGA	0.171	13	4	2.042	1.93	1.056	0.339	0.313	0.0001241
4	4151674	4173651	4167509	GGACC	0.868	66	2	1.056	1.943	2.029	0.342	0.33	0.0001158
4	8947951	8978770	8955242	AAC	0.895	68	25	null	3.21	2.422	0.273	0.788	0.0007656
4	8970686	9042583	8970907	CT	0.711	54	16	2.486	3.111	2.146	0.278	0.521	0.0006763
4	8970686	9042583	8970907	TG	0.289	22	16	2.146	3.111	2.486	0.278	0.521	0.0006763
4	8970686	9042583	8973905	CCT	0.25	19	14	2.232	2.967	2.909	0.307	0.632	0.0003035
4	8970686	9042583	8973905	TTC	0.724	55	17	2.909	2.918	2.203	0.297	0.623	0.0004072
4	8970686	9042583	8980204	CT	0.145	11	10	2.339	3.29	2.909	0.34	0.719	0.0001223
4	8970686	9042583	8980204	TC	0.829	63	21	2.909	3.168	2.317	0.324	0.677	0.0001913
4	8983848	9042583	8989680	CAAATACG	0.474	36	23	2.111	2.61	3.044	0.301	0.468	0.0003659
4	8983848	9042583	9003905	TA	0.118	9	9	2.369	3.212	null	0.338	0.844	0.0001304
4	8983848	9042583	9009473	ATCACCTCC	0.105	8	8	2.384	3.261	null	0.336	0.877	0.0001384
4	8983848	9042583	9021036	ACTTC	0.026	2	2	2.485	4.075	null	0.331	1.59	0.0001572
4	8983848	9042583	9021036	GTCAT	0.026	2	2	2.485	4.075	null	0.331	1.59	0.0001572
4	8983848	9042583	9025786	ACCC	0.711	54	16	2.89	2.908	2.15	0.338	0.659	0.000128
4	9055816	9090689	9057696	GAA	0.724	55	18	null	2.852	2.196	0.279	0.656	0.0006612
4	9070514	9112318	9070719	AC	0.158	12	8	2.329	3.016	null	0.266	0.687	0.0009256
4	9070514	9112318	9070719	GA	0.842	64	24	null	3.016	2.329	0.266	0.687	0.0009256
4	9085982	9104868	9086130	AGC	0.013	1	1	2.342	3.868	null	0.183	1.526	0.007329
4	9085982	9104868	9086130	TAT	0.987	75	17	null	3.868	2.342	0.183	1.526	0.007329
4	9098608	9131941	9105143	GA	0.842	64	27	null	3.082	2.232	0.321	0.85	0.0002062
4	9120728	9164907	9123901	TTTTA	0.132	10	7	2.317	3.057	null	0.28	0.74	0.0006402
4	9156545	9169556	9157114	TTG	0.013	1	1	0.162	1.128	null	0.151	0.966	0.01606
4	9452272	9479183	9457918	TAA	0.289	22	21	1.57	0.499	0.712	0.283	0.469	0.0005869
4	9481607	9509722	9481747	GCTTGATAG	0.026	2	1	2.095	2.522	null	0.259	0.426	0.001112
4	9614159	9638010	9614537	AG	0.632	48	18	2.157	1.925	1.461	0.226	0.373	0.002555
4	9614159	9638010	9614537	GC	0.355	27	2	1.461	1.936	2.166	0.223	0.386	0.002781
4	9614159	9638010	9620028	ATGTCATTGCAGAGCCCCGGGGTGGTGAGGCTG	0.013	1	1	1.814	0.004	null	0.267	1.81	0.000893
4	9614159	9638010	9620128	CGTAAGCCTATC	0.013	1	1	1.814	0.004	null	0.267	1.81	0.000893
4	9614159	9638010	9621908	GGCGA	0.013	1	1	1.814	0.004	null	0.267	1.81	0.000893
4	10215846	10238595	10216032	GTCAATACGGGCAGTG	0.224	17	15	1.415	0.855	0.339	0.315	0.541	0.0002447
4	10387608	10407127	10387636	TGC	0.013	1	1	1.96	0.961	null	0.316	0.999	0.0002384
4	10387608	10407127	10387812	ATTA	0.013	1	1	1.959	1.02	null	0.279	0.939	0.0006526
4	10387608	10407127	10387812	TCCG	0.987	75	5	null	1.02	1.959	0.279	0.939	0.0006526
4	10387608	10407127	10388313	GCCGT	0.013	1	1	1.957	1.066	null	0.252	0.892	0.001324
4	10387608	10407127	10389404	AC	0.013	1	1	1.96	0.961	null	0.316	0.999	0.0002384
4	10387608	10407127	10395507	CAC	0.026	2	2	1.959	null	1.02	0.279	0.469	0.0006526
4	10387608	10407127	10395507	GGT	0.974	74	4	1.02	null	1.959	0.279	0.469	0.0006526
4	10387608	10407127	10404897	CC	0.013	1	1	1.959	1.02	null	0.279	0.939	0.0006526
4	10387608	10407127	10404897	TT	0.987	75	5	null	1.02	1.959	0.279	0.939	0.0006526
4	11661618	11675617	11662023	GCAT	0.013	1	1	1.927	0.86	null	0.176	1.067	0.00875
4	12361070	12390568	12361202	AGACA	0.026	2	1	1.965	1.515	null	0.236	0.45	0.00198
4	19730023	19744674	19739756	CTC	0.855	65	6	null	1.555	2.016	0.279	0.461	0.0006594
4	19730023	19744674	19739756	TCA	0.118	9	5	2	1.505	null	0.282	0.495	0.0006025
4	20551548	20570797	20553304	TACCG	0.013	1	1	1.965	1.012	null	0.286	0.953	0.000543
4	20551548	20570797	20558769	CG	0.197	15	4	1.99	2.006	1.306	0.221	0.213	0.002905
4	20551548	20570797	20558769	TA	0.803	61	2	1.306	2.006	1.99	0.221	0.213	0.002905
4	21364380	21381879	21366173	CA	0.895	68	30	2.014	2.048	1.458	0.159	0.456	0.01327
4	24380594	24393494	24381182	TTG	0.842	64	2	2.345	2.079	1.994	0.135	0.135	0.02344
4	26649622	26662201	26650113	AAC	0.039	3	1	2.022	1.596	null	0.149	0.426	0.0165
4	29028949	29045448	29029280	AAT	0.026	2	2	1.867	1.023	null	0.253	0.844	0.001297
4	29028949	29045448	29029280	CGA	0.974	74	10	null	1.023	1.867	0.253	0.844	0.001297
4	29028949	29045448	29034049	TA	0.026	2	2	1.869	0.986	null	0.277	0.883	0.0006897
4	29028949	29045448	29035037	ACCTT	0.053	4	4	1.867	null	1.023	0.253	0.422	0.001297
4	29028949	29045448	29035037	TTTCC	0.947	72	8	1.023	null	1.867	0.253	0.422	0.001297
4	29028949	29045448	29041180	AT	0.974	74	10	null	1.023	1.867	0.253	0.844	0.001297
4	29028949	29045448	29041180	GG	0.026	2	2	1.867	1.023	null	0.253	0.844	0.001297
4	29221499	29238748	29222007	ACGGTATA	0.066	5	1	2.007	1.771	null	0.184	0.236	0.007132
4	34774875	34802403	34775404	AT	0.658	50	12	1.236	1.453	1.943	0.234	0.402	0.002111
4	34774875	34802403	34775404	TG	0.342	26	14	1.943	1.453	1.236	0.234	0.402	0.002111
4	34774875	34802403	34775595	GAC	0.618	47	11	1.269	1.474	2.012	0.243	0.427	0.001684
4	35235316	35249323	35235883	GA	0.908	69	28	null	2.013	1.491	0.112	0.523	0.03976
4	35235316	35249323	35236015	GCT	0.75	57	26	2.031	1.828	1.384	0.156	0.374	0.01413
4	42757686	42774185	42769866	GATC	0.947	72	62	null	1.962	0.714	0.287	1.248	0.000533
4	49485657	49514227	49490716	TA	0.066	5	5	2.175	3.452	null	0.261	1.277	0.001057
4	49495560	49514227	49495617	ACCG	0.013	1	1	2.349	4.706	null	0.171	2.358	0.009783
4	53077660	53092562	53078305	TACTAAGTACGTTAGTCGATCCTTGAGTGTATCAGTTTGAACAATGCCCTTCAGAA	0.013	1	1	2.004	1.129	null	0.283	0.875	0.0005893
4	53077660	53092562	53078305	TTGTGGATATGTGGAGCGATCCTTGAGTGTATGTGGCACAGTCAGATCTCGCGAGG	0.013	1	1	2.004	1.129	null	0.283	0.875	0.0005893
4	53077660	53092562	53078305	TTGTGGATGTGTGGAGAACCTTTCTGAGTCTCGTGGCACAGTCAGATCTCGCGAGG	0.013	1	1	2.004	1.141	null	0.275	0.863	0.0007255
4	53077660	53092562	53079924	CGTTTCGGGGG	0.961	73	2	null	1.467	2.025	0.326	0.558	0.000179
4	53077660	53092562	53079924	GAAGAAAAAAC	0.039	3	2	2.025	1.467	null	0.326	0.558	0.000179
4	53386140	53400325	53386582	CAGTGCAGCGAACGTCCTC	0.724	55	14	2.08	2.075	1.719	0.131	0.214	0.02556
4	56176019	56191568	56185857	TC	0.013	1	1	2.062	2.764	null	0.343	0.702	0.0001124
4	58481165	58495716	58481251	AGAAAGTGAAG	0.013	1	1	1.876	0.974	null	0.191	0.902	0.006131
4	59564815	59585917	59564840	CC	0.974	74	3	null	2.538	2.019	0.222	0.518	0.002802
4	59564815	59585917	59564840	TT	0.026	2	1	2.019	2.538	null	0.222	0.518	0.002802
4	59784334	59800233	59790091	GGGCAGCG	0.013	1	1	1.973	1.248	null	0.328	0.725	0.0001714
4	59784334	59800233	59791259	AT	0.026	2	1	1.975	1.578	null	0.191	0.397	0.00609
4	60312244	60325293	60313543	CTAGAG	0.013	1	1	2.011	1.185	null	0.284	0.826	0.0005653
4	60312244	60325293	60313543	GCAACT	0.882	67	1	null	1.75	2.064	0.291	0.315	0.0004757
4	60312244	60325293	60313771	GATAGCAGT	0.026	2	1	2.021	1.43	null	0.283	0.591	0.0005834
4	63664452	63681151	63665667	CTAGGCTCGGCTGG	0.75	57	3	0.938	1.772	2.026	0.327	0.423	0.000175
4	64129369	64157468	64129496	ATAAGACGAGCGACAAGAGT	0.421	32	3	1.409	1.604	1.974	0.261	0.279	0.00105
4	64129369	64157468	64129496	TCGCCCTAGAAAGGTGTGAC	0.303	23	15	1.855	1.508	1	0.316	0.4	0.0002425
4	64129369	64157468	64155237	TTGCTG	0.395	30	17	1.977	1.504	1.218	0.307	0.404	0.0003037
4	65151501	65166400	65153956	TCGG	0.026	2	1	2.016	1.593	null	0.222	0.422	0.002823
4	66689630	66702229	66694809	ACTG	0.013	1	1	1.98	1.265	null	0.309	0.715	0.0002885
4	66956560	66976059	66956680	CA	0.961	73	1	null	1.698	2.043	0.239	0.345	0.001845
4	66956560	66976059	66956680	GG	0.039	3	1	2.043	1.698	null	0.239	0.345	0.001845
4	67437817	67451566	67438013	AT	0.961	73	1	null	1.682	2.031	0.163	0.349	0.01197
4	67437817	67451566	67438013	TC	0.039	3	1	2.031	1.682	null	0.163	0.349	0.01197
4	70119494	70153524	70122392	TG	0.421	32	18	1.876	1.537	0.598	0.312	0.57	0.0002701
4	70126627	70201925	70126768	TTGGACTCGGGCGACATCCGTAGGTCAAAGACTCGAAGGCAAATACCACTTGAGCCTTAGCTCCCTCTCCACCGGCGACGTCACCTCATCATGCTAGGCCTCTTAGCCGACTGTTCAT	0.697	53	28	1.885	2.017	1.266	0.201	0.358	0.004725
4	70983103	70996602	70984100	TC	0.026	2	1	1.976	1.42	null	0.333	0.557	0.0001496
4	73415269	73431018	73415284	CA	0.974	74	3	null	1.471	1.933	0.174	0.462	0.009263
4	73415269	73431018	73415284	TT	0.026	2	1	1.933	1.471	null	0.174	0.462	0.009263
4	75074562	75088311	75086184	CA	0.395	30	1	1.312	1.984	2.064	0.257	0.425	0.001161
4	77776852	77795601	77777587	AGGACA	0.026	2	1	2.064	1.617	null	0.271	0.446	0.0008076
4	83631026	83646075	83644676	CC	0.974	74	1	null	1.585	2.056	0.296	0.471	0.0004194
4	83631026	83646075	83644676	TG	0.026	2	1	2.056	1.585	null	0.296	0.471	0.0004194
4	89110565	89126070	89113992	TACA	0.066	5	2	2.046	2.011	0.908	0.306	0.35	0.0003119
4	91127513	91141462	91132612	AC	0.066	5	2	2.056	2.01	1.093	0.305	0.303	0.0003253
4	91127513	91141462	91139319	ACA	0.039	3	1	2.058	1.657	null	0.234	0.402	0.002096
4	92444442	92457691	92444957	ATGC	0.026	2	1	1.984	1.566	null	0.232	0.419	0.002204
4	92468219	92483218	92468909	TGCCTTG	0.013	1	1	1.952	0.921	null	0.314	1.03	0.0002503
4	92751586	92765685	92757505	ACA	0.039	3	2	1.972	1.827	1.022	0.245	0.411	0.001587
4	92751586	92765685	92757505	GAT	0.961	73	2	1.022	1.827	1.972	0.245	0.411	0.001587
4	94086861	94100610	94086885	GTGA	0.039	3	1	2.055	1.732	null	0.147	0.322	0.0175
4	104199746	104253889	104217554	CGCGTCCCGGG	0.829	63	8	0.769	2.058	1.909	0.316	0.427	0.0002393
4	105221042	105234441	105225159	CT	0.934	71	1	null	1.753	2.03	0.225	0.277	0.002641
4	105221042	105234441	105225159	TC	0.066	5	1	2.03	1.753	null	0.225	0.277	0.002641
4	107051927	107068426	107052107	ATG	0.474	36	14	2.042	1.649	1.495	0.163	0.278	0.01202
4	107051927	107068426	107052107	GCC	0.474	36	5	1.506	1.702	2.053	0.154	0.27	0.01494
4	107051927	107068426	107052839	AC	0.974	74	18	null	0.556	1.798	0.281	1.242	0.0006215
4	107051927	107068426	107052839	GG	0.026	2	2	1.798	0.556	null	0.281	1.242	0.0006215
4	110835740	110850489	110836564	AACATCT	0.013	1	1	1.941	0.777	null	0.3	1.164	0.0003705
4	110835740	110850489	110836564	GCCATCG	0.013	1	1	1.941	0.777	null	0.3	1.164	0.0003705
4	110835740	110850489	110836564	GCCATCT	0.013	1	1	1.936	0.97	null	0.207	0.966	0.004154
4	110835740	110850489	110840748	CGGG	0.013	1	1	1.938	0.881	null	0.248	1.058	0.001478
4	111291551	111306550	111293896	CTGAATGC	0.013	1	1	2.039	1.105	null	0.278	0.935	0.0006643
4	111291551	111306550	111293896	TCAGATGA	0.013	1	1	2.039	1.105	null	0.278	0.935	0.0006643
4	111291551	111306550	111295514	AG	0.013	1	1	2.039	1.105	null	0.278	0.935	0.0006643
4	111291551	111306550	111295514	GA	0.013	1	1	2.039	1.105	null	0.278	0.935	0.0006643
4	115170902	115188921	115171250	AGA	0.763	58	54	1.527	1.157	0.76	0.225	0.388	0.002617
4	115170902	115188921	115171250	GTG	0.211	16	10	0.76	1.147	1.958	0.271	0.488	0.0008102
4	115170902	115188921	115174763	TGT	0.237	18	18	1.19	0.683	0.011	0.275	0.529	0.0007209
4	115170902	115188921	115177880	ATAT	0.961	73	66	null	2.034	0.852	0.331	1.182	0.0001579
4	116162247	116182246	116163522	GCTTTTGGCCTTCAG	0.197	15	5	1.948	1.687	1.247	0.224	0.318	0.002701
4	116736002	116750751	116738368	GAAC	0.026	2	2	2.035	null	1.306	0.307	0.365	0.0003077
4	116736002	116750751	116738608	GT	0.013	1	1	2.035	1.306	null	0.307	0.73	0.0003077
4	117525552	117539601	117525900	CTGACCACCGC	0.053	4	2	1.951	1.954	0.917	0.244	0.35	0.001612
4	117525552	117539601	117525900	TCACTGGATAT	0.947	72	2	0.917	1.954	1.951	0.244	0.35	0.001612
4	120547841	120561090	120551085	ATTT	0.671	51	1	1.532	1.938	1.991	0.213	0.191	0.003514
4	120547841	120561090	120553428	CGT	0.724	55	1	1.516	1.878	2.009	0.307	0.225	0.0003052
4	120547841	120561090	120553428	TAG	0.25	19	4	1.973	1.934	1.493	0.207	0.194	0.004078
4	120547841	120561090	120555974	GC	0.013	1	1	1.926	0.962	null	0.256	0.963	0.001183
4	120547841	120561090	120555975	CTGT	0.039	3	2	1.948	1.348	null	0.282	0.6	0.0006041
4	122277327	122295126	122278614	GTAATGCTAAATGAGAGG	0.026	2	1	2.012	1.488	null	0.325	0.523	0.0001871
4	122277327	122295126	122282590	GT	0.079	6	2	2.003	2.094	0.937	0.243	0.235	0.001664
4	125268325	125314125	125269026	ATTAAGAGA	0.013	1	1	1.917	1.006	null	0.179	0.911	0.008069
4	127360863	127376112	127369690	AGTATACC	0.013	1	1	1.987	1.192	null	0.216	0.795	0.003272
4	127360863	127376112	127372388	TTTCCC	0.013	1	1	1.987	1.192	null	0.216	0.795	0.003272
4	128376712	128395748	128377481	CTA	0.079	6	2	2.024	2.043	0.985	0.328	0.262	0.0001705
4	130768795	130784388	130769963	AATAGC	0.355	27	2	1.952	2.036	2.396	0.185	0.174	0.00696
4	130768795	130784388	130771240	CCCATATTAAAGAAAGTT	0.224	17	2	1.973	2.067	3.126	0.223	0.225	0.002733
4	130768795	130784388	130773737	AA	0.974	74	1	null	2.618	2.008	0.272	0.61	0.0007811
4	130768795	130784388	130773737	GG	0.026	2	1	2.008	2.618	null	0.272	0.61	0.0007811
4	132427887	132442761	132435333	ATG	0.026	2	1	2.015	1.583	null	0.241	0.433	0.001756
4	132633109	132652851	132645886	AC	0.75	57	7	2.561	2.896	2.008	0.297	0.418	0.0004008
4	132633109	132652851	132645886	GA	0.25	19	11	2.008	2.896	2.561	0.297	0.418	0.0004008
4	132633109	132652851	132651499	TGCA	0.658	50	4	2.707	2.597	1.996	0.329	0.379	0.000168
4	132928101	132957350	132928194	GGAATCGCGTTATT	0.211	16	6	1.955	2.027	1.351	0.306	0.234	0.0003171
4	132928776	132950800	132928832	TCGCGTTATT	0.211	16	6	1.954	2.04	1.348	0.303	0.233	0.0003398
4	133615921	133629545	133616043	CGCC	0.013	1	1	1.956	1.094	null	0.226	0.862	0.002543
4	133615921	133629545	133617565	TAAC	0.013	1	1	1.959	0.968	null	0.3	0.991	0.0003768
4	135813070	135834125	135829436	TGG	0.039	3	2	1.973	2.045	1.027	0.31	0.367	0.0002838
4	137354095	137369344	137358857	AGCTACAA	0.026	2	1	2.001	1.512	null	0.317	0.488	0.0002332
4	138087091	138105590	138090892	GCTTAGA	0.013	1	1	1.94	1.136	null	0.22	0.804	0.002954
4	140226600	140243499	140231162	CC	0.013	1	1	2.012	1.056	null	0.306	0.956	0.0003178
4	140226600	140243499	140231162	GA	0.987	75	3	null	1.056	2.012	0.306	0.956	0.0003178
4	144860039	144914303	144877961	TTTTTCTTTTTGAGGGCTGCGTCCCTCCTAAGCCCCCGCGTTGGCGAAATCAGTCATAACAAAGCAGTGCTCTGGCATCTGTTGACTCACTGATGTGGACGCCTCGGGAACTGAGGCGCGATTTCACCCGTAAGCACAAGATCAGACTAGAGAGGGAAGTAGCTGCCCTAAGAGATTTCATTCACCACATTGCATCTTGGGCTATCGTGCACGCTGCAGCAACTTTCACCGACTTGCTGATTTGGGCGC	0.013	1	1	1.747	0.009	null	0.292	1.738	0.0004566
4	144860039	144914303	144881805	GTCGCTGATG	0.013	1	1	1.747	0.009	null	0.292	1.738	0.0004566
4	144860039	144914303	144881805	TCTCTCTGCC	0.013	1	1	1.747	0.009	null	0.292	1.738	0.0004566
4	144905661	144948886	144905787	AGCATCCTAGAGCCATGTAGGCTGTTTGTAGCTCTGTGAGGTCTGATTTGGGCGCAGCGACAATATGACTCCCTCAGCACGGAACGGAGAAAT	0.013	1	1	1.668	0.086	null	0.196	1.582	0.005426
4	144905661	144948886	144905787	AGCATCCTAGAGCCATGTAGGCTGTTTGTAGCTCTGTGAGGTTGACCCCAACTTGGCTCTTTCCTCAGACATACTGATTGGGAACGGAGAAAT	0.013	1	1	1.668	0.086	null	0.196	1.582	0.005426
4	144905661	144948886	144906553	CGAAGA	0.053	4	4	1.708	0.957	0.086	0.281	0.792	0.0006176
4	144905661	144948886	144906553	GATTCG	0.947	72	20	0.086	0.957	1.708	0.281	0.792	0.0006176
4	144940291	144992553	144942285	ACCTCGCAC	0.039	3	2	2.011	2.072	0.965	0.207	0.41	0.004068
4	144940291	144992553	144942285	CGGCTAACT	0.961	73	6	0.965	2.072	2.011	0.207	0.41	0.004068
4	144940291	144992553	144942362	ATCAATGACCAGAGAGACCCATTT	0.987	75	7	null	2.935	1.959	0.24	0.976	0.001797
4	144940291	144992553	144942362	GATGGCAGTAGAGAGAGTAAGCCC	0.013	1	1	1.959	2.935	null	0.24	0.976	0.001797
4	144940291	144992553	144945774	AT	0.987	75	7	null	1.058	2.01	0.228	0.952	0.002416
4	144940291	144992553	144945774	GC	0.013	1	1	2.01	1.058	null	0.228	0.952	0.002416
4	144940291	144992553	144946204	AAAGAGCAATATGGATTTTCGGTCGCGTCTTTGATTACTGACGATTTGTTTGCTTGACCTAGCCAGCTTGTAGAG	0.013	1	1	1.959	2.935	null	0.24	0.976	0.001797
4	144940291	144992553	144946204	TGAACAAGTCGATAGGCAAAACCTAGAGACCGTGCGTTGATTAACCCGGTTCTGTTAACTAGCTATGCCACGGAG	0.013	1	1	1.959	2.935	null	0.24	0.976	0.001797
4	144940291	144992553	144947045	TATCGA	0.013	1	1	1.959	2.935	null	0.24	0.976	0.001797
4	144948559	144964047	144948720	GAGTCGATAGGCCAAAACCTAGAGGACCGTGCGTTGATT	0.013	1	1	1.963	3.02	null	0.229	1.057	0.002353
4	144948559	144964047	144948720	TCAATATGGATATTTCGGTCGCGATCTTTGATTACTGAC	0.013	1	1	1.963	3.02	null	0.229	1.057	0.002353
4	144948559	144964047	144950450	AGTAGAGAGA	0.013	1	1	1.963	3.02	null	0.229	1.057	0.002353
4	144948559	144964047	144950450	GACCAGAGAG	0.987	75	7	null	3.02	1.963	0.229	1.057	0.002353
4	144948559	144964047	144951281	CG	0.066	5	3	2.044	1.702	1.04	0.254	0.436	0.001253
4	144948559	144964047	144951281	GT	0.934	71	5	1.04	1.702	2.044	0.254	0.436	0.001253
4	144948559	144964047	144952104	AC	0.013	1	1	1.963	3.02	null	0.229	1.057	0.002353
4	144948559	144964047	144952104	GT	0.987	75	7	null	3.02	1.963	0.229	1.057	0.002353
4	144955240	144972883	144955311	AGAGAGAG	0.013	1	1	1.929	2.943	null	0.21	1.015	0.003796
4	144955240	144972883	144955311	CAGAGAGA	0.987	75	9	null	2.943	1.929	0.21	1.015	0.003796
4	144975156	145021260	144975200	GGTCACCAATTTCTTGCCACTGATTTGATCTGCTAAA	0.013	1	1	1.969	1.063	null	0.26	0.906	0.001063
4	144975156	145021260	144975200	GGTCAGCGATTTCTGGCCACTGATTTGATCTGCTAAA	0.013	1	1	1.969	1.063	null	0.26	0.906	0.001063
4	144975156	145021260	144975486	ACCTATC	0.039	3	2	1.97	2.077	0.917	0.253	0.404	0.001289
4	144975156	145021260	144975486	CTAGGCA	0.961	73	4	0.917	2.077	1.97	0.253	0.404	0.001289
4	144975156	145021260	144978207	TAG	0.013	1	1	1.969	1.063	null	0.26	0.906	0.001063
4	144995140	145015085	144996080	CG	0.132	10	4	1.937	1.979	0.903	0.326	0.3	0.0001816
4	144995140	145015085	144996080	TA	0.855	65	2	0.903	1.961	1.94	0.319	0.291	0.000219
4	144995140	145015085	144999080	AGGCA	0.961	73	4	0.851	2.133	1.911	0.225	0.385	0.002637
4	144995140	145015085	144999080	CTATC	0.039	3	2	1.911	2.133	0.851	0.225	0.385	0.002637
4	146896791	146909290	146896840	AT	0.974	74	1	null	1.466	2.033	0.178	0.567	0.008307
4	146896791	146909290	146896840	GC	0.026	2	1	2.033	1.466	null	0.178	0.567	0.008307
4	146914688	146932697	146916005	AGCT	0.382	29	6	1.236	1.616	2.053	0.269	0.404	0.0008577
4	146914688	146932697	146916005	TAGC	0.526	40	25	2.038	1.559	1.09	0.317	0.474	0.000235
4	151870980	151890668	151871473	AA	0.803	61	24	1.978	2.063	1.48	0.174	0.419	0.009204
4	151870980	151890668	151878142	TG	0.724	55	10	0.915	2.12	1.829	0.295	0.391	0.0004309
4	151870980	151890668	151885618	CA	0.974	74	22	0.009	null	1.72	0.216	0.855	0.003295
4	151870980	151890668	151885618	TG	0.026	2	2	1.72	null	0.009	0.216	0.855	0.003295
4	158500216	158517215	158503661	CCT	0.211	16	2	1.978	1.93	1.479	0.201	0.144	0.004786
4	161874222	161889971	161874407	AC	0.447	34	1	1.507	1.908	2.082	0.293	0.298	0.0004465
4	161874222	161889971	161874407	GG	0.5	38	10	1.981	1.938	1.438	0.248	0.271	0.00147
4	161874222	161889971	161874649	CC	0.461	35	2	1.582	1.843	2.082	0.199	0.251	0.005009
4	161874222	161889971	161874649	TA	0.487	37	10	2.059	1.858	1.44	0.267	0.306	0.0008894
4	161874222	161889971	161881535	AC	0.934	71	8	0.865	1.914	1.869	0.279	0.445	0.000658
4	161874222	161889971	161881535	GT	0.066	5	4	1.869	1.914	0.865	0.279	0.445	0.000658
4	161986165	162000264	161986206	ATCGC	0.855	65	1	null	1.843	2.054	0.222	0.212	0.002847
4	161986165	162000264	161986206	GCAAT	0.118	9	1	2.042	1.835	null	0.186	0.207	0.00685
4	161986165	162000264	161991677	GT	0.961	73	1	null	1.635	2.024	0.265	0.389	0.0009475
4	161986165	162000264	161991677	TG	0.039	3	1	2.024	1.635	null	0.265	0.389	0.0009475
4	163273413	163286662	163276487	TG	0.039	3	3	1.798	1.009	null	0.224	0.789	0.002667
4	165856536	165882210	165863110	CTTCG	0.658	50	9	2.647	2.554	2.062	0.242	0.348	0.001703
4	165856536	165882210	165863110	TACTA	0.263	20	11	2.108	2.634	2.669	0.252	0.385	0.001305
4	171262645	171278903	171262762	CTT	0.974	74	10	null	1.07	1.925	0.208	0.856	0.004033
4	171262645	171278903	171262762	TGC	0.026	2	2	1.925	1.07	null	0.208	0.856	0.004033
4	171262645	171278903	171268389	TCT	0.434	33	12	2.029	2.043	1.446	0.265	0.27	0.0009329
4	173420000	173438399	173420184	GACCCACCCAATGAATAATTCTATA	0.987	75	70	null	2.095	0.671	0.146	1.424	0.01771
4	173420000	173438399	173421272	CG	0.171	13	10	0.495	1.099	1.964	0.326	0.645	0.0001837
4	173420000	173438399	173421272	TT	0.803	61	58	1.473	1.101	0.475	0.308	0.564	0.0002969
4	173537322	173552921	173538963	GGCA	0.816	62	2	2.506	2.101	1.97	0.224	0.201	0.002714
4	178047139	178063206	178048131	TG	0.013	1	1	1.951	1.04	null	0.221	0.911	0.002903
4	178879586	178898087	178882604	GA	0.053	4	1	2.006	1.705	null	0.217	0.301	0.00318
4	179235654	179251403	179247398	AAGTG	0.526	40	28	1.884	1.444	0.848	0.312	0.521	0.0002691
4	182408142	182428841	182410948	TCC	0.026	2	1	2.002	1.477	null	0.219	0.525	0.003061
4	182408142	182428841	182412992	ATT	0.013	1	1	1.999	1.081	null	0.343	0.918	0.0001121
4	182413142	182427391	182414978	TCTCA	0.026	2	1	2.022	1.416	null	0.255	0.606	0.001229
4	186436601	186449100	186437216	AAGA	0.658	50	20	2.005	2.002	1.394	0.232	0.389	0.002213
4	186436601	186449100	186437216	TTAC	0.303	23	1	1.41	2.072	1.971	0.244	0.412	0.001632
4	186436601	186449100	186437876	GA	0.421	32	3	1.29	1.91	2.086	0.297	0.431	0.0004045
4	187088622	187102921	187100198	ATGTACGCCGGT	0.303	23	18	1.697	1.267	0.822	0.269	0.436	0.0008439
4	187838740	187855489	187846260	GATCGT	0.908	69	6	0.908	1.846	1.942	0.318	0.411	0.0002292
4	187850265	187884047	187863964	CT	0.039	3	1	2.001	2.328	null	0.243	0.327	0.001648
4	187850265	187884047	187863964	GA	0.961	73	1	null	2.328	2.001	0.243	0.327	0.001648
4	190012161	190034690	190024250	CC	0.947	72	2	0.967	2.038	1.988	0.246	0.331	0.001558
4	190012161	190034690	190024250	TT	0.053	4	2	1.988	2.038	0.967	0.246	0.331	0.001558
4	190388141	190402790	190390049	ATTTGAT	0.013	1	1	1.961	1.002	null	0.32	0.96	0.0002162
4	190388141	190402790	190390049	GCGCAGC	0.987	75	3	null	1.002	1.961	0.32	0.96	0.0002162
4	190756514	190769513	190763376	CTGT	0.026	2	1	1.983	2.49	null	0.209	0.507	0.003943
4	190756514	190769513	190763376	TCCG	0.974	74	1	null	2.49	1.983	0.209	0.507	0.003943
5	187973	204226	195507	TT	0.132	10	2	1.974	1.945	0.955	0.203	0.207	0.004492
5	316400	330899	317242	TGT	0.039	3	2	2.096	2.229	1.091	0.33	0.38	0.0001643
5	695097	716914	697724	ATG	0.026	2	2	2.711	4.553	null	0.227	1.842	0.002506
5	695097	716914	697724	GCT	0.974	74	40	null	4.553	2.711	0.227	1.842	0.002506
5	710017	728521	711471	TA	0.013	1	1	2.881	6.09	null	0.215	3.209	0.003333
5	710017	728521	717480	AAA	0.053	4	4	2.757	4.735	null	0.301	1.978	0.0003644
5	710017	728521	717480	TCG	0.947	72	42	null	4.735	2.757	0.301	1.978	0.0003644
5	710017	728521	721864	TAG	0.895	68	39	null	4.1	2.663	0.28	1.437	0.0006348
5	750410	783476	765746	TTT	0.092	7	7	3.245	5.534	null	0.322	2.289	0.0002014
5	786011	802752	790255	AG	0.053	4	4	2.625	4.048	null	0.227	1.423	0.002482
5	786011	802752	790255	TC	0.947	72	36	null	4.048	2.625	0.227	1.423	0.002482
5	786011	802752	790841	CCT	0.066	5	5	2.577	4.082	null	0.308	1.505	0.0002965
5	786011	802752	790841	GAC	0.934	71	35	null	4.082	2.577	0.308	1.505	0.0002965
5	786011	802752	792852	CC	0.539	41	13	3.427	2.893	2.069	0.253	0.693	0.001301
5	809162	822793	810750	CT	0.013	1	1	2.581	4.463	null	0.139	1.882	0.02137
5	809162	822793	810750	TC	0.987	75	37	null	4.463	2.581	0.139	1.882	0.02137
5	812794	829955	825561	CG	0.013	1	1	2.796	6.759	null	0.317	3.963	0.0002318
5	2682863	2695362	2688277	GCA	0.158	12	1	2.016	2.261	2.401	0.204	0.228	0.004416
5	3652155	3665104	3654253	CT	0.026	2	2	1.96	1.047	null	0.233	0.913	0.002132
5	3652155	3665104	3654253	TC	0.974	74	10	null	1.047	1.96	0.233	0.913	0.002132
5	10521919	10537418	10530684	AAC	0.079	6	2	1.989	1.985	1.146	0.201	0.223	0.004788
5	12806160	12825209	12807282	ACAG	0.382	29	11	1.954	1.749	1.359	0.206	0.273	0.004213
5	12806160	12825209	12807282	TTGA	0.566	43	5	1.445	1.768	1.962	0.164	0.248	0.01153
5	13354175	13389674	13360784	CCCCATTGGGGTCTTCTGCAG	0.013	1	1	1.959	1.112	null	0.239	0.847	0.001861
5	13354175	13389674	13364690	CA	0.013	1	1	1.959	1.112	null	0.239	0.847	0.001861
5	13354175	13389674	13383983	GA	0.013	1	1	1.962	0.997	null	0.31	0.966	0.0002844
5	13936276	13952625	13938958	CA	0.947	72	1	null	2.517	1.999	0.244	0.518	0.001617
5	13936276	13952625	13938958	TG	0.053	4	1	1.999	2.517	null	0.244	0.518	0.001617
5	13970548	13985297	13970622	CTAGCA	0.066	5	1	2.029	2.444	null	0.162	0.415	0.01222
5	13970548	13985297	13978189	AGT	0.961	73	1	null	2.693	2.031	0.263	0.662	0.001
5	13970548	13985297	13978189	GAC	0.039	3	1	2.031	2.693	null	0.263	0.662	0.001
5	17501311	17522517	17505582	AGA	0.947	72	10	null	2.441	1.846	0.228	0.595	0.002434
5	17501311	17522517	17505582	CCC	0.053	4	2	1.846	2.441	null	0.228	0.595	0.002434
5	20521001	20536700	20527904	AA	0.947	72	2	1.016	1.997	1.974	0.223	0.318	0.002792
5	20521001	20536700	20527904	GG	0.053	4	2	1.974	1.997	1.016	0.223	0.318	0.002792
5	22776827	22790776	22777371	CC	0.013	1	1	1.914	0.979	null	0.194	0.936	0.005647
5	24304077	24318326	24304146	ATATGTGGC	0.013	1	1	1.952	1.115	null	0.283	0.837	0.0005849
5	24304077	24318326	24304146	ATATGTGGT	0.013	1	1	1.952	1.118	null	0.281	0.834	0.0006148
5	24304077	24318326	24305250	AT	0.013	1	1	1.952	1.118	null	0.281	0.834	0.0006148
5	24304077	24318326	24305250	GC	0.987	75	3	null	1.118	1.952	0.281	0.834	0.0006148
5	24304077	24318326	24311048	TC	0.053	4	2	1.973	1.564	null	0.249	0.409	0.001431
5	24399114	24455818	24400222	AA	0.921	70	1	null	1.786	1.993	0.193	0.208	0.005719
5	24399114	24455818	24400222	TG	0.066	5	1	1.995	1.735	null	0.26	0.26	0.001065
5	26791840	26806846	26792451	CT	0.882	67	65	null	1.149	0.516	0.202	0.633	0.004626
5	26791840	26806846	26792451	TG	0.105	8	6	0.499	1.293	null	0.292	0.794	0.0004578
5	26791840	26806846	26795447	ATGAG	0.908	69	67	null	1.35	0.511	0.295	0.839	0.0004238
5	26791840	26806846	26795447	CGTGT	0.066	5	3	0.54	1.496	null	0.292	0.956	0.000467
5	27208170	27228519	27208171	AC	0.026	2	2	1.967	null	1.107	0.249	0.43	0.001429
5	27208170	27228519	27208285	TATACA	0.013	1	1	1.969	1.06	null	0.277	0.908	0.0006796
5	27208170	27228519	27208441	CGGCATCGAG	0.013	1	1	1.969	1.06	null	0.277	0.908	0.0006796
5	27208170	27228519	27208837	CAGATTA	0.013	1	1	1.967	1.107	null	0.249	0.86	0.001429
5	27208170	27228519	27218211	GCCGTG	0.026	2	2	1.967	null	1.107	0.249	0.43	0.001429
5	28211717	28230216	28213537	GGAGG	0.197	15	11	1.837	1.356	1.057	0.282	0.436	0.0006071
5	28240717	28258239	28242497	GCTG	0.039	3	2	1.937	1.31	null	0.257	0.627	0.001176
5	28240717	28258239	28242812	CAGAC	0.816	62	3	0.941	1.749	1.992	0.275	0.328	0.0007333
5	28240717	28258239	28242812	CAGGC	0.013	1	1	1.913	0.941	null	0.217	0.973	0.003169
5	28240717	28258239	28243009	ACGA	0.039	3	2	1.936	1.32	null	0.248	0.616	0.001483
5	29704808	29717307	29704810	TAACAGGTATGAT	0.711	54	5	1.456	1.607	1.994	0.275	0.3	0.0007293
5	29704808	29717307	29704904	TATGACACACAGAGATGA	0.039	3	3	1.869	1.003	null	0.329	0.866	0.0001648
5	29704808	29717307	29706890	AG	0.026	2	2	1.849	0.942	null	0.248	0.907	0.00148
5	30481918	30500656	30483042	TAATGGC	0.868	66	5	2.124	1.386	1.957	0.206	0.328	0.00426
5	30481918	30500656	30484858	CC	0.987	75	9	null	0.764	1.87	0.243	1.106	0.001684
5	30481918	30500656	30484858	TT	0.013	1	1	1.87	0.764	null	0.243	1.106	0.001684
5	34069266	34092100	34081655	TT	0.145	11	2	2.009	2.015	1.43	0.229	0.165	0.00235
5	40329213	40356879	40331084	CG	0.276	21	4	2.032	1.867	1.456	0.203	0.218	0.00457
5	40329213	40356879	40332998	TTAGTA	0.013	1	1	1.953	1	null	0.281	0.953	0.0006148
5	44999651	45019400	45000378	GT	0.237	18	5	2.013	1.913	1.051	0.343	0.272	0.0001114
5	44999651	45019400	45000378	TC	0.724	55	1	1.051	1.928	2.016	0.308	0.258	0.0003024
5	44999651	45019400	45004089	ACA	0.632	48	1	1.382	1.939	2.029	0.227	0.222	0.002501
5	44999651	45019400	45004089	GAC	0.342	26	5	2.026	1.932	1.382	0.237	0.22	0.001942
5	45944476	45963725	45945880	CCT	0.026	2	2	1.832	1.005	null	0.175	0.826	0.008885
5	46061534	46077283	46061985	AAGACTGA	0.276	21	2	2.084	2.031	1.643	0.176	0.148	0.008809
5	57950802	57964551	57951858	CCCAGA	0.513	39	5	1.358	1.666	2.034	0.252	0.339	0.001315
5	57950802	57964551	57951858	TATGTG	0.382	29	14	2.025	1.539	1.298	0.274	0.39	0.0007432
5	74075413	74094515	74076210	TGGTATGCGC	0.013	1	1	1.962	1.029	null	0.333	0.933	0.0001501
5	74075413	74094515	74081640	TCAACT	0.013	1	1	1.962	1.029	null	0.333	0.933	0.0001501
5	83943379	83959778	83943564	GAATA	0.868	66	62	2.188	1.005	0.409	0.29	0.705	0.0004821
5	83943379	83959778	83943564	TGTCG	0.092	7	5	0.467	0.995	2.188	0.226	0.685	0.002583
5	83943379	83959778	83948171	CAG	0.882	67	63	1.597	1.03	0.444	0.228	0.58	0.002446
5	83943379	83959778	83948171	TGA	0.105	8	6	0.444	1.026	2.188	0.259	0.707	0.001101
5	84581852	84604351	84595232	TTTACTA	0.026	2	1	1.97	1.595	null	0.302	0.374	0.000352
5	90611644	90628353	90623586	CT	0.039	3	1	2.048	1.514	null	0.334	0.534	0.0001443
5	99067648	99087507	99067657	AATAGCATC	0.145	11	1	2.006	1.863	null	0.146	0.143	0.01804
5	99067648	99087507	99068459	ATT	0.974	74	1	null	1.545	1.988	0.34	0.444	0.0001216
5	99067648	99087507	99068459	GCC	0.026	2	1	1.988	1.545	null	0.34	0.444	0.0001216
5	99189205	99206789	99197722	ACC	0.263	20	2	2.063	1.99	1.53	0.205	0.157	0.004284
5	99551477	99564576	99554329	CT	0.987	75	3	null	3.205	2.065	0.319	1.14	0.0002205
5	99551477	99564576	99554329	TC	0.013	1	1	2.065	3.205	null	0.319	1.14	0.0002205
5	103844998	103866406	103845151	CCGG	0.908	69	2	2.459	2.122	1.924	0.213	0.231	0.003557
5	104726069	104750718	104726662	CG	0.026	2	1	1.983	1.617	null	0.238	0.366	0.001892
5	111424439	111468363	111454402	GCA	0.105	8	2	2.007	2.053	1.026	0.272	0.185	0.0007934
5	114202771	114221570	114203495	CTCA	0.987	75	9	null	0.873	1.919	0.223	1.045	0.002742
5	114202771	114221570	114203495	GCTG	0.013	1	1	1.919	0.873	null	0.223	1.045	0.002742
5	114202771	114221570	114217147	AA	0.158	12	5	2.031	1.508	1.954	0.282	0.363	0.0006011
5	114250124	114266450	114252769	AT	0.895	68	44	null	2.016	1.11	0.286	0.906	0.0005386
5	114320380	114339522	114327646	TA	0.053	4	1	1.982	1.645	null	0.242	0.337	0.001703
5	120966836	120987024	120968757	GGC	0.013	1	1	1.947	1.003	null	0.307	0.944	0.0003048
5	135110843	135125593	135116128	AG	0.382	29	12	1.955	2.028	1.317	0.256	0.278	0.001178
5	138060644	138080792	138066424	AT	0.066	5	2	2.043	1.945	1.479	0.223	0.263	0.002765
5	138060644	138080792	138066424	GC	0.934	71	2	1.479	1.945	2.043	0.223	0.263	0.002765
5	140092467	140109443	140094868	CTCCGAGCGGTA	0.039	3	1	2.086	2.521	null	0.211	0.435	0.003734
5	140203456	140222155	140209104	GT	0.974	74	1	null	2.454	2.07	0.187	0.384	0.006677
5	140203456	140222155	140209104	TA	0.026	2	1	2.07	2.454	null	0.187	0.384	0.006677
5	140203456	140222155	140209158	GGCCT	0.974	74	1	null	2.513	2.067	0.252	0.446	0.001332
5	140203456	140222155	140209158	TAGTA	0.026	2	1	2.067	2.513	null	0.252	0.446	0.001332
5	140549139	140564698	140549575	TCAGCTTA	0.461	35	11	2.045	2.196	2.989	0.174	0.422	0.009166
5	140549139	140564698	140553581	CAG	0.697	53	5	2.858	2.395	2.034	0.26	0.402	0.001083
5	147456033	147471748	147459629	GCCTG	0.013	1	1	1.926	1.24	null	0.32	0.686	0.0002121
5	150172671	150186620	150173099	GG	0.013	1	1	1.694	0.168	null	0.175	1.526	0.008928
5	150172671	150186620	150173303	CCGCG	0.342	26	14	1.937	1.509	1.142	0.255	0.404	0.001215
5	150172671	150186620	150173303	TGCTT	0.592	45	6	1.288	1.458	1.996	0.27	0.368	0.0008333
5	150172671	150186620	150174558	AC	0.026	2	2	1.719	0.489	null	0.221	1.229	0.002889
5	150172671	150186620	150174558	TT	0.974	74	20	null	0.489	1.719	0.221	1.229	0.002889
5	150172671	150186620	150185101	CACC	0.461	35	19	1.976	1.751	1.129	0.329	0.415	0.0001651
5	150172671	150186620	150185101	TGAA	0.5	38	3	1.129	1.796	1.971	0.301	0.421	0.0003586
5	151244224	151258014	151244400	GCCG	0.961	73	21	null	0.606	1.667	0.204	1.062	0.004472
5	151244224	151258014	151244400	TGTA	0.039	3	3	1.667	0.606	null	0.204	1.062	0.004472
5	151244224	151258014	151244441	AA	0.421	32	4	1.309	1.604	1.998	0.19	0.341	0.006225
5	155470935	155499768	155474844	AC	0.026	2	1	1.978	1.471	null	0.237	0.507	0.001917
5	155470935	155499768	155474844	TA	0.974	74	3	null	1.471	1.978	0.237	0.507	0.001917
5	161585007	161602006	161585960	AACGCTGTATT	0.013	1	1	1.933	1.042	null	0.289	0.891	0.0005015
5	161585007	161602006	161587006	CTA	0.868	66	3	1.978	1.597	1.993	0.223	0.252	0.002735
5	161585007	161602006	161588358	TCTGGG	0.013	1	1	1.933	1.051	null	0.283	0.881	0.0005891
5	161585007	161602006	161598285	TGCAC	0.145	11	3	1.991	1.709	null	0.232	0.282	0.002196
5	165833868	165855268	165836374	CGG	0.026	2	1	2.015	1.575	null	0.235	0.44	0.002048
5	175346505	175366915	175348381	ATG	0.092	7	7	4.034	3.803	null	0.223	0.231	0.002728
5	175346505	175366915	175348381	GAA	0.895	68	68	null	3.789	4.046	0.306	0.257	0.000318
5	175421647	175442755	175426021	GG	0.987	75	9	null	3.009	2.163	0.136	0.845	0.0229
5	175421647	175442755	175426021	TC	0.013	1	1	2.163	3.009	null	0.136	0.845	0.0229
5	175421647	175442755	175427919	CGTA	0.974	74	8	null	3.085	2.135	0.333	0.95	0.000148
5	175421647	175442755	175427919	TACG	0.026	2	2	2.135	3.085	null	0.333	0.95	0.000148
5	175421647	175442755	175434988	CA	0.974	74	8	null	3.085	2.135	0.333	0.95	0.000148
5	175421647	175442755	175434988	TG	0.026	2	2	2.135	3.085	null	0.333	0.95	0.000148
5	177255109	177277808	177260542	CAC	0.026	2	2	1.954	1.118	null	0.259	0.836	0.001109
5	180369934	180434723	180370599	ACA	0.013	1	1	1.857	1.001	null	0.139	0.856	0.02139
5	180369934	180434723	180370599	CTC	0.987	75	11	null	1.001	1.857	0.139	0.856	0.02139
5	180369934	180434723	180401383	CT	0.737	56	4	0.997	1.986	1.903	0.264	0.279	0.0009689
5	180369934	180434723	180401383	TA	0.25	19	8	1.906	1.989	0.997	0.277	0.285	0.0006967
5	180409764	180434323	180410998	ACA	0.934	71	8	0.981	1.891	1.894	0.253	0.409	0.00129
5	180409764	180434323	180410998	GTG	0.066	5	4	1.894	1.891	0.981	0.253	0.409	0.00129
5	180694943	180720689	180695433	ACACGAG	0.934	71	2	0.977	1.958	2.001	0.253	0.319	0.001289
5	180694943	180720689	180695433	GTGTAGA	0.066	5	2	2.001	1.958	0.977	0.253	0.319	0.001289
5	180694943	180720689	180708367	AG	0.053	4	2	2.002	1.928	0.977	0.301	0.372	0.0003582
5	180694943	180720689	180708367	GC	0.947	72	2	0.977	1.928	2.002	0.301	0.372	0.0003582
6	2563214	2576963	2565327	CCGG	0.079	6	6	1.418	0.606	null	0.199	0.812	0.004974
6	2563214	2576963	2565327	GTTT	0.908	69	39	null	0.52	1.464	0.305	0.944	0.0003285
6	2563214	2576963	2565522	AGAC	0.605	46	34	1.904	1.434	0.842	0.324	0.544	0.0001918
6	2563214	2576963	2565522	GAGT	0.355	27	11	1	1.333	2.068	0.244	0.479	0.001608
6	4564312	4578134	4565355	GCC	0.039	3	1	2.032	1.693	null	0.151	0.34	0.01602
6	8332956	8346505	8339252	ACCAAG	0.75	57	1	1.428	1.797	2.046	0.28	0.302	0.0006384
6	8332956	8346505	8339252	GTTGGA	0.211	16	8	2.005	2.031	1.319	0.254	0.303	0.001241
6	10653072	10665821	10654161	TTACTGATTTTGA	0.158	12	9	1.859	1.352	0.494	0.324	0.604	0.0001931
6	10700072	10712571	10700984	AT	0.145	11	2	2.012	2.258	null	0.229	0.246	0.002347
6	10700072	10712571	10700984	GC	0.829	63	2	null	2.214	2.016	0.163	0.198	0.01207
6	17433574	17446823	17437233	AA	0.013	1	1	2.016	1.215	null	0.292	0.801	0.0004636
6	17433574	17446823	17437233	GG	0.987	75	1	null	1.215	2.016	0.292	0.801	0.0004636
6	17433574	17446823	17440252	CTGTAACATA	0.013	1	1	2.016	1.215	null	0.292	0.801	0.0004636
6	17433574	17446823	17445988	CT	0.987	75	1	null	1.215	2.016	0.292	0.801	0.0004636
6	17433574	17446823	17445988	TC	0.013	1	1	2.016	1.215	null	0.292	0.801	0.0004636
6	26673372	26691393	26678512	AC	0.711	54	31	2.927	3.171	2.388	0.229	0.496	0.00238
6	26673372	26691393	26678512	GG	0.263	20	19	2.388	3.127	3.234	0.302	0.658	0.0003483
6	26734257	26759007	26739479	AATCGTTA	0.947	72	64	1.076	2.119	3.286	0.336	1.125	0.0001383
6	26734257	26759007	26739479	GTAATCAG	0.053	4	2	3.286	2.119	1.076	0.336	1.125	0.0001383
6	26734257	26759007	26740947	AC	0.961	73	64	1.076	1.842	3.261	0.303	1.156	0.0003468
6	26734257	26759007	26740947	GG	0.039	3	2	3.261	1.842	1.076	0.303	1.156	0.0003468
6	26742332	26766662	26744907	TCGTTA	0.947	72	66	1.711	2.167	3.294	0.27	0.899	0.0008265
6	27669999	27684498	27676794	AAGGTAAGA	0.382	29	4	1.326	1.865	2.095	0.287	0.411	0.0005213
6	29847686	29904308	29849271	CACAGAATGAGCGTGAAACG	0.342	26	12	2.026	1.747	1.281	0.306	0.347	0.0003145
6	29868362	29904308	29868517	TGGGGGAGT	0.237	18	8	1.836	1.924	1.006	0.197	0.263	0.005282
6	29938560	29951609	29938777	AGCGGGGC	0.553	42	20	3.309	2.81	2.35	0.27	0.477	0.0008182
6	29938560	29951609	29938777	TCAAAAAA	0.316	24	20	2.54	2.718	4.012	0.299	0.541	0.0003861
6	29949036	29966035	29949841	CATC	0.842	64	43	null	2.189	2.98	0.284	0.791	0.0005759
6	29949036	29966035	29955535	TTACTTT	0.224	17	16	2.401	3.138	null	0.281	0.737	0.0006122
6	31394763	31454455	31395014	TCG	0.184	14	2	1.99	1.97	1.423	0.265	0.154	0.0009552
6	31394763	31454455	31448564	TAG	0.105	8	2	1.978	2	0.955	0.312	0.208	0.0002681
6	32020965	32034524	32025940	CCG	0.013	1	1	2.017	0.989	null	0.329	1.027	0.0001661
6	32020965	32034524	32025940	TGA	0.987	75	1	null	0.989	2.017	0.329	1.027	0.0001661
6	32456591	32473800	32456602	ATGGTGTGATAGGTTAGCACGTGGCTACCTTCGCACACTCTAATACACTGCTGCTACTGCACGCGTGAAAACGGGGGTGCTATTCCGTTAACCG	0.395	30	30	0.605	0.002	0.002	0.346	0.333	0.0001031
6	32456591	32473800	32468864	TGACACCCATTGGCCAG	0.395	30	30	0.002	0.356	0.663	0.319	0.333	0.0002224
6	32506081	32523595	32506751	AG	0.316	24	8	2.001	1.962	1.43	0.346	0.28	0.0001021
6	32506081	32523595	32506751	GA	0.684	52	6	1.43	1.962	2.001	0.346	0.28	0.0001021
6	32506081	32523595	32506766	CTCG	0.487	37	10	1.997	2.146	1.562	0.22	0.216	0.002951
6	32506081	32523595	32507582	CGTGGATCGTGGCGGGTCCGTTTGTACCTTTGTTGCAGCTATACA	0.303	23	8	1.985	1.948	1.421	0.308	0.272	0.0002986
6	32506081	32523595	32507931	GT	0.395	30	8	1.983	2.033	1.43	0.269	0.257	0.0008432
6	32506081	32523595	32507944	ATG	0.342	26	8	1.985	2.071	1.43	0.299	0.263	0.0003824
6	32506081	32523595	32507944	GCA	0.645	49	6	1.43	2.045	1.987	0.295	0.262	0.000429
6	32506081	32523595	32510301	CACCAT	0.355	27	8	1.996	2.006	1.43	0.31	0.269	0.0002849
6	32512546	32526595	32514754	CTCA	0.079	6	6	1.902	2.918	2.962	0.32	0.762	0.000213
6	32610999	32625148	32611054	CT	0.368	28	13	0.685	1.38	1.719	0.336	0.556	0.0001361
6	32610999	32625148	32614207	TA	0.803	61	37	0	0.718	1.417	0.307	0.702	0.0003104
6	32632943	32645692	32632968	CG	0.329	25	2	2.015	1.933	1.747	0.143	0.125	0.01945
6	32632943	32645692	32635450	AT	0.263	20	2	2.027	1.883	1.68	0.246	0.169	0.001546
6	32638443	32652979	32639287	AT	0.368	28	7	0.942	1.648	1.936	0.3	0.569	0.0003672
6	32638443	32652979	32651900	TT	0.579	44	27	1.794	1.665	0.819	0.316	0.554	0.0002411
6	35523745	35569744	35524715	TGACAAGTGAAGATTGGCGC	0.013	1	1	2.065	2.924	null	0.239	0.859	0.001842
6	35523745	35569744	35536518	GCCGTA	0.013	1	1	2.061	3.062	null	0.324	1	0.0001924
6	35523745	35569744	35565422	GCA	0.132	10	3	1.999	2.336	null	0.279	0.337	0.0006528
6	37048256	37069320	37063513	CG	0.158	12	3	2.028	2.126	3.311	0.271	0.277	0.000796
6	37048256	37069320	37063513	TA	0.842	64	1	3.311	2.126	2.028	0.271	0.277	0.000796
6	38386541	38408665	38386685	TTCG	0.013	1	1	1.916	1.101	null	0.164	0.815	0.01175
6	38386541	38408665	38394866	CA	0.816	62	4	1.347	1.966	1.957	0.234	0.235	0.00207
6	38386541	38408665	38394866	TG	0.184	14	6	1.957	1.966	1.347	0.234	0.235	0.00207
6	48925916	48943415	48926018	CTTGCG	0.013	1	1	1.959	1.008	null	0.253	0.951	0.001279
6	48925916	48943415	48929995	GA	0.921	70	3	1.853	1.251	2.019	0.341	0.41	0.0001176
6	48925916	48943415	48929995	TT	0.079	6	3	2.019	1.251	1.853	0.341	0.41	0.0001176
6	48925916	48943415	48939085	CGCT	0.921	70	3	1.853	1.251	2.019	0.341	0.41	0.0001176
6	48925916	48943415	48939085	GATC	0.079	6	3	2.019	1.251	1.853	0.341	0.41	0.0001176
6	49922263	49937762	49933155	AC	0.013	1	1	1.931	1.264	null	0.301	0.666	0.0003595
6	53923665	53939864	53926716	ACCG	0.013	1	1	1.913	0.94	null	0.22	0.973	0.002937
6	54657762	54671011	54660245	CCACTTTGAAAT	0.026	2	2	1.942	1.01	null	0.324	0.932	0.0001901
6	54841412	54856411	54841632	GCGG	0.013	1	1	1.969	1.007	null	0.327	0.963	0.0001769
6	54841412	54856411	54841632	TCGA	0.013	1	1	1.969	1.007	null	0.327	0.963	0.0001769
6	54841412	54856411	54841672	CGTCCGAAACT	0.013	1	1	1.968	1.046	null	0.3	0.922	0.0003712
6	54841412	54856411	54841672	CGTGATCAACT	0.013	1	1	1.969	1.007	null	0.327	0.963	0.0001769
6	54841412	54856411	54841672	TCTGATAAACT	0.013	1	1	1.969	1.007	null	0.327	0.963	0.0001769
6	54841412	54856411	54844974	GCGTCC	0.013	1	1	1.969	1.007	null	0.327	0.963	0.0001769
6	55903450	55917699	55914703	CCGC	0.211	16	7	1.965	1.659	0	0.337	0.495	0.0001338
6	57618059	57631959	57618378	GACCATGG	0.868	66	53	null	1.557	0.827	0.202	0.73	0.004593
6	57618059	57631959	57620334	TTA	0.237	18	9	0.66	1.425	2.063	0.331	0.748	0.0001567
6	57618059	57631959	57621786	AT	0.079	6	1	0.855	1.894	null	0.281	1.039	0.0006117
6	58436841	58459699	58438639	CCG	0.987	75	3	null	0.958	2.081	0.24	1.122	0.001799
6	58436841	58459699	58438639	TTA	0.013	1	1	2.081	0.958	null	0.24	1.122	0.001799
6	58436841	58459699	58441552	AACGG	0.013	1	1	2.081	0.958	null	0.24	1.122	0.001799
6	58436841	58459699	58441552	TACGT	0.013	1	1	2.081	0.958	null	0.24	1.122	0.001799
6	58436841	58459699	58445820	GCGGGT	0.039	3	1	1.999	2.656	null	0.233	0.657	0.00214
6	58436841	58459699	58445820	TTCTAA	0.961	73	3	null	2.656	1.999	0.233	0.657	0.00214
6	58597658	58613471	58600750	ATATT	0.026	2	2	2.059	1.122	null	0.284	0.937	0.0005684
6	58597658	58613471	58600750	TCCCA	0.974	74	4	null	1.122	2.059	0.284	0.937	0.0005684
6	65785560	65806809	65786648	AG	0.947	72	1	null	1.773	1.994	0.199	0.221	0.00497
6	65785560	65806809	65786648	CC	0.053	4	1	1.994	1.773	null	0.199	0.221	0.00497
6	66055453	66070452	66055592	GGCG	0.763	58	2	2.226	2.024	1.931	0.121	0.118	0.03217
6	66186911	66201660	66191499	AATG	0.053	4	2	2.013	2.06	0.983	0.334	0.335	0.0001439
6	66393577	66409692	66394589	TCCCGAGTGAAGG	0.026	2	2	1.889	1.082	null	0.227	0.808	0.002494
6	66532628	66545877	66532913	ACATTCGGTCCGTCCTCTGTAGAAAGGCCATCTACACTGTTTTATAAGCT	0.013	1	1	1.967	1.187	null	0.305	0.78	0.0003262
6	66532628	66545877	66534998	AGAGGCCAATC	0.013	1	1	1.967	1.187	null	0.305	0.78	0.0003262
6	66532628	66545877	66534998	GAGCACTGTTA	0.013	1	1	1.967	1.187	null	0.305	0.78	0.0003262
6	67019541	67032240	67024240	AA	0.895	68	2	1.122	1.918	2.017	0.208	0.249	0.003973
6	67019541	67032240	67024240	AG	0.013	1	1	2.001	1.122	null	0.303	0.879	0.0003439
6	67205301	67219500	67205504	AGC	0.079	6	2	2.037	1.742	null	0.183	0.295	0.007363
6	67205301	67219500	67205504	GAA	0.921	70	2	null	1.742	2.037	0.183	0.295	0.007363
6	67205301	67219500	67206429	AG	0.013	1	1	2.013	1.162	null	0.293	0.851	0.0004516
6	67205301	67219500	67206429	TA	0.987	75	3	null	1.162	2.013	0.293	0.851	0.0004516
6	72858829	72878588	72861276	CA	0.684	52	2	1.335	1.718	1.986	0.328	0.319	0.0001711
6	72858829	72878588	72873719	CAGT	0.395	30	10	1.986	1.812	1.373	0.242	0.289	0.001704
6	74703330	74723242	74704438	TTTTGACATAGCAGGATA	0.329	25	16	2.17	2.452	3.074	0.29	0.436	0.0004865
6	77228758	77249782	77231202	ATT	0.066	5	1	1.988	1.681	null	0.294	0.307	0.0004394
6	77431991	77453195	77436710	CTGGACCAG	0.026	2	2	1.951	1.027	null	0.315	0.924	0.000245
6	78304412	78318286	78304486	CTAGACTATAACAGGAAATTGAC	0.013	1	1	1.977	1.173	null	0.336	0.804	0.0001369
6	78304412	78318286	78309322	CACCGC	0.013	1	1	1.977	1.173	null	0.336	0.804	0.0001369
6	78876576	78903825	78877736	CC	0.974	74	22	null	0.472	1.725	0.276	1.253	0.0007144
6	78876576	78903825	78877736	TT	0.026	2	2	1.725	0.472	null	0.276	1.253	0.0007144
6	78962184	79030327	78993839	ATGTATT	0.961	73	2	1.055	1.999	1.993	0.339	0.378	0.0001255
6	78962184	79030327	78993839	CCCCGCC	0.039	3	2	1.993	1.999	1.055	0.339	0.378	0.0001255
6	79516028	79535612	79516301	AA	0.013	1	1	1.911	0.94	null	0.189	0.972	0.006365
6	79516028	79535612	79516301	CG	0.987	75	9	null	0.94	1.911	0.189	0.972	0.006365
6	79516028	79535612	79524268	CTA	0.066	5	4	1.934	1.991	0.987	0.301	0.419	0.0003651
6	79516028	79535612	79524268	GCG	0.934	71	6	0.987	1.991	1.934	0.301	0.419	0.0003651
6	81501878	81516989	81502757	AATTCA	0.947	72	2	null	1.514	1.996	0.31	0.482	0.0002818
6	81501878	81516989	81502757	GGACTG	0.053	4	2	1.996	1.514	null	0.31	0.482	0.0002818
6	81501878	81516989	81505419	GC	0.553	42	4	2.102	1.999	1.734	0.222	0.196	0.002804
6	81501878	81516989	81513760	AGTGGTCGCA	0.053	4	2	1.996	1.514	null	0.31	0.482	0.0002818
6	81501878	81516989	81513760	GTACACATTG	0.947	72	2	null	1.514	1.996	0.31	0.482	0.0002818
6	86752892	86766641	86753692	GGTGCGGGAGT	0.013	1	1	1.968	0.906	null	0.215	1.062	0.003382
6	87106120	87118869	87106590	GTCGTGA	0.013	1	1	1.962	0.854	null	0.183	1.108	0.007372
6	89837008	89851841	89837176	GGTGGACG	0.013	1	1	1.992	1.079	null	0.286	0.913	0.0005468
6	89837008	89851841	89837410	GGAAACCGTACT	0.013	1	1	1.992	1.079	null	0.286	0.913	0.0005468
6	93570293	93584792	93570432	TCA	0.789	60	5	0.876	1.641	2.018	0.329	0.431	0.0001654
6	93570293	93584792	93570574	ACATAGCATAC	0.026	2	2	1.897	0.977	null	0.253	0.92	0.001293
6	94820355	94834479	94826229	AGT	0.224	17	2	2.042	1.924	1.592	0.225	0.167	0.00265
6	94820355	94834479	94831396	TT	0.132	10	2	2.014	1.948	1.164	0.221	0.199	0.002924
6	95419498	95434697	95421000	AT	0.987	75	1	null	1.234	1.934	0.309	0.7	0.0002882
6	95419498	95434697	95421000	CC	0.013	1	1	1.934	1.234	null	0.309	0.7	0.0002882
6	98590664	98603174	98600426	AG	0.039	3	3	1.785	1.019	null	0.23	0.766	0.00232
6	98590664	98603174	98600426	GA	0.961	73	17	null	1.019	1.785	0.23	0.766	0.00232
6	101375090	101389839	101376030	AG	0.013	1	1	1.824	0.79	null	0.155	1.034	0.0144
6	101375090	101389839	101376030	AT	0.184	14	8	1.937	1.576	1.081	0.299	0.395	0.0003816
6	101929537	101944036	101940015	GT	0.487	37	17	1.916	1.843	1.282	0.263	0.312	0.000989
6	103649609	103662608	103649807	TTC	0.013	1	1	1.966	1.179	null	0.282	0.788	0.0006002
6	103649609	103662608	103650253	CATTCCCTTAG	0.013	1	1	1.964	1.275	null	0.216	0.688	0.00332
6	103649609	103662608	103650434	GTGT	0.013	1	1	1.966	1.179	null	0.282	0.788	0.0006002
6	105255832	105268731	105255852	ACTA	0.158	12	3	1.073	1.528	2.044	0.168	0.477	0.01056
6	105255832	105268731	105255852	GTCG	0.803	61	47	2.028	1.651	0.991	0.273	0.554	0.00077
6	105255832	105268731	105257690	AGC	0.697	53	40	2.102	1.293	0.955	0.258	0.51	0.001117
6	115701400	115722906	115703244	ACTAGTCC	0.921	70	1	1.598	1.457	2.022	0.333	0.278	0.0001491
6	119160614	119178063	119166040	ACC	0.908	69	6	0.938	1.914	1.912	0.254	0.363	0.001245
6	119160614	119178063	119166040	GTT	0.092	7	4	1.912	1.914	0.938	0.254	0.363	0.001245
6	121790632	121805259	121801368	AA	0.711	54	3	0.988	1.902	1.999	0.282	0.366	0.0006082
6	121790632	121805259	121801368	GG	0.276	21	9	2.005	1.885	0.988	0.304	0.378	0.0003375
6	121790632	121805259	121801379	CT	0.632	48	3	0.988	1.893	2.052	0.306	0.404	0.0003161
6	121790632	121805259	121801379	GC	0.355	27	9	2.056	1.882	0.988	0.322	0.409	0.0002031
6	122380370	122397494	122382202	CCAATTCTTCTGTA	0.145	11	2	1.995	1.964	0.945	0.277	0.203	0.000691
6	125171216	125227368	125182116	AATGG	0.053	4	1	2.009	2.54	null	0.232	0.531	0.002205
6	125171216	125227368	125182116	GGACA	0.947	72	1	null	2.54	2.009	0.232	0.531	0.002205
6	125189376	125323043	125196368	ATGG	0.053	4	1	2.001	2.324	null	0.256	0.323	0.001206
6	125189376	125323043	125196368	GACA	0.947	72	1	null	2.324	2.001	0.256	0.323	0.001206
6	125206427	125224197	125209420	CA	0.947	72	1	null	2.586	1.922	0.278	0.665	0.0006774
6	125206427	125224197	125209420	GG	0.053	4	1	1.922	2.586	null	0.278	0.665	0.0006774
6	125812908	125828157	125813030	TGTTCATGGTTTTCA	0.289	22	2	2	1.95	1.789	0.127	0.094	0.0283
6	126178039	126192291	126178434	AC	0.868	66	54	1.975	1.486	0.645	0.265	0.775	0.0009357
6	126178039	126192291	126178434	TT	0.118	9	3	0.659	1.548	1.975	0.266	0.797	0.0009287
6	126178039	126192291	126190207	CCA	0.829	63	52	1.953	1.175	0.66	0.251	0.605	0.001365
6	126178039	126192291	126190207	TTG	0.158	12	5	0.674	1.196	1.953	0.246	0.606	0.001555
6	127710109	127726633	127711932	CTTACG	0.013	1	1	2.056	3.044	null	0.283	0.988	0.0005911
6	139598555	139612054	139601856	GTAC	0.487	37	8	1.234	1.59	1.971	0.198	0.368	0.005137
6	141372724	141385223	141374917	ATACG	0.013	1	1	1.951	1.043	null	0.229	0.907	0.002362
6	141372724	141385223	141374917	CCTCA	0.868	66	1	1.372	1.825	1.984	0.201	0.249	0.00471
6	141657575	141676074	141665896	AGA	0.921	70	1	1.698	1.755	1.987	0.228	0.186	0.002422
6	141657575	141676074	141665896	TTT	0.066	5	1	1.987	1.744	null	0.24	0.244	0.001809
6	142038143	142055742	142038967	CGGATCGTT	0.053	4	1	1.999	1.708	null	0.244	0.291	0.001612
6	142105547	142119996	142105897	TCCC	0.579	44	5	1.2	1.755	2.013	0.275	0.384	0.0007333
6	142105547	142119996	142106424	TC	0.013	1	1	1.787	0.03	null	0.294	1.757	0.000443
6	146766769	146782394	146766842	CTG	0.474	36	17	1.961	1.709	1.304	0.199	0.326	0.004954
6	146766769	146782394	146766842	GCT	0.461	35	4	1.272	1.838	1.875	0.168	0.323	0.01068
6	147318630	147339893	147319375	TA	0.263	20	2	1.98	1.979	1.555	0.105	0.094	0.04663
6	150638773	150652772	150648232	CTGACTC	0.947	72	2	null	1.517	2.004	0.301	0.486	0.0003641
6	150638773	150652772	150648232	TCCGGCA	0.053	4	2	2.004	1.517	null	0.301	0.486	0.0003641
6	150638773	150652772	150649726	CA	0.882	67	1	0.856	1.876	2.007	0.299	0.308	0.0003851
6	151501761	151517273	151502007	CG	0.026	2	2	1.973	0.923	null	0.302	1.05	0.0003527
6	151501761	151517273	151502007	TA	0.974	74	10	null	0.923	1.973	0.302	1.05	0.0003527
6	153953344	153966543	153954232	AAAA	0.803	61	41	1.812	1.832	0.995	0.27	0.627	0.0008312
6	153953344	153966543	153954232	GGGG	0.145	11	1	1.04	1.959	1.909	0.29	0.75	0.0004835
6	153953344	153966543	153957314	CC	0.289	22	8	0.91	1.57	2	0.26	0.611	0.001077
6	153953344	153966543	153957314	TT	0.684	52	35	2	1.552	0.851	0.283	0.647	0.0005913
6	160514177	160533177	160514541	TC	0.487	37	4	1.929	2.028	2.366	0.216	0.214	0.003299
6	160622737	160642631	160624115	TAGGT	0.684	52	10	2.012	2.045	1.72	0.139	0.195	0.02119
6	162742532	162909585	162763873	CT	0.961	73	1	null	2.328	1.995	0.309	0.332	0.0002887
6	162742532	162909585	162763873	TC	0.039	3	1	1.995	2.328	null	0.309	0.332	0.0002887
6	162742532	162909585	162812656	CTA	0.039	3	1	1.996	2.318	null	0.291	0.322	0.0004806
6	162742532	162909585	162812656	TCC	0.961	73	1	null	2.318	1.996	0.291	0.322	0.0004806
6	164538527	164552226	164539885	AGGCC	0.987	75	7	null	0.907	1.901	0.239	0.994	0.001861
6	164538527	164552226	164539885	TAATT	0.013	1	1	1.901	0.907	null	0.239	0.994	0.001861
6	165719674	165737123	165722250	CCATCG	0.987	75	74	null	1.89	0.213	0.309	1.677	0.0002938
6	165722274	165742023	165730983	CATCGCCGG	0.987	75	17	null	3.799	2.19	0.298	1.609	0.0003953
6	165722274	165742023	165730983	TTCGAATCA	0.013	1	1	2.19	3.799	null	0.298	1.609	0.0003953
6	165722274	165742023	165732342	CGACAAGTGCGAGT	0.013	1	1	2.19	3.799	null	0.298	1.609	0.0003953
6	165722274	165742023	165732711	ATGATGA	0.013	1	1	2.19	3.799	null	0.298	1.609	0.0003953
6	166492790	166507539	166499634	ACGGGA	0.816	62	52	1.364	2.108	0.749	0.272	0.544	0.0007793
6	167589562	167607790	167596402	ATCTT	0.039	3	2	1.967	1.969	0.884	0.298	0.436	0.000391
6	167589562	167607790	167596402	GCTCC	0.961	73	2	0.884	1.969	1.967	0.298	0.436	0.000391
6	167769740	167791245	167774877	CTATTCAA	0.053	4	2	1.988	2.354	null	0.237	0.366	0.001925
6	167769740	167791245	167774877	TGGCGACG	0.947	72	2	null	2.354	1.988	0.237	0.366	0.001925
6	167769740	167791245	167776832	CA	0.013	1	1	2.009	2.706	null	0.234	0.697	0.002091
6	167777987	167791245	167778497	CGTG	0.974	74	5	null	2.706	2.059	0.16	0.647	0.01285
6	167777987	167791245	167778497	TACA	0.026	2	1	2.059	2.706	null	0.16	0.647	0.01285
6	167777987	167791245	167781057	AA	0.092	7	2	2.002	2.497	null	0.283	0.496	0.0005949
6	167777987	167791245	167784264	ACAAG	0.039	3	2	2.032	2.806	null	0.334	0.774	0.0001461
6	167777987	167791245	167784264	CAGCT	0.961	73	4	null	2.806	2.032	0.334	0.774	0.0001461
6	169226517	169246048	169226552	AG	0.013	1	1	2.416	7.711	null	0.277	5.295	0.0006975
6	169226517	169246048	169226552	GA	0.987	75	13	null	7.711	2.416	0.277	5.295	0.0006975
6	169228767	169250638	169242213	TGC	0.118	9	6	2.033	4.12	3.27	0.276	1.504	0.0007148
6	170354773	170367272	170357152	CG	0.974	74	1	null	2.581	1.972	0.33	0.608	0.0001619
6	170354773	170367272	170357152	GA	0.026	2	1	1.972	2.581	null	0.33	0.608	0.0001619
6	170354773	170367272	170361937	CGTCCCC	0.961	73	1	null	2.43	1.968	0.277	0.462	0.0006807
6	170354773	170367272	170361937	TACTGTT	0.039	3	1	1.968	2.43	null	0.277	0.462	0.0006807
7	1125711	1139210	1129820	CATT	0.039	3	1	1.987	2.508	null	0.247	0.522	0.001488
7	1125711	1139210	1129820	GGCC	0.961	73	1	null	2.508	1.987	0.247	0.522	0.001488
7	1125711	1139210	1133731	AGGA	0.026	2	1	1.992	2.665	null	0.281	0.672	0.000613
7	2269392	2306650	2290685	CGG	0.947	72	1	null	2.367	2.021	0.271	0.346	0.0008049
7	2269392	2306650	2290685	TAA	0.053	4	1	2.021	2.367	null	0.271	0.346	0.0008049
7	4411681	4425180	4411711	CT	0.013	1	1	1.87	0.923	null	0.168	0.948	0.01062
7	4411681	4425180	4411711	GC	0.987	75	11	null	0.923	1.87	0.168	0.948	0.01062
7	4411681	4425180	4411996	ATAGCCAGGGAGTCGCCGAAA	0.039	3	3	1.903	1.171	null	0.285	0.732	0.0005619
7	4411681	4425180	4421132	CGA	0.145	11	7	1.951	1.601	1.166	0.318	0.375	0.0002252
7	4411681	4425180	4423972	CT	0.118	9	5	1.964	1.462	null	0.332	0.502	0.0001518
7	5161414	5186790	5162429	TAT	0.039	3	1	2.068	2.479	null	0.202	0.411	0.004693
7	5170032	5197503	5173202	TGAACATC	0.039	3	1	2.106	2.59	null	0.306	0.484	0.0003151
7	6242271	6276034	6249419	GTAGTC	0.118	9	2	2.032	1.978	1.481	0.329	0.197	0.0001655
7	6895808	6927714	6900162	CG	0.987	75	9	null	3.112	1.92	0.261	1.192	0.001046
7	6895808	6927714	6900162	GT	0.013	1	1	1.92	3.112	null	0.261	1.192	0.001046
7	6917965	6953202	6917978	AG	0.947	72	1	null	2.346	2.022	0.253	0.324	0.001301
7	6917965	6953202	6917978	GA	0.053	4	1	2.022	2.346	null	0.253	0.324	0.001301
7	6917965	6953202	6929795	CC	0.039	3	1	2.024	2.432	null	0.31	0.409	0.0002834
7	6917965	6953202	6929795	TG	0.961	73	1	null	2.432	2.024	0.31	0.409	0.0002834
7	6939662	6952802	6944998	CC	0.947	72	1	null	2.407	1.965	0.268	0.442	0.000884
7	6939662	6952802	6944998	TT	0.053	4	1	1.965	2.407	null	0.268	0.442	0.000884
7	9984918	10028467	10006831	ACGGAGT	0.961	73	1	null	2.312	1.962	0.296	0.35	0.0004165
7	9984918	10028467	10006831	GTCAGAA	0.039	3	1	1.962	2.312	null	0.296	0.35	0.0004165
7	9984918	10028467	9992822	CTGT	0.039	3	1	1.965	2.276	null	0.234	0.311	0.002108
7	9984918	10028467	9992822	TATC	0.961	73	1	null	2.276	1.965	0.234	0.311	0.002108
7	10023318	10061020	10025655	GTAACCCACG	0.053	4	1	1.98	2.255	null	0.228	0.275	0.002443
7	10023318	10061020	10025655	TAGTTTGGGC	0.947	72	1	null	2.255	1.98	0.228	0.275	0.002443
7	10023318	10061020	10044296	ACCTAAGTGAACTTCTTTCAAGCCCTTCTCCCAGCTTGCCGGGG	0.145	11	2	1.975	1.989	2.571	0.318	0.179	0.000225
7	10047021	10060457	10047105	CAAGCGCTCTTCTCCCAGCTTGCCGGGGG	0.118	9	2	1.997	1.983	2.986	0.179	0.188	0.008165
7	10047021	10060457	10047752	CAC	0.039	3	1	1.987	2.41	null	0.283	0.423	0.0005881
7	10047021	10060457	10047752	GTT	0.961	73	1	null	2.41	1.987	0.283	0.423	0.0005881
7	10047021	10060457	10054984	TGCCGT	0.026	2	1	1.995	2.474	null	0.249	0.479	0.001443
7	10150721	10165470	10150842	AGCTGGG	0.855	65	2	1.809	2.057	2.066	0.125	0.098	0.02915
7	11327307	11344581	11327434	CCAGAGCT	0.066	5	1	1.986	1.689	null	0.243	0.297	0.001649
7	11327307	11344581	11327434	TTGAGAAC	0.908	69	1	null	1.749	1.991	0.212	0.242	0.003607
7	11327707	11340206	11327765	AGAGCT	0.066	5	1	1.984	1.707	null	0.173	0.277	0.009299
7	11327707	11340206	11327765	GAGAAC	0.908	69	1	null	1.747	1.992	0.179	0.245	0.008165
7	11327707	11340206	11329725	AG	0.053	4	1	1.982	1.649	null	0.207	0.333	0.004102
7	11327707	11340206	11329725	GA	0.947	72	1	null	1.649	1.982	0.207	0.333	0.004102
7	11998316	12015565	11998645	GTA	0.026	2	1	1.929	1.419	null	0.211	0.51	0.003708
7	11998316	12015565	11998645	GTG	0.026	2	1	1.927	1.445	null	0.189	0.483	0.006373
7	12875254	12915551	12875460	GAC	0.092	7	2	1.994	2.034	1.515	0.262	0.169	0.001024
7	15408861	15423385	15410529	TAGCGCAT	0.013	1	1	1.961	0.986	null	0.285	0.975	0.0005506
7	15408861	15423385	15417593	GTCG	0.013	1	1	1.963	0.915	null	0.33	1.048	0.0001626
7	15408861	15423385	15419570	CTCGGG	0.013	1	1	1.963	0.915	null	0.33	1.048	0.0001626
7	15408861	15423385	15419570	TTTGGG	0.013	1	1	1.963	0.915	null	0.33	1.048	0.0001626
7	15408861	15423385	15419967	CGC	0.013	1	1	1.963	0.915	null	0.33	1.048	0.0001626
7	19112714	19126963	19117920	TGC	0.066	5	2	1.984	1.989	0.939	0.317	0.306	0.0002341
7	19112714	19126963	19124183	ACCC	0.026	2	1	1.985	1.446	null	0.295	0.539	0.0004295
7	20743847	20758596	20753987	AGT	0.974	74	8	null	1.049	1.928	0.288	0.879	0.0005193
7	20743847	20758596	20753987	GCC	0.026	2	2	1.928	1.049	null	0.288	0.879	0.0005193
7	25567043	25584792	25571906	TAA	0.013	1	1	1.896	1.009	null	0.256	0.887	0.001189
7	29695062	29715793	29695063	GATA	0.447	34	2	2.044	1.981	1.733	0.24	0.142	0.001807
7	29695062	29715793	29696681	AG	0.026	2	1	1.984	1.498	null	0.34	0.485	0.0001222
7	29695062	29715793	29696681	GC	0.974	74	1	null	1.498	1.984	0.34	0.485	0.0001222
7	31311067	31323816	31312802	CGT	0.592	45	16	0.884	1.234	1.807	0.31	0.473	0.0002832
7	31311067	31323816	31312802	GCC	0.382	29	23	1.774	1.184	0.884	0.308	0.46	0.0002994
7	34666907	34681519	34667056	TAAC	0.013	1	1	1.883	0.883	null	0.156	1	0.01417
7	34666907	34681519	34667197	GTAAATCTAGGCTCCCGT	0.026	2	2	1.904	0.995	null	0.251	0.909	0.001355
7	34666907	34681519	34667460	CGGTACGGCTTAGT	0.026	2	2	1.904	0.995	null	0.251	0.909	0.001355
7	34666907	34681519	34676596	AT	0.039	3	3	1.921	1.106	null	0.294	0.814	0.0004413
7	34666907	34681519	34676596	TA	0.961	73	9	null	1.106	1.921	0.294	0.814	0.0004413
7	34890628	34918072	34893269	CGGTAAC	0.013	1	1	1.918	0.942	null	0.226	0.976	0.002528
7	34890628	34918072	34893779	CG	0.039	3	2	1.942	1.315	null	0.266	0.627	0.0009294
7	38383158	38402555	38383432	AT	0.105	8	7	1.779	1.001	null	0.244	0.778	0.001604
7	38383158	38402555	38383432	TC	0.882	67	27	null	1.094	1.777	0.205	0.683	0.004319
7	38383158	38402555	38384542	CTGGA	0.053	4	4	1.72	0.728	null	0.225	0.992	0.002621
7	38388029	38402555	38388431	CC	0.961	73	31	null	3.24	1.531	0.306	1.709	0.0003134
7	38388029	38402555	38388431	GA	0.039	3	1	1.531	3.24	null	0.306	1.709	0.0003134
7	38398070	38412551	38404325	AT	0.987	75	3	null	2.831	2.004	0.261	0.827	0.001041
7	38398070	38412551	38404325	GA	0.013	1	1	2.004	2.831	null	0.261	0.827	0.001041
7	39541470	39556988	39548219	CA	0.079	6	2	2.032	2.062	0.857	0.297	0.292	0.0003993
7	49168258	49185043	49168344	ATCATATCCCAGTGTTAAATAACCT	0.013	1	1	1.914	1.016	null	0.203	0.898	0.004532
7	53317860	53333359	53318334	AGC	0.763	58	1	1.395	1.905	2.016	0.195	0.201	0.005523
7	53317860	53333359	53318334	GAC	0.013	1	1	1.964	1.117	null	0.25	0.848	0.00138
7	53317860	53333359	53319112	TATGCGGA	0.013	1	1	1.964	1.117	null	0.25	0.848	0.00138
7	53317860	53333359	53324493	GCTACTTCTACC	0.013	1	1	1.964	1.117	null	0.25	0.848	0.00138
7	53317860	53333359	53324493	GCTACTTTCGTT	0.684	52	1	1.565	1.919	2.046	0.243	0.201	0.001667
7	53317860	53333359	53324729	ATGACCGA	0.013	1	1	1.964	1.117	null	0.25	0.848	0.00138
7	53317860	53333359	53324729	ATGATAAA	0.013	1	1	1.964	1.117	null	0.25	0.848	0.00138
7	53450376	53471425	53453207	TA	0.066	5	1	2.001	1.726	null	0.223	0.275	0.002777
7	54180423	54196672	54187513	GTCGTTTGTACAACGCTCGTACTTTCCACGGCTATCCGTT	0.013	1	1	1.887	0.845	null	0.347	1.042	0.0001012
7	54180423	54196672	54187513	GTCGTTTGTACAACGCTCGTACTTTGCACGGCTATCCGTT	0.013	1	1	1.883	0.98	null	0.26	0.903	0.001066
7	56757074	56774834	56757742	ATCT	0.618	47	6	1.416	1.738	2.033	0.191	0.305	0.00611
7	56757074	56774834	56758254	AGCAA	0.211	16	8	1.998	1.545	1.026	0.316	0.469	0.0002414
7	56757074	56774834	56758254	GATGG	0.75	57	7	1.026	1.582	2.036	0.332	0.476	0.0001534
7	56959928	56996807	56961782	CC	0.974	74	7	null	2.888	2.154	0.209	0.734	0.003879
7	56959928	56996807	56961782	TT	0.026	2	1	2.154	2.888	null	0.209	0.734	0.003879
7	57695874	57729528	57710152	ATCACTCGAACATAAA	0.132	10	4	2.016	2.049	2.479	0.333	0.212	0.0001485
7	61055008	61086226	61057660	TG	0.355	27	3	1.981	2.123	2.953	0.291	0.233	0.0004803
7	61055008	61086226	61057733	ATA	0.342	26	3	1.994	2.122	2.953	0.267	0.219	0.0009048
7	61055008	61086226	61057733	CGG	0.632	48	1	2.567	2.118	1.986	0.254	0.202	0.001265
7	61055008	61086226	61057927	TGATGT	0.329	25	4	2.028	2.074	2.518	0.277	0.175	0.0006853
7	61814773	61850473	61817047	CA	0.211	16	8	1.963	1.491	1.54	0.277	0.348	0.0006931
7	62293652	62309167	62296330	GT	0.026	2	1	2.153	3.791	null	0.239	1.638	0.001856
7	62302668	62316667	62303393	AA	0.013	1	1	2.069	3.046	null	0.243	0.977	0.001653
7	62302668	62316667	62303393	GT	0.987	75	3	null	3.046	2.069	0.243	0.977	0.001653
7	62732767	62752460	62733086	CTAT	0.658	50	1	1.749	1.96	2.055	0.163	0.147	0.01189
7	62732767	62752460	62733086	GCGC	0.303	23	5	2.064	1.944	1.668	0.229	0.186	0.002364
7	62914939	62947865	62917290	AAGGGTTGATATTACCGTGCTT	0.013	1	1	2.04	3.037	null	0.264	0.997	0.0009756
7	62914939	62947865	62917879	CAACCGGCCGTAC	0.013	1	1	2.094	1.022	null	0.305	1.073	0.0003204
7	62914939	62947865	62944388	CAATAT	0.987	75	5	null	1.022	2.094	0.305	1.073	0.0003204
7	62914939	62947865	62944388	GGGGGC	0.013	1	1	2.094	1.022	null	0.305	1.073	0.0003204
7	63112306	63138481	63113707	AC	0.974	74	6	1.064	null	1.984	0.189	0.46	0.006349
7	63112306	63138481	63113707	TT	0.026	2	2	1.984	null	1.064	0.189	0.46	0.006349
7	64718134	64803197	64729659	CGTAGGTCAAG	0.961	73	2	1.009	2.128	1.982	0.303	0.364	0.0003395
7	64718134	64803197	64729659	TAGGAACTTGA	0.039	3	2	1.982	2.128	1.009	0.303	0.364	0.0003395
7	65044135	65085374	65054016	TG	0.026	2	1	1.992	1.498	null	0.235	0.494	0.002062
7	65068695	65110076	65071381	AC	0.039	3	2	1.987	1.96	1.091	0.297	0.367	0.0004062
7	65068695	65110076	65071381	GT	0.961	73	2	1.091	1.96	1.987	0.297	0.367	0.0004062
7	67512228	67526627	67512886	ACCCTCT	0.026	2	1	2.022	2.433	null	0.204	0.41	0.004472
7	67512228	67526627	67512886	GATTCAC	0.974	74	1	null	2.433	2.022	0.204	0.41	0.004472
7	70416041	70431040	70416237	CGAA	0.408	31	7	1.264	1.637	2.095	0.217	0.409	0.003167
7	76139743	76160131	76145255	AG	0.066	5	5	0.277	1.671	1.132	0.289	0.824	0.0005063
7	76139743	76160131	76145255	GA	0.921	70	70	1.033	2.04	0.277	0.245	0.636	0.001591
7	76139743	76160131	76155398	CA	0.5	38	38	0.866	0.333	0.044	0.272	0.411	0.0007941
7	76139743	76160131	76155398	TG	0.487	37	37	0.041	0.358	0.866	0.283	0.411	0.0005932
7	76482066	76534198	76482084	GTTC	0.211	16	3	1.993	2.032	2.959	0.147	0.163	0.01732
7	76482066	76534198	76482505	ACATTG	0.145	11	3	1.987	2.073	2.959	0.243	0.225	0.001653
7	76623321	76648959	76628570	AGT	0.947	72	2	0.84	2.099	1.993	0.246	0.358	0.001525
7	76623321	76648959	76628570	CAC	0.053	4	2	1.993	2.099	0.84	0.246	0.358	0.001525
7	79466625	79480874	79467526	CTAGACCATGA	0.039	3	3	1.791	0.941	null	0.217	0.849	0.00318
7	79469375	79486374	79481601	ATCTCCT	0.724	55	1	1.079	1.863	2.039	0.28	0.347	0.0006424
7	79545134	79560733	79546245	CC	0.105	8	2	2.002	1.961	1.075	0.296	0.223	0.0004145
7	79545134	79560733	79546964	TAT	0.092	7	2	1.988	2.042	1.075	0.191	0.186	0.006042
7	79625470	79643474	79625580	CT	0.105	8	2	2.02	2.083	0.959	0.214	0.193	0.003443
7	79625470	79643474	79631412	AAG	0.079	6	2	2.023	2.093	0.959	0.292	0.244	0.0004629
7	84388666	84401565	84389409	TATG	0.934	71	2	null	1.764	2.022	0.107	0.258	0.04522
7	87859395	87874894	87860038	CC	0.987	75	5	null	1.03	1.943	0.215	0.912	0.003387
7	87859395	87874894	87860038	TA	0.013	1	1	1.943	1.03	null	0.215	0.912	0.003387
7	87859395	87874894	87861299	GGCACCCC	0.092	7	4	1.965	2.013	1.007	0.308	0.346	0.0002953
7	87859395	87874894	87861299	GGCATTTT	0.013	1	1	1.946	0.903	null	0.281	1.043	0.0006245
7	87859395	87874894	87872490	AT	0.987	75	5	null	1.03	1.943	0.215	0.912	0.003387
7	87859395	87874894	87872490	GC	0.013	1	1	1.943	1.03	null	0.215	0.912	0.003387
7	88460842	88475791	88466108	GG	0.092	7	2	1.942	2	0.912	0.221	0.212	0.002924
7	88466342	88480041	88466478	GTACGGATGGGTCGAGACGTCCCTCTG	0.066	5	2	2.007	1.954	0.986	0.296	0.323	0.0004171
7	94706494	94725706	94706521	AAGC	0.013	1	1	1.989	1.011	null	0.235	0.978	0.002031
7	97390615	97407310	97390865	CGCTAAAAGAGGGGAAGCCTACGACTCATAAAGAGA	0.013	1	1	1.977	1.005	null	0.217	0.972	0.00317
7	97390615	97407310	97390865	TCACGGCAAGAGACGGCCCGGCGACTCATAAAGAGA	0.013	1	1	1.977	1.005	null	0.217	0.972	0.00317
7	97390615	97407310	97395243	CA	0.987	75	7	null	1.005	1.977	0.217	0.972	0.00317
7	97390615	97407310	97395243	TG	0.013	1	1	1.977	1.005	null	0.217	0.972	0.00317
7	100294964	100308513	100299024	GTGG	0.013	1	1	2.051	2.834	null	0.341	0.783	0.0001177
7	102346844	102371554	102355318	AG	0.184	14	6	1.992	2.085	1.093	0.265	0.265	0.000953
7	102346844	102371554	102355318	CA	0.789	60	2	1.093	2.068	1.992	0.242	0.25	0.001724
7	102362845	102378754	102362854	GTC	0.447	34	16	1.848	1.702	0.962	0.189	0.414	0.006428
7	102362845	102378754	102362854	TCT	0.5	38	6	1.079	1.67	1.966	0.221	0.444	0.002905
7	102362845	102378754	102363057	ACCTGT	0.237	18	1	1.336	1.947	2.136	0.205	0.486	0.004308
7	102362845	102378754	102363057	GAAACC	0.684	52	23	2.101	1.811	1.336	0.229	0.39	0.002365
7	102362845	102378754	102368008	AC	0.092	7	5	1.708	1.369	0.021	0.28	0.716	0.0006416
7	110177054	110193303	110177524	ACC	0.211	16	1	1.544	1.96	2.027	0.132	0.367	0.0247
7	110177054	110193303	110177524	GAT	0.789	60	21	2.027	1.96	1.544	0.132	0.367	0.0247
7	111043119	111058118	111044377	ATT	0.026	2	2	1.956	0.999	null	0.321	0.958	0.0002064
7	111043119	111058118	111044612	CG	0.974	74	8	null	1.023	1.955	0.304	0.932	0.0003326
7	111043119	111058118	111044612	TT	0.026	2	2	1.955	1.023	null	0.304	0.932	0.0003326
7	111043119	111058118	111050725	AC	0.947	72	6	1.023	null	1.955	0.304	0.466	0.0003326
7	111043119	111058118	111050725	TT	0.053	4	4	1.955	null	1.023	0.304	0.466	0.0003326
7	111053369	111071447	111058231	CTCG	0.053	4	4	1.903	null	1.035	0.318	0.434	0.0002271
7	111053369	111071447	111058231	TGTA	0.947	72	6	1.035	null	1.903	0.318	0.434	0.0002271
7	111245249	111261665	111257029	AC	0.974	74	1	null	1.483	2.045	0.252	0.561	0.001338
7	111245249	111261665	111257029	GA	0.026	2	1	2.045	1.483	null	0.252	0.561	0.001338
7	112861221	112874395	112862269	GAGCA	0.013	1	1	1.977	0.997	null	0.307	0.98	0.0003083
7	118654441	118672865	118671091	CGGGTCA	0.066	5	2	1.99	1.592	null	0.297	0.399	0.0004086
7	118654441	118672865	118671091	TAAACTT	0.934	71	2	null	1.592	1.99	0.297	0.399	0.0004086
7	118826284	118839733	118827293	TAGGTCTTCG	0.882	67	47	1.995	1.848	0.963	0.206	0.738	0.004166
7	119601535	119619034	119601916	AATTATTGA	0.066	5	1	1.967	1.701	null	0.218	0.266	0.003145
7	125419396	125432595	125427676	TA	0.026	2	1	1.987	1.43	null	0.226	0.557	0.002551
7	125464946	125482489	125467489	TACAAAG	0.013	1	1	1.98	1.151	null	0.299	0.829	0.0003843
7	125464946	125482489	125474934	CTTCGTTAGCG	0.013	1	1	1.98	1.151	null	0.299	0.829	0.0003843
7	125464946	125482489	125474934	CTTCTCAGATT	0.013	1	1	1.98	1.151	null	0.299	0.829	0.0003843
7	125464946	125482489	125476313	CAAAGCGCTG	0.013	1	1	1.98	1.151	null	0.299	0.829	0.0003843
7	125464946	125482489	125476313	CAGTGAATGT	0.013	1	1	1.98	1.151	null	0.299	0.829	0.0003843
7	126041021	126056297	126041373	AA	0.118	9	3	0.514	1.417	1.873	0.331	0.758	0.0001595
7	126041021	126056297	126043029	GAAGTAC	0.908	69	61	1.911	0.95	0.609	0.169	0.573	0.01043
7	133780218	133803267	133781180	TT	0.526	40	17	2.037	1.744	1.316	0.262	0.365	0.001023
7	136148888	136164737	136150747	CCTCCT	0.026	2	2	1.917	0.929	null	0.343	0.988	0.0001134
7	143074674	143087173	143082903	AAACC	0.987	75	1	null	2.912	2.044	0.289	0.868	0.0005021
7	143074674	143087173	143082903	GCGTT	0.013	1	1	2.044	2.912	null	0.289	0.868	0.0005021
7	143538114	143553657	143542102	AA	0.013	1	1	3.626	5.954	null	0.239	2.329	0.001847
7	143538114	143553657	143542102	GC	0.987	75	71	null	5.954	3.626	0.239	2.329	0.001847
7	143538114	143553657	143544399	AAG	0.908	69	65	null	4.594	3.482	0.319	1.112	0.000219
7	143538114	143553657	143544399	GCA	0.066	5	5	3.524	4.765	null	0.303	1.241	0.0003464
7	143829563	143843512	143830363	CTATCGCGTGCCTAAAACGCTCGTTCCATA	0.013	1	1	1.961	1.224	null	0.309	0.737	0.000289
7	143829563	143843512	143830363	TCGCTATACAAATACGGAAACTACTATGCG	0.013	1	1	1.961	1.224	null	0.309	0.737	0.000289
7	143829563	143843512	143832379	CTG	0.013	1	1	1.961	1.224	null	0.309	0.737	0.000289
7	145817780	145831529	145818834	CGGTTGCT	0.303	23	2	2.046	1.952	1.786	0.174	0.12	0.009075
7	146128757	146144456	146128818	GAAGCGGGGAG	0.013	1	1	1.947	0.91	null	0.276	1.036	0.0007132
7	146128757	146144456	146134452	CGG	0.013	1	1	1.947	0.91	null	0.276	1.036	0.0007132
7	148067366	148082368	148067670	CATTACGC	0.895	68	44	1.243	1.614	2.595	0.285	0.85	0.0005524
7	148067366	148082368	148068364	AATT	0.079	6	3	2.59	1.416	null	0.331	1.174	0.0001591
7	148067366	148082368	148068364	GGCC	0.921	70	45	null	1.416	2.59	0.331	1.174	0.0001591
7	148067366	148082368	148071828	TT	0.132	10	3	2.63	1.774	null	0.256	0.856	0.001179
7	148067366	148082368	148076897	TTG	0.118	9	3	2.613	1.732	null	0.253	0.881	0.001282
7	149858090	149886721	149858718	CC	0.908	69	16	null	2.074	1.725	0.105	0.35	0.04699
7	149858090	149886721	149882709	TG	0.329	25	11	2.02	1.588	1.493	0.278	0.3	0.0006732
7	153757995	153783531	153773235	AC	0.961	73	1	null	2.461	1.997	0.335	0.464	0.00014
7	153757995	153783531	153773235	TT	0.039	3	1	1.997	2.461	null	0.335	0.464	0.00014
7	154386891	154403894	154387964	AATCACAGGGCGAGT	0.382	29	5	1.125	1.763	1.981	0.294	0.484	0.000438
7	154386891	154403894	154387964	GGGTGGCATATAGAC	0.395	30	19	1.801	1.695	0.977	0.294	0.388	0.0004359
7	157915934	157929183	157916111	AAAGGTCATTGGGGGGACCCCGGGACCTCACT	0.013	1	1	1.826	1.027	null	0.253	0.799	0.001277
7	157915934	157929183	157916111	GGGGACTGACACACGAGGATTAATTTATTGTC	0.013	1	1	1.826	1.027	null	0.253	0.799	0.001277
7	157915934	157929183	157924502	GCGC	0.013	1	1	1.826	1.027	null	0.253	0.799	0.001277
7	158495723	158509779	158501507	AGT	0.145	11	8	1.608	0.803	0.488	0.261	0.663	0.001056
7	158495723	158509779	158506996	GATG	0.211	16	13	1.663	1.089	0.253	0.329	0.655	0.0001683
7	158495723	158509779	158508980	TT	0.263	20	16	1.735	1.13	0.325	0.34	0.662	0.0001204
8	2248425	2271199	2248466	AG	0.066	5	4	1.778	3.102	null	0.188	1.324	0.006537
8	2248425	2271199	2248466	GT	0.934	71	52	null	3.102	1.778	0.188	1.324	0.006537
8	2248425	2271199	2248679	CA	0.513	39	31	2.83	2.027	0.818	0.232	1.023	0.002202
8	2248425	2271199	2248679	TG	0.461	35	24	0.847	2.061	3.116	0.289	1.155	0.0005014
8	3781039	3795788	3784722	AC	0.737	56	4	1.341	1.693	2.01	0.313	0.327	0.0002616
8	5872546	5953052	5885155	GAGTGG	0.211	16	2	1.983	2.014	2.986	0.287	0.163	0.0005233
8	6957196	6976789	6961459	ACGGC	0.026	2	2	1.999	null	1.007	0.286	0.496	0.0005486
8	6957196	6976789	6961459	GTCCT	0.974	74	4	1.007	null	1.999	0.286	0.496	0.0005486
8	6957196	6976789	6961999	CTT	0.013	1	1	1.998	1.029	null	0.273	0.97	0.0007679
8	6957196	6976789	6973503	GAA	0.013	1	1	1.998	1.029	null	0.273	0.97	0.0007679
8	6957196	6976789	6973503	TGT	0.987	75	5	null	1.029	1.998	0.273	0.97	0.0007679
8	11865123	11879824	11866614	TCCC	0.895	68	4	2.486	2.821	2.022	0.199	0.405	0.004971
8	11870179	11899835	11879618	TGTTGT	0.026	2	1	2.052	3.084	null	0.273	1.032	0.000766
8	11870179	11899835	11891945	AC	0.974	74	7	null	3.102	2.051	0.283	1.051	0.0005838
8	11870179	11899835	11891945	TT	0.026	2	1	2.051	3.102	null	0.283	1.051	0.0005838
8	11995210	12013311	11995484	CGCGC	0.013	1	1	3.734	0	null	0.224	3.734	0.002711
8	12536890	12566166	12537935	GGACAG	0.026	2	1	2.041	2.559	null	0.227	0.518	0.002513
8	12542701	12558112	12544592	AA	0.013	1	1	2.046	2.977	null	0.305	0.932	0.0003279
8	12542701	12558112	12544592	GG	0.987	75	3	null	2.977	2.046	0.305	0.932	0.0003279
8	12542701	12558112	12547238	TTTTGTAAA	0.013	1	1	2.046	2.977	null	0.305	0.932	0.0003279
8	12542701	12558112	12551852	CT	0.013	1	1	2.046	2.977	null	0.305	0.932	0.0003279
8	13594490	13614248	13596845	CCCGGTCTCTGGGC	0.013	1	1	1.931	0.979	null	0.243	0.952	0.001661
8	13594490	13614248	13598015	CT	0.026	2	2	1.949	1.141	null	0.34	0.808	0.0001204
8	13594490	13614248	13598321	TAT	0.026	2	2	1.949	1.141	null	0.34	0.808	0.0001204
8	13608999	13642499	13614497	AGCA	0.947	72	2	0.938	1.986	1.976	0.302	0.35	0.00035
8	13608999	13642499	13614497	CCGG	0.053	4	2	1.976	1.986	0.938	0.302	0.35	0.00035
8	13608999	13642499	13614829	TC	0.197	15	4	2.007	1.982	1.506	0.286	0.194	0.0005373
8	13608999	13642499	13625869	ACC	0.934	71	2	0.938	1.962	1.978	0.275	0.313	0.00072
8	13608999	13642499	13625869	TGG	0.066	5	2	1.978	1.962	0.938	0.275	0.313	0.00072
8	13608999	13642499	13630386	TACAAATCTAAATCGATAAAACATATACCATTGGG	0.25	19	4	2.017	1.995	1.436	0.328	0.206	0.0001708
8	13670939	13701138	13671657	GTCTTCACGAGT	0.118	9	4	1.964	1.542	null	0.267	0.423	0.0009008
8	16196358	16212507	16197292	CGCG	0.724	55	45	1.911	1.249	0.687	0.239	0.584	0.001835
8	16196358	16212507	16197292	TTTA	0.263	20	12	0.698	1.27	1.911	0.243	0.587	0.001663
8	16196358	16212507	16211028	ATAA	0.763	58	40	0	0.632	1.329	0.329	0.682	0.0001686
8	16196358	16212507	16211028	GAGG	0.211	16	16	1.264	0.646	0	0.271	0.625	0.0007979
8	16316340	16331339	16318512	GC	0.026	2	1	1.994	1.543	null	0.203	0.451	0.004526
8	18848729	18864028	18849831	CGCC	0.026	2	1	1.977	1.463	null	0.287	0.514	0.0005303
8	18848729	18864028	18850225	CTC	0.974	74	1	null	1.463	1.977	0.287	0.514	0.0005303
8	18848729	18864028	18850225	GAT	0.026	2	1	1.977	1.463	null	0.287	0.514	0.0005303
8	18848729	18864028	18857090	AA	0.276	21	2	2.021	1.93	1.636	0.252	0.159	0.00132
8	22987394	23000893	22991504	ATTCTTAGGACCAAGGATTCCTTAGTATGTCGATGGCTATGGAGATGGTGGGGACCCCCAGTACACTTGGTCGTTATTCCCCTTTTGGCAGGGCGGTTCTAGCGATCTGAGTG	0.987	75	3	null	2.775	2.074	0.187	0.701	0.006756
8	22987394	23000893	22991504	TCATCCGAAGTTGCTATGCATCAGACGCAGGTTCAAACGCCTGATGAACATAATGTTTTGACCAGTCGAAGTACCGACGTGTCCCGCAGGAACTCACCTCGAGAGATGACACA	0.013	1	1	2.074	2.775	null	0.187	0.701	0.006756
8	22992644	23023858	22992695	ACA	0.961	73	2	1.802	1.912	2.05	0.12	0.127	0.03345
8	23019297	23045059	23030471	GA	0.908	69	1	2.588	2.489	2.014	0.257	0.334	0.001147
8	23019297	23045059	23030471	TC	0.079	6	3	2.015	2.717	2.588	0.285	0.364	0.0005596
8	23924531	23937955	23924560	ATTAT	0.961	73	4	null	2.311	1.97	0.118	0.34	0.03464
8	23925881	23942805	23931898	CC	0.039	3	2	2.04	2.119	0.942	0.343	0.428	0.0001115
8	23925881	23942805	23931898	TT	0.961	73	2	0.942	2.119	2.04	0.343	0.428	0.0001115
8	24140302	24156001	24143011	TAT	0.474	36	2	1.066	1.888	1.968	0.269	0.473	0.0008426
8	25115899	25129298	25119702	GTT	0.224	17	8	1.964	1.498	1.368	0.229	0.364	0.002348
8	25115899	25129298	25121255	CG	0.763	58	6	0.969	2.008	1.872	0.23	0.325	0.002285
8	25115899	25129298	25121255	TA	0.224	17	8	1.877	2.013	0.969	0.246	0.336	0.001543
8	25510366	25542027	25511268	GTCCA	0.105	8	2	2.032	1.749	null	0.221	0.282	0.002903
8	25510366	25542027	25517698	CC	0.947	72	2	0.968	2.026	1.998	0.284	0.341	0.0005704
8	25510366	25542027	25517698	TT	0.053	4	2	1.998	2.026	0.968	0.284	0.341	0.0005704
8	25560778	25577796	25562275	ACA	0.921	70	2	1.03	2.005	2.029	0.181	0.273	0.007714
8	25560778	25577796	25562275	GTG	0.066	5	2	2.029	1.997	1.03	0.208	0.308	0.004052
8	25571297	25587201	25573218	ACCCTTCTCCGGAATCGGCC	0.132	10	2	1.994	1.925	1.401	0.172	0.208	0.009608
8	32675852	32696215	32677130	AGC	0.026	2	2	0.165	1.071	null	0.188	0.906	0.006528
8	32675852	32696215	32677130	GAG	0.974	74	72	null	1.071	0.165	0.188	0.906	0.006528
8	32675852	32696215	32677545	ATTCT	0.039	3	3	0.139	1.079	null	0.295	0.94	0.0004215
8	32675852	32696215	32677545	TCCTC	0.961	73	71	null	1.079	0.139	0.295	0.94	0.0004215
8	37385270	37400569	37391326	TGCTTGAGATAGGTATGAACA	0.013	1	1	2.005	0.905	null	0.329	1.101	0.0001682
8	39227193	39306490	39255561	ACAGT	0.987	75	19	null	0.001	1.744	0.293	1.744	0.0004511
8	39227193	39306490	39255561	GTGAG	0.013	1	1	1.744	0.001	null	0.293	1.744	0.0004511
8	39227193	39306490	39256535	GCATCGCGAGGCAGCGAACGGCCGTAGGACGGTGAGG	0.013	1	1	1.744	0.001	null	0.293	1.744	0.0004511
8	40177930	40194713	40178231	ACC	0.013	1	1	1.95	0.99	null	0.288	0.96	0.0005195
8	40177930	40194713	40178231	CTC	0.895	68	3	null	1.645	1.999	0.253	0.354	0.001291
8	40769780	40784729	40782464	CTGG	0.868	66	55	2.037	1.607	0.706	0.3	0.813	0.0003692
8	43345697	43362196	43352925	TC	0.158	12	2	2.044	1.958	1.627	0.242	0.174	0.001722
8	47039458	47058207	47040722	AACCCATGGGCG	0.013	1	1	2.059	0.859	null	0.259	1.2	0.001091
8	47321045	47339144	47323999	GT	0.039	3	1	2.066	4.138	2.237	0.216	0.47	0.003244
8	49869492	49884916	49870481	GGGA	0.724	55	12	1.848	2.014	2.355	0.171	0.283	0.00998
8	51026047	51042996	51040022	AT	0.355	27	10	2.023	1.671	1.17	0.279	0.401	0.0006511
8	53951599	53998490	53951628	GACTTCGTAGCAGTTATCACCCCATCATTTTCA	0.026	2	1	1.981	1.49	null	0.233	0.491	0.002149
8	53951599	53998490	53956507	AAAGAAGCGTATGTAATTAGAAACTT	0.053	4	2	1.98	1.982	1.034	0.291	0.32	0.0004702
8	53951599	53998490	53956507	GGGCGGATAGCCACTCCCGCGGGGCC	0.947	72	2	1.034	1.982	1.98	0.291	0.32	0.0004702
8	57958460	57973789	57960820	TGGTTT	0.013	1	1	1.975	0.959	null	0.275	1.016	0.0007324
8	57958460	57973789	57961561	AGCGTGAA	0.013	1	1	1.975	0.959	null	0.275	1.016	0.0007324
8	57958460	57973789	57964317	GAT	0.013	1	1	1.975	0.959	null	0.275	1.016	0.0007324
8	58352075	58373324	58354638	AG	0.974	74	1	null	1.602	1.992	0.294	0.39	0.0004429
8	58352075	58373324	58354638	CC	0.026	2	1	1.992	1.602	null	0.294	0.39	0.0004429
8	63029911	63045410	63032957	AA	0.039	3	3	1.845	1.011	null	0.29	0.834	0.0004828
8	63029911	63045410	63032957	GT	0.961	73	13	null	1.011	1.845	0.29	0.834	0.0004828
8	63210379	63230078	63210687	AG	0.224	17	6	2.002	1.691	1.482	0.212	0.287	0.003601
8	63210379	63230078	63210687	TA	0.75	57	4	1.482	1.735	2	0.178	0.262	0.008296
8	63210379	63230078	63217568	ACAACTG	0.026	2	2	1.917	0.981	null	0.319	0.936	0.0002184
8	65024025	65036524	65025354	CATA	0.026	2	1	1.97	2.478	null	0.233	0.508	0.002152
8	65024025	65036524	65025354	GGCG	0.974	74	1	null	2.478	1.97	0.233	0.508	0.002152
8	65024025	65036524	65026090	AA	0.987	75	1	null	2.725	1.977	0.259	0.748	0.001106
8	65024025	65036524	65026090	TG	0.013	1	1	1.977	2.725	null	0.259	0.748	0.001106
8	65240118	65262117	65242166	GT	0.658	50	30	1.775	1.674	1.123	0.205	0.405	0.004364
8	69652465	69673082	69659971	CA	0.053	4	2	1.971	1.988	1.029	0.257	0.314	0.001156
8	69652465	69673082	69659971	GG	0.947	72	2	1.029	1.988	1.971	0.257	0.314	0.001156
8	70195562	70213061	70200144	GG	0.026	2	1	2.008	1.49	null	0.23	0.518	0.002329
8	70195562	70213061	70202984	TG	0.013	1	1	2.004	1.123	null	0.342	0.882	0.0001167
8	75306121	75334009	75306929	CT	0.974	74	16	null	0.52	1.812	0.256	1.292	0.001197
8	75306121	75334009	75306929	TC	0.026	2	2	1.812	0.52	null	0.256	1.292	0.001197
8	75306121	75334009	75307134	AG	0.974	74	16	null	0.496	1.813	0.266	1.317	0.0009215
8	75306121	75334009	75307134	CA	0.026	2	2	1.813	0.496	null	0.266	1.317	0.0009215
8	76273623	76293747	76286530	CAT	0.092	7	2	2.024	2.036	1.122	0.294	0.206	0.0004345
8	78438714	78453563	78451351	GC	0.026	2	1	1.993	1.5	null	0.293	0.493	0.0004532
8	82969996	82985695	82982668	AG	0.763	58	1	1.322	1.942	1.951	0.209	0.248	0.003888
8	83968037	83997757	83977543	TT	0.158	12	2	2.024	2.017	1.489	0.225	0.15	0.002636
8	83968037	83997757	83978088	CA	0.145	11	2	2.024	2.015	0.979	0.281	0.188	0.000621
8	93922492	93945399	93935915	AA	0.961	73	1	null	1.709	1.975	0.233	0.266	0.002132
8	93922492	93945399	93935915	GG	0.039	3	1	1.975	1.709	null	0.233	0.266	0.002132
8	107852389	107867138	107852764	CA	0.026	2	2	1.933	0.882	null	0.306	1.051	0.0003118
8	107852389	107867138	107852764	TG	0.974	74	10	null	0.882	1.933	0.306	1.051	0.0003118
8	107852389	107867138	107860095	CATAC	0.566	43	1	1.514	1.953	2.054	0.237	0.258	0.00193
8	109066084	109080876	109066716	TTCCCAGGGGTCTC	0.553	42	2	2.194	2.007	1.91	0.169	0.14	0.01045
8	109066084	109080876	109067052	CAA	0.026	2	1	2.061	1.34	null	0.333	0.721	0.0001499
8	112289181	112302180	112290975	CCA	0.974	74	8	null	0.927	1.888	0.269	0.961	0.0008455
8	112289181	112302180	112290975	TAG	0.026	2	2	1.888	0.927	null	0.269	0.961	0.0008455
8	113074227	113094370	113077039	TGGTC	0.013	1	1	1.948	1.081	null	0.252	0.868	0.001324
8	113074227	113094370	113081764	GC	0.039	3	2	1.951	1.991	0.953	0.255	0.394	0.001234
8	113074227	113094370	113081764	TT	0.961	73	4	0.953	1.991	1.951	0.255	0.394	0.001234
8	113793474	113808973	113793604	GACG	0.013	1	1	1.898	1.002	null	0.195	0.896	0.005507
8	113979340	113998089	113986134	TC	0.026	2	1	1.98	1.559	null	0.24	0.42	0.001782
8	114037060	114050809	114043224	CC	0.039	3	2	1.939	2.136	0.85	0.248	0.402	0.001461
8	114037060	114050809	114043224	TT	0.961	73	2	0.85	2.136	1.939	0.248	0.402	0.001461
8	114295566	114311315	114307637	CG	0.987	75	1	null	1.255	1.987	0.305	0.732	0.0003269
8	114295566	114311315	114307637	TC	0.013	1	1	1.987	1.255	null	0.305	0.732	0.0003269
8	115833908	115847257	115834174	CTG	0.961	73	1	null	1.636	2.021	0.289	0.385	0.0005067
8	115833908	115847257	115834174	TAA	0.039	3	1	2.021	1.636	null	0.289	0.385	0.0005067
8	120318674	120333546	120320380	CCAAGCAT	0.013	1	1	1.957	0.999	null	0.205	0.958	0.00429
8	130136511	130150060	130136533	CG	0.908	69	23	null	1.049	1.743	0.268	0.694	0.0008789
8	130136511	130150060	130136533	TA	0.092	7	7	1.743	1.049	null	0.268	0.694	0.0008789
8	130430612	130447861	130430690	TCACTA	0.013	1	1	1.967	0.816	null	0.332	1.151	0.0001522
8	130430612	130447861	130434168	CGGCGCCGC	0.013	1	1	1.967	0.816	null	0.332	1.151	0.0001522
8	135055162	135072711	135055363	GTACATGCCGATGAA	0.026	2	2	1.864	0.97	null	0.293	0.894	0.0004451
8	135055162	135072711	135056888	TC	0.803	61	6	null	1.559	1.985	0.32	0.426	0.0002173
8	135055162	135072711	135062237	CTAC	0.053	4	4	1.864	null	0.97	0.293	0.447	0.0004451
8	135055162	135072711	135062237	TCGG	0.947	72	8	0.97	null	1.864	0.293	0.447	0.0004451
8	135986380	136002879	135990403	TAG	0.118	9	2	2.008	1.987	1.515	0.188	0.167	0.006596
8	136617039	136632538	136617235	GC	0.355	27	13	1.954	1.405	1.34	0.236	0.36	0.00197
8	136617039	136632538	136617235	TT	0.605	46	7	1.34	1.502	1.948	0.187	0.333	0.006721
8	136617039	136632538	136627883	TA	0.658	50	7	1.34	1.361	1.958	0.257	0.372	0.001153
8	137689219	137710312	137689302	TACCG	0.25	19	4	2.01	2.035	1.468	0.219	0.178	0.003052
8	141339468	141352875	141348272	CC	0.987	75	3	null	0.994	1.996	0.301	1.002	0.0003663
8	141339468	141352875	141348272	TT	0.013	1	1	1.996	0.994	null	0.301	1.002	0.0003663
8	143334744	143350243	143336575	CA	0.026	2	1	2.028	1.469	null	0.27	0.559	0.0008348
8	143334744	143350243	143336575	TC	0.974	74	1	null	1.469	2.028	0.27	0.559	0.0008348
9	509162	533041	514958	TCC	0.211	16	14	1.66	1	0.9	0.242	0.41	0.001701
9	585565	613504	611925	GAG	0.026	2	1	2.006	1.536	null	0.33	0.47	0.0001644
9	9999095	10014644	10009556	GGG	0.211	16	2	2.039	1.986	1.037	0.205	0.179	0.004338
9	11363673	11378422	11364422	AA	0.737	56	2	2.048	2.058	1.883	0.197	0.134	0.005209
9	11929833	11957469	11929856	TG	0.092	7	2	1.986	1.99	0.991	0.338	0.232	0.0001301
9	11962170	11981169	11962300	AGA	0.013	1	1	1.975	1.346	null	0.227	0.629	0.002505
9	11976357	11991057	11979040	TG	0.197	15	3	2.036	1.936	1.533	0.179	0.174	0.008189
9	11976357	11991057	11982328	CAAAGC	0.013	1	1	2	1.27	null	0.233	0.73	0.002151
9	11976357	11991057	11982328	CGTGAC	0.013	1	1	2	1.27	null	0.233	0.73	0.002151
9	11992727	12007776	11993628	TGCGGA	0.171	13	2	2.009	1.955	1.508	0.156	0.158	0.01412
9	12000852	12017776	12001035	ATGG	0.776	59	1	1.622	1.842	1.996	0.246	0.178	0.001555
9	12000852	12017776	12001035	GGAA	0.171	13	3	1.998	1.778	1.503	0.31	0.235	0.0002866
9	12000852	12017776	12002539	CGTATCT	0.013	1	1	1.94	1.191	null	0.244	0.749	0.001607
9	12008927	12021576	12009282	ACAACC	0.013	1	1	1.964	1.06	null	0.263	0.905	0.0009825
9	12008927	12021576	12009282	ACAACG	0.013	1	1	1.966	1	null	0.3	0.966	0.0003694
9	12015727	12031976	12016340	CCG	0.013	1	1	1.906	1.183	null	0.248	0.723	0.001451
9	12015727	12031976	12017574	GCACAAGCTCTGTAG	0.013	1	1	1.906	1.183	null	0.248	0.723	0.001451
9	12015727	12031976	12017574	TGCCCGATTTTGATT	0.013	1	1	1.906	1.183	null	0.248	0.723	0.001451
9	12021727	12043976	12022942	TGT	0.158	12	2	2.007	1.935	1.592	0.174	0.147	0.009172
9	12073227	12086390	12073778	CGTT	0.105	8	2	1.927	1.988	0.752	0.156	0.218	0.01398
9	12082891	12095940	12085858	AC	0.039	3	2	2.016	1.896	1.047	0.327	0.414	0.0001752
9	12126099	12142348	12128279	AGGAA	0.066	5	2	1.949	2.063	0.948	0.232	0.248	0.002215
9	12155049	12185357	12156819	TG	0.132	10	2	1.998	1.99	1.423	0.25	0.179	0.00139
9	12171058	12184657	12178513	TGT	0.092	7	2	1.967	1.856	0.987	0.288	0.289	0.0005091
9	12611539	12626338	12612627	CGCA	0.026	2	1	2.009	2.553	null	0.343	0.544	0.0001135
9	13060928	13074727	13063430	CA	0.145	11	5	2.013	1.705	0.929	0.291	0.389	0.000471
9	13060928	13074727	13063430	TT	0.842	64	3	0.929	1.738	2.012	0.262	0.362	0.001019
9	15810712	15826941	15812836	GACAA	0.842	64	48	2.253	1.628	0.969	0.246	0.653	0.001544
9	15810712	15826941	15824475	TT	0.697	53	43	1.972	1.323	0.873	0.333	0.529	0.0001494
9	17396438	17412137	17397381	GGGT	0.026	2	2	1.843	0.918	null	0.281	0.925	0.0006258
9	17396438	17412137	17397381	TGAT	0.618	47	2	1.519	1.665	1.991	0.291	0.241	0.0004729
9	17396438	17412137	17401063	GA	0.039	3	3	1.857	1.069	null	0.297	0.787	0.0004083
9	17396438	17412137	17409556	CG	0.355	27	11	1.976	1.72	1.465	0.27	0.256	0.0008384
9	22491823	22509349	22495209	CAGCC	0.026	2	1	2.051	1.52	null	0.334	0.532	0.000146
9	22491823	22509349	22499822	CAC	0.026	2	1	2.051	1.532	null	0.318	0.519	0.0002269
9	23357740	23382719	23379932	GT	0.368	28	2	1.41	1.897	1.992	0.271	0.325	0.0007962
9	23357740	23382719	23381198	AG	0.066	5	5	1.8	1.011	null	0.325	0.789	0.0001885
9	23357740	23382719	23381198	GA	0.934	71	19	null	1.011	1.8	0.325	0.789	0.0001885
9	23959679	23978198	23960924	CC	0.026	2	1	2.005	1.617	null	0.202	0.389	0.004622
9	23959679	23978198	23960924	TA	0.974	74	1	null	1.617	2.005	0.202	0.389	0.004622
9	23959679	23978198	23964386	TC	0.039	3	1	2.013	1.656	null	0.249	0.357	0.00143
9	24056723	24075267	24061288	TCAGTGGGGGGCT	0.132	10	2	1.993	1.956	1.505	0.223	0.164	0.00273
9	25962743	25978492	25965326	AGATTC	0.066	5	2	1.985	2.121	0.91	0.235	0.261	0.002028
9	25978460	25993829	25984749	ATTCAT	0.066	5	2	1.978	2.089	1.018	0.213	0.237	0.003556
9	28631262	28644817	28632338	CA	0.763	58	2	1.819	1.924	2.113	0.188	0.178	0.006459
9	28631262	28644817	28640164	TT	0.737	56	2	1.803	1.924	2.13	0.244	0.187	0.00162
9	29087842	29102891	29088107	AC	0.934	71	27	null	0.605	1.651	0.326	1.045	0.000179
9	29087842	29102891	29088107	GT	0.066	5	5	1.651	0.605	null	0.326	1.045	0.000179
9	29087842	29102891	29099633	CC	0.066	5	5	1.651	0.605	null	0.326	1.045	0.000179
9	29115287	29131670	29115381	ACGATATATTATTCGTCCGTATGCGGCCGAGACTC	0.013	1	1	1.937	1.037	null	0.248	0.9	0.001459
9	29115287	29131670	29115381	GGAGCGCGCCATTCGTCCGTATGCAATTTTAGTTC	0.013	1	1	1.937	1.037	null	0.248	0.9	0.001459
9	29115287	29131670	29115381	GGAGCGCGCCATTCGTCCGTATGCGGCCGAGACTC	0.013	1	1	1.939	0.994	null	0.273	0.944	0.0007621
9	29115287	29131670	29122013	GCTCG	0.013	1	1	1.939	0.994	null	0.273	0.944	0.0007621
9	38484406	38503474	38487407	TG	0.013	1	1	1.972	1.036	null	0.307	0.937	0.0003051
9	38509058	38522102	38511079	ATT	0.013	1	1	1.991	0.884	null	0.243	1.107	0.001655
9	38509058	38522102	38511079	GCA	0.987	75	5	null	0.884	1.991	0.243	1.107	0.001655
9	38541823	38561223	38541855	AC	0.171	13	5	1.908	1.617	1.396	0.209	0.273	0.00391
9	38541823	38561223	38541855	GA	0.803	61	4	1.396	1.56	1.957	0.337	0.339	0.0001319
9	38541823	38561223	38545678	AG	0.145	11	5	1.941	1.496	null	0.346	0.445	0.000104
9	38541823	38561223	38545678	GA	0.855	65	5	null	1.496	1.941	0.346	0.445	0.000104
9	38998578	39024171	39003813	CTTGAGAGGTTTC	0.303	23	5	1.952	2.364	2.347	0.336	0.321	0.0001359
9	38998578	39024171	39003980	ACGCCTG	0.987	75	9	null	3.327	2.148	0.337	1.179	0.000132
9	38998578	39024171	39003980	GGTGGCA	0.013	1	1	2.148	3.327	null	0.337	1.179	0.000132
9	38998578	39024171	39005819	GCTG	0.013	1	1	2.148	3.327	null	0.337	1.179	0.000132
9	38998578	39024171	39006652	GGCGTGGAGAAACCTACCTCTTAGCAAGCCACACC	0.013	1	1	2.148	3.327	null	0.337	1.179	0.000132
9	38998578	39024171	39006652	TATGAATGACGGATAGTGCTCCTCTCCATACTCTT	0.013	1	1	2.148	3.327	null	0.337	1.179	0.000132
9	40593915	40624370	40595112	CTATTATT	0.039	3	1	1.749	2.62	null	0.177	0.87	0.00844
9	40593915	40624370	40595112	TCGCCGGG	0.961	73	17	null	2.62	1.749	0.177	0.87	0.00844
9	40593915	40624370	40598765	ATG	0.974	74	17	null	2.907	1.757	0.212	1.15	0.003596
9	40593915	40624370	40598765	TGA	0.026	2	1	1.757	2.907	null	0.212	1.15	0.003596
9	40593915	40624370	40599212	AA	0.053	4	2	1.749	1.975	3.908	0.307	0.806	0.0003067
9	40593915	40624370	40599212	GG	0.947	72	16	3.908	1.975	1.749	0.307	0.806	0.0003067
9	40780205	40803353	40782561	CTTAG	0.026	2	1	2.042	2.727	null	0.255	0.685	0.001213
9	40780205	40803353	40782561	TAGGC	0.974	74	3	null	2.727	2.042	0.255	0.685	0.001213
9	40794935	40818649	40795205	CCGGC	0.961	73	56	null	2.056	0.963	0.132	1.093	0.02496
9	40794935	40818649	40795205	TGAAT	0.039	3	2	0.963	2.056	null	0.132	1.093	0.02496
9	43387367	43409184	43393974	CTCCTA	0.013	1	1	1.688	4.784	null	0.289	3.096	0.0005064
9	43441532	43469015	43443544	ATTGAG	0.013	1	1	1.226	3.046	null	0.191	1.82	0.006065
9	43441532	43469015	43443544	GCGTGC	0.987	75	53	null	3.046	1.226	0.191	1.82	0.006065
9	43490450	43526669	43498169	GT	0.987	75	53	null	3.159	1.199	0.218	1.961	0.003144
9	43490450	43526669	43498169	TA	0.013	1	1	1.199	3.159	null	0.218	1.961	0.003144
9	43640174	43684460	43642388	TTACCGACGGGGCC	0.026	2	2	1.235	2.875	null	0.236	1.64	0.002013
9	43640174	43684460	43643999	ATCG	0.066	5	2	1.165	2.352	null	0.283	1.186	0.0005948
9	43640174	43684460	43643999	GCTA	0.895	68	54	2.027	2.438	1.138	0.238	0.706	0.001891
9	43677101	43709076	43680892	TT	0.132	10	4	1.061	1.989	null	0.274	0.928	0.0007536
9	43677101	43709076	43682939	CG	0.974	74	54	null	2.939	1.215	0.243	1.724	0.001676
9	43677101	43709076	43682939	TA	0.026	2	2	1.215	2.939	null	0.243	1.724	0.001676
9	44237623	44279904	44238845	CG	0.697	53	34	2.019	1.516	1.129	0.235	0.429	0.00205
9	44237623	44279904	44238845	TC	0.263	20	5	1.163	1.563	2.011	0.202	0.416	0.004597
9	44237623	44279904	44239129	TTG	0.408	31	11	1.075	1.402	1.961	0.209	0.42	0.003943
9	44793921	44810273	44794310	TCG	0.487	37	35	3.968	3.886	2.058	0.152	0.685	0.0155
9	44793921	44810273	44798153	GCATTGTACT	0.434	33	33	3.103	3.954	null	0.343	0.851	0.0001118
9	44801074	44819425	44801863	GTC	0.447	34	6	1.282	1.978	null	0.179	0.696	0.008117
9	44801074	44819425	44801863	GTT	0.039	3	2	1.952	1.99	0.143	0.257	0.722	0.001176
9	44841346	44856678	44841407	AA	0.013	1	1	1.844	0.425	null	0.321	1.419	0.0002077
9	44841346	44856678	44841407	CG	0.987	75	11	null	0.425	1.844	0.321	1.419	0.0002077
9	45696080	45718015	45705543	CA	0.579	44	33	2.573	2.807	1.009	0.333	1.279	0.0001485
9	68345867	68372037	68345923	CCGTTTGCA	0.039	3	3	4.005	3.655	null	0.18	0.35	0.007974
9	68345867	68372037	68345923	TTACCCATG	0.961	73	73	null	3.655	4.005	0.18	0.35	0.007974
9	68382821	68404757	68383019	CTGA	0.487	37	37	3.325	4.038	null	0.152	0.713	0.0156
9	68382821	68404757	68383019	CTGG	0.013	1	1	4.038	3.325	null	0.152	0.713	0.0156
9	69933950	69964118	69934104	CCTCTCAT	0.382	29	18	1.915	2.357	1.171	0.192	0.325	0.005979
9	69933950	69964118	69934104	TTAGCTGA	0.5	38	4	1.359	2.069	1.998	0.179	0.319	0.008087
9	69943782	69964118	69949160	CCTCAAT	0.382	29	18	1.935	2.422	1.105	0.222	0.363	0.002797
9	69943782	69964118	69949160	GACTGGA	0.526	40	4	1.312	2.122	2.03	0.217	0.352	0.003214
9	69943782	69964118	69950625	TAGTAATA	0.289	22	13	1.943	2.224	0.982	0.241	0.404	0.001747
9	71733330	71748334	71733650	AT	0.434	33	33	1.006	0.644	0	0.203	0.473	0.004479
9	72028295	72054951	72028608	TAGCTGTTG	0.026	2	1	2	2.451	null	0.343	0.451	0.0001107
9	72028295	72054951	72038283	GCCT	0.026	2	1	2	2.45	null	0.342	0.45	0.0001148
9	73907196	73950223	73907552	ATTA	0.684	52	1	1.331	1.942	2	0.225	0.211	0.002612
9	73907196	73950223	73907552	TCCG	0.263	20	4	1.961	1.984	1.331	0.153	0.171	0.01511
9	73907196	73950223	73907552	TCTG	0.013	1	1	1.944	1.008	null	0.291	0.936	0.0004792
9	73907196	73950223	73908243	CAAGCAACAC	0.776	59	2	0.991	1.861	2.002	0.225	0.241	0.002653
9	73907196	73950223	73908243	TCGCGGGGTC	0.013	1	1	1.945	0.985	null	0.305	0.96	0.0003205
9	73907196	73950223	73917899	ACT	0.789	60	2	0.997	1.97	1.972	0.245	0.233	0.001566
9	73907196	73950223	73917899	TGC	0.158	12	4	1.969	1.979	0.997	0.289	0.264	0.0004952
9	73940049	73954598	73941199	AG	0.974	74	10	null	1.046	1.938	0.248	0.892	0.001449
9	73940049	73954598	73941199	GA	0.026	2	2	1.938	1.046	null	0.248	0.892	0.001449
9	74251704	74265153	74263775	GCGCCA	0.053	4	3	2.009	1.227	null	0.333	0.782	0.0001473
9	75870210	75882709	75870875	CG	0.013	1	1	2.023	2.703	null	0.258	0.679	0.001129
9	86972505	86988516	86975652	ACGCTCTA	0.013	1	1	2.084	3.365	null	0.331	1.282	0.0001565
9	86972505	86988516	86975652	GTCTCTGT	0.987	75	7	null	3.365	2.084	0.331	1.282	0.0001565
9	86972505	86988516	86982823	CTT	0.013	1	1	2.084	3.365	null	0.331	1.282	0.0001565
9	89870501	89883750	89872888	GC	0.026	2	1	2.012	1.516	null	0.238	0.496	0.00191
9	89870501	89883750	89872888	TT	0.974	74	1	null	1.516	2.012	0.238	0.496	0.00191
9	90104084	90119083	90104354	TTCCATGCAACAGCTG	0.329	25	2	2.023	1.991	2.19	0.117	0.073	0.03543
9	90104084	90119083	90108859	AA	0.421	32	2	1.985	2.062	2.164	0.161	0.088	0.01263
9	96971902	96984451	96972220	CTGCGCGCT	0.013	1	1	1.996	2.842	null	0.222	0.845	0.002845
9	96971902	96984451	96973179	TTGGGTAA	0.013	1	1	1.996	2.842	null	0.222	0.845	0.002845
9	96971902	96984451	96977297	ATT	0.013	1	1	1.996	2.842	null	0.222	0.845	0.002845
9	96971902	96984451	96977297	TCG	0.987	75	3	null	2.842	1.996	0.222	0.845	0.002845
9	97714987	97727491	97716357	AATAC	0.013	1	1	2.02	2.633	null	0.257	0.613	0.001173
9	97714987	97727491	97716357	CGCCT	0.987	75	1	null	2.633	2.02	0.257	0.613	0.001173
9	100802214	100819713	100809952	AGTTCT	0.013	1	1	1.928	0.941	null	0.238	0.988	0.001889
9	101304202	101316701	101306590	CG	0.961	73	25	null	0.381	1.638	0.267	1.257	0.0009034
9	101304202	101316701	101306590	TA	0.039	3	3	1.638	0.381	null	0.267	1.257	0.0009034
9	102791375	102809674	102798031	GAAA	0.026	2	1	2.008	1.5	null	0.316	0.507	0.0002413
9	104908299	104924857	104908685	ACGCTT	0.947	72	1	null	2.451	2.002	0.15	0.449	0.01647
9	104908299	104924857	104908685	CGTTCC	0.053	4	1	2.002	2.451	null	0.15	0.449	0.01647
9	104909155	104929107	104913911	CGCTT	0.947	72	1	null	2.507	2.002	0.204	0.505	0.004447
9	104909155	104929107	104913911	GTTCC	0.053	4	1	2.002	2.507	null	0.204	0.505	0.004447
9	104922108	104943375	104922784	CTT	0.053	4	1	1.965	2.327	null	0.197	0.362	0.005313
9	104922108	104943375	104922784	TGC	0.947	72	1	null	2.327	1.965	0.197	0.362	0.005313
9	106510153	106534530	106518617	AT	0.039	3	2	1.987	1.88	1.028	0.336	0.408	0.0001387
9	106510153	106534530	106518617	CC	0.961	73	2	1.028	1.88	1.987	0.336	0.408	0.0001387
9	106523331	106537780	106529200	CAA	0.066	5	2	1.973	1.927	0.967	0.233	0.316	0.002141
9	106523331	106537780	106529200	GGG	0.934	71	2	0.967	1.927	1.973	0.233	0.316	0.002141
9	107357459	107373279	107357501	ACTGCGAGGCATGACACGGCTTAGGTAC	0.013	1	1	1.96	1.101	null	0.299	0.859	0.0003872
9	107357459	107373279	107358145	GGTGAGGC	0.013	1	1	1.96	1.101	null	0.299	0.859	0.0003872
9	110378129	110398228	110393336	AG	0.039	3	1	1.975	1.643	null	0.272	0.332	0.0007903
9	110378129	110398228	110393336	GT	0.961	73	1	null	1.643	1.975	0.272	0.332	0.0007903
9	114160650	114174649	114161761	AAA	0.539	41	6	1.567	1.526	2.038	0.16	0.25	0.01284
9	136122913	136138662	136123740	CC	0.711	54	2	1.64	1.78	1.968	0.136	0.169	0.02283
9	136122913	136138662	136123740	TA	0.289	22	6	1.968	1.78	1.64	0.136	0.169	0.02283
9	136122913	136138662	136127764	TACCATATTGATTTAAG	0.013	1	1	1.895	0.835	null	0.244	1.06	0.001604
9	136815509	136852210	136816601	CG	0.961	73	1	null	2.327	2.002	0.209	0.326	0.003909
9	136815509	136852210	136816601	TC	0.039	3	1	2.002	2.327	null	0.209	0.326	0.003909
9	136827761	136854260	136828019	CA	0.921	70	1	null	2.387	1.98	0.166	0.407	0.01105
9	136827761	136854260	136828019	GT	0.079	6	1	1.98	2.387	null	0.166	0.407	0.01105
9	138209043	138222492	138219272	CA	0.5	38	38	0.853	0.518	0.099	0.26	0.377	0.001075
9	138209043	138222492	138219272	TG	0.5	38	34	0.099	0.518	0.853	0.26	0.377	0.001075
9	138209043	138222492	138219590	GCTTGG	0.368	28	28	0.827	0.329	0	0.298	0.428	0.0003877
9	139969827	139983826	139970916	GTAA	0.013	1	1	1.949	2.706	null	0.263	0.756	0.0009877
9	140778327	140792326	140784914	CT	0.513	39	39	null	3.968	2.786	0.261	1.182	0.001046
9	140778327	140792326	140784914	TC	0.487	37	37	2.786	3.968	null	0.261	1.182	0.001046
9	141066165	141103551	141073491	CA	0.763	58	58	null	4.184	3.326	0.299	0.858	0.0003775
9	141066165	141103551	141073491	TG	0.237	18	18	3.326	4.184	null	0.299	0.858	0.0003775
9	141080601	141097628	141092893	CC	0.842	64	36	null	3.297	2.557	0.238	0.74	0.001867
9	141080601	141097628	141092893	TT	0.158	12	10	2.557	3.297	null	0.238	0.74	0.001867
9	141094495	141109352	141099493	CG	0.987	75	1	null	2.951	2.024	0.256	0.928	0.0012
9	141094495	141109352	141099493	TT	0.013	1	1	2.024	2.951	null	0.256	0.928	0.0012
10	1397112	1412861	1411228	TACGGATATCCCGT	0.026	2	1	1.981	2.348	null	0.237	0.368	0.001953
10	1629249	1642556	1630499	AACCGATGA	0.013	1	1	2.026	2.808	null	0.274	0.782	0.0007387
10	1629249	1642556	1630499	GGTTTGACG	0.987	75	1	null	2.808	2.026	0.274	0.782	0.0007387
10	12095468	12146039	12098967	CCGTGTT	0.013	1	1	2.121	3.081	null	0.275	0.961	0.0007209
10	12102143	12121894	12104502	CC	0.987	75	3	null	3.128	2.105	0.298	1.023	0.0003975
10	12102143	12121894	12104502	TT	0.013	1	1	2.105	3.128	null	0.298	1.023	0.0003975
10	19198661	19228710	19201699	CG	0.171	13	4	2.037	1.634	1.912	0.248	0.296	0.001472
10	19248661	19264160	19252297	CC	0.974	74	6	0.951	null	1.941	0.231	0.495	0.002268
10	19248661	19264160	19252297	TT	0.026	2	2	1.941	null	0.951	0.231	0.495	0.002268
10	19248661	19264160	19256274	CG	0.066	5	4	1.959	2.07	1.058	0.31	0.392	0.0002798
10	19248661	19264160	19256274	TA	0.934	71	4	1.058	2.07	1.959	0.31	0.392	0.0002798
10	26994111	27007206	26994150	CAGGTTAT	0.408	31	31	1.106	0.669	0.2	0.288	0.45	0.0005147
10	27488043	27504599	27488344	GT	0.987	75	3	null	3.31	2.053	0.324	1.257	0.0001902
10	27488043	27504599	27488344	TC	0.013	1	1	2.053	3.31	null	0.324	1.257	0.0001902
10	27488043	27504599	27489949	AACC	0.987	75	3	null	3.31	2.053	0.324	1.257	0.0001902
10	27488043	27504599	27489949	CCTG	0.013	1	1	2.053	3.31	null	0.324	1.257	0.0001902
10	27488043	27504599	27501676	CAA	0.013	1	1	2.053	3.31	null	0.324	1.257	0.0001902
10	27633387	27646886	27637637	ACAG	0.013	1	1	1.767	0.14	null	0.273	1.627	0.0007634
10	28559633	28577791	28560349	TTTGTTTCATGT	0.013	1	1	1.928	0.967	null	0.25	0.962	0.001375
10	28559633	28577791	28563708	CC	0.013	1	1	1.928	0.967	null	0.25	0.962	0.001375
10	28559633	28577791	28572681	GG	0.013	1	1	1.929	0.949	null	0.26	0.98	0.001071
10	28559633	28577791	28572681	TA	0.987	75	5	null	0.949	1.929	0.26	0.98	0.001071
10	37656365	37690247	37656994	CAAATTGCATCTCTCTCGTGGACAAAA	0.013	1	1	1.944	1.033	null	0.271	0.911	0.000814
10	37656365	37690247	37656994	CAAATTGCATGCTCTAACCTAGTGGGG	0.013	1	1	1.946	0.963	null	0.315	0.983	0.0002447
10	37656365	37690247	37656994	TGGAGCTTGGCTCTCTCGTGGACAAGG	0.013	1	1	1.944	1.033	null	0.271	0.911	0.000814
10	37656365	37690247	37660973	CC	0.987	75	5	null	1.033	1.944	0.271	0.911	0.000814
10	37656365	37690247	37660973	TT	0.013	1	1	1.944	1.033	null	0.271	0.911	0.000814
10	43020956	43038389	43026537	TTAAATATTGCT	0.75	57	2	3.368	2.551	2.064	0.329	0.625	0.0001661
10	47071014	47128640	47071030	ACGCC	0.974	74	74	null	5.031	3.978	0.195	1.054	0.00549
10	47071014	47128640	47071030	GGATT	0.026	2	2	3.978	5.031	null	0.195	1.054	0.00549
10	47646529	47709008	47646653	GTAAGATTAGGCC	0.013	1	1	2.1	3.071	null	0.174	0.971	0.009144
10	47646529	47709008	47681520	AGATAGACA	0.026	2	2	2.074	3.054	null	0.345	0.98	0.0001054
10	51769107	51788529	51771772	GG	0.013	1	1	2.066	3.209	null	0.325	1.144	0.0001852
10	51769107	51788529	51771772	TC	0.987	75	5	null	3.209	2.066	0.325	1.144	0.0001852
10	51769107	51788529	51774619	CA	0.987	75	5	null	3.089	2.069	0.259	1.02	0.001109
10	51769107	51788529	51774619	TT	0.013	1	1	2.069	3.089	null	0.259	1.02	0.001109
10	51769107	51788529	51776899	CG	0.987	75	5	null	3.209	2.066	0.325	1.144	0.0001852
10	51769107	51788529	51776899	TA	0.013	1	1	2.066	3.209	null	0.325	1.144	0.0001852
10	51902399	51916315	51909917	CA	0.066	5	4	0.237	1.897	0.879	0.18	0.46	0.007901
10	51902399	51916315	51909917	GG	0.934	71	70	0.879	1.897	0.237	0.18	0.46	0.007901
10	53694532	53711933	53698416	CA	0.013	1	1	1.993	1.129	null	0.284	0.864	0.0005766
10	53694532	53711933	53708924	AA	0.013	1	1	1.993	1.129	null	0.284	0.864	0.0005766
10	53694532	53711933	53708924	CG	0.987	75	3	null	1.129	1.993	0.284	0.864	0.0005766
10	53694532	53711933	53710143	TCA	0.013	1	1	1.993	1.129	null	0.284	0.864	0.0005766
10	54778494	54793755	54778733	CG	0.987	75	5	null	0.978	1.917	0.24	0.939	0.001784
10	54778494	54793755	54778733	TT	0.013	1	1	1.917	0.978	null	0.24	0.939	0.001784
10	54778494	54793755	54780827	GC	0.658	50	1	1.466	1.9	1.991	0.186	0.202	0.006927
10	54778494	54793755	54780827	TA	0.329	25	5	1.991	1.906	1.279	0.224	0.234	0.002702
10	55077172	55095369	55085359	CA	0.184	14	4	1.965	1.986	0.55	0.264	0.349	0.0009736
10	57632154	57647353	57633636	AGAGGCGACCC	0.039	3	3	1.846	1.015	null	0.333	0.832	0.0001498
10	58508190	58531947	58509002	GGTTGGTG	0.026	2	2	1.873	0.984	null	0.195	0.889	0.005548
10	58510498	58531447	58510731	TGGTAGTCCGGATGT	0.026	2	2	1.869	0.989	null	0.19	0.881	0.006296
10	58510498	58531447	58514954	CCTTA	0.171	13	6	1.912	2.018	0.937	0.291	0.369	0.0004696
10	58510498	58531447	58514954	TTCCG	0.816	62	4	0.937	2.036	1.904	0.259	0.345	0.00111
10	58510498	58531447	58515785	TCGAAGCAA	0.197	15	6	1.903	2.02	0.937	0.246	0.334	0.001537
10	61356914	61370063	61359757	CTT	0.921	70	21	null	1.048	1.769	0.226	0.721	0.002538
10	61356914	61370063	61359757	TCC	0.066	5	5	1.775	0.865	null	0.309	0.909	0.0002879
10	66429982	66443731	66430641	CGG	0.974	74	1	null	1.429	2.002	0.296	0.572	0.0004145
10	66429982	66443731	66430641	TAA	0.026	2	1	2.002	1.429	null	0.296	0.572	0.0004145
10	66429982	66443731	66436144	GGGA	0.026	2	1	2.002	1.429	null	0.296	0.572	0.0004145
10	66812787	66828636	66814327	TTGCAAGAGATGGC	0.026	2	1	1.948	1.552	null	0.228	0.396	0.002442
10	66812787	66828636	66821273	AC	0.197	15	2	1.98	1.886	1.194	0.276	0.18	0.0007057
10	67224808	67238557	67224969	TTTTAGT	0.013	1	1	1.911	0.888	null	0.203	1.023	0.004476
10	67224808	67238557	67226464	TTCCAGACCTAGG	0.013	1	1	1.914	0.77	null	0.254	1.144	0.001241
10	69494765	69508836	69496882	AT	0.013	1	1	2.024	1.081	null	0.327	0.944	0.0001787
10	69494765	69508836	69496882	GG	0.987	75	1	null	1.081	2.024	0.327	0.944	0.0001787
10	69494765	69508836	69497932	TGGTG	0.013	1	1	2.024	1.081	null	0.327	0.944	0.0001787
10	69494765	69508836	69503108	CC	0.026	2	1	2.032	1.421	null	0.266	0.61	0.0009292
10	70608027	70628776	70625560	AGT	0.013	1	1	1.959	1.079	null	0.252	0.881	0.001338
10	71052367	71065580	71054082	CCGG	0.987	75	1	null	1.117	2.027	0.342	0.91	0.000116
10	71052367	71065580	71054082	TTAA	0.013	1	1	2.027	1.117	null	0.342	0.91	0.000116
10	71276145	71296094	71289989	CA	0.237	18	4	1.989	1.944	1.32	0.251	0.272	0.001346
10	78461212	78480617	78462318	AC	0.961	73	1	null	1.677	1.981	0.193	0.304	0.005819
10	78461212	78480617	78462318	GA	0.039	3	1	1.981	1.677	null	0.193	0.304	0.005819
10	81469927	81510147	81470672	GT	0.039	3	3	1.5	1.137	0.014	0.157	0.67	0.0137
10	81469927	81510147	81470672	TG	0.961	73	35	0.014	1.137	1.5	0.157	0.67	0.0137
10	81982317	81998942	81988348	TA	0.092	7	2	2.003	2.059	1.048	0.194	0.195	0.005683
10	82096512	82111663	82098069	CAC	0.013	1	1	1.907	0.925	null	0.24	0.982	0.001778
10	86904322	86920571	86904701	TCATTA	0.026	2	1	1.963	1.46	null	0.206	0.503	0.004175
10	86904322	86920571	86914275	AGAGCTCA	0.908	69	1	1.109	1.827	1.979	0.27	0.285	0.0008192
10	92456987	92470686	92466790	ATCCAATGCA	0.092	7	3	1.949	1.826	0.932	0.333	0.411	0.0001507
10	96862467	96879969	96862630	ATTTCT	0.553	42	17	1.99	1.791	1.319	0.184	0.356	0.007125
10	100683837	100704859	100702458	CT	0.211	16	3	1.061	1.774	1.971	0.248	0.641	0.001466
10	100683837	100704859	100702458	TA	0.776	59	35	1.971	1.788	1.019	0.29	0.689	0.0004843
10	107051709	107067243	107053217	TT	0.763	58	54	1.55	1.23	0.525	0.347	0.555	0.0001013
10	107051709	107067243	107053687	AGG	0.684	52	46	1.216	1.273	0.358	0.344	0.562	0.0001084
10	107051709	107067243	107055094	AA	0.184	14	10	0.59	1.164	1.982	0.234	0.61	0.002106
10	107051709	107067243	107055094	GG	0.789	60	53	1.982	1.224	0.504	0.343	0.726	0.0001118
10	121869543	121889056	121870807	ATTATAACAT	0.026	2	1	2.015	1.449	null	0.238	0.566	0.001879
10	122765073	122792236	122788154	AC	0.658	50	4	1.194	1.819	2.01	0.295	0.332	0.0004308
10	122765073	122792236	122788154	TG	0.342	26	10	2.01	1.819	1.194	0.295	0.332	0.0004308
10	124339831	124357724	124340103	CATG	0.618	47	11	2.818	2.533	2.118	0.142	0.368	0.01948
10	124339831	124357724	124340103	TGCA	0.355	27	15	2.102	2.596	2.818	0.174	0.396	0.009148
10	124339831	124357724	124346559	AATA	0.039	3	3	2.314	3.625	null	0.296	1.31	0.0004111
10	124339831	124357724	124346559	GGCT	0.961	73	23	null	3.625	2.314	0.296	1.31	0.0004111
10	128583845	128596857	128594615	GCCATC	0.013	1	1	2.026	1.026	null	0.296	0.999	0.0004118
10	132312170	132325953	132312332	CCGATTCATGTGACCGATGGAGGTAT	0.013	1	1	1.882	0.983	null	0.214	0.899	0.003447
10	132312170	132325953	132312813	CA	0.974	74	8	null	1.172	1.897	0.27	0.724	0.0008181
10	132312170	132325953	132312813	TG	0.026	2	2	1.897	1.172	null	0.27	0.724	0.0008181
10	133638956	133672160	133641143	CCC	0.947	72	1	null	1.699	1.999	0.248	0.3	0.001483
10	133638956	133672160	133641143	TTT	0.053	4	1	1.999	1.699	null	0.248	0.3	0.001483
10	133650481	133669810	133651725	CT	0.211	16	2	2.047	1.894	1.6	0.272	0.196	0.0007904
10	133650481	133669810	133663041	CC	0.829	63	2	1.633	1.906	2.029	0.257	0.183	0.001168
10	133650481	133669810	133663041	TT	0.145	11	2	2.029	1.892	1.406	0.309	0.238	0.0002938
10	135254470	135342882	135256443	TACA	0.013	1	1	2.071	2.877	null	0.188	0.806	0.006591
10	135254470	135342882	135256575	CCCGGGTACT	0.855	65	4	1.915	2.425	1.991	0.211	0.269	0.003752
10	135254470	135342882	135286362	CAT	0.013	1	1	2.066	3.05	null	0.279	0.984	0.0006476
10	135254470	135342882	135286362	TGC	0.987	75	7	null	3.05	2.066	0.279	0.984	0.0006476
10	135303212	135330067	135307330	CACACTGTTTATCG	0.013	1	1	2.074	3.076	null	0.233	1.002	0.002132
10	135342783	135379483	135369922	AA	0.053	4	4	2.171	2.977	null	0.328	0.806	0.0001703
10	135342783	135379483	135369922	GG	0.947	72	16	null	2.977	2.171	0.328	0.806	0.0001703
10	135382776	135445078	135386468	TCATCTGGTTCTCTTAAAAGAGTTCATGCAAAGTTGCG	0.013	1	1	2.123	3.272	null	0.219	1.149	0.003021
10	135382776	135445078	135386468	TCTTCTGGTTCTCTTAAAAGAGTTCATGCAAAGTTGCG	0.026	2	2	2.108	2.965	null	0.237	0.856	0.001936
10	135382776	135445078	135426395	TTACTATAGTTC	0.026	2	2	2.099	3.13	null	0.344	1.031	0.0001097
11	3234113	3249112	3235501	CC	0.987	75	5	null	1.078	1.893	0.176	0.815	0.00883
11	3234113	3249112	3235501	TA	0.013	1	1	1.893	1.078	null	0.176	0.815	0.00883
11	3417486	3432729	3420638	ACAG	0.987	75	1	null	2.73	2.002	0.313	0.728	0.0002613
11	3417486	3432729	3420638	GTCA	0.013	1	1	2.002	2.73	null	0.313	0.728	0.0002613
11	3787805	3802404	3789369	CT	0.987	75	1	null	2.724	2.073	0.268	0.651	0.0008734
11	3787805	3802404	3789369	TC	0.013	1	1	2.073	2.724	null	0.268	0.651	0.0008734
11	4261032	4280855	4262024	ATTGTTAAGATATGA	0.013	1	1	1.929	2.956	null	0.22	1.027	0.002976
11	4261032	4280855	4262024	GAGCCCCGTTAGCAC	0.987	75	9	null	2.956	1.929	0.22	1.027	0.002976
11	4262249	4290155	4262525	TCTAACT	0.013	1	1	1.946	2.942	null	0.192	0.996	0.005925
11	4989695	5003294	4999747	CCCCTGG	0.75	57	5	0	1.693	1.966	0.296	0.458	0.0004194
11	5264167	5282290	5264922	CGCTCGCG	0.013	1	1	2.054	2.898	null	0.138	0.844	0.02176
11	7806289	7837678	7806763	CGTGGA	0.579	44	26	1.978	1.594	1.231	0.247	0.372	0.001497
11	7806289	7837678	7806763	GACCAC	0.382	29	4	1.257	1.652	1.978	0.255	0.365	0.001208
11	7806289	7837678	7836275	AGAAC	0.395	30	4	1.202	1.696	1.978	0.299	0.399	0.0003807
11	8768004	8781153	8772812	CA	0.395	30	2	1.862	2.061	2.163	0.205	0.157	0.004281
11	17081216	17101215	17083856	AAAATAA	0.066	5	1	2.031	2.414	null	0.253	0.384	0.001286
11	18936996	18971235	18963995	TG	0.697	53	24	3.065	3.021	2.113	0.325	0.8	0.0001865
11	18936996	18971235	18964094	AT	0.632	48	20	3.634	2.811	2.121	0.325	0.728	0.0001854
11	18936996	18971235	18964094	CA	0.368	28	22	2.121	2.811	3.634	0.325	0.728	0.0001854
11	23022559	23039852	23022758	ATTCGT	0.026	2	1	2.015	1.54	null	0.324	0.474	0.0001895
11	24653324	24669323	24653586	CCGA	0.053	4	1	1.997	1.676	null	0.206	0.321	0.004219
11	24653324	24669323	24653586	TTTC	0.947	72	1	null	1.676	1.997	0.206	0.321	0.004219
11	25601576	25634184	25601978	TATC	0.868	66	20	null	1.971	1.624	0.125	0.346	0.02924
11	25601576	25634184	25624175	TTCAGCCAGGTTAAACATG	0.053	4	4	1.802	0.984	null	0.34	0.818	0.0001233
11	28292020	28304519	28292078	ACCC	0.026	2	1	1.998	2.534	null	0.274	0.535	0.0007378
11	28292020	28304519	28296168	TAG	0.013	1	1	2.006	2.781	null	0.295	0.775	0.0004213
11	31388708	31402707	31389261	ATCCAGGGTCGG	0.395	30	4	1.978	2.046	1.755	0.112	0.097	0.0403
11	36642463	36659962	36646350	CATGATAACAGAAAAAAGCGGCCAG	0.026	2	2	1.844	0.577	null	0.34	1.267	0.0001216
11	42807469	42823530	42808058	CT	0.434	33	20	1.938	1.403	0.797	0.293	0.564	0.000454
11	42807469	42823530	42808058	TC	0.553	42	12	0.968	1.374	1.938	0.242	0.495	0.001718
11	42807469	42823530	42821229	AG	0.105	8	8	1.633	0.821	0.009	0.309	0.812	0.0002949
11	42807469	42823530	42821229	CA	0.895	68	24	0.009	0.821	1.633	0.309	0.812	0.0002949
11	42807469	42823530	42821732	CA	0.908	69	25	null	0.712	1.632	0.271	0.92	0.000798
11	42807469	42823530	42821732	TG	0.092	7	7	1.632	0.712	null	0.271	0.92	0.000798
11	42962713	42980422	42962984	AT	0.921	70	2	2.013	2.505	1.979	0.188	0.26	0.006583
11	42962713	42980422	42962984	GC	0.066	5	2	1.988	2.576	2.013	0.154	0.249	0.01479
11	42962713	42980422	42963837	ATGCCCCCACCAACTTCCAGC	0.013	1	1	2.011	2.943	null	0.333	0.932	0.0001504
11	42962713	42980422	42963837	ATGCCTCCACCAACTCCCAAC	0.013	1	1	2.012	2.892	null	0.296	0.88	0.0004091
11	49072531	49108906	49073116	TAACTAAA	0.013	1	1	1.925	0.981	null	0.241	0.943	0.001759
11	49072531	49108906	49073316	CAGGA	0.013	1	1	1.922	1.064	null	0.2	0.859	0.00493
11	49707614	49762790	49754372	GC	0.053	4	1	2.007	1.73	null	0.259	0.277	0.00111
11	50361973	50396722	50362249	GAAGCATAATGGCAGAGCTCCACTCAAACATGCTAGCTAT	0.013	1	1	2.001	0.982	null	0.295	1.019	0.0004226
11	50361973	50396722	50362249	GAGCTGCGGCTATGAGTTCTTGACATAGTGCCTGTATCGC	0.039	3	2	1.994	2.258	0.963	0.185	0.365	0.006985
11	50361973	50396722	50364862	CTCCCCTAT	0.013	1	1	2	1.006	null	0.281	0.995	0.0006129
11	50361973	50396722	50365404	GG	0.013	1	1	2	1.006	null	0.281	0.995	0.0006129
11	50380423	50420250	50380833	CTTGACATAGTGCCTGTATCGCCGGCCCCCCAAACCGCCGC	0.039	3	2	2.005	2.091	1.013	0.219	0.384	0.003068
11	50430911	50446660	50431050	CACTAGGAACAAGA	0.895	68	2	null	2.478	2.109	0.181	0.369	0.007709
11	50430911	50446660	50431050	GTTCTTAGCTTGAG	0.079	6	2	2.12	2.543	null	0.191	0.423	0.006032
11	50521040	50537789	50521561	CGAAG	0.974	74	8	null	1.069	2.008	0.306	0.938	0.0003136
11	50521040	50537789	50521561	TCGGA	0.026	2	2	2.008	1.069	null	0.306	0.938	0.0003136
11	50521040	50537789	50523035	ATCGAG	0.026	2	2	2.01	1.031	null	0.333	0.979	0.0001474
11	50521040	50537789	50533815	CCCA	0.026	2	2	2.006	1.099	null	0.286	0.907	0.0005373
11	50521040	50537789	50533815	GTTG	0.974	74	8	null	1.099	2.006	0.286	0.907	0.0005373
11	51346571	51367859	51347049	TTTGCGATTGT	0.013	1	1	1.821	0	null	0.324	1.821	0.0001895
11	54786321	54804431	54793902	TCACACCAGCGCTT	0.921	70	3	null	2.957	2.106	0.345	0.851	0.000106
11	54799732	54821803	54800108	GC	0.974	74	2	null	1.787	2.124	0.165	0.338	0.01143
11	54799732	54821803	54802859	AT	0.039	3	1	2.075	2.475	null	0.338	0.4	0.000131
11	54799732	54821803	54802859	TA	0.961	73	1	null	2.475	2.075	0.338	0.4	0.000131
11	54799732	54821803	54804687	CTC	0.026	2	1	2.082	2.554	null	0.323	0.473	0.0001968
11	54799732	54821803	54804687	TCT	0.974	74	1	null	2.554	2.082	0.323	0.473	0.0001968
11	54889952	54904802	54893555	GTTGAATATAAGAGA	0.013	1	1	1.971	0.847	null	0.253	1.125	0.001282
11	54889952	54904802	54894430	GG	0.184	14	5	2.05	1.807	0.847	0.274	0.351	0.0007424
11	54889952	54904802	54895930	TTC	0.013	1	1	1.971	0.847	null	0.253	1.125	0.001282
11	55000636	55018241	55001528	GTG	0.039	3	3	1.951	1.129	null	0.312	0.822	0.0002678
11	55000636	55018241	55001528	TCC	0.961	73	9	null	1.129	1.951	0.312	0.822	0.0002678
11	55000636	55018241	55001832	GGAGGAAATTTATGAAG	0.079	6	4	1.938	1.964	0.922	0.253	0.409	0.001296
11	55000636	55018241	55001832	TAGACGTGGCGGCATGA	0.908	69	8	0.922	1.987	1.935	0.217	0.366	0.003174
11	55000636	55018241	55003158	TA	0.474	36	1	1.554	2.037	2.043	0.236	0.254	0.001999
11	55000636	55018241	55004511	CCATGAAAGCT	0.026	2	2	1.94	0.922	null	0.328	1.017	0.0001716
11	55014696	55030945	55014713	CA	0.987	75	3	null	3.117	2.113	0.321	1.004	0.0002074
11	55014696	55030945	55014713	TG	0.013	1	1	2.113	3.117	null	0.321	1.004	0.0002074
11	55014696	55030945	55018332	TGA	0.013	1	1	2.112	3.151	null	0.344	1.039	0.0001082
11	55026556	55043559	55026646	AGGATCTTTATGAACTGG	0.013	1	1	1.915	0.838	null	0.266	1.078	0.00093
11	55026556	55043559	55026646	GACGCTTTTATGAGTCAA	0.013	1	1	1.915	0.838	null	0.266	1.078	0.00093
11	55026556	55043559	55027609	AGTCCCGCGCTGGACGA	0.013	1	1	1.915	0.838	null	0.266	1.078	0.00093
11	55026556	55043559	55027609	GGCCCCGCGTAACGTCG	0.013	1	1	1.915	0.838	null	0.266	1.078	0.00093
11	55052235	55080666	55056977	GCG	0.961	73	2	1.102	1.95	1.963	0.326	0.35	0.0001838
11	55052235	55080666	55056977	TTA	0.039	3	2	1.963	1.95	1.102	0.326	0.35	0.0001838
11	55112356	55125855	55112844	CTCGAGTGGTCGATGAGACAGCATA	0.895	68	16	2.8	2.907	2.183	0.263	0.435	0.0009969
11	55112356	55125855	55113231	AG	0.079	6	6	2.186	2.856	null	0.305	0.67	0.0003203
11	55112356	55125855	55113313	CTA	0.934	71	20	null	2.882	2.202	0.27	0.68	0.0008253
11	55112356	55125855	55113313	TAT	0.066	5	4	2.202	2.882	null	0.27	0.68	0.0008253
11	55112356	55125855	55115290	CGCGGT	0.934	71	20	null	2.882	2.202	0.27	0.68	0.0008253
11	55112356	55125855	55115290	TTGAAC	0.066	5	4	2.202	2.882	null	0.27	0.68	0.0008253
11	55359413	55405376	55367622	CGTGGTTGGTCA	0.079	6	6	1.842	null	0.982	0.291	0.43	0.0004706
11	55419627	55436076	55419938	AGTGGC	0.197	15	8	1.74	1.945	0.932	0.172	0.253	0.00952
11	55419627	55436076	55423306	TATCTGTATCTCTTCTTCGT	0.092	7	6	1.752	1.852	0.958	0.243	0.362	0.001663
11	55440877	55461373	55440940	CTTATTCGACTCGAGTACATGGACACTAAGGTATGTAATTGGGTGAG	0.079	6	6	1.811	null	0.95	0.28	0.43	0.0006386
11	57749420	57766673	57751830	TA	0.342	26	16	1.934	1.508	1.03	0.308	0.445	0.0002966
11	58453250	58466749	58454027	GT	0.776	59	22	null	1.935	1.347	0.242	0.588	0.001702
11	58461443	58483977	58472411	GGGAA	0.039	3	1	2.003	1.628	null	0.317	0.375	0.0002346
11	58805879	58859220	58818441	ACGCAATGG	0.118	9	5	1.978	2.497	null	0.328	0.519	0.0001711
11	58805879	58859220	58818441	GTAAGGCAA	0.789	60	7	2.436	2.357	1.945	0.26	0.333	0.001061
11	59107477	59124079	59110289	ATT	0.013	1	1	1.926	1.015	null	0.208	0.912	0.004024
11	59107477	59124079	59110289	GGC	0.987	75	7	null	1.015	1.926	0.208	0.912	0.004024
11	61008919	61023370	61016439	CG	0.974	74	8	0.842	null	1.902	0.197	0.53	0.005217
11	61008919	61023370	61016439	TA	0.026	2	2	1.902	null	0.842	0.197	0.53	0.005217
11	62087672	62132213	62103880	ATTG	0.039	3	1	2.037	2.429	null	0.295	0.392	0.0004228
11	62087672	62132213	62103880	GGCC	0.961	73	1	null	2.429	2.037	0.295	0.392	0.0004228
11	62127700	62157998	62127914	CGGGGA	0.026	2	1	2.027	2.512	null	0.293	0.484	0.0004514
11	62831419	62849428	62831676	TCCCCA	0.908	69	1	null	1.866	2.055	0.132	0.189	0.02492
11	65236008	65255387	65237688	AAAT	0.039	3	1	2.038	2.542	null	0.329	0.505	0.0001656
11	65236008	65255387	65237688	GGGC	0.961	73	1	null	2.542	2.038	0.329	0.505	0.0001656
11	68396915	68411853	68400739	ACG	0.013	1	1	1.944	0.868	null	0.259	1.076	0.001102
11	68628037	68642382	68636592	AA	0.013	1	1	1.998	2.622	null	0.251	0.624	0.001342
11	68628037	68642382	68636592	CG	0.987	75	1	null	2.622	1.998	0.251	0.624	0.001342
11	76667784	76682896	76668482	TGAGAAGCGG	0.013	1	1	1.981	1.152	null	0.277	0.829	0.0006878
11	76667784	76682896	76669478	AAGAT	0.013	1	1	1.981	1.152	null	0.277	0.829	0.0006878
11	79385538	79400787	79396636	TTC	0.013	1	1	2.005	1.107	null	0.345	0.898	0.0001072
11	80978006	81021979	80978363	AAT	0.961	73	1	null	1.69	1.999	0.241	0.309	0.00176
11	80978006	81021979	80978363	GGG	0.039	3	1	1.999	1.69	null	0.241	0.309	0.00176
11	81495595	81526301	81496259	AAGCCT	0.013	1	1	1.929	1.018	null	0.267	0.911	0.0009
11	81495595	81526301	81497540	GACC	0.013	1	1	1.929	1.034	null	0.257	0.895	0.001152
11	81495595	81526301	81497879	GCC	0.987	75	5	null	1.018	1.929	0.267	0.911	0.0009
11	81495595	81526301	81497879	TTT	0.013	1	1	1.929	1.018	null	0.267	0.911	0.0009
11	81495595	81526301	81504027	ATGTCAT	0.026	2	2	1.929	null	1.018	0.267	0.456	0.0009
11	81495595	81526301	81504027	GCACGTC	0.974	74	4	1.018	null	1.929	0.267	0.456	0.0009
11	81495595	81526301	81521496	CATTCTGGAGTGCTCAGGATTCGACACGGATTCT	0.013	1	1	1.932	0.903	null	0.34	1.029	0.0001215
11	88959838	88972987	88962931	CG	0.368	28	14	0.822	1.208	1.829	0.299	0.478	0.0003858
11	88959838	88972987	88962931	GC	0.592	45	38	1.677	1.17	0.822	0.281	0.419	0.000613
11	93678481	93693480	93680103	GA	0.013	1	1	1.871	0.907	null	0.185	0.963	0.007016
11	93690231	93707001	93690590	GCC	0.013	1	1	1.921	0.933	null	0.249	0.988	0.001444
11	93690231	93707001	93690590	GGC	0.066	5	2	1.957	1.25	1.722	0.214	0.36	0.003417
11	93690231	93707001	93690764	GTAAA	0.013	1	1	1.922	0.905	null	0.263	1.017	0.0009895
11	93690231	93707001	93696228	TAGG	0.013	1	1	1.921	0.933	null	0.249	0.988	0.001444
11	93690231	93707001	93702086	TAGA	0.013	1	1	1.922	0.905	null	0.263	1.017	0.0009895
11	93896857	93915306	93897479	CCCC	0.987	75	5	null	0.948	1.905	0.282	0.957	0.0005973
11	93896857	93915306	93897479	GTGT	0.013	1	1	1.905	0.948	null	0.282	0.957	0.0005973
11	93896857	93915306	93897913	AATGA	0.013	1	1	1.903	1.024	null	0.238	0.88	0.00187
11	97230577	97246876	97235790	ATT	0.921	70	2	0.949	1.897	1.935	0.225	0.275	0.002636
11	97230577	97246876	97235790	GCC	0.066	5	2	1.935	1.882	0.949	0.259	0.312	0.001094
11	97230577	97246876	97243241	AAT	0.947	72	2	null	1.485	1.954	0.331	0.469	0.000157
11	97230577	97246876	97243241	CGC	0.053	4	2	1.954	1.485	null	0.331	0.469	0.000157
11	98260043	98274096	98261371	GAGGAGAAAAGCGTT	0.013	1	1	1.907	1.018	null	0.345	0.889	0.0001073
11	98260043	98274096	98261371	GAGGAGAAAAGTAGT	0.013	1	1	1.905	1.097	null	0.284	0.808	0.0005703
11	98260043	98274096	98261860	CTTTGT	0.987	75	3	null	1.097	1.905	0.284	0.808	0.0005703
11	98260043	98274096	98261860	TCCGCG	0.013	1	1	1.905	1.097	null	0.284	0.808	0.0005703
11	98260043	98274096	98262920	AGCGA	0.013	1	1	1.907	1.018	null	0.345	0.889	0.0001073
11	98260043	98274096	98262920	GATTG	0.987	75	3	null	1.018	1.907	0.345	0.889	0.0001073
11	101883862	101899389	101889062	GTG	0.066	5	2	2.042	2.028	0.931	0.215	0.333	0.0034
11	104134862	104147661	104135145	TCCGCG	0.013	1	1	2.068	3.132	null	0.323	1.065	0.0001951
11	104134862	104147661	104144217	CGA	0.237	18	3	1.976	2.208	2.631	0.3	0.276	0.0003726
11	104134862	104147661	104144217	TAG	0.724	55	1	2.631	2.175	1.969	0.266	0.261	0.0009085
11	104134862	104147661	104147002	AC	0.987	75	3	null	3.132	2.068	0.323	1.065	0.0001951
11	104134862	104147661	104147002	TT	0.013	1	1	2.068	3.132	null	0.323	1.065	0.0001951
11	104918506	104936455	104919392	AG	0.053	4	3	1.859	1.254	null	0.26	0.605	0.001086
11	104918506	104936455	104924786	CGTGCA	0.026	2	2	1.841	0.979	null	0.279	0.862	0.0006578
11	104918506	104936455	104924786	TACACA	0.263	20	8	1.889	1.89	0.999	0.312	0.3	0.0002667
11	107233005	107249864	107234305	AGAA	0.039	3	3	1.511	1.105	0.019	0.184	0.68	0.007141
11	107233005	107249864	107234305	CTCG	0.961	73	37	0.019	1.105	1.511	0.184	0.68	0.007141
11	107628988	107641487	107629169	AAAAG	0.026	2	1	2.092	2.539	null	0.191	0.448	0.006099
11	118586733	118604854	118591093	ATAGC	0.026	2	2	1.868	0.955	null	0.283	0.913	0.0005815
12	4736217	4748741	4738746	GCCTCA	0.013	1	1	2.035	3.023	null	0.264	0.988	0.0009561
12	4736217	4748741	4739349	TGG	0.013	1	1	2.035	3.023	null	0.264	0.988	0.0009561
12	4736217	4748741	4739782	ATACAGCCTAGTGAAT	0.013	1	1	2.035	3.023	null	0.264	0.988	0.0009561
12	4736217	4748741	4741629	CCCCCCC	0.013	1	1	2.035	3.023	null	0.264	0.988	0.0009561
12	4736217	4748741	4741629	TTTTTTT	0.987	75	3	null	3.023	2.035	0.264	0.988	0.0009561
12	7988299	8011852	7989656	GT	0.921	70	2	1.944	1.825	2.119	0.14	0.186	0.02043
12	8021834	8038833	8027960	TA	0.066	5	2	2.046	1.98	1.523	0.233	0.241	0.002153
12	8021834	8038833	8030549	GTG	0.158	12	2	2.064	1.975	1.523	0.209	0.189	0.003862
12	8057261	8087989	8060482	CCACC	0.118	9	2	2.041	2.034	1.093	0.221	0.192	0.002927
12	8534287	8553142	8541068	GGA	0.026	2	2	2.231	3.887	null	0.313	1.656	0.000262
12	8534287	8553142	8544842	CGAGT	0.632	48	16	1.948	2.064	2.786	0.253	0.523	0.00129
12	8564367	8592019	8565741	GTTAA	0.789	60	54	1.039	2.096	0.504	0.198	0.412	0.005068
12	8564367	8592019	8566422	GAC	0.974	74	66	null	2.121	0.68	0.216	1.441	0.003245
12	8564367	8592019	8571221	GCT	0.961	73	66	null	2.049	0.645	0.3	1.404	0.0003743
12	8888652	8903901	8890423	CA	0.013	1	1	1.897	0.998	null	0.179	0.899	0.008165
12	8935145	8952625	8935193	CA	0.013	1	1	1.861	3.054	null	0.26	1.194	0.001067
12	8935145	8952625	8935193	TG	0.987	75	9	null	3.054	1.861	0.26	1.194	0.001067
12	8935145	8952625	8949299	AC	0.026	2	2	1.942	0.987	null	0.324	0.955	0.0001902
12	8935145	8952625	8949299	CG	0.974	74	8	null	0.987	1.942	0.324	0.955	0.0001902
12	10576850	10591820	10581591	AG	0.421	32	8	0.973	1.456	1.968	0.299	0.495	0.000381
12	10576850	10591820	10581591	GC	0.579	44	28	1.968	1.456	0.973	0.299	0.495	0.000381
12	10587587	10601997	10589621	AG	0.224	17	11	1.573	1.699	0.044	0.251	0.51	0.001373
12	10587587	10601997	10589621	GC	0.763	58	23	0.044	1.739	1.551	0.214	0.47	0.003452
12	10587587	10601997	10593613	AG	0.263	20	14	1.601	2.062	0.613	0.253	0.423	0.001285
12	10587587	10601997	10593613	TT	0.737	56	20	0.613	2.062	1.601	0.253	0.423	0.001285
12	10587587	10601997	10597029	GCAGAT	0.513	39	25	1.893	1.544	0.9	0.317	0.499	0.0002332
12	11452316	11476185	11467870	CTTGA	0.237	18	8	2.023	2.802	3.847	0.298	0.857	0.0003874
12	11452316	11476185	11467870	TACCT	0.724	55	4	3.847	2.648	2.022	0.251	0.788	0.001362
12	11502720	11549680	11507049	GTGACCCCCTTCGTATC	0.026	2	2	2.01	3.518	null	0.33	1.507	0.0001616
12	11502720	11549680	11507267	AGCCTGTAAGGCAGAGCACGGGAGGCTTCGTAA	0.013	1	1	2.038	3.99	null	0.284	1.952	0.0005656
12	11502720	11549680	11507321	CGCTTTTACGCACGTCTAGCGGACACTG	0.868	66	15	2.167	2.73	1.91	0.228	0.563	0.002438
12	11502720	11549680	11507321	TATGGCAGTATGTACTTGATAACTGTCT	0.013	1	1	2.038	3.99	null	0.284	1.952	0.0005656
12	11502720	11549680	11547493	AG	0.382	29	11	1.809	2.09	2.73	0.296	0.43	0.0004199
12	11502720	11549680	11547532	AT	0.697	53	10	2.973	2.156	1.852	0.291	0.472	0.0004712
12	12536472	12554171	12537595	AT	0.066	5	2	2.004	1.653	null	0.201	0.351	0.00472
12	12536472	12554171	12540305	TGAGA	0.013	1	1	1.982	1.058	null	0.313	0.925	0.0002575
12	15894288	15911882	15895571	AT	0.039	3	1	2.026	1.61	null	0.311	0.417	0.000273
12	15894288	15911882	15895571	TG	0.961	73	1	null	1.61	2.026	0.311	0.417	0.000273
12	17585176	17606375	17585849	CAAT	0.013	1	1	1.859	1.019	null	0.168	0.841	0.01064
12	17585176	17606375	17585849	TAAC	0.013	1	1	1.859	1.019	null	0.168	0.841	0.01064
12	20971938	20987562	20972213	CAG	0.474	36	2	2.024	1.962	1.811	0.15	0.105	0.01644
12	22243710	22257009	22244599	CA	0.776	59	13	null	1.448	1.887	0.224	0.439	0.002715
12	31260924	31275697	31268048	GC	0.974	74	1	null	2.56	2.018	0.201	0.542	0.004754
12	31260924	31275697	31268048	TT	0.026	2	1	2.018	2.56	null	0.201	0.542	0.004754
12	31270986	31369063	31359673	AC	0.961	73	1	null	2.403	2.011	0.338	0.392	0.000131
12	31270986	31369063	31359673	GA	0.039	3	1	2.011	2.403	null	0.338	0.392	0.000131
12	33380169	33402919	33380268	AAT	0.105	8	6	0.509	1.272	null	0.195	0.762	0.005578
12	33380169	33402919	33381605	CC	0.684	52	42	0.002	0.511	0.966	0.25	0.476	0.001378
12	34203316	34221896	34205928	GTATCG	0.013	1	1	1.941	0.863	null	0.266	1.078	0.0009117
12	34350818	34366317	34353205	CA	0.079	6	2	1.918	2.416	null	0.207	0.499	0.004125
12	34350818	34366317	34353205	TG	0.921	70	8	null	2.416	1.918	0.207	0.499	0.004125
12	34350818	34366317	34362107	CGT	0.934	71	7	null	1.408	2.086	0.328	0.677	0.000172
12	34350818	34366317	34362107	TAC	0.066	5	3	2.086	1.408	null	0.328	0.677	0.000172
12	34350818	34366317	34364491	ACGGTA	0.908	69	6	1.061	1.579	2.091	0.335	0.514	0.000142
12	34399568	34417567	34405191	AG	0.013	1	1	2.08	2.959	null	0.341	0.879	0.0001184
12	34399568	34417567	34408386	CTACGTA	0.013	1	1	2.08	2.959	null	0.341	0.879	0.0001184
12	34399568	34417567	34408386	TGGCACA	0.013	1	1	2.08	2.959	null	0.341	0.879	0.0001184
12	34494004	34508553	34506436	GG	0.829	63	1	3.712	2.252	2.098	0.281	0.359	0.000621
12	34494004	34508553	34506436	TA	0.145	11	3	2.096	2.291	3.712	0.338	0.408	0.0001297
12	34513554	34528503	34514155	CGCCCACCCGGG	0.026	2	1	2.111	2.821	null	0.233	0.71	0.002153
12	34623693	34642232	34624008	CTC	0.026	2	1	2.087	2.633	null	0.189	0.546	0.006333
12	34637158	34659357	34639707	CGTGACAC	0.842	64	1	3.442	2.195	2.086	0.262	0.297	0.001017
12	38081061	38112726	38081497	TGAGATCTCATTTGAGC	0.026	2	2	1.956	0.985	null	0.226	0.972	0.002539
12	38175840	38195581	38192810	TG	0.461	35	26	1.899	1.469	0.869	0.334	0.508	0.0001459
12	40871061	40886625	40872201	CGCGGCCGGCTAGGAGGGACATTAGCTAACCAGTG	0.026	2	1	2.028	2.648	null	0.282	0.621	0.0006043
12	40871061	40886625	40878513	AG	0.026	2	1	2.029	2.626	null	0.261	0.597	0.001044
12	40871061	40886625	40878513	GC	0.974	74	1	null	2.626	2.029	0.261	0.597	0.001044
12	40871061	40886625	40882071	GTACG	0.026	2	1	2.029	2.626	null	0.261	0.597	0.001044
12	44271802	44285501	44272915	ATGGG	0.658	50	2	1.964	1.933	2.166	0.174	0.138	0.009112
12	53522258	53542986	53527817	GA	0.013	1	1	2.014	1.127	null	0.213	0.887	0.003516
12	62195729	62215032	62195848	GTT	0.039	3	2	1.925	1.284	null	0.289	0.641	0.0005023
12	62195729	62215032	62197686	TTTC	0.013	1	1	1.899	0.972	null	0.212	0.926	0.003594
12	64394490	64410739	64394752	TA	0.237	18	2	2.039	2.022	1.543	0.14	0.121	0.02058
12	70867245	70883194	70869221	GAA	0.066	5	2	1.989	1.633	null	0.202	0.357	0.004631
12	73703752	73716501	73706969	GAT	0.013	1	1	1.97	1.065	null	0.26	0.905	0.001078
12	73703752	73716501	73706969	GCT	0.868	66	2	1.065	1.875	1.997	0.189	0.249	0.006386
12	80818847	80833147	80819886	GCTG	0.026	2	2	1.866	1.082	null	0.275	0.784	0.0007307
12	80818847	80833147	80826872	AC	0.895	68	6	0.951	1.845	1.876	0.266	0.331	0.0009196
12	80818847	80833147	80826872	GT	0.105	8	4	1.876	1.845	0.951	0.266	0.331	0.0009196
12	86351898	86375806	86353763	CA	0.039	3	1	1.991	1.706	null	0.224	0.284	0.002718
12	86351898	86375806	86354427	AT	0.974	74	1	null	1.579	1.99	0.32	0.411	0.0002119
12	86351898	86375806	86354427	TC	0.026	2	1	1.99	1.579	null	0.32	0.411	0.0002119
12	86351898	86375806	86365091	AT	0.961	73	1	null	1.674	1.993	0.283	0.319	0.0005951
12	86351898	86375806	86365091	GC	0.039	3	1	1.993	1.674	null	0.283	0.319	0.0005951
12	86485309	86500808	86489640	CA	0.026	2	1	2.001	1.53	null	0.268	0.472	0.0008754
12	86485309	86500808	86489640	TG	0.974	74	1	null	1.53	2.001	0.268	0.472	0.0008754
12	86485309	86500808	86492862	TGTGG	0.013	1	1	1.996	1.25	null	0.345	0.747	0.0001063
12	105364299	105378365	105364455	GTTTTC	0.066	5	3	1.965	1.497	null	0.183	0.467	0.007414
12	127482980	127498979	127483770	TCCA	0.013	1	1	1.986	1.098	null	0.321	0.889	0.0002114
12	127482980	127498979	127484762	TGTCTTGGAGCTCA	0.013	1	1	1.986	1.098	null	0.321	0.889	0.0002114
12	128419947	128436146	128420407	CCATT	0.013	1	1	1.928	1.092	null	0.249	0.836	0.001438
12	128419947	128436146	128422314	AAGTGATAAACGTATCGTCATCTTGGTCTTCATCGGCCCGCTACTGGGAGT	0.013	1	1	1.928	1.092	null	0.249	0.836	0.001438
12	128419947	128436146	128423079	CATGTACTAG	0.013	1	1	1.929	1.059	null	0.269	0.87	0.0008436
[truncated: 733 more rows]

## Sheet: UGB
Chr	CNV_Start(Inc_Flanks)	CNV_END(Inc_Flanks)	Hap_Start	Haplotype	Hap_Freq	Hap_Count	CNV_count	Mean Copy number 0 haplotype alleles	Mean Copy number 1 haplotype allele	Mean Copy number 2 haplotype alleles	r2	slope	P
1	925419	939780	936120	CA	0.017	1	1	2.055	2.863	null	0.377	0.808	0.0003063
1	925419	939780	936120	GG	0.983	59	1	null	2.863	2.055	0.377	0.808	0.0003063
1	1384253	1417196	1406707	CT	0.1	6	2	2.023	2.056	1.002	0.319	0.255	0.00116
1	1641345	1658437	1646371	TGACGTCCACACTCCATCCAAACTCTTTA	0.017	1	1	2.019	1.03	null	0.331	0.989	0.000872
1	8177843	8195870	8179392	GGG	0.667	40	5	1.332	1.694	2.063	0.303	0.367	0.00163
1	8177843	8195870	8179392	TAA	0.317	19	9	2.06	1.668	1.332	0.324	0.375	0.001033
1	12846945	12878558	12847240	GCG	0.017	1	1	2.046	2.804	null	0.331	0.758	0.0008903
1	12846945	12878558	12847240	TTT	0.983	59	3	null	2.804	2.046	0.331	0.758	0.0008903
1	12846945	12878558	12851566	ATGGCGCAAG	0.017	1	1	2.046	2.804	null	0.331	0.758	0.0008903
1	12846945	12878558	12851566	GCTCTTGAGT	0.233	14	3	1.988	2.111	3.01	0.347	0.248	0.0006125
1	12852765	12894912	12854713	GGGCAAG	0.017	1	1	2.074	2.943	null	0.345	0.869	0.0006458
1	12852765	12894912	12854713	TCTGAGT	0.267	16	3	2.017	2.117	3.188	0.281	0.251	0.002604
1	12852765	12894912	12871936	GACACAGATAT	0.017	1	1	2.074	2.943	null	0.345	0.869	0.0006458
1	12852765	12894912	12875745	GTCATATCGGCACT	0.017	1	1	2.074	2.943	null	0.345	0.869	0.0006458
1	12852765	12894912	12876109	CG	0.017	1	1	2.074	2.943	null	0.345	0.869	0.0006458
1	12852765	12894912	12876109	TT	0.983	59	3	null	2.943	2.074	0.345	0.869	0.0006458
1	12898197	12926529	12899052	AG	0.95	57	10	null	2.675	1.921	0.295	0.754	0.001918
1	12898197	12926529	12899052	CA	0.05	3	2	1.921	2.675	null	0.295	0.754	0.001918
1	13169752	13189739	13173016	GT	0.3	18	4	2.087	2.056	1.334	0.333	0.251	0.0008467
1	13174682	13195028	13174723	CGGTGCGAAACGGTAGCC	0.033	2	2	2.014	null	1.084	0.347	0.465	0.0006178
1	13174682	13195028	13175908	ATTTTTGAACTA	0.033	2	2	2.014	null	1.084	0.347	0.465	0.0006178
1	13174682	13195028	13175908	GGCGCCCGGGCG	0.967	58	2	1.084	null	2.014	0.347	0.465	0.0006178
1	15334486	15348635	15339902	TCG	0.017	1	1	1.971	1.137	null	0.287	0.834	0.002257
1	15594251	15611257	15595676	ACGC	0.033	2	1	2.024	1.524	null	0.303	0.5	0.001615
1	16343354	16373943	16344083	TAA	0.017	1	1	2.121	3.12	null	0.382	0.999	0.0002729
1	16425206	16440072	16425900	CG	0.75	45	7	null	1.621	2.113	0.282	0.492	0.002558
1	16425206	16440072	16425900	GC	0.233	14	7	2.108	1.591	null	0.31	0.517	0.001405
1	17233215	17259115	17234039	AA	0.533	32	25	null	3.664	1.935	0.261	1.729	0.003893
1	17233215	17259115	17234039	GG	0.417	25	24	2.442	3.77	null	0.344	1.329	0.0006556
1	18968780	18981729	18975074	TG	0.083	5	1	1.951	2.301	null	0.269	0.35	0.003307
1	22312391	22342153	22312593	AT	0.1	6	2	1.98	2.04	3.147	0.244	0.337	0.00555
1	22312391	22342153	22312593	GC	0.9	54	4	3.147	2.04	1.98	0.244	0.337	0.00555
1	22347202	22365901	22349012	GTGTTT	0.083	5	1	2.081	2.392	null	0.232	0.311	0.007012
1	22347202	22365901	22349012	TCCCGC	0.917	55	1	null	2.392	2.081	0.232	0.311	0.007012
1	22347202	22365901	22351966	AT	0.05	3	1	2.089	2.528	null	0.299	0.439	0.001767
1	22347202	22365901	22351966	TC	0.95	57	1	null	2.528	2.089	0.299	0.439	0.001767
1	25555910	25584454	25579778	AC	0.967	58	1	null	2.55	2.069	0.347	0.481	0.0006147
1	25555910	25584454	25579778	GT	0.033	2	1	2.069	2.55	null	0.347	0.481	0.0006147
1	25615177	25640705	25616067	CGG	0.883	53	6	1.001	1.978	1.932	0.235	0.34	0.006622
1	25615177	25640705	25616067	TAT	0.117	7	4	1.932	1.978	1.001	0.235	0.34	0.006622
1	25638557	25654385	25646933	GC	0.117	7	5	1.921	2.762	null	0.303	0.842	0.001639
1	25638557	25654385	25646933	TT	0.883	53	21	null	2.762	1.921	0.303	0.842	0.001639
1	25689492	25705677	25703573	CGTT	0.05	3	3	1.878	0.909	null	0.341	0.969	0.0006993
1	25727120	25740832	25727486	CTC	0.967	58	1	null	1.407	1.989	0.346	0.582	0.0006254
1	25727120	25740832	25727486	TGT	0.033	2	1	1.989	1.407	null	0.346	0.582	0.0006254
1	26455169	26469668	26455173	AC	0.117	7	7	1.667	0.89	null	0.227	0.777	0.007817
1	26455169	26469668	26455173	GT	0.883	53	19	null	0.89	1.667	0.227	0.777	0.007817
1	26455169	26469668	26466189	CG	0.517	31	21	1.956	1.576	1.003	0.366	0.477	0.0003958
1	26455169	26469668	26466189	TA	0.45	27	4	1.003	1.566	2.05	0.4	0.525	0.0001788
1	35096770	35116919	35096870	AATGGCTGGT	0.15	9	6	1.824	1.912	0.964	0.251	0.342	0.004804
1	35096770	35116919	35097197	AAG	0.95	57	11	null	0.967	1.834	0.354	0.867	0.0005187
1	35096770	35116919	35097197	GGA	0.05	3	3	1.834	0.967	null	0.354	0.867	0.0005187
1	35096770	35116919	35099644	CTTGA	0.683	41	4	0.931	1.806	1.921	0.403	0.393	0.0001626
1	35096770	35116919	35113438	GAGGG	0.133	8	6	1.9	1.293	0.942	0.417	0.551	0.0001159
1	40473572	40488621	40477635	CCA	0.967	58	1	null	2.686	2.09	0.325	0.596	0.000998
1	40473572	40488621	40477635	TTT	0.033	2	1	2.09	2.686	null	0.325	0.596	0.000998
1	41018059	41032892	41020111	GC	0.017	1	1	1.995	1.157	null	0.234	0.838	0.00676
1	41018059	41032892	41020111	TT	0.983	59	3	null	1.157	1.995	0.234	0.838	0.00676
1	41018059	41032892	41022604	ACTCG	0.95	57	2	0.839	2.125	2.002	0.323	0.446	0.001061
1	41018059	41032892	41022604	GTAAA	0.05	3	2	2.002	2.125	0.839	0.323	0.446	0.001061
1	44091406	44111934	44097514	GCTGCGATTTATTAGCGTG	0.017	1	1	2.149	3.038	null	0.342	0.888	0.0006905
1	44091406	44111934	44107395	CT	0.983	59	3	null	3.098	2.147	0.392	0.951	0.0002153
1	44091406	44111934	44107395	TC	0.017	1	1	2.147	3.098	null	0.392	0.951	0.0002153
1	60041600	60055655	60042891	AGGGAC	0.333	20	11	1.898	1.365	1.038	0.378	0.458	0.0002968
1	60041600	60055655	60043482	CC	0.7	42	10	0.796	1.374	1.876	0.375	0.521	0.0003223
1	60041600	60055655	60043482	TT	0.283	17	9	1.822	1.398	0.796	0.307	0.468	0.001475
1	64835367	64856566	64836298	CCCTCGTTAGTGTATGACAA	0.033	2	2	1.889	0.974	null	0.372	0.914	0.0003465
1	64835367	64856566	64836953	AG	0.983	59	9	null	1.004	1.856	0.167	0.852	0.02489
1	64835367	64856566	64836953	TA	0.017	1	1	1.856	1.004	null	0.167	0.852	0.02489
1	64835367	64856566	64837143	CA	0.033	2	2	1.889	0.974	null	0.372	0.914	0.0003465
1	69991372	70007808	69995327	CTCG	0.2	12	4	1.916	1.931	1.351	0.332	0.202	0.0008592
1	70102511	70135160	70102971	CCGATCT	0.933	56	1	null	2.238	1.972	0.25	0.266	0.004902
1	70102511	70135160	70102971	TAAGGAA	0.067	4	1	1.972	2.238	null	0.25	0.266	0.004902
1	70102511	70135160	70104144	CT	0.95	57	1	null	2.326	1.973	0.343	0.353	0.0006725
1	70102511	70135160	70104144	GC	0.05	3	1	1.973	2.326	null	0.343	0.353	0.0006725
1	70104261	70119010	70105459	AAGGAA	0.067	4	1	1.942	2.364	null	0.362	0.422	0.0004412
1	70104261	70119010	70105459	CGATCT	0.933	56	1	null	2.364	1.942	0.362	0.422	0.0004412
1	72647565	72661814	72655787	AC	0.033	2	1	1.999	1.517	null	0.274	0.482	0.002979
1	72647565	72661814	72655787	GT	0.967	58	1	null	1.517	1.999	0.274	0.482	0.002979
1	72750760	72769209	72751552	GTTATCA	0.3	18	7	1.982	1.769	1.022	0.296	0.383	0.001894
1	73444234	73462497	73444790	AGGAGGATT	0.933	56	1	null	2.258	1.958	0.199	0.3	0.01347
1	73444234	73462497	73444790	CATTAAGGC	0.067	4	1	1.958	2.258	null	0.199	0.3	0.01347
1	73719954	73734003	73728899	CGG	0.033	2	1	2.026	1.583	null	0.273	0.443	0.003039
1	98693330	98710829	98694154	AGTTG	0.017	1	1	1.903	0.997	null	0.292	0.906	0.002033
1	98693330	98710829	98694420	ATCG	0.9	54	3	null	1.501	1.965	0.381	0.464	0.0002767
1	98693330	98710829	98694420	GAAA	0.1	6	3	1.965	1.501	null	0.381	0.464	0.0002767
1	104098185	104141395	104098650	AC	0.1	6	3	2.234	3.591	null	0.236	1.357	0.006488
1	104098185	104141395	104098650	GT	0.883	53	11	null	3.363	2.245	0.179	1.118	0.01977
1	104098185	104141395	104103057	CA	0.167	10	8	1.994	3.807	2.836	0.378	1.277	0.0003031
1	104098185	104141395	104103057	TG	0.833	50	6	2.836	3.807	1.994	0.378	1.277	0.0003031
1	105033708	105047457	105034273	CA	0.017	1	1	1.961	1.041	null	0.35	0.92	0.0005713
1	105384611	105403126	105394121	CGCTAGCG	0.183	11	2	2.029	1.904	1.257	0.342	0.22	0.0006814
1	105734153	105747002	105734621	AATA	0.967	58	3	null	2.478	1.967	0.214	0.511	0.01005
1	105734153	105747002	105734621	GCCG	0.033	2	1	1.967	2.478	null	0.214	0.511	0.01005
1	106010948	106028247	106011364	CTAT	0.1	6	6	1.172	0.232	0	0.372	0.753	0.0003451
1	106010948	106028247	106011364	TCCC	0.883	53	41	0	0.376	1.181	0.351	0.702	0.0005596
1	106160993	106212169	106161292	CT	0.017	1	1	1.892	0.944	null	0.298	0.948	0.001821
1	106160993	106212169	106161292	TC	0.983	59	5	null	0.944	1.892	0.298	0.948	0.001821
1	106160993	106212169	106161733	TCTTAT	0.017	1	1	1.891	0.979	null	0.275	0.912	0.002902
1	106160993	106212169	106163732	CATCGTTTTACAA	0.017	1	1	1.893	0.9	null	0.327	0.994	0.0009637
1	106160993	106212169	106163732	GGGCGTTTTACAA	0.017	1	1	1.893	0.9	null	0.327	0.994	0.0009637
1	106160993	106212169	106165683	CG	0.033	2	2	1.893	null	0.9	0.327	0.497	0.0009637
1	106160993	106212169	106165683	TA	0.967	58	4	0.9	null	1.893	0.327	0.497	0.0009637
1	106160993	106212169	106167128	ATAAT	0.967	58	4	0.944	null	1.892	0.298	0.474	0.001821
1	106160993	106212169	106167128	GAGCC	0.033	2	2	1.892	null	0.944	0.298	0.474	0.001821
1	106160993	106212169	106172976	TA	0.133	8	4	1.913	1.995	0.961	0.325	0.31	0.001014
1	107052342	107065341	107055711	CC	0.033	2	1	2.009	1.621	null	0.272	0.388	0.0031
1	110220645	110246348	110227120	AGACA	0.1	6	1	0.782	1.79	null	0.36	1.009	0.0004522
1	120100097	120117403	120102545	GCCG	0.017	1	1	1.987	1.101	null	0.327	0.886	0.0009691
1	120100097	120117403	120102545	GTCA	0.017	1	1	1.987	1.101	null	0.327	0.886	0.0009691
1	143113094	143140585	143123256	AAA	0.1	6	2	2.057	2.093	1.003	0.344	0.262	0.0006641
1	143191012	143244476	143192121	CAAA	0.033	2	1	2.051	1.577	null	0.345	0.474	0.0006421
1	144011263	144046545	144044271	ATC	0.483	29	29	1.84	3.83	null	0.346	1.989	0.0006324
1	144011263	144046545	144044271	CCT	0.517	31	29	null	3.83	1.84	0.346	1.989	0.0006324
1	149045957	149112518	149048483	CTCCG	0.867	52	4	0.98	2.008	1.918	0.241	0.303	0.005885
1	149045957	149112518	149048483	TATTT	0.133	8	4	1.918	2.008	0.98	0.241	0.303	0.005885
1	149045957	149112518	149075568	AAT	0.1	6	4	1.925	2.005	0.98	0.324	0.372	0.001021
1	149045957	149112518	149075568	GCC	0.9	54	4	0.98	2.005	1.925	0.324	0.372	0.001021
1	149124047	149185112	149128635	AAACACA	0.1	6	4	1.916	2.041	1.017	0.291	0.345	0.002106
1	149303670	149348171	149311432	AC	0.567	34	34	null	3.957	3.259	0.259	0.698	0.004062
1	149303670	149348171	149311432	GT	0.433	26	26	3.259	3.957	null	0.259	0.698	0.004062
1	152299317	152314066	152300885	CACT	0.05	3	1	1.99	1.659	null	0.244	0.331	0.005519
1	152299317	152314066	152300885	TGTC	0.95	57	1	null	1.659	1.99	0.244	0.331	0.005519
1	152299317	152314066	152313415	CG	0.067	4	1	2.005	1.647	null	0.365	0.357	0.000409
1	152299317	152314066	152313415	TC	0.933	56	1	null	1.647	2.005	0.365	0.357	0.000409
1	152299317	152314066	152313726	GA	0.917	55	1	null	1.715	2.006	0.289	0.29	0.002179
1	152299317	152314066	152313726	TG	0.083	5	1	2.006	1.715	null	0.289	0.29	0.002179
1	152550554	152592725	152552461	AA	0.083	5	5	1.393	0.356	0.002	0.378	0.834	0.0003017
1	152550554	152592725	152552461	CG	0.9	54	34	0.001	0.534	1.393	0.408	0.726	0.0001449
1	152550554	152592725	152589951	CAC	0.717	43	23	null	0.894	1.699	0.42	0.805	0.0001071
1	152755321	152774648	152756423	AT	0.05	3	3	1.661	0.658	null	0.239	1.003	0.006143
1	152755321	152774648	152756423	GC	0.95	57	19	null	0.658	1.661	0.239	1.003	0.006143
1	152755321	152774648	152756520	CT	0.45	27	15	2.012	1.575	0.788	0.387	0.589	0.0002451
1	152755321	152774648	152756520	TC	0.55	33	7	0.788	1.575	2.012	0.387	0.589	0.0002451
1	155654716	155668315	155655754	TG	0.95	57	42	null	1.919	0.944	0.143	0.975	0.03925
1	159513085	159527084	159513180	GAAAG	0.133	8	2	2.037	2.038	2.845	0.175	0.179	0.02153
1	161529343	161543534	161535998	AAG	0.083	5	3	1.897	1.343	0.897	0.225	0.522	0.00805
1	161529343	161543534	161535998	GGC	0.917	55	7	0.897	1.343	1.897	0.225	0.522	0.00805
1	161554453	161603735	161555455	GGAGA	0.983	59	11	null	3.172	1.792	0.329	1.38	0.0009271
1	161554453	161603735	161555455	TCGCG	0.017	1	1	1.792	3.172	null	0.329	1.38	0.0009271
1	161554453	161603735	161571305	CT	0.983	59	11	null	3.172	1.792	0.329	1.38	0.0009271
1	161554453	161603735	161571305	TC	0.017	1	1	1.792	3.172	null	0.329	1.38	0.0009271
1	161604976	161622430	161605296	CTT	0.983	59	9	null	3.382	1.908	0.321	1.473	0.00111
1	161604976	161622430	161605296	TCG	0.017	1	1	1.908	3.382	null	0.321	1.473	0.00111
1	161604976	161622430	161607355	TTTAC	0.533	32	6	2.372	1.949	1.649	0.311	0.358	0.001376
1	161604976	161622430	161607533	GGCA	0.017	1	1	1.908	3.382	null	0.321	1.473	0.00111
1	161604976	161622430	161607533	TCAG	0.983	59	9	null	3.382	1.908	0.321	1.473	0.00111
1	161610277	161625546	161611564	AGG	0.983	59	7	null	3.479	2.095	0.291	1.384	0.002074
1	161610277	161625546	161611564	CAT	0.017	1	1	2.095	3.479	null	0.291	1.384	0.002074
1	166367762	166384144	166368662	CCGACTT	0.867	52	3	null	1.669	2.022	0.232	0.353	0.007008
1	166459220	166476088	166461985	AGCTACCCC	0.017	1	1	2.011	1.014	null	0.381	0.997	0.0002814
1	166459220	166476088	166461985	GTCCGCCCC	0.017	1	1	2.012	0.998	null	0.394	1.014	0.0002046
1	166459220	166476088	166464476	GCAA	0.017	1	1	2.011	1.014	null	0.381	0.997	0.0002814
1	169139297	169152196	169139551	ATACCAT	0.017	1	1	1.945	0.951	null	0.345	0.994	0.000644
1	169139297	169152196	169139711	TATTAATGGCAATCAAAACGCGTTT	0.017	1	1	1.945	0.951	null	0.345	0.994	0.000644
1	169220152	169250209	169248244	GGCG	0.183	11	9	1.828	1.301	0.525	0.419	0.601	0.0001099
1	179324610	179338809	179327017	AGCCG	0.567	34	23	2.036	1.707	1.07	0.375	0.497	0.0003232
1	179324610	179338809	179335058	CCGTCC	0.567	34	23	2.048	1.7	1.07	0.382	0.502	0.000272
1	184956813	184975662	184957295	ATGG	0.967	58	3	null	1.455	1.984	0.24	0.529	0.005969
1	184956813	184975662	184957295	GCTA	0.033	2	1	1.984	1.455	null	0.24	0.529	0.005969
1	184956813	184975662	184964873	AA	0.05	3	2	1.984	1.919	0.991	0.371	0.414	0.0003577
1	184956813	184975662	184964873	CG	0.95	57	2	0.991	1.919	1.984	0.371	0.414	0.0003577
1	186317542	186424558	186332288	CGTCGT	0.05	3	1	1.981	2.656	null	0.331	0.675	0.0008739
1	186317542	186424558	186332288	TAGAAC	0.95	57	1	null	2.656	1.981	0.331	0.675	0.0008739
1	186563991	186579261	186576984	AT	0.033	2	1	2.012	2.527	null	0.303	0.515	0.001636
1	186563991	186579261	186576984	GC	0.967	58	1	null	2.527	2.012	0.303	0.515	0.001636
1	188888045	188905169	188888240	CTTG	0.017	1	1	1.922	1.21	null	0.413	0.712	0.0001283
1	188888045	188905169	188888240	TCGA	0.983	59	1	null	1.21	1.922	0.413	0.712	0.0001283
1	188888045	188905169	188889523	TGGTAGTCTTTT	0.017	1	1	1.922	1.21	null	0.413	0.712	0.0001283
1	189413861	189433560	189417136	CTACCG	0.083	5	2	1.999	2.004	1.086	0.391	0.269	0.0002205
1	191013968	191026717	191014487	CGGACCT	0.033	2	1	2.013	1.577	null	0.17	0.437	0.02359
1	191013968	191026717	191016292	GC	0.017	1	1	2.01	1.236	null	0.277	0.774	0.002819
1	191013968	191026717	191016292	TT	0.983	59	1	null	1.236	2.01	0.277	0.774	0.002819
1	191013968	191026717	191016403	ACAG	0.017	1	1	2.01	1.236	null	0.277	0.774	0.002819
1	194798716	194813065	194801303	CATTTGAT	0.1	6	2	1.978	1.953	1.071	0.299	0.252	0.001758
1	195407869	195421118	195409499	GCT	0.017	1	1	1.881	0.886	null	0.281	0.995	0.002586
1	195407869	195421118	195412711	GG	0.017	1	1	1.881	0.886	null	0.281	0.995	0.002586
1	196770770	196787735	196784094	GCCACA	0.517	31	29	1.566	1.595	0.774	0.414	0.398	0.0001263
1	196785240	196806877	196785270	GGGGTAATGTAAGTGTCAT	0.7	42	34	1.573	1.988	0.934	0.224	0.345	0.008251
1	196785240	196806877	196785390	CAGAGCTTACGTTTTGGGCAACATCTCGCCGGGCCAGCATCAAGCGGTACCGA	0.433	26	25	1.559	0.709	0.821	0.297	0.379	0.001837
1	196796378	196810173	196796526	ATCAAGCGGTACCGA	0.517	31	26	1.563	1.825	0.87	0.245	0.349	0.005368
1	196950621	196981028	196956561	CT	0.117	7	2	1.994	1.963	1.519	0.299	0.186	0.001751
1	198299732	198315231	198300755	AC	0.8	48	25	2.012	1.969	1.183	0.212	0.573	0.0104
1	198299732	198315231	198300755	GT	0.2	12	1	1.183	1.969	2.012	0.212	0.573	0.0104
1	198299732	198315231	198303180	TCA	0.833	50	26	1.977	2.081	1.182	0.249	0.706	0.00498
1	198299732	198315231	198311211	AG	0.233	14	2	1.098	1.899	1.977	0.255	0.684	0.004398
1	198299732	198315231	198311211	GA	0.767	46	24	1.977	1.899	1.098	0.255	0.684	0.004398
1	199105019	199118568	199106539	AGG	0.1	6	6	1.372	0.518	0	0.257	0.765	0.004256
1	199105019	199118568	199106539	GTA	0.9	54	32	0	0.518	1.372	0.257	0.765	0.004256
1	199105019	199118568	199108406	CACACCTG	0.283	17	5	0.811	1.56	2.076	0.392	0.674	0.0002145
1	199105019	199118568	199108406	TGGTATCA	0.633	38	30	2.061	1.335	0.772	0.404	0.628	0.0001602
1	199488322	199501321	199488604	TAACTCGCCTGGCCAGA	0.083	5	2	1.923	2.052	1.025	0.145	0.215	0.03784
1	199488322	199501321	199493173	CC	0.983	59	1	null	1.025	1.936	0.41	0.911	0.0001395
1	199488322	199501321	199493173	TA	0.017	1	1	1.936	1.025	null	0.41	0.911	0.0001395
1	203930795	203950544	203930964	ACG	0.967	58	1	null	1.564	2.004	0.296	0.44	0.0019
1	203930795	203950544	203930964	GTA	0.033	2	1	2.004	1.564	null	0.296	0.44	0.0019
1	207836081	207850840	207847195	ACCT	0.433	26	3	1.187	1.803	2.058	0.418	0.464	0.0001132
1	207836081	207850840	207847195	CATC	0.55	33	17	2.021	1.801	1.187	0.405	0.437	0.0001583
1	221739059	221759769	221739390	TTT	0.017	1	1	1.936	1.09	null	0.371	0.846	0.0003526
1	221739059	221759769	221746895	CAA	0.95	57	2	0.983	1.943	1.94	0.376	0.386	0.0003111
1	221739059	221759769	221746895	TGG	0.05	3	2	1.94	1.943	0.983	0.376	0.386	0.0003111
1	221739059	221759769	221749712	TTGGCAAAACCGATGGCGGT	0.017	1	1	1.936	1.09	null	0.371	0.846	0.0003526
1	222369122	222385594	222371746	AG	0.467	28	16	1.951	1.28	1.438	0.267	0.267	0.003425
1	227440065	227454314	227440294	CTGGTTGATA	0.033	2	2	1.909	1.058	null	0.337	0.851	0.000764
1	229807874	229825873	229809546	AGTC	0.933	56	14	0	1.034	1.751	0.338	0.825	0.0007495
1	229807874	229825873	229809546	CCGT	0.067	4	4	1.751	1.034	0	0.338	0.825	0.0007495
1	248752294	248796293	248759143	GACCA	0.033	2	2	1.475	2.999	null	0.332	1.524	0.0008544
1	248862187	248881036	248862596	CA	0.417	25	6	0.896	1.547	1.857	0.255	0.511	0.004445
1	248862187	248881036	248862596	TG	0.533	32	20	1.914	1.432	0.896	0.321	0.51	0.0011
1	248862187	248881036	248866864	CG	0.683	41	23	2.017	1.702	0.948	0.338	0.615	0.0007463
1	248862187	248881036	248866864	TA	0.317	19	3	0.948	1.702	2.017	0.338	0.615	0.0007463
1	249180640	249201639	249180876	CAG	0.2	12	2	1.972	1.968	1.407	0.245	0.164	0.005405
1	249180640	249201639	249191400	TCT	0.083	5	2	1.962	2.001	0.991	0.375	0.273	0.0003225
2	179866	211194	183330	AT	0.217	13	2	1.925	1.836	0.965	0.335	0.22	0.0008077
2	215559	236868	217563	ACGT	0.133	8	2	1.887	1.892	0.901	0.293	0.215	0.002003
2	218009	251368	221981	TGAC	0.183	11	2	1.934	1.926	0.894	0.302	0.195	0.001651
2	1425829	1463305	1432198	CAC	0.967	58	1	null	2.46	2.007	0.332	0.453	0.0008697
2	1425829	1463305	1432198	TTT	0.033	2	1	2.007	2.46	null	0.332	0.453	0.0008697
2	1439616	1526997	1509591	AG	0.033	2	1	2.007	2.47	null	0.416	0.463	0.0001195
2	1439616	1526997	1509591	GA	0.967	58	1	null	2.47	2.007	0.416	0.463	0.0001195
2	3581324	3595323	3585025	ATG	0.033	2	1	2.01	2.446	null	0.338	0.437	0.0007505
2	3581324	3595323	3585025	TCA	0.967	58	1	null	2.446	2.01	0.338	0.437	0.0007505
2	6293408	6313649	6297245	GG	0.217	13	6	1.977	1.445	1.938	0.27	0.36	0.003282
2	7225216	7240815	7226274	CAATT	0.317	19	10	1.895	1.443	1.49	0.18	0.269	0.01953
2	7225216	7240815	7238318	GAA	0.767	46	9	1.012	1.419	1.895	0.339	0.465	0.0007371
2	10633760	10647259	10638191	AA	0.017	1	1	1.989	2.76	null	0.411	0.771	0.0001362
2	10633760	10647259	10638191	GG	0.983	59	1	null	2.76	1.989	0.411	0.771	0.0001362
2	12014447	12028178	12015658	ACG	0.05	3	2	2.001	1.394	null	0.382	0.607	0.0002717
2	12014447	12028178	12015658	GGC	0.95	57	2	null	1.394	2.001	0.382	0.607	0.0002717
2	17580258	17595507	17591407	CT	0.933	56	22	null	0.768	1.643	0.315	0.875	0.001258
2	17580258	17595507	17591407	TC	0.067	4	4	1.643	0.768	null	0.315	0.875	0.001258
2	19762609	19775608	19775234	TA	0.133	8	8	1.659	0.868	null	0.344	0.791	0.00066
2	21382399	21394898	21382623	GTAGGGAATGGGTTGTCTGGACGGTTTCGCCTTCGGAGCATAAAACATGTAGCTTCTTGTGGTGTCGGC	0.017	1	1	1.969	1.188	null	0.383	0.781	0.0002682
2	23461278	23480527	23461345	AGTTCTTCACCAACATA	0.017	1	1	1.961	0.926	null	0.299	1.035	0.001767
2	23461278	23480527	23461345	AGTTCTTCACCGAAAGA	0.017	1	1	1.961	0.915	null	0.305	1.046	0.001539
2	23461278	23480527	23461345	GACATCATACCGAAGGA	0.017	1	1	1.961	0.926	null	0.299	1.035	0.001767
2	23461278	23480527	23461345	GACATCATGGGACCATC	0.783	47	2	1.517	1.783	2.037	0.217	0.257	0.009416
2	23461278	23480527	23461905	AC	0.017	1	1	1.961	0.926	null	0.299	1.035	0.001767
2	23461278	23480527	23461905	GT	0.983	59	5	null	0.926	1.961	0.299	1.035	0.001767
2	34691939	34726145	34693189	GTC	0.3	18	10	2.021	1.565	1.007	0.399	0.482	0.0001832
2	35055744	35072793	35057763	GCA	0.017	1	1	1.959	0.928	null	0.399	1.031	0.0001806
2	35055744	35072793	35057763	GGA	0.017	1	1	1.959	0.928	null	0.399	1.031	0.0001806
2	40759794	40777543	40762539	ACAGCC	0.017	1	1	1.955	1.037	null	0.377	0.918	0.0003107
2	40759794	40777543	40762539	GCCAGT	0.883	53	2	1.037	1.883	1.969	0.245	0.268	0.005385
2	40759794	40777543	40762539	GCCGGT	0.017	1	1	1.955	1.037	null	0.377	0.918	0.0003107
2	41234865	41255143	41237674	AT	0.317	19	3	1.201	1.764	1.967	0.261	0.473	0.003919
2	41234865	41255143	41237674	TA	0.65	39	21	1.969	1.732	1.201	0.273	0.424	0.003042
2	44820217	44835566	44820241	AATGCAAGTTCCAA	0.017	1	1	1.987	1.062	null	0.367	0.926	0.0003849
2	44820217	44835566	44820241	GTCATCAGTTCATG	0.017	1	1	1.987	1.062	null	0.367	0.926	0.0003849
2	44820217	44835566	44820479	CT	0.017	1	1	1.989	1.024	null	0.399	0.965	0.0001816
2	44820217	44835566	44820659	GCAAAGG	0.017	1	1	1.987	1.062	null	0.367	0.926	0.0003849
2	44820217	44835566	44825574	ACC	0.033	2	2	1.987	null	1.062	0.367	0.463	0.0003849
2	44820217	44835566	44825574	GAT	0.967	58	2	1.062	null	1.987	0.367	0.463	0.0003849
2	47322288	47339761	47327397	AG	0.983	59	3	null	1.105	1.935	0.348	0.83	0.0005949
2	47322288	47339761	47327397	GA	0.017	1	1	1.935	1.105	null	0.348	0.83	0.0005949
2	52104744	52118993	52110874	AG	0.083	5	2	2.048	1.996	1.021	0.36	0.327	0.0004528
2	55915565	55943389	55931294	AT	0.017	1	1	2.058	2.885	null	0.4	0.827	0.0001788
2	55915565	55943389	55931294	GC	0.983	59	3	null	2.885	2.058	0.4	0.827	0.0001788
2	55915565	55943389	55938834	AT	0.067	4	2	2.031	2.438	null	0.348	0.407	0.0006028
2	55915565	55943389	55938834	TC	0.933	56	2	null	2.438	2.031	0.348	0.407	0.0006028
2	56006125	56022273	56012214	CCC	0.083	5	2	2.012	2.073	0.857	0.395	0.319	0.0002018
2	56006125	56022273	56021133	CA	0.967	58	1	null	1.489	2.014	0.324	0.525	0.001024
2	56006125	56022273	56021133	TG	0.033	2	1	2.014	1.489	null	0.324	0.525	0.001024
2	56647421	56660793	56656894	AAATTTT	0.667	40	6	1.056	1.467	2.073	0.419	0.535	0.0001103
2	61386569	61401105	61387254	GCATACGATAGGTGTAGACCCCA	0.333	20	2	2.087	2.076	1.808	0.174	0.121	0.02175
2	62730779	62766450	62733201	ATT	0.033	2	1	2.006	1.526	null	0.406	0.479	0.0001525
2	71313598	71326666	71322704	TGTGT	0.017	1	1	1.965	0.815	null	0.415	1.151	0.0001217
2	71337505	71352777	71338084	ACACC	0.967	58	6	null	1.052	1.917	0.332	0.865	0.0008548
2	71337505	71352777	71338084	CGGAT	0.033	2	2	1.917	1.052	null	0.332	0.865	0.0008548
2	73865599	73896555	73867700	AACTAC	0.017	1	1	1.983	1.025	null	0.312	0.957	0.001334
2	77969767	78005824	77970708	TCCTCGTATATAGGTTTCGCATTTGA	0.017	1	1	2.019	3.048	null	0.41	1.029	0.0001367
2	77969767	78005824	77970890	GAGGGAA	0.017	1	1	2.019	3.048	null	0.41	1.029	0.0001367
2	77969767	78005824	77971649	GGATACAGTAGCGAGATCGGTGTA	0.017	1	1	2.019	3.048	null	0.41	1.029	0.0001367
2	79071542	79086241	79071676	ATGCGA	0.017	1	1	1.909	0.986	null	0.213	0.923	0.0103
2	83076702	83136279	83076859	ATAGGCCCTAT	0.917	55	1	null	1.779	1.988	0.194	0.21	0.0149
2	83076702	83136279	83076859	CCGAAGATGCG	0.083	5	1	1.988	1.779	null	0.194	0.21	0.0149
2	83076702	83136279	83082094	TAAAGCAA	0.05	3	1	1.984	1.681	null	0.262	0.303	0.003873
2	83129030	83145929	83131452	TT	0.383	23	2	2.048	1.923	1.807	0.214	0.121	0.009967
2	87535484	87573226	87545738	ATACA	0.083	5	2	1.949	1.98	0.852	0.293	0.314	0.002013
2	87818314	87835246	87827221	CA	0.85	51	50	1.314	2.148	0.376	0.352	0.533	0.000545
2	87818314	87835246	87827221	TT	0.133	8	6	0.376	2.071	1.087	0.28	0.521	0.002658
2	87818314	87835246	87831141	GCCC	0.883	53	52	1.454	1.499	0.376	0.379	0.682	0.0002967
2	87927996	87950075	87939127	CC	0.533	32	4	2.036	2.109	1.763	0.192	0.138	0.01554
2	87927996	87950075	87942892	AACG	0.033	2	1	1.944	1.358	null	0.232	0.585	0.007031
2	96253224	96267138	96257848	CA	0.017	1	1	1.983	1.079	null	0.229	0.903	0.007505
2	96253224	96267138	96257848	TG	0.983	59	5	null	1.079	1.983	0.229	0.903	0.007505
2	98228068	98246124	98237215	TG	0.083	5	2	1.979	1.985	1.004	0.267	0.287	0.003432
2	107894113	107908812	107903888	CAGCT	0.833	50	3	0.023	1.689	2.012	0.422	0.581	0.0001031
2	108270278	108283977	108271878	CACCCTAGTT	0.35	21	11	2.031	1.447	1.155	0.365	0.459	0.0004058
2	108270278	108283977	108271878	TGTAGGGCCC	0.55	33	4	1.125	1.728	2.008	0.29	0.429	0.00212
2	108270278	108283977	108274806	CACCCT	0.017	1	1	1.738	0	null	0.276	1.738	0.002856
2	108270278	108283977	108274806	CATCCC	0.017	1	1	1.738	0	null	0.276	1.738	0.002856
2	108270278	108283977	108274806	CATGAC	0.017	1	1	1.738	0	null	0.276	1.738	0.002856
2	108518146	108543728	108519206	GCCTTTTTG	0.017	1	1	1.945	1.098	null	0.273	0.847	0.003068
2	110039877	110052526	110040427	CCTA	0.05	3	1	2.027	2.497	null	0.232	0.47	0.007041
2	110039877	110052526	110041087	CCA	0.017	1	1	2.044	2.954	null	0.311	0.911	0.001356
2	110039877	110052526	110041087	TGG	0.983	59	1	null	2.954	2.044	0.311	0.911	0.001356
2	112123554	112137989	112126940	TAC	0.983	59	2	null	2.597	2.023	0.154	0.574	0.03168
2	115385838	115407637	115387604	ACC	0.017	1	1	1.935	0.984	null	0.313	0.952	0.001313
2	115385838	115407637	115388399	AG	0.017	1	1	1.933	1.056	null	0.266	0.877	0.003565
2	115385838	115407637	115388399	CA	0.983	59	5	null	1.056	1.933	0.266	0.877	0.003565
2	115385838	115407637	115390982	CGTATGGA	0.033	2	2	1.933	null	1.056	0.266	0.438	0.003565
2	117764117	117797067	117772652	TTC	0.017	1	1	2.006	2.977	null	0.354	0.971	0.0005303
2	123472206	123487455	123472259	CTTAGC	0.733	44	4	1.265	1.573	1.984	0.375	0.377	0.0003248
2	123472206	123487455	123472259	TCGCTT	0.25	15	7	1.929	1.639	1.265	0.267	0.318	0.003491
2	123472206	123487455	123472502	AAAGA	0.8	48	5	1.418	1.343	1.984	0.416	0.436	0.0001183
2	123502006	123514755	123502467	GCCCT	0.967	58	4	null	2.369	1.951	0.133	0.418	0.04728
2	125646881	125664130	125648907	AATT	0.017	1	1	1.866	0.97	null	0.213	0.897	0.01019
2	125646881	125664130	125648907	CGCC	0.983	59	7	null	0.97	1.866	0.213	0.897	0.01019
2	126438501	126456550	126440151	GT	0.2	12	12	0.896	0.248	0	0.257	0.534	0.004278
2	130238494	130254693	130239161	CCTAA	0.017	1	1	1.951	1.119	null	0.414	0.833	0.0001256
2	130238494	130254693	130239161	TTTAT	0.017	1	1	1.951	1.119	null	0.414	0.833	0.0001256
2	130238494	130254693	130239295	GACCC	0.017	1	1	1.951	1.119	null	0.414	0.833	0.0001256
2	130783945	130800850	130784390	CATCTATTAC	0.05	3	3	1.944	1.046	null	0.407	0.898	0.0001504
2	130783945	130800850	130789035	ACCC	0.517	31	12	2.076	2.068	1.42	0.395	0.334	0.0001983
2	130899184	130915199	130901259	CTCAGC	0.1	6	2	2.039	null	2.319	0.226	0.14	0.007864
2	131466903	131485803	131479885	CCA	0.017	1	1	1.989	1.102	null	0.381	0.887	0.0002811
2	131466903	131485803	131480411	CTGC	0.017	1	1	1.989	1.102	null	0.381	0.887	0.0002811
2	132082854	132101570	132082931	CGA	0.733	44	2	0.917	1.783	2.01	0.385	0.436	0.0002557
2	132082854	132101570	132082931	GAG	0.267	16	6	2.01	1.783	0.917	0.385	0.436	0.0002557
2	132082854	132101570	132083269	CTAAA	0.767	46	2	0.98	1.739	1.995	0.37	0.427	0.0003589
2	132082854	132101570	132083269	TCGCT	0.183	11	4	1.899	1.996	0.451	0.254	0.392	0.00451
2	133939465	133955702	133943398	CAGC	0.083	5	3	2.036	2.187	2.802	0.289	0.289	0.002204
2	133939465	133955702	133943888	CC	0.05	3	2	2.03	2.498	null	0.333	0.469	0.0008486
2	133939465	133955702	133943888	TA	0.95	57	2	null	2.498	2.03	0.333	0.469	0.0008486
2	133939465	133955702	133946376	CT	0.017	1	1	2.052	2.802	null	0.305	0.75	0.00156
2	133939465	133955702	133946376	TA	0.983	59	3	null	2.802	2.052	0.305	0.75	0.00156
2	142612450	142638053	142612586	AGCGCTTCTTCA	0.05	3	1	1.988	2.373	null	0.25	0.386	0.004923
2	142612450	142638053	142612586	GCTAACCGCCTT	0.95	57	1	null	2.373	1.988	0.25	0.386	0.004923
2	156374281	156389680	156377080	CAC	0.7	42	2	1.084	1.82	1.985	0.289	0.252	0.002177
2	164636220	164651431	164636596	ATA	0.017	1	1	1.975	1.068	null	0.303	0.907	0.001621
2	164636220	164651431	164637523	CGT	0.983	59	3	null	1.068	1.975	0.303	0.907	0.001621
2	164636220	164651431	164637523	TAC	0.017	1	1	1.975	1.068	null	0.303	0.907	0.001621
2	164636220	164651431	164642422	AAAGG	0.017	1	1	1.975	1.068	null	0.303	0.907	0.001621
2	172999280	173012495	173001235	CG	0.8	48	24	0	0.964	1.516	0.34	0.702	0.0007154
2	172999280	173012495	173001235	TA	0.2	12	12	1.516	0.964	0	0.34	0.702	0.0007154
2	174535700	174554199	174547089	AA	0.033	2	1	1.972	1.552	null	0.299	0.421	0.001758
2	177260596	177276845	177262850	CCG	0.883	53	47	null	1.257	0.523	0.218	0.735	0.009247
2	177260596	177276845	177262850	TTA	0.117	7	5	0.523	1.257	null	0.218	0.735	0.009247
2	182117847	182130846	182118307	AG	0.017	1	1	1.967	1.147	null	0.401	0.821	0.0001707
2	182117847	182130846	182123841	AGTATG	0.017	1	1	1.967	1.147	null	0.401	0.821	0.0001707
2	182117847	182130846	182123841	AGTGAG	0.017	1	1	1.967	1.147	null	0.401	0.821	0.0001707
2	184509036	184522535	184519484	CC	0.067	4	1	2.037	1.661	null	0.33	0.376	0.000903
2	184509036	184522535	184519484	TG	0.933	56	1	null	1.661	2.037	0.33	0.376	0.000903
2	184596680	184609629	184599621	CG	0.967	58	6	null	1.089	1.927	0.386	0.838	0.0002501
2	184596680	184609629	184599621	TA	0.033	2	2	1.927	1.089	null	0.386	0.838	0.0002501
2	184915997	184936609	184918591	AAGTCCG	0.067	4	2	1.95	1.451	null	0.286	0.498	0.00235
2	184915997	184936609	184918591	GGAGTGC	0.933	56	4	null	1.451	1.95	0.286	0.498	0.00235
2	185100508	185125209	185101436	GCATATACGAATCATCTTA	0.8	48	2	0.491	2.036	1.943	0.267	0.375	0.003479
2	185100508	185125209	185101436	TTTAGCCATTCGTGCTCAG	0.167	10	4	1.95	2.041	0.491	0.322	0.422	0.001074
2	185112610	185141011	185112616	CGAATCATCTTAGCC	0.817	49	2	0.527	2.022	1.933	0.297	0.382	0.001843
2	185204519	185218418	185209989	TAGA	0.017	1	1	1.984	1.29	null	0.392	0.694	0.0002162
2	185242469	185267918	185242856	GCCATCAGGAT	0.9	54	18	null	2.051	1.604	0.154	0.447	0.0317
2	185358403	185409556	185360974	AT	0.017	1	1	2.059	2.979	null	0.283	0.92	0.00246
2	185358403	185409556	185360974	GA	0.983	59	5	null	2.979	2.059	0.283	0.92	0.00246
2	185358403	185409556	185366202	AG	0.117	7	3	1.984	2.435	null	0.377	0.45	0.0003077
2	185358403	185409556	185366202	TA	0.883	53	3	null	2.435	1.984	0.377	0.45	0.0003077
2	185358403	185409556	185368778	GCC	0.017	1	1	2.057	3.015	null	0.307	0.958	0.001485
2	191990186	192003685	191990362	ATACCTAGTC	0.017	1	1	1.863	0.85	null	0.227	1.013	0.007707
2	191990186	192003685	191990362	CAGGTCCTTC	0.567	34	1	1.441	1.906	1.993	0.269	0.259	0.00333
2	193939050	193954649	193945406	CCTTA	0.017	1	1	1.965	1.313	null	0.327	0.652	0.0009651
2	193939050	193954649	193948431	CAAGA	0.017	1	1	1.965	1.313	null	0.327	0.652	0.0009651
2	193939050	193954649	193948431	TGGAG	0.983	59	1	null	1.313	1.965	0.327	0.652	0.0009651
2	194687493	194707141	194691051	TA	0.017	1	1	1.453	2.98	null	0.254	1.528	0.004523
2	194687493	194707141	194691051	TG	0.7	42	28	1.917	1.937	1.295	0.272	0.323	0.003138
2	194687493	194707141	194692683	GGA	0.567	34	26	1.899	1.469	1.223	0.324	0.336	0.001037
2	194687493	194707141	194692683	TAG	0.367	22	2	1.233	1.937	1.903	0.342	0.343	0.0006904
2	196081986	196098391	196083753	CTTCACGAACCT	0.1	6	2	1.979	2.068	1.006	0.223	0.216	0.008473
2	203290486	203317386	203290860	AC	0.967	58	8	null	1.003	1.905	0.203	0.902	0.01255
2	203290486	203317386	203290860	TT	0.033	2	2	1.905	1.003	null	0.203	0.902	0.01255
2	208032856	208047356	208035017	CGAA	0.033	2	1	2.028	1.595	null	0.296	0.433	0.001881
2	208929232	208946752	208931900	GCGGC	0.017	1	1	1.984	0.934	null	0.3	1.05	0.001745
2	210066041	210078540	210067453	GAGCGTGGGCTCGTAGT	0.017	1	1	1.977	2.703	null	0.417	0.726	0.0001157
2	211763663	211784832	211764584	CTTTATATAC	0.033	2	1	1.994	1.452	null	0.401	0.542	0.0001731
2	211763663	211784832	211764769	ACCCTTC	0.467	28	2	2.033	2.007	1.728	0.207	0.143	0.01153
2	211768833	211784632	211769331	TTTATACTAC	0.033	2	1	1.983	1.443	null	0.367	0.54	0.0003865
2	213324679	213338178	213325375	GGCCGTT	0.033	2	1	1.92	1.431	null	0.23	0.489	0.007302
2	213324679	213338178	213325998	GG	0.967	58	1	null	1.431	1.92	0.23	0.489	0.007302
2	213324679	213338178	213325998	TA	0.033	2	1	1.92	1.431	null	0.23	0.489	0.007302
2	213615867	213629609	213621573	TAT	0.2	12	4	2.037	1.847	1.463	0.416	0.272	0.0001197
2	213615867	213629609	213624857	GCCCAT	0.95	57	2	null	1.401	1.994	0.351	0.593	0.0005557
2	213615867	213629609	213624857	TTTTTC	0.05	3	2	1.994	1.401	null	0.351	0.593	0.0005557
2	214567838	214587987	214585914	TT	0.133	8	2	1.987	2	1.002	0.283	0.21	0.002479
2	225156462	225171639	225156620	AGGTAGA	0.633	38	2	0.877	1.811	1.966	0.363	0.466	0.0004291
2	225156462	225171639	225161577	ATGGGAC	0.017	1	1	1.781	0.024	null	0.314	1.757	0.001267
2	226950140	226967139	226951311	GG	0.017	1	1	1.873	0.903	null	0.224	0.97	0.00829
2	226950140	226967139	226951733	ACGACCGCCGTTAG	0.033	2	2	1.9	1.017	null	0.358	0.883	0.0004804
2	226950140	226967139	226952198	AATAGAAGA	0.033	2	2	1.9	1.017	null	0.358	0.883	0.0004804
2	227160396	227175945	227161138	AA	0.767	46	8	1.109	1.422	1.906	0.196	0.438	0.01419
2	230314819	230333368	230315659	AACGT	0.017	1	1	1.968	1.055	null	0.422	0.913	0.0001022
2	230314819	230333368	230316087	CCTTCTAT	0.017	1	1	1.968	1.055	null	0.422	0.913	0.0001022
2	230314819	230333368	230325451	CACG	0.05	3	2	1.969	1.97	1.035	0.35	0.377	0.0005716
2	230314819	230333368	230325451	TGTA	0.95	57	2	1.035	1.97	1.969	0.35	0.377	0.0005716
2	241201491	241215490	241206503	AGGTA	0.033	2	1	2.019	1.437	null	0.239	0.582	0.006127
3	985509	1001758	993527	AGT	0.283	17	4	1.971	2.049	1.353	0.175	0.171	0.02123
3	1908351	1922600	1909126	AA	0.3	18	2	2.088	2.008	1.596	0.222	0.186	0.008509
3	1912851	1928350	1913455	CAAGCA	0.667	40	3	1.011	1.823	1.901	0.327	0.372	0.0009621
3	1912851	1928350	1913455	TGGCTT	0.25	15	7	1.914	1.658	0.518	0.387	0.487	0.0002422
3	1932751	1950100	1933327	GCCGC	0.017	1	1	1.984	1.061	null	0.252	0.923	0.004683
3	5280885	5294406	5285177	AT	0.017	1	1	2.055	2.826	null	0.323	0.771	0.001046
3	5280885	5294406	5285177	GG	0.983	59	1	null	2.826	2.055	0.323	0.771	0.001046
3	5280885	5294406	5291429	CT	0.067	4	2	2.044	2.204	2.826	0.311	0.318	0.001371
3	6068031	6103039	6088371	GGGGG	0.217	13	2	2.006	1.984	1.055	0.298	0.174	0.001814
3	14380015	14397014	14385410	AAT	0.05	3	2	1.986	2.1	0.868	0.343	0.43	0.0006718
3	14380015	14397014	14385410	GGC	0.95	57	2	0.868	2.1	1.986	0.343	0.43	0.0006718
3	14380015	14397014	14386295	CAT	0.033	2	2	1.983	null	1.067	0.319	0.458	0.001137
3	14380015	14397014	14386295	TGC	0.967	58	2	1.067	null	1.983	0.319	0.458	0.001137
3	17535936	17550685	17546929	AC	0.033	2	2	1.855	0.994	null	0.279	0.862	0.00272
3	17535936	17550685	17546929	TT	0.967	58	10	null	0.994	1.855	0.279	0.862	0.00272
3	17714975	17729924	17715524	TTATTCCCGACTTACGTACTT	0.017	1	1	1.994	1.006	null	0.362	0.989	0.0004329
3	17714975	17729924	17715524	TTATTCCCGCTCAGTGTACTT	0.017	1	1	1.994	1.022	null	0.35	0.972	0.0005763
3	17714975	17729924	17715524	TTTTTTTCGACTTACGGACCT	0.017	1	1	1.994	1.006	null	0.362	0.989	0.0004329
3	17714975	17729924	17715567	CAAA	0.067	4	2	2.024	1.553	null	0.295	0.471	0.001923
3	17714975	17729924	17715567	GGCG	0.933	56	2	null	1.553	2.024	0.295	0.471	0.001923
3	23083866	23097115	23089072	GCT	0.017	1	1	2.014	0.914	null	0.379	1.1	0.0002923
3	23509013	23523747	23509607	CG	0.967	58	3	null	1.379	1.973	0.272	0.594	0.003149
3	23509013	23523747	23509607	GT	0.033	2	1	1.973	1.379	null	0.272	0.594	0.003149
3	23509013	23523747	23511053	GC	0.033	2	1	1.973	1.379	null	0.272	0.594	0.003149
3	24776963	24790462	24786073	TTTC	0.033	2	1	1.975	1.442	null	0.392	0.533	0.0002138
3	32097135	32112634	32101543	CC	0.45	27	5	1.123	1.696	2.051	0.296	0.475	0.00187
3	32097135	32112634	32101543	TG	0.533	32	18	2.051	1.65	1.145	0.259	0.457	0.004069
3	37973255	37992004	37973595	CCTCATAG	0.417	25	2	2.052	1.995	1.832	0.15	0.105	0.03477
3	37973255	37992004	37974830	CG	0.95	57	1	null	1.649	2.017	0.274	0.368	0.002986
3	37973255	37992004	37974830	TT	0.05	3	1	2.017	1.649	null	0.274	0.368	0.002986
3	54663646	54679018	54666759	GTAG	0.033	2	1	1.983	1.396	null	0.392	0.587	0.0002163
3	62706506	62720755	62707282	AC	0.983	59	3	null	0.987	1.964	0.392	0.978	0.0002161
3	62706506	62720755	62707282	GT	0.017	1	1	1.964	0.987	null	0.392	0.978	0.0002161
3	62706506	62720755	62709848	GTGGCACTAGTTTAGGATCTGTAGGC	0.017	1	1	1.964	0.987	null	0.392	0.978	0.0002161
3	62706506	62720755	62711374	ATC	0.067	4	2	1.968	1.901	1.03	0.27	0.341	0.003241
3	62706506	62720755	62711374	GCT	0.933	56	2	1.03	1.901	1.968	0.27	0.341	0.003241
3	62706506	62720755	62712565	GAGTTACTGCAGCCC	0.017	1	1	1.964	0.987	null	0.392	0.978	0.0002161
3	68734679	68752878	68736186	CG	0.783	47	25	null	0.853	1.581	0.275	0.729	0.002906
3	68734679	68752878	68736186	TT	0.2	12	12	1.552	0.835	null	0.261	0.717	0.003945
3	74142536	74159835	74148438	AC	0.383	23	4	2.072	1.968	1.39	0.336	0.258	0.0007938
3	74142536	74159835	74151068	TA	0.35	21	4	2.042	1.991	1.018	0.367	0.284	0.0003846
3	75570383	75586841	75572368	AAG	0.833	50	28	0.052	1.473	1.449	0.3	0.547	0.00172
3	75570383	75586841	75573708	AT	0.917	55	31	0.057	0.041	1.453	0.385	0.771	0.0002546
3	75570383	75586841	75573708	CC	0.083	5	5	1.453	0.041	0.057	0.385	0.771	0.0002546
3	75578381	75595658	75578494	ATGCGATCGACAGCCG	0.033	2	2	1.437	0.037	null	0.287	1.4	0.002298
3	75578381	75595658	75582690	TTG	0.833	50	27	0.044	1.321	1.517	0.385	0.623	0.0002567
3	76078643	76101185	76091461	GGTA	0.017	1	1	1.951	1.023	null	0.292	0.928	0.002036
3	80397001	80410550	80397161	GACCGGTAGGCCGTG	0.017	1	1	1.927	1.006	null	0.314	0.921	0.001269
3	80397001	80410550	80405728	CA	0.017	1	1	1.927	1.006	null	0.314	0.921	0.001269
3	82863884	82877883	82865933	TTCGGT	0.017	1	1	1.918	0.971	null	0.362	0.948	0.0004397
3	84694546	84707978	84694771	TTGGCCG	0.75	45	2	2.196	2.066	1.846	0.249	0.197	0.004951
3	86843204	86858953	86844152	TTTGAGCC	0.017	1	1	1.941	1.111	null	0.302	0.83	0.001656
3	86843204	86858953	86844681	CCTAGCCA	0.017	1	1	1.941	1.111	null	0.302	0.83	0.001656
3	86843204	86858953	86846778	GGGTC	0.017	1	1	1.941	1.111	null	0.302	0.83	0.001656
3	87884804	87905732	87889668	ATCCCGAC	0.05	3	1	2.034	1.611	null	0.343	0.423	0.0006696
3	87884804	87905732	87891726	AAAT	0.05	3	1	2.034	1.611	null	0.343	0.423	0.0006696
3	87884804	87905732	87891726	GTCC	0.95	57	1	null	1.611	2.034	0.343	0.423	0.0006696
3	88452365	88469614	88455499	GAA	0.25	15	2	1.981	1.945	1.358	0.288	0.18	0.002257
3	95696162	95718253	95699411	ACTCGTCC	0.05	3	2	1.935	2.027	1.017	0.3	0.354	0.001714
3	95696162	95718253	95699411	TGATACTT	0.95	57	2	1.017	2.027	1.935	0.3	0.354	0.001714
3	95696162	95718253	95708037	TAAGGAG	0.017	1	1	1.938	1.017	null	0.419	0.921	0.0001093
3	97113588	97127037	97114269	AGC	0.033	2	1	1.971	1.474	null	0.382	0.497	0.0002723
3	98893077	98908077	98893237	AA	0.983	59	31	null	3.011	1.521	0.173	1.49	0.02243
3	98893077	98908077	98893237	GG	0.017	1	1	1.521	3.011	null	0.173	1.49	0.02243
3	98893077	98908077	98893600	AC	0.2	12	10	1.819	1.169	0.876	0.255	0.588	0.00439
3	98893077	98908077	98893600	GA	0.8	48	22	0.876	1.169	1.819	0.255	0.588	0.00439
3	103588813	103608243	103594038	TTGTCATGCGCAACGCT	0.067	4	2	1.966	2.11	0.972	0.363	0.294	0.0004216
3	103599494	103612243	103604407	CCGT	0.983	59	1	null	1.167	2.013	0.4	0.846	0.0001775
3	103599494	103612243	103604407	TTTC	0.017	1	1	2.013	1.167	null	0.4	0.846	0.0001775
3	104892360	104929906	104894683	CT	0.95	57	1	null	1.644	1.994	0.343	0.35	0.0006662
3	104892360	104929906	104894683	TC	0.05	3	1	1.994	1.644	null	0.343	0.35	0.0006662
3	104892360	104929906	104905885	CGGAGAA	0.2	12	2	1.999	1.975	1.041	0.317	0.182	0.001199
3	110689212	110704111	110689732	GG	0.983	59	7	null	0.525	1.882	0.334	1.357	0.0008315
3	110689212	110704111	110689732	TA	0.017	1	1	1.882	0.525	null	0.334	1.357	0.0008315
3	125439002	125467860	125439780	CTAGT	0.017	1	1	2.013	1.091	null	0.422	0.922	0.0001034
3	125439002	125467860	125456793	CACAAAGAGGGCTTGTGGTCGTGTCTGGGCCGAATCACATTCTGCAGGAAGTGGCCGACCCACCGAGACATCATCGCGAGACATCACATT	0.017	1	1	2.013	1.091	null	0.422	0.922	0.0001034
3	125439002	125467860	125463875	ATG	0.9	54	2	null	1.685	2.057	0.341	0.372	0.0006996
3	125439002	125467860	125463875	CAT	0.083	5	2	2.056	1.613	null	0.419	0.443	0.0001095
3	125439002	125467860	125466750	ATTC	0.017	1	1	2.013	1.091	null	0.422	0.922	0.0001034
3	125558238	125572606	125558333	AT	0.017	1	1	2.01	1.091	null	0.29	0.919	0.002153
3	125558238	125572606	125558333	GC	0.983	59	3	null	1.091	2.01	0.29	0.919	0.002153
3	125605723	125622217	125607169	TAGTGTGA	0.033	2	1	2.075	1.516	null	0.318	0.559	0.00116
3	125667344	125681299	125670393	ACG	0.083	5	1	0.806	1.809	null	0.391	1.003	0.0002177
3	125667344	125681299	125670393	CTA	0.883	53	48	0.989	1.975	0.763	0.323	0.685	0.001057
3	125667344	125681299	125680049	GGAAT	0.4	24	24	1.485	0.767	0.517	0.352	0.543	0.0005508
3	125707172	125726537	125709074	TTCTACA	0.05	3	3	1.816	1.024	null	0.263	0.792	0.003763
3	129070846	129087397	129084801	AA	0.25	15	15	1.293	0.655	0.004	0.417	0.642	0.0001173
3	129070846	129087397	129084801	GT	0.75	45	35	0.004	0.655	1.293	0.417	0.642	0.0001173
3	135940626	135963317	135945306	TGACT	0.083	5	2	2.078	2.136	1.016	0.363	0.292	0.0004229
3	137024547	137048959	137026336	GCA	0.3	18	4	2.015	2.006	1.495	0.268	0.194	0.003399
3	144277068	144297217	144280742	CATG	0.167	10	2	1.999	1.957	0.95	0.384	0.228	0.0002608
3	146380268	146394767	146380850	CAG	0.5	30	30	0	0.273	0.704	0.328	0.352	0.000938
3	146380268	146394767	146380850	TCT	0.483	29	29	0.742	0.214	0	0.395	0.375	0.0001998
3	153459761	153474960	153461811	AACCCACTT	0.017	1	1	1.86	0.753	null	0.285	1.108	0.002363
3	162539266	162620965	162614012	AT	0.717	43	40	1.265	1.977	0.448	0.334	0.477	0.0008319
3	162712350	162728398	162713129	AGAATGGTAGGTTTC	0.517	31	26	1.812	1.212	0.817	0.35	0.495	0.0005711
3	162712350	162728398	162713129	GTGTCCCGGACCCGT	0.4	24	8	0.971	1.159	1.913	0.308	0.441	0.001461
3	162712350	162728398	162713940	CCT	0.283	17	5	0.965	1.481	1.958	0.286	0.504	0.002321
3	162712350	162728398	162713940	TTC	0.7	42	33	1.929	1.445	0.965	0.298	0.482	0.001822
3	165258304	165301407	165272443	CTACCCTC	0.017	1	1	1.933	0.993	null	0.335	0.94	0.0008134
3	166080790	166101057	166081401	ATC	0.217	13	6	2.057	2.404	2.802	0.222	0.355	0.00865
3	166080790	166101057	166081557	CACGAGCCTCTAGGTGTT	0.017	1	1	2.163	3.533	null	0.34	1.37	0.00072
3	166080790	166101057	166093676	GA	0.983	59	9	null	3.533	2.163	0.34	1.37	0.00072
3	166080790	166101057	166093676	TG	0.017	1	1	2.163	3.533	null	0.34	1.37	0.00072
3	175075166	175089287	175077934	AGTT	0.95	57	9	null	1.043	1.949	0.356	0.906	0.0005051
3	175075166	175089287	175077934	GTCA	0.05	3	3	1.949	1.043	null	0.356	0.906	0.0005051
3	175119905	175135879	175119948	CT	0.05	3	1	1.96	2.321	null	0.206	0.361	0.01177
3	175119905	175135879	175119948	TC	0.95	57	1	null	2.321	1.96	0.206	0.361	0.01177
3	175119905	175135879	175121109	ACAGTG	0.033	2	1	1.96	2.489	null	0.306	0.529	0.001536
3	176686232	176715028	176686874	AT	0.183	11	2	1.996	2.018	1.001	0.228	0.167	0.007632
3	191059703	191076652	191072060	CC	0.567	34	5	1.259	1.634	1.995	0.324	0.367	0.001032
3	191059703	191076652	191072478	CGGCT	0.483	29	15	1.991	1.75	1.216	0.388	0.384	0.0002381
3	191235166	191251665	191240376	AA	0.017	1	1	1.979	0.967	null	0.316	1.012	0.001215
3	191235166	191251665	191240376	TC	0.983	59	3	null	0.967	1.979	0.316	1.012	0.001215
3	191985917	191999966	191988845	GCTCCACGTGAACCCCTGACCGCGTACCC	0.017	1	1	2.011	2.834	null	0.409	0.823	0.0001415
3	191985917	191999966	191990034	AGC	0.017	1	1	2.011	2.834	null	0.409	0.823	0.0001415
3	191985917	191999966	191990034	GTT	0.983	59	1	null	2.834	2.011	0.409	0.823	0.0001415
3	191985917	191999966	191995395	GT	0.233	14	2	1.96	2.083	2.834	0.297	0.224	0.001832
3	192870320	192890019	192871984	AC	0.133	8	6	0.527	1.285	null	0.282	0.758	0.002555
3	192870320	192890019	192871984	GG	0.85	51	47	null	1.238	0.511	0.277	0.726	0.002787
3	192870320	192890019	192875373	ATTTAGCATT	0.583	35	33	1.095	1.352	0.361	0.314	0.379	0.001279
3	193131163	193147512	193133102	AAT	0.083	5	3	2.038	1.544	null	0.414	0.494	0.000126
3	193131163	193147512	193133102	GTC	0.917	55	3	null	1.544	2.038	0.414	0.494	0.000126
3	195412618	195449580	195420726	AT	0.15	9	3	3.755	2.518	2.13	0.388	1.064	0.0002367
3	195412618	195449580	195420974	AC	0.05	3	3	3.244	4.927	null	0.316	1.683	0.001222
3	195412618	195449580	195420974	GG	0.95	57	47	null	4.927	3.244	0.316	1.683	0.001222
3	195456323	195475322	195458108	AGTG	0.983	59	27	null	4.029	2.482	0.179	1.547	0.01996
3	195456323	195475322	195458108	GACA	0.017	1	1	2.482	4.029	null	0.179	1.547	0.01996
3	195456323	195475322	195460712	GG	0.167	10	9	2.261	3.079	null	0.345	0.818	0.0006448
3	195456323	195475322	195467547	CG	0.9	54	22	null	3.299	2.343	0.339	0.956	0.00074
4	1730602	1746101	1731150	TA	0.583	35	2	1.996	2.111	2.248	0.206	0.128	0.01169
4	1803902	1826201	1804849	CG	0.033	2	1	2.127	2.493	null	0.394	0.366	0.0002062
4	1803902	1826201	1804849	GA	0.967	58	1	null	2.493	2.127	0.394	0.366	0.0002062
4	3054698	3074197	3057066	CG	0.033	2	1	2.12	2.66	null	0.414	0.54	0.0001262
4	3054698	3074197	3057066	TC	0.967	58	1	null	2.66	2.12	0.414	0.54	0.0001262
4	3054698	3074197	3057195	ATCGTT	0.033	2	1	2.124	2.597	null	0.316	0.472	0.001218
4	4104073	4126760	4109792	ATAGCC	0.017	1	1	1.9	0.005	null	0.41	1.895	0.00014
4	4117022	4157606	4118470	ACGCAGATTCC	0.083	5	5	1.764	1.083	0.021	0.315	0.794	0.001243
4	4147532	4163692	4149894	GA	0.017	1	1	1.974	1.003	null	0.266	0.971	0.003505
4	5401525	5416524	5412665	CAC	0.017	1	1	2.007	0.875	null	0.413	1.133	0.0001296
4	7782401	7798025	7783286	ATAAAGATCCATT	0.017	1	1	2.022	2.672	null	0.421	0.649	0.000106
4	7782401	7798025	7783286	GCAGGAACCCGCT	0.017	1	1	2.022	2.672	null	0.421	0.649	0.000106
4	8947951	8978770	8962085	ATATT	0.1	6	5	2.169	3.319	null	0.409	1.15	0.0001408
4	8947951	8978770	8962085	GCGCC	0.867	52	10	null	3.111	2.14	0.357	0.971	0.0004931
4	8947951	8978770	8969127	TT	0.1	6	5	2.177	3.287	null	0.382	1.111	0.0002736
4	8970686	9042583	8970754	GGCCCTCGAGCTCGGCGATGGCCCGCTC	0.983	59	21	null	5	2.572	0.265	2.429	0.003631
4	8970686	9042583	8970754	TAGTTATAGCTGGTATAGGAATTAATCT	0.017	1	1	2.572	5	null	0.265	2.429	0.003631
4	8970686	9042583	8971456	CTGACGACACAACGTCCTC	0.883	53	16	null	3.624	2.357	0.4	1.267	0.000177
4	8970686	9042583	8971456	TCCGACGACCGCTTCTGCT	0.017	1	1	2.572	5	null	0.265	2.429	0.003631
4	8983848	9042583	8985070	GGTATAGGAATTAATCT	0.017	1	1	2.564	4.946	null	0.266	2.382	0.003512
4	8983848	9042583	8985070	TCGGCGATGGCCCGCTC	0.983	59	21	null	4.946	2.564	0.266	2.382	0.003512
4	9055816	9090689	9055822	AG	0.883	53	16	null	3.507	2.412	0.285	1.095	0.002373
4	9055816	9090689	9055822	GA	0.1	6	5	2.478	3.422	null	0.19	0.944	0.01618
4	9055816	9090689	9055847	ACACAAATTATTTTAC	0.017	1	1	2.581	5.168	null	0.287	2.587	0.002301
4	9055816	9090689	9055847	GTCTGGTCCTGCCCGG	0.983	59	21	null	5.168	2.581	0.287	2.587	0.002301
4	9070025	9097281	9070077	GA	0.8	48	14	null	3.154	2.33	0.235	0.824	0.006615
4	9070025	9097281	9070077	TG	0.183	11	8	2.322	3.241	null	0.283	0.918	0.002495
4	9070514	9112318	9070534	AGATTGGGATCCGGGTGG	0.983	59	21	null	4.978	2.595	0.257	2.383	0.004249
4	9070514	9112318	9070534	CTGCCACAGATATATCTA	0.017	1	1	2.595	4.978	null	0.257	2.383	0.004249
4	9070514	9112318	9072130	CC	0.85	51	15	null	3.44	2.346	0.353	1.093	0.0005416
4	9070514	9112318	9072130	TG	0.133	8	7	2.344	3.583	null	0.422	1.239	0.0001036
4	9070514	9112318	9076771	CTCG	0.783	47	13	null	3.267	2.222	0.377	1.045	0.0003094
4	9070514	9112318	9082774	AT	0.1	6	4	2.426	3.67	null	0.348	1.244	0.0006044
4	9070514	9112318	9082774	GC	0.883	53	17	null	3.585	2.397	0.355	1.188	0.0005183
4	9085982	9104868	9086463	ACTT	0.017	1	1	2.495	5.14	null	0.344	2.646	0.0006621
4	9085982	9104868	9086463	GGCC	0.983	59	19	null	5.14	2.495	0.344	2.646	0.0006621
4	9085982	9104868	9089216	AGATATAT	0.017	1	1	2.495	5.14	null	0.344	2.646	0.0006621
4	9085982	9104868	9089216	GATCCGGG	0.983	59	19	null	5.14	2.495	0.344	2.646	0.0006621
4	9090539	9110988	9094257	TCC	0.833	50	15	4.239	3.292	2.301	0.399	0.983	0.0001799
4	9120728	9164907	9120987	GATCCGCGACTAAGGAAATTGGTTTAAAAGTGTTGTGTAGTTATCTGA	0.017	1	1	2.575	5.063	null	0.275	2.488	0.002954
4	9367790	9442190	9370664	CA	0.917	55	18	null	3.633	2.415	0.283	1.218	0.002472
4	9367790	9442190	9370664	TC	0.083	5	4	2.415	3.633	null	0.283	1.218	0.002472
4	9367790	9442190	9370814	CTCCCT	0.017	1	1	2.531	5.134	null	0.3	2.603	0.00173
4	9367790	9442190	9404496	GC	0.967	58	20	null	4.582	2.477	0.379	2.105	0.0002957
4	9367790	9442190	9404496	TT	0.033	2	2	2.477	4.582	null	0.379	2.105	0.0002957
4	9367790	9442190	9435746	AC	0.117	7	6	2.32	3.595	null	0.399	1.274	0.0001813
4	9367790	9442190	9435746	GT	0.883	53	16	null	3.595	2.32	0.399	1.274	0.0001813
4	9481607	9509722	9485416	CGCG	0.933	56	12	null	3.139	2.166	0.409	0.973	0.0001403
4	9481607	9509722	9485416	TCGT	0.067	4	4	2.166	3.139	null	0.409	0.973	0.0001403
4	9481607	9509722	9489074	CCGACTTTCCCCCC	0.933	56	12	null	3.139	2.166	0.409	0.973	0.0001403
4	9481607	9509722	9489074	TTCGACCCTAGTTG	0.067	4	4	2.166	3.139	null	0.409	0.973	0.0001403
4	9481607	9509722	9496490	GGCGGCCAC	0.933	56	12	null	3.139	2.166	0.409	0.973	0.0001403
4	9481607	9509722	9496490	TATATTAGT	0.067	4	4	2.166	3.139	null	0.409	0.973	0.0001403
4	9614159	9638010	9616457	TGG	0.65	39	20	2.12	1.776	1.4	0.269	0.362	0.003318
4	9614159	9638010	9620128	CGTAAGCCATATC	0.017	1	1	1.713	0	null	0.287	1.713	0.002271
4	10215846	10238595	10237024	CTGCTC	0.55	33	30	1.464	1.216	0.398	0.323	0.555	0.00106
4	10215846	10238595	10237024	TAAGCA	0.4	24	14	0.55	1.058	1.834	0.353	0.617	0.0005357
4	11661618	11675617	11662023	CGTCATTGAGT	0.033	2	2	1.897	1.041	null	0.409	0.856	0.0001413
4	11661618	11675617	11668063	CAG	0.033	2	2	1.897	1.041	null	0.409	0.856	0.0001413
4	12361070	12390568	12369522	AT	0.117	7	2	2.004	2.001	1.468	0.315	0.203	0.001265
4	26285568	26300367	26295434	CA	0.017	1	1	2.019	0.926	null	0.404	1.093	0.000159
4	26285568	26300367	26295434	CC	0.9	54	2	null	1.673	2.06	0.252	0.387	0.004753
4	26285568	26300367	26295540	CAC	0.983	59	3	null	1.082	2.014	0.294	0.931	0.001986
4	26285568	26300367	26295540	GTT	0.017	1	1	2.014	1.082	null	0.294	0.931	0.001986
4	34774875	34802403	34775125	CAGT	0.333	20	14	1.831	1.37	0.756	0.347	0.517	0.000617
4	34774875	34802403	34775125	TGAC	0.6	36	10	0.809	1.451	1.884	0.351	0.518	0.0005563
4	34774875	34802403	34775404	AT	0.7	42	14	0.756	1.44	1.729	0.254	0.435	0.004498
4	34774875	34802403	34775404	TG	0.3	18	12	1.729	1.44	0.756	0.254	0.435	0.004498
4	35235316	35249323	35239179	AC	0.083	5	5	1.804	1.021	null	0.324	0.783	0.001018
4	35235316	35249323	35239179	CT	0.917	55	15	null	1.021	1.804	0.324	0.783	0.001018
4	35842871	35860883	35857838	CAAT	0.1	6	3	2.014	1.556	null	0.315	0.458	0.001247
4	35842871	35860883	35857838	TGGC	0.9	54	3	null	1.556	2.014	0.315	0.458	0.001247
4	38229964	38267868	38230087	ACG	0.083	5	1	2.055	1.834	null	0.2	0.222	0.01315
4	38830029	38847228	38832059	AGAC	0.35	21	2	2.095	2.037	1.623	0.268	0.171	0.003401
4	49485657	49514227	49492876	ATTCCCGTGCCCTGCATTA	0.917	55	35	null	3.828	2.378	0.326	1.45	0.0009841
[truncated: 2,162 more rows]

## Sheet: DRC
Chr	CNV_Start(Inc_Flanks)	CNV_END(Inc_Flanks)	Hap_Start	Haplotype	Hap_Freq	Hap_Count	CNV_count	Mean Copy number 0 haplotype alleles	Mean Copy number 1 haplotype allele	Mean Copy number 2 haplotype alleles	r2	slope	P
[truncated: 3,463 more rows]

[truncated: 3 more sheets: GUI, CIV, Summary]
