# Supplementary material for: Copy number variation in human genomes from three major ethno-linguistic groups in Africa
Source: BMC Genomics. 2020 Apr 10;21:289. doi: 10.1186/s12864-020-6669-y (PMC7147055; doi:10.1186/s12864-020-6669-y)
Supplement: Supplementary file 9 — Additional file 9: Table S8. Counts of CNVR and SNP with tagged SNP and SNP with Signatures of Selection (iHS > 3). [file 12864_2020_6669_MOESM9_ESM.xls]

## Sheet: SM9_table S8
Table S8. Counts of CNVR and SNP with tagged SNP or SNP with signatures of selection (iHS > 3).
Condition	CNVR Count
Count CNVR	7608
Count CNVR with Signatures of Selection	212
Count CNVR with Tag SNP	3096
Count CNVR with Tag SNP and Signatures of Selection	186
Expected Count CNVR with Tag SNP and Signatures of Selection	86
P value intersection of CNVR with Tag SNP and CNVR wih Signatures of Selection	2.8e-15
	SNP Count
Total SNP in CNVR	493832
Tagged SNP	3096
SNP with Signatures of Selection in CNVR	2594
Observed SNP which are tagged and under selection	22
Expected SNP which are tagged and under selection	16
P value intersection of Tagged SNP and SNP with signatures of selection	0.097
