# Supplementary material for: Copy number variation in human genomes from three major ethno-linguistic groups in Africa
Source: BMC Genomics. 2020 Apr 10;21:289. doi: 10.1186/s12864-020-6669-y (PMC7147055; doi:10.1186/s12864-020-6669-y)
Supplement: Supplementary file 10 — Additional file 10: Table S9. CNVR tagged by SNP haplotypes and also containing SNP signatures of selection. [file 12864_2020_6669_MOESM10_ESM.xlsx]

## Sheet: Summary
Table S9. CNVR tagged by SNP haplotypes and also contain SNP signatures for selection.
Chr	Count_Sig_SNP_in_GENE	Gene_start	Gene_END	Ensembl_ID	Gene_Name	Gene_Type	Gene Description
17	3	19458424	19506235	ENSG00000262769	RP11-1113L8.1	antisense
2	1	233239345	233251384	ENSG00000224516	AC068134.8	antisense
4	1	641639	654434	ENSG00000242686	RP11-1191J2.2	antisense
4	1	3060198	3081241	ENSG00000251075	HTT-AS	antisense	HTT antisense RNA (head to head) [Source:HGNC Symbol;Acc:37118]
4	1	7750817	7785655	ENSG00000272620	AFAP1-AS1	antisense	AFAP1 antisense RNA 1 [Source:HGNC Symbol;Acc:28141]
4	1	184149781	184166787	ENSG00000251128	WWC2-AS1	antisense	WWC2 antisense RNA 1 [Source:HGNC Symbol;Acc:41041]
6	1	29963788	30034417	ENSG00000204623	ZNRD1-AS1	antisense	ZNRD1 antisense RNA 1 [Source:HGNC Symbol;Acc:13924]
6	1	32622657	32633506	ENSG00000223534	HLA-DQB1-AS1	antisense	HLA-DQB1 antisense RNA 1 [Source:HGNC Symbol;Acc:39762]
8	1	8020341	8089136	ENSG00000253893	FAM85B	antisense	family with sequence similarity 85, member B [Source:HGNC Symbol;Acc:32160]
8	1	143910554	143921356	ENSG00000253728	RP11-706C16.5	antisense
11	1	18951532	18966268	ENSG00000255244	RP11-583F24.8	antisense
14	1	102257892	102281658	ENSG00000259088	CTD-2017C7.2	antisense
16	1	84221164	84235659	ENSG00000250685	RP11-486L19.2	antisense
17	1	1080187	1093380	ENSG00000235361	AC016292.1	antisense
17	1	43575626	43617076	ENSG00000131484	RP11-798G7.5	antisense
17	1	79796041	79806834	ENSG00000262831	RP11-498C9.2	antisense
18	1	3185395	3252275	ENSG00000265399	RP13-270P17.2	antisense
18	1	30408417	30523280	ENSG00000263765	RP11-746B8.1	antisense
14	2	106085687	106097403	ENSG00000211892	IGHG4	IG_C_gene	immunoglobulin heavy constant gamma 4 (G4m marker) [Source:HGNC Symbol;Acc:5528]
14	2	106104389	106116127	ENSG00000211893	IGHG2	IG_C_gene	immunoglobulin heavy constant gamma 2 (G2m marker) [Source:HGNC Symbol;Acc:5526]
14	2	106197680	106214408	ENSG00000211896	IGHG1	IG_C_gene	immunoglobulin heavy constant gamma 1 (G1m marker) [Source:HGNC Symbol;Acc:5525]
14	1	106059224	106073065	ENSG00000211891	IGHE	IG_C_gene	immunoglobulin heavy constant epsilon [Source:HGNC Symbol;Acc:5522]
14	1	106168457	106180002	ENSG00000211895	IGHA1	IG_C_gene	immunoglobulin heavy constant alpha 1 [Source:HGNC Symbol;Acc:5478]
14	1	106230439	106242742	ENSG00000211897	IGHG3	IG_C_gene	immunoglobulin heavy constant gamma 3 (G3m marker) [Source:HGNC Symbol;Acc:5527]
14	2	106180955	106193864	ENSG00000253692	IGHEP1	IG_C_pseudogene	immunoglobulin heavy constant epsilon P1 (pseudogene) [Source:HGNC Symbol;Acc:5523]
14	1	106125970	106141180	ENSG00000253755	IGHGP	IG_C_pseudogene	immunoglobulin heavy constant gamma P (non-functional) [Source:HGNC Symbol;Acc:5529]
2	2	90193535	90204190	ENSG00000240834	IGKV1D-12	IG_V_gene	immunoglobulin kappa variable 1D-12 [Source:HGNC Symbol;Acc:5746]
2	2	90206643	90217253	ENSG00000211632	IGKV3D-11	IG_V_gene	immunoglobulin kappa variable 3D-11 [Source:HGNC Symbol;Acc:5823]
2	1	90187768	90198424	ENSG00000211630	IGKV1D-13	IG_V_gene	immunoglobulin kappa variable 1D-13 [Source:HGNC Symbol;Acc:5747]
2	1	90224045	90234531	ENSG00000211633	IGKV1D-42	IG_V_gene	immunoglobulin kappa variable 1D-42 (non-functional) [Source:HGNC Symbol;Acc:5757]
2	1	90243739	90254395	ENSG00000242580	IGKV1D-43	IG_V_gene	immunoglobulin kappa variable 1D-43 [Source:HGNC Symbol;Acc:5758]
2	1	90254593	90265248	ENSG00000239819	IGKV1D-8	IG_V_gene	immunoglobulin kappa variable 1D-8 [Source:HGNC Symbol;Acc:5759]
14	1	106534079	106544577	ENSG00000211939	IGHV1-8	IG_V_gene	immunoglobulin heavy variable 1-8 [Source:HGNC Symbol;Acc:5559]
14	1	106547285	106557809	ENSG00000211940	IGHV3-9	IG_V_gene	immunoglobulin heavy variable 3-9 [Source:HGNC Symbol;Acc:5628]
14	1	106568233	106578800	ENSG00000211941	IGHV3-11	IG_V_gene	immunoglobulin heavy variable 3-11 (gene/pseudogene) [Source:HGNC Symbol;Acc:5580]
14	1	106686673	106697203	ENSG00000211947	IGHV3-21	IG_V_gene	immunoglobulin heavy variable 3-21 [Source:HGNC Symbol;Acc:5586]
14	1	106720201	106730733	ENSG00000211949	IGHV3-23	IG_V_gene	immunoglobulin heavy variable 3-23 [Source:HGNC Symbol;Acc:5588]
14	1	106728144	106738639	ENSG00000211950	IGHV1-24	IG_V_gene	immunoglobulin heavy variable 1-24 [Source:HGNC Symbol;Acc:5551]
14	1	106775513	106786017	ENSG00000211952	IGHV4-28	IG_V_gene	immunoglobulin heavy variable 4-28 [Source:HGNC Symbol;Acc:5645]
14	1	106786005	106796536	ENSG00000211953	IGHV3-30	IG_V_gene	immunoglobulin heavy variable 3-30 [Source:HGNC Symbol;Acc:5591]
14	1	106810722	106821253	ENSG00000211955	IGHV3-33	IG_V_gene	immunoglobulin heavy variable 3-33 [Source:HGNC Symbol;Acc:5596]
14	1	106824594	106835076	ENSG00000211956	IGHV4-34	IG_V_gene	immunoglobulin heavy variable 4-34 [Source:HGNC Symbol;Acc:5650]
14	1	106840323	106850789	ENSG00000211957	IGHV3-35	IG_V_gene	immunoglobulin heavy variable 3-35 (non-functional) [Source:HGNC Symbol;Acc:5598]
14	1	106861406	106871934	ENSG00000211958	IGHV3-38	IG_V_gene	immunoglobulin heavy variable 3-38 (non-functional) [Source:HGNC Symbol;Acc:5601]
14	1	106921188	106931724	ENSG00000232216	IGHV3-43	IG_V_gene	immunoglobulin heavy variable 3-43 [Source:HGNC Symbol;Acc:5604]
16	1	32854034	32864477	ENSG00000259303	IGHV2OR16-5	IG_V_gene	immunoglobulin heavy variable 2/OR16-5 (non-functional) [Source:HGNC Symbol;Acc:5579]
16	1	33600231	33610684	ENSG00000270467	IGHV3OR16-12	IG_V_gene	immunoglobulin heavy variable 3/OR16-12 (non-functional) [Source:HGNC Symbol;Acc:5636]
16	1	33624681	33635128	ENSG00000271178	IGHV3OR16-13	IG_V_gene	immunoglobulin heavy variable 3/OR16-13 (non-functional) [Source:HGNC Symbol;Acc:5637]
21	1	10857622	10868067	ENSG00000169861	IGHV1OR21-1	IG_V_gene	immunoglobulin heavy variable 1/OR21-1 (non-functional) [Source:HGNC Symbol;Acc:38040]
14	2	106709360	106719821	ENSG00000253957	IGHV3-22	IG_V_pseudogene	immunoglobulin heavy variable 3-22 (pseudogene) [Source:HGNC Symbol;Acc:5587]
2	1	90213730	90224428	ENSG00000253906	IGKV2D-10	IG_V_pseudogene	immunoglobulin kappa variable 2D-10 (pseudogene) [Source:HGNC Symbol;Acc:5792]
14	1	106554546	106564975	ENSG00000254117	IGHV2-10	IG_V_pseudogene	immunoglobulin heavy variable 2-10 (pseudogene) [Source:HGNC Symbol;Acc:5574]
14	1	106571803	106582069	ENSG00000254215	IGHVIII-11-1	IG_V_pseudogene	immunoglobulin heavy variable (III)-11-1 (pseudogene) [Source:HGNC Symbol;Acc:5692]
14	1	106714955	106725219	ENSG00000253345	IGHVII-22-1	IG_V_pseudogene	immunoglobulin heavy variable (II)-22-1 (pseudogene) [Source:HGNC Symbol;Acc:5673]
14	1	106716281	106726308	ENSG00000254045	IGHVIII-22-2	IG_V_pseudogene	immunoglobulin heavy variable (III)-22-2 (pseudogene) [Source:HGNC Symbol;Acc:5696]
14	1	106760678	106770927	ENSG00000253462	IGHVIII-26-1	IG_V_pseudogene	immunoglobulin heavy variable (III)-26-1 (pseudogene) [Source:HGNC Symbol;Acc:5698]
14	1	106765914	106776238	ENSG00000253482	IGHVII-26-2	IG_V_pseudogene	immunoglobulin heavy variable (II)-26-2 (pseudogene) [Source:HGNC Symbol;Acc:5674]
14	1	106769086	106779499	ENSG00000254326	IGHV7-27	IG_V_pseudogene	immunoglobulin heavy variable 7-27 (pseudogene) [Source:HGNC Symbol;Acc:5663]
14	1	106780676	106790916	ENSG00000254214	IGHVII-28-1	IG_V_pseudogene	immunoglobulin heavy variable (II)-28-1 (pseudogene) [Source:HGNC Symbol;Acc:5675]
14	1	106782368	106792804	ENSG00000253464	IGHV3-29	IG_V_pseudogene	immunoglobulin heavy variable 3-29 (pseudogene) [Source:HGNC Symbol;Acc:5590]
14	1	106818315	106828594	ENSG00000254203	IGHVII-33-1	IG_V_pseudogene	immunoglobulin heavy variable (II)-33-1 (pseudogene) [Source:HGNC Symbol;Acc:5678]
14	1	106820038	106830477	ENSG00000253440	IGHV3-33-2	IG_V_pseudogene	immunoglobulin heavy variable 3-33-2 (pseudogene) [Source:HGNC Symbol;Acc:5597]
14	1	106828231	106838664	ENSG00000253325	IGHV7-34-1	IG_V_pseudogene	immunoglobulin heavy variable 7-34-1 (pseudogene) [Source:HGNC Symbol;Acc:5664]
14	1	106843685	106854142	ENSG00000253240	IGHV3-36	IG_V_pseudogene	immunoglobulin heavy variable 3-36 (pseudogene) [Source:HGNC Symbol;Acc:5599]
14	1	106847588	106858026	ENSG00000253359	IGHV3-37	IG_V_pseudogene	immunoglobulin heavy variable 3-37 (pseudogene) [Source:HGNC Symbol;Acc:5600]
14	1	106914183	106924483	ENSG00000254228	IGHV3-42	IG_V_pseudogene	immunoglobulin heavy variable 3-42 (pseudogene) [Source:HGNC Symbol;Acc:5603]
14	1	106923717	106933888	ENSG00000253597	IGHVII-43-1	IG_V_pseudogene	immunoglobulin heavy variable (II)-43-1 (pseudogene) [Source:HGNC Symbol;Acc:5680]
14	1	106929226	106939399	ENSG00000253588	IGHVIII-44	IG_V_pseudogene	immunoglobulin heavy variable (III)-44 (pseudogene) [Source:HGNC Symbol;Acc:5700]
14	1	106940352	106950763	ENSG00000253465	IGHVIV-44-1	IG_V_pseudogene	immunoglobulin heavy variable (IV)-44-1 (pseudogene) [Source:HGNC Symbol;Acc:5710]
14	1	106945148	106955397	ENSG00000253895	IGHVII-44-2	IG_V_pseudogene	immunoglobulin heavy variable (II)-44-2 (pseudogene) [Source:HGNC Symbol;Acc:5681]
1	5	143114061	143238417	ENSG00000230850	RP11-782C8.1	lincRNA
1	4	143113704	143216070	ENSG00000232274	RP11-782C8.2	lincRNA
1	3	709150	750440	ENSG00000237491	RP11-206L10.9	lincRNA
1	3	143206628	143245439	ENSG00000225278	RP11-782C8.5	lincRNA
1	2	747751	760214	ENSG00000177757	FAM87B	lincRNA	family with sequence similarity 87, member B [Source:HGNC Symbol;Acc:32236]
1	2	17192440	17205587	ENSG00000228549	U1	lincRNA	U1 spliceosomal RNA [Source:RFAM;Acc:RF00003]
1	2	17210033	17221144	ENSG00000238142	RP11-108M9.4	lincRNA
1	2	142613769	142734975	ENSG00000230880	RP11-417J8.3	lincRNA
1	2	142615645	142734967	ENSG00000203849	RP11-417J8.6	lincRNA
6	2	29937889	29951183	ENSG00000204625	HCG9	lincRNA	HLA complex group 9 (non-protein coding) [Source:HGNC Symbol;Acc:21243]
14	2	46405146	46976026	ENSG00000258700	LINC00871	lincRNA	long intergenic non-protein coding RNA 871 [Source:HGNC Symbol;Acc:47038]
14	2	102095791	102202445	ENSG00000258404	RP11-1029J19.5	lincRNA
14	2	106105833	106120394	ENSG00000253364	RP11-731F5.2	lincRNA
15	2	24475225	24526976	ENSG00000261621	RP11-580I1.2	lincRNA
15	2	24478292	24490339	ENSG00000260959	RP11-350A1.2	lincRNA
16	2	18576770	18588005	ENSG00000260550	RP11-457I16.2	lincRNA
16	2	33331283	33342443	ENSG00000260626	RP11-23E10.3	lincRNA
1	1	695237	719006	ENSG00000228327	RP11-206L10.2	lincRNA
1	1	756586	767902	ENSG00000225880	LINC00115	lincRNA	long intergenic non-protein coding RNA 115 [Source:HGNC Symbol;Acc:26211]
1	1	12877549	12888022	ENSG00000228338	RP5-845O24.8	lincRNA
1	1	17225834	17236271	ENSG00000272426	RP11-108M9.6	lincRNA
1	1	25569328	25579812	ENSG00000272432	RP3-465N24.6	lincRNA
1	1	142564266	142593233	ENSG00000233798	RP11-417J8.2	lincRNA
1	1	143149493	143174717	ENSG00000237291	RP11-782C8.4	lincRNA
1	1	143183828	143194695	ENSG00000232336	RP11-782C8.3	lincRNA
1	1	149225716	149237554	ENSG00000232721	RP11-403I13.5	lincRNA
3	1	97947495	98181742	ENSG00000251088	RP11-325B23.2	lincRNA
3	1	195379933	195465422	ENSG00000242086	LINC00969	lincRNA	long intergenic non-protein coding RNA 969 [Source:HGNC Symbol;Acc:48729]
4	1	44013878	44029080	ENSG00000251350	RP11-328N19.1	lincRNA
4	1	58466860	58529966	ENSG00000250333	RP11-4O3.1	lincRNA
4	1	187807123	187818520	ENSG00000250829	RP11-11N5.1	lincRNA
4	1	187808706	187819137	ENSG00000272218	RP11-11N5.3	lincRNA
4	1	187895644	187948127	ENSG00000249742	RP11-217E13.1	lincRNA
5	1	87266	144978	ENSG00000249430	CTD-2231H16.1	lincRNA
6	1	21660003	22219734	ENSG00000272168	CASC15	lincRNA	cancer susceptibility candidate 15 (non-protein coding) [Source:HGNC Symbol;Acc:28245]
7	1	9995651	10026444	ENSG00000235431	AC006373.1	lincRNA
9	1	106837305	106860354	ENSG00000270332	RP11-82L2.1	lincRNA
10	1	47565513	47578872	ENSG00000226667	RP11-292F22.5	lincRNA
10	1	81258829	81271037	ENSG00000241317	RP11-342M3.1	lincRNA
11	1	3485549	3557558	ENSG00000254757	RP13-726E6.1	lincRNA
13	1	47024270	47065641	ENSG00000231817	RP11-189B4.6	lincRNA
13	1	52903430	52921031	ENSG00000271564	RP13-444H2.1	lincRNA
13	1	53053296	53063815	ENSG00000235660	LINC00345	lincRNA	long intergenic non-protein coding RNA 345 [Source:HGNC Symbol;Acc:42503]
13	1	53058128	53078440	ENSG00000244471	RP11-78J21.4	lincRNA
13	1	53058128	53078440	ENSG00000244471	RP11-78J21.4	lincRNA
14	1	106062809	106076694	ENSG00000254140	RP11-731F5.1	lincRNA
14	1	106165301	106175939	ENSG00000253701	AL928768.3	lincRNA
14	1	106933445	106982000	ENSG00000187156	LINC00221	lincRNA	long intergenic non-protein coding RNA 221 [Source:HGNC Symbol;Acc:20169]
15	1	24446931	24476001	ENSG00000260780	RP11-580I1.1	lincRNA
15	1	24681274	24698114	ENSG00000260760	PWRN3	lincRNA	Prader-Willi region non-protein coding RNA 3 [Source:HGNC Symbol;Acc:49131]
16	1	18091663	18271920	ENSG00000260242	CTA-481E9.3	lincRNA
16	1	32460933	32475079	ENSG00000261541	RP11-626K17.3	lincRNA
16	1	32655514	32680277	ENSG00000261569	RP11-586K12.11	lincRNA
16	1	32815877	32840966	ENSG00000260158	RP11-67H24.2	lincRNA
16	1	33339309	33353279	ENSG00000261200	RP11-989E6.10	lincRNA
16	1	33345764	33361875	ENSG00000261466	RP11-23E10.2	lincRNA
16	1	33956052	33967503	ENSG00000256642	LINC00273	lincRNA	long intergenic non-protein coding RNA 273 [Source:HGNC Symbol;Acc:38595]
16	1	75867528	75899765	ENSG00000261313	RP11-2C15.1	lincRNA
16	1	88263391	88341117	ENSG00000261273	LA16c-444G7.1	lincRNA
17	1	20474980	20487061	ENSG00000264422	RP11-434D2.12	lincRNA
18	1	14941266	14978769	ENSG00000266554	RP11-527H14.2	lincRNA
18	1	14964000	14975467	ENSG00000264301	RP11-527H14.3	lincRNA
18	1	14973738	14984838	ENSG00000263821	RP11-527H14.1	lincRNA
19	1	43321015	43336030	ENSG00000225877	AC004603.4	lincRNA
21	1	14913354	14935782	ENSG00000228159	AP001465.5	lincRNA
14	2	106173260	106183329	ENSG00000264024	AL901608.1	miRNA
1	1	142648525	142658607	ENSG00000266657	AL583842.3	miRNA
1	1	142648718	142658799	ENSG00000239012	AL583842.1	miRNA
1	1	142651062	142661144	ENSG00000265466	AL583842.2	miRNA
1	1	142662289	142672363	ENSG00000265715	MIR3118-1	miRNA	microRNA 3118-1 [Source:HGNC Symbol;Acc:38265]
1	1	143158750	143168822	ENSG00000265661	MIR3118-2	miRNA	microRNA 3118-2 [Source:HGNC Symbol;Acc:38324]
1	1	149031312	149041377	ENSG00000264022	AL732363.1	miRNA
3	1	195421272	195431368	ENSG00000207650	MIR570	miRNA	microRNA 570 [Source:HGNC Symbol;Acc:32826]
4	1	4033811	4043914	ENSG00000264106	AC116562.2	miRNA
4	1	4081061	4091208	ENSG00000221301	AC116562.1	miRNA
4	1	9020059	9030206	ENSG00000238726	AC073648.1	miRNA
7	1	29715350	29725444	ENSG00000212024	MIR550A3	miRNA	microRNA 550a-3 [Source:HGNC Symbol;Acc:41870]
8	1	6968421	6978570	ENSG00000216206	AF228730.1	miRNA
11	1	71508631	71518695	ENSG00000264091	AP002495.1	miRNA
11	1	71611153	71621240	ENSG00000266859	AP000719.1	miRNA
12	1	52499418	52509488	ENSG00000265009	AC078864.1	miRNA
12	1	52502709	52512796	ENSG00000265804	AC078864.2	miRNA
16	1	33956652	33966766	ENSG00000207986	AC136932.1	miRNA
5	2	139202	149312	ENSG00000199540	Y_RNA	misc_RNA	Y RNA [Source:RFAM;Acc:RF00019]
1	1	248204090	248214191	ENSG00000200982	Y_RNA	misc_RNA	Y RNA [Source:RFAM;Acc:RF00019]
4	1	132636417	132646698	ENSG00000241392	RN7SL205P	misc_RNA	RNA, 7SL, cytoplasmic 205, pseudogene [Source:HGNC Symbol;Acc:46221]
10	1	32276018	32286309	ENSG00000239731	RN7SL825P	misc_RNA	RNA, 7SL, cytoplasmic 825, pseudogene [Source:HGNC Symbol;Acc:46841]
11	1	75541260	75551368	ENSG00000200256	Y_RNA	misc_RNA	Y RNA [Source:RFAM;Acc:RF00019]
11	1	75543589	75553690	ENSG00000199362	Y_RNA	misc_RNA	Y RNA [Source:RFAM;Acc:RF00019]
21	1	38354039	38364151	ENSG00000207416	Y_RNA	misc_RNA	Y RNA [Source:RFAM;Acc:RF00019]
7	1	100326249	100400419	ENSG00000146839	ZAN	polymorphic_pseudogene	zonadhesin (gene/pseudogene) [Source:HGNC Symbol;Acc:12857]
19	1	55339131	55365024	ENSG00000221957	KIR2DS4	polymorphic_pseudogene	killer cell immunoglobulin-like receptor, two domains, short cytoplasmic tail, 4 [Source:HGNC Symbol;Acc:6336]
1	2	740489	758092	ENSG00000240453	RP11-206L10.10	processed_transcript
13	2	52736844	52870692	ENSG00000217576	RP11-248G5.8	processed_transcript
1	1	757988	799826	ENSG00000228794	LINC01128	processed_transcript	long intergenic non-protein coding RNA 1128 [Source:HGNC Symbol;Acc:49377]
6	1	32622663	32635227	ENSG00000241287	XXbac-BPG254F23.6	processed_transcript
11	1	71500409	71534284	ENSG00000248671	CTD-2313N18.5	processed_transcript
12	1	52481269	52503081	ENSG00000257989	RP1-288H2.2	processed_transcript
16	1	2705350	2728445	ENSG00000260565	ERVK13-1	processed_transcript	endogenous retrovirus group K13, member 1 [Source:HGNC Symbol;Acc:27548]
1	5	25563728	25669704	ENSG00000117616	C1orf63	protein_coding	chromosome 1 open reading frame 63 [Source:HGNC Symbol;Acc:25234]
1	4	25593884	25661936	ENSG00000187010	RHD	protein_coding	Rh blood group, D antigen [Source:HGNC Symbol;Acc:10009]
1	3	12879468	12896264	ENSG00000204513	PRAMEF11	protein_coding	PRAME family member 11 [Source:HGNC Symbol;Acc:14086]
1	3	17061768	17304474	ENSG00000058453	CROCC	protein_coding	ciliary rootlet coiled-coil, rootletin [Source:HGNC Symbol;Acc:21299]
17	3	39252754	39263461	ENSG00000241241	KRTAP4-16P	protein_coding	keratin associated protein 4-16, pseudogene [Source:HGNC Symbol;Acc:18921]
17	3	39256584	39267740	ENSG00000212722	KRTAP4-9	protein_coding	keratin associated protein 4-9 [Source:HGNC Symbol;Acc:18910]
1	2	733532	744137	ENSG00000269831	AL669831.1	protein_coding	Uncharacterized protein [Source:UniProtKB/TrEMBL;Acc:M0QX24]
1	2	196783898	196933356	ENSG00000080910	CFHR2	protein_coding	complement factor H-related 2 [Source:HGNC Symbol;Acc:4890]
1	2	248095493	248269224	ENSG00000196071	OR2L13	protein_coding	olfactory receptor, family 2, subfamily L, member 13 [Source:HGNC Symbol;Acc:19578]
2	2	131857420	132116282	ENSG00000115762	PLEKHB2	protein_coding	pleckstrin homology domain containing, family B (evectins) member 2 [Source:HGNC Symbol;Acc:19236]
4	2	8178799	8248530	ENSG00000125089	SH3TC1	protein_coding	SH3 domain and tetratricopeptide repeats 1 [Source:HGNC Symbol;Acc:26009]
4	2	9359855	9371447	ENSG00000228856	USP17L30	protein_coding	ubiquitin specific peptidase 17-like family member 30 [Source:HGNC Symbol;Acc:44458]
4	2	69397902	69439245	ENSG00000197888	UGT2B17	protein_coding	UDP glucuronosyltransferase 2 family, polypeptide B17 [Source:HGNC Symbol;Acc:12547]
5	2	135373	195085	ENSG00000153404	PLEKHG4B	protein_coding	pleckstrin homology domain containing, family G (with RhoGef domain) member 4B [Source:HGNC Symbol;Acc:29399]
5	2	266736	358971	ENSG00000249915	PDCD6	protein_coding	programmed cell death 6 [Source:HGNC Symbol;Acc:8765]
5	2	299291	443406	ENSG00000063438	AHRR	protein_coding	aryl-hydrocarbon receptor repressor [Source:HGNC Symbol;Acc:346]
6	2	32622244	32641160	ENSG00000179344	HLA-DQB1	protein_coding	major histocompatibility complex, class II, DQ beta 1 [Source:HGNC Symbol;Acc:4944]
8	2	85090022	85839079	ENSG00000184672	RALYL	protein_coding	RALY RNA binding protein-like [Source:HGNC Symbol;Acc:27036]
9	2	39067764	39293312	ENSG00000106714	CNTNAP3	protein_coding	contactin associated protein-like 3 [Source:HGNC Symbol;Acc:13834]
10	2	81267357	81281188	ENSG00000253626	EIF5AL1	protein_coding	eukaryotic translation initiation factor 5A-like 1 [Source:HGNC Symbol;Acc:17419]
11	2	1146580	1227364	ENSG00000215182	MUC5AC	protein_coding	mucin 5AC, oligomeric mucus/gel-forming [Source:HGNC Symbol;Acc:7515]
11	2	55105627	55116707	ENSG00000181961	OR4A16	protein_coding	olfactory receptor, family 4, subfamily A, member 16 [Source:HGNC Symbol;Acc:15153]
11	2	71571555	71644700	ENSG00000254469	RP11-849H4.2	protein_coding	Putative short transient receptor potential channel 2-like protein [Source:UniProtKB/Swiss-Prot;Acc:Q6ZNB5]
14	2	20182174	20301531	ENSG00000176294	OR4N2	protein_coding	olfactory receptor, family 4, subfamily N, member 2 [Source:HGNC Symbol;Acc:14742]
16	2	18506182	18578533	ENSG00000185164	NOMO2	protein_coding	NODAL modulator 2 [Source:HGNC Symbol;Acc:22652]
17	2	39248233	39259393	ENSG00000204880	KRTAP4-8	protein_coding	keratin associated protein 4-8 [Source:HGNC Symbol;Acc:17230]
19	2	49617646	49659283	ENSG00000177380	PPFIA3	protein_coding	protein tyrosine phosphatase, receptor type, f polypeptide (PTPRF), interacting protein (liprin), alpha 3 [Source:HGNC Symbol;Acc:9247]
19	2	49649455	49663681	ENSG00000130528	HRC	protein_coding	histidine rich calcium binding protein [Source:HGNC Symbol;Acc:5178]
19	2	55230969	55383448	ENSG00000167633	KIR3DL1	protein_coding	killer cell immunoglobulin-like receptor, three domains, long cytoplasmic tail, 1 [Source:HGNC Symbol;Acc:6338]
1	1	12846546	12861777	ENSG00000116721	PRAMEF1	protein_coding	PRAME family member 1 [Source:HGNC Symbol;Acc:28840]
1	1	12902261	12913578	ENSG00000179172	HNRNPCL1	protein_coding	heterogeneous nuclear ribonucleoprotein C-like 1 [Source:HGNC Symbol;Acc:29295]
1	1	12911941	12926764	ENSG00000120952	PRAMEF2	protein_coding	PRAME family member 2 [Source:HGNC Symbol;Acc:28841]
1	1	12934045	12951025	ENSG00000243073	PRAMEF4	protein_coding	PRAME family member 4 [Source:HGNC Symbol;Acc:31971]
1	1	25544170	25563993	ENSG00000117614	SYF2	protein_coding	SYF2 pre-mRNA-splicing factor [Source:HGNC Symbol;Acc:19824]
1	1	25659408	25693852	ENSG00000183726	TMEM50A	protein_coding	transmembrane protein 50A [Source:HGNC Symbol;Acc:30590]
1	1	26432664	26457034	ENSG00000175087	PDIK1L	protein_coding	PDLIM1 interacting kinase 1 like [Source:HGNC Symbol;Acc:18981]
1	1	55459606	55481556	ENSG00000162399	BSND	protein_coding	Bartter syndrome, infantile, with sensorineural deafness (Barttin) [Source:HGNC Symbol;Acc:16512]
1	1	59757310	60238347	ENSG00000172456	FGGY	protein_coding	FGGY carbohydrate kinase domain containing [Source:HGNC Symbol;Acc:25610]
1	1	158964758	159029945	ENSG00000163565	IFI16	protein_coding	interferon, gamma-inducible protein 16 [Source:HGNC Symbol;Acc:5395]
1	1	174123548	174969445	ENSG00000152061	RABGAP1L	protein_coding	RAB GTPase activating protein 1-like [Source:HGNC Symbol;Acc:24663]
1	1	196814371	196893102	ENSG00000134365	CFHR4	protein_coding	complement factor H-related 4 [Source:HGNC Symbol;Acc:16979]
1	1	196941667	196983804	ENSG00000134389	CFHR5	protein_coding	complement factor H-related 5 [Source:HGNC Symbol;Acc:24668]
1	1	248218984	248229922	ENSG00000198128	OR2L3	protein_coding	olfactory receptor, family 2, subfamily L, member 3 [Source:HGNC Symbol;Acc:15009]
2	1	124777864	125677864	ENSG00000155052	CNTNAP5	protein_coding	contactin associated protein-like 5 [Source:HGNC Symbol;Acc:18748]
2	1	131481643	131492909	ENSG00000173302	GPR148	protein_coding	G protein-coupled receptor 148 [Source:HGNC Symbol;Acc:23623]
2	1	131970882	132027965	ENSG00000188219	POTEE	protein_coding	POTE ankyrin domain family, member E [Source:HGNC Symbol;Acc:33895]
2	1	209219438	209724227	ENSG00000144407	PTH2R	protein_coding	parathyroid hormone 2 receptor [Source:HGNC Symbol;Acc:9609]
2	1	233238244	233252599	ENSG00000163283	ALPP	protein_coding	alkaline phosphatase, placental [Source:HGNC Symbol;Acc:439]
2	1	233266553	233280424	ENSG00000163286	ALPPL2	protein_coding	alkaline phosphatase, placental-like 2 [Source:HGNC Symbol;Acc:441]
3	1	3737498	4513965	ENSG00000144455	SUMF1	protein_coding	sulfatase modifying factor 1 [Source:HGNC Symbol;Acc:20376]
3	1	51570160	51707683	ENSG00000164080	RAD54L2	protein_coding	RAD54-like 2 (S. cerevisiae) [Source:HGNC Symbol;Acc:29123]
3	1	75950846	77704115	ENSG00000185008	ROBO2	protein_coding	roundabout, axon guidance receptor, homolog 2 (Drosophila) [Source:HGNC Symbol;Acc:10250]
3	1	98104510	98115475	ENSG00000206536	OR5K3	protein_coding	olfactory receptor, family 5, subfamily K, member 3 [Source:HGNC Symbol;Acc:31290]
3	1	174151363	175528428	ENSG00000177694	NAALADL2	protein_coding	N-acetylated alpha-linked acidic dipeptidase-like 2 [Source:HGNC Symbol;Acc:23219]
3	1	195442753	195472994	ENSG00000176945	MUC20	protein_coding	mucin 20, cell surface associated [Source:HGNC Symbol;Acc:23282]
4	1	614373	669571	ENSG00000133256	PDE6B	protein_coding	phosphodiesterase 6B, cGMP-specific, rod, beta [Source:HGNC Symbol;Acc:8786]
4	1	3071408	3250676	ENSG00000197386	HTT	protein_coding	huntingtin [Source:HGNC Symbol;Acc:4851]
4	1	7189265	7749554	ENSG00000184985	SORCS2	protein_coding	sortilin-related VPS10 domain containing receptor 2 [Source:HGNC Symbol;Acc:16698]
4	1	7755441	7946653	ENSG00000196526	AFAP1	protein_coding	actin filament associated protein 1 [Source:HGNC Symbol;Acc:24017]
4	1	9380743	9395709	ENSG00000219492	RP11-1396O13.13	protein_coding	Uncharacterized protein [Source:UniProtKB/TrEMBL;Acc:D6REW3]
4	1	9441260	9457240	ENSG00000186146	DEFB131	protein_coding	defensin, beta 131 [Source:HGNC Symbol;Acc:18108]
4	1	184015446	184246930	ENSG00000151718	WWC2	protein_coding	WW and C2 domain containing 2 [Source:HGNC Symbol;Acc:24148]
5	1	186626	200468	ENSG00000185028	LRRC14B	protein_coding	leucine rich repeat containing 14B [Source:HGNC Symbol;Acc:37268]
5	1	191986	223330	ENSG00000164366	CCDC127	protein_coding	coiled-coil domain containing 127 [Source:HGNC Symbol;Acc:30520]
6	1	10689928	10715015	ENSG00000111845	PAK1IP1	protein_coding	PAK1 interacting protein 1 [Source:HGNC Symbol;Acc:20882]
6	1	29904037	29918661	ENSG00000206503	HLA-A	protein_coding	major histocompatibility complex, class I, A [Source:HGNC Symbol;Acc:4931]
6	1	42526800	42666242	ENSG00000024048	UBR2	protein_coding	ubiquitin protein ligase E3 component n-recognin 2 [Source:HGNC Symbol;Acc:21289]
6	1	134485384	134644250	ENSG00000118515	SGK1	protein_coding	serum/glucocorticoid regulated kinase 1 [Source:HGNC Symbol;Acc:10810]
7	1	1504913	1550489	ENSG00000164880	INTS1	protein_coding	integrator complex subunit 1 [Source:HGNC Symbol;Acc:24555]
7	1	83580093	84127040	ENSG00000075213	SEMA3A	protein_coding	sema domain, immunoglobulin domain (Ig), short basic domain, secreted, (semaphorin) 3A [Source:HGNC Symbol;Acc:10723]
7	1	100313423	100326323	ENSG00000130427	EPO	protein_coding	erythropoietin [Source:HGNC Symbol;Acc:3415]
8	1	143910663	144002922	ENSG00000104499	GML	protein_coding	glycosylphosphatidylinositol anchored molecule like [Source:HGNC Symbol;Acc:4375]
9	1	91623060	91798682	ENSG00000148082	SHC3	protein_coding	SHC (Src homology 2 domain containing) transforming protein 3 [Source:HGNC Symbol;Acc:18181]
9	1	96075481	96113696	ENSG00000204352	C9orf129	protein_coding	chromosome 9 open reading frame 129 [Source:HGNC Symbol;Acc:31116]
9	1	140064236	140087989	ENSG00000176248	ANAPC2	protein_coding	anaphase promoting complex subunit 2 [Source:HGNC Symbol;Acc:19989]
9	1	140078099	140089822	ENSG00000176101	SSNA1	protein_coding	Sjogren syndrome nuclear autoantigen 1 [Source:HGNC Symbol;Acc:11321]
9	1	140081069	140103645	ENSG00000176058	TPRN	protein_coding	taperin [Source:HGNC Symbol;Acc:26894]
9	1	140093534	140105090	ENSG00000187713	TMEM203	protein_coding	transmembrane protein 203 [Source:HGNC Symbol;Acc:28217]
9	1	140095147	140116461	ENSG00000188566	NDOR1	protein_coding	NADPH dependent diflavin oxidoreductase 1 [Source:HGNC Symbol;Acc:29838]
10	1	28334922	28628415	ENSG00000150054	MPP7	protein_coding	membrane protein, palmitoylated 7 (MAGUK p55 subfamily member 7) [Source:HGNC Symbol;Acc:26542]
10	1	46217648	46293409	ENSG00000172661	FAM21C	protein_coding	family with sequence similarity 21, member C [Source:HGNC Symbol;Acc:23414]
10	1	55557531	57392702	ENSG00000150275	PCDH15	protein_coding	protocadherin-related 15 [Source:HGNC Symbol;Acc:14674]
10	1	81261126	81275678	ENSG00000235705	AL133481.1	protein_coding	Uncharacterized protein [Source:UniProtKB/TrEMBL;Acc:U3KQJ6]
11	1	1239296	1288406	ENSG00000117983	MUC5B	protein_coding	mucin 5B, oligomeric mucus/gel-forming [Source:HGNC Symbol;Acc:7516]
11	1	1843709	1863751	ENSG00000149043	SYT8	protein_coding	synaptotagmin VIII [Source:HGNC Symbol;Acc:19264]
11	1	18950360	18966054	ENSG00000170255	MRGPRX1	protein_coding	MAS-related GPR, member X1 [Source:HGNC Symbol;Acc:17962]
11	1	71493556	71517282	ENSG00000158483	FAM86C1	protein_coding	family with sequence similarity 86, member C1 [Source:HGNC Symbol;Acc:25561]
11	1	71539246	71553756	ENSG00000184276	DEFB108B	protein_coding	defensin, beta 108B [Source:HGNC Symbol;Acc:29966]
11	1	75521212	75859239	ENSG00000198382	UVRAG	protein_coding	UV radiation resistance associated [Source:HGNC Symbol;Acc:12640]
11	1	118396756	118422995	ENSG00000149582	TMEM25	protein_coding	transmembrane protein 25 [Source:HGNC Symbol;Acc:25890]
11	1	118410243	118448685	ENSG00000118096	IFT46	protein_coding	intraflagellar transport 46 homolog (Chlamydomonas) [Source:HGNC Symbol;Acc:26146]
11	1	118438105	118478748	ENSG00000095139	ARCN1	protein_coding	archain 1 [Source:HGNC Symbol;Acc:649]
12	1	8829196	8940691	ENSG00000166532	RIMKLB	protein_coding	ribosomal modification protein rimK-like family member B [Source:HGNC Symbol;Acc:29228]
12	1	86367516	87237681	ENSG00000182050	MGAT4C	protein_coding	mannosyl (alpha-1,3-)-glycoprotein beta-1,4-N-acetylglucosaminyltransferase, isozyme C (putative) [Source:HGNC Symbol;Acc:30871]
13	1	25665300	25678389	ENSG00000151846	PABPC3	protein_coding	poly(A) binding protein, cytoplasmic 3 [Source:HGNC Symbol;Acc:8556]
14	1	20243401	20254516	ENSG00000176299	OR4M1	protein_coding	olfactory receptor, family 4, subfamily M, member 1 [Source:HGNC Symbol;Acc:14735]
14	1	20339391	20350468	ENSG00000165762	OR4K2	protein_coding	olfactory receptor, family 4, subfamily K, member 2 [Source:HGNC Symbol;Acc:14728]
14	1	74546499	74672936	ENSG00000205659	LIN52	protein_coding	lin-52 homolog (C. elegans) [Source:HGNC Symbol;Acc:19856]
14	1	102223135	102399326	ENSG00000078304	PPP2R5C	protein_coding	protein phosphatase 2, regulatory subunit B', gamma [Source:HGNC Symbol;Acc:9311]
15	1	34666269	34885704	ENSG00000175265	GOLGA8A	protein_coding	golgin A8 family, member A [Source:HGNC Symbol;Acc:31972]
15	1	35504546	35843394	ENSG00000134146	DPH6	protein_coding	diphthamine biosynthesis 6 [Source:HGNC Symbol;Acc:30543]
15	1	53800938	54060075	ENSG00000166415	WDR72	protein_coding	WD repeat domain 72 [Source:HGNC Symbol;Acc:26790]
15	1	100342228	100422353	ENSG00000259363	CTD-2054N24.2	protein_coding	Uncharacterized protein [Source:UniProtKB/TrEMBL;Acc:H0YK47]
16	1	1285697	1297555	ENSG00000172236	TPSAB1	protein_coding	tryptase alpha/beta 1 [Source:HGNC Symbol;Acc:12019]
16	1	1301060	1313532	ENSG00000095917	TPSD1	protein_coding	tryptase delta 1 [Source:HGNC Symbol;Acc:14118]
16	1	2727476	2764031	ENSG00000167977	KCTD5	protein_coding	potassium channel tetramerization domain containing 5 [Source:HGNC Symbol;Acc:21423]
16	1	70142529	70200203	ENSG00000090857	PDPR	protein_coding	pyruvate dehydrogenase phosphatase regulatory subunit [Source:HGNC Symbol;Acc:30264]
16	1	84173865	84217373	ENSG00000154099	DNAAF1	protein_coding	dynein, axonemal, assembly factor 1 [Source:HGNC Symbol;Acc:30539]
16	1	84206458	84225669	ENSG00000103168	TAF1C	protein_coding	TATA box binding protein (TBP)-associated factor, RNA polymerase I, C, 110kDa [Source:HGNC Symbol;Acc:11534]
16	1	84219744	84235774	ENSG00000140955	ADAD2	protein_coding	adenosine deaminase domain containing 2 [Source:HGNC Symbol;Acc:30714]
17	1	901758	1137315	ENSG00000159842	ABR	protein_coding	active BCR-related [Source:HGNC Symbol;Acc:81]
17	1	3463738	3505392	ENSG00000196689	TRPV1	protein_coding	transient receptor potential cation channel, subfamily V, member 1 [Source:HGNC Symbol;Acc:12716]
17	1	3463738	3544543	ENSG00000262304	SHPK	protein_coding	transient receptor potential cation channel subfamily V member 1 [Source:RefSeq peptide;Acc:NP_542435]
17	1	19393698	19487347	ENSG00000142494	SLC47A1	protein_coding	solute carrier family 47 (multidrug and toxin extrusion), member 1 [Source:HGNC Symbol;Acc:25588]
17	1	20478037	20489224	ENSG00000214819	CDRT15L2	protein_coding	CMT1A duplicated region transcript 15-like 2 [Source:HGNC Symbol;Acc:34075]
17	1	21274509	21328179	ENSG00000184185	KCNJ12	protein_coding	potassium inwardly-rectifying channel, subfamily J, member 12 [Source:HGNC Symbol;Acc:6258]
17	1	39268433	39279606	ENSG00000212721	KRTAP4-11	protein_coding	keratin associated protein 4-11 [Source:HGNC Symbol;Acc:18911]
17	1	39274343	39285419	ENSG00000213416	KRTAP4-12	protein_coding	keratin associated protein 4-12 [Source:HGNC Symbol;Acc:16776]
17	1	39377900	39388904	ENSG00000239886	KRTAP9-2	protein_coding	keratin associated protein 9-2 [Source:HGNC Symbol;Acc:16926]
17	1	39383715	39394705	ENSG00000204873	KRTAP9-3	protein_coding	keratin associated protein 9-3 [Source:HGNC Symbol;Acc:16927]
17	1	39389297	39400256	ENSG00000187272	KRTAP9-8	protein_coding	keratin associated protein 9-8 [Source:HGNC Symbol;Acc:17231]
17	1	43508266	43573115	ENSG00000225190	PLEKHM1	protein_coding	pleckstrin homology domain containing, family M (with RUN domain) member 1 [Source:HGNC Symbol;Acc:29017]
17	1	76369721	76426195	ENSG00000087157	PGS1	protein_coding	phosphatidylglycerophosphate synthase 1 [Source:HGNC Symbol;Acc:30029]
17	1	76414778	76578476	ENSG00000187775	DNAH17	protein_coding	dynein, axonemal, heavy chain 17 [Source:HGNC Symbol;Acc:2946]
17	1	76417409	76427834	ENSG00000268965	AC061992.1	protein_coding	Uncharacterized protein [Source:UniProtKB/TrEMBL;Acc:M0R270]
17	1	79796035	79823570	ENSG00000185624	P4HB	protein_coding	prolyl 4-hydroxylase, beta polypeptide [Source:HGNC Symbol;Acc:8548]
17	1	79843666	79863867	ENSG00000141552	ANAPC11	protein_coding	anaphase promoting complex subunit 11 [Source:HGNC Symbol;Acc:14452]
17	1	79853621	79865781	ENSG00000183979	NPB	protein_coding	neuropeptide B [Source:HGNC Symbol;Acc:30099]
17	1	79853841	79874340	ENSG00000185813	PCYT2	protein_coding	phosphate cytidylyltransferase 2, ethanolamine [Source:HGNC Symbol;Acc:8756]
17	1	79864815	79884199	ENSG00000187531	SIRT7	protein_coding	sirtuin 7 [Source:HGNC Symbol;Acc:14935]
17	1	79871146	79890590	ENSG00000197063	MAFG	protein_coding	v-maf avian musculoaponeurotic fibrosarcoma oncogene homolog G [Source:HGNC Symbol;Acc:6781]
18	1	3061805	3225106	ENSG00000101605	MYOM1	protein_coding	myomesin 1 [Source:HGNC Symbol;Acc:7613]
19	1	43251838	43364843	ENSG00000124467	PSG8	protein_coding	pregnancy specific beta-1-glycoprotein 8 [Source:HGNC Symbol;Acc:9525]
19	1	43563363	43592197	ENSG00000242221	PSG2	protein_coding	pregnancy specific beta-1-glycoprotein 2 [Source:HGNC Symbol;Acc:9519]
19	1	49655998	49720093	ENSG00000130529	TRPM4	protein_coding	transient receptor potential cation channel, subfamily M, member 4 [Source:HGNC Symbol;Acc:17993]
19	1	55356898	55383662	ENSG00000240403	KIR3DL2	protein_coding	killer cell immunoglobulin-like receptor, three domains, long cytoplasmic tail, 2 [Source:HGNC Symbol;Acc:6339]
20	1	1515790	1605655	ENSG00000260861	RP4-576H24.4	protein_coding	Uncharacterized protein [Source:UniProtKB/TrEMBL;Acc:H3BML4]
20	1	1539167	1605707	ENSG00000101307	SIRPB1	protein_coding	signal-regulatory protein beta 1 [Source:HGNC Symbol;Acc:15928]
20	1	25739102	25853861	ENSG00000175170	FAM182B	protein_coding	family with sequence similarity 182, member B [Source:HGNC Symbol;Acc:34503]
20	1	61899137	61926142	ENSG00000101199	ARFGAP1	protein_coding	ADP-ribosylation factor GTPase activating protein 1 [Source:HGNC Symbol;Acc:15852]
20	1	61919538	61971203	ENSG00000101203	COL20A1	protein_coding	collagen, type XX, alpha 1 [Source:HGNC Symbol;Acc:14670]
21	1	10901201	11034719	ENSG00000166157	TPTE	protein_coding	transmembrane phosphatase with tensin homology [Source:HGNC Symbol;Acc:12023]
21	1	38118189	38367536	ENSG00000159267	HLCS	protein_coding	holocarboxylase synthetase (biotin-(proprionyl-CoA-carboxylase (ATP-hydrolysing)) ligase) [Source:HGNC Symbol;Acc:4976]
21	1	38373450	38396959	ENSG00000183145	RIPPLY3	protein_coding	ripply transcriptional repressor 3 [Source:HGNC Symbol;Acc:3047]
21	1	43614799	43722354	ENSG00000160179	ABCG1	protein_coding	ATP-binding cassette, sub-family G (WHITE), member 1 [Source:HGNC Symbol;Acc:73]
22	1	36531372	36567225	ENSG00000128284	APOL3	protein_coding	apolipoprotein L, 3 [Source:HGNC Symbol;Acc:14868]
1	3	731259	750541	ENSG00000230092	RP11-206L10.8	pseudogene
11	3	3397191	3435208	ENSG00000223756	TSSC2	pseudogene	tumor suppressing subtransferable candidate 2 pseudogene [Source:HGNC Symbol;Acc:12384]
11	3	4258286	4268871	ENSG00000255194	SSU72P2	pseudogene	SSU72 pseudogene 2 [Source:HGNC Symbol;Acc:43621]
13	3	52788479	52913412	ENSG00000272281	TPTE2P2	pseudogene	transmembrane phosphoinositide 3-phosphatase and tensin homolog 2 pseudogene 2 [Source:HGNC Symbol;Acc:38076]
16	3	32394456	32452521	ENSG00000260866	RP11-626K17.5	pseudogene
16	3	33484492	33505971	ENSG00000260518	BMS1P8	pseudogene	BMS1 pseudogene 8 [Source:HGNC Symbol;Acc:49152]
16	3	33566888	33577146	ENSG00000261580	ENPP7P13	pseudogene	ectonucleotide pyrophosphatase/phosphodiesterase 7 pseudogene 13 [Source:HGNC Symbol;Acc:48696]
16	3	33568502	33578715	ENSG00000260308	RP11-104C4.4	pseudogene
17	3	19478256	19504371	ENSG00000228983	AC025627.7	pseudogene
1	2	17210590	17221097	ENSG00000235241	RP11-108M9.5	pseudogene
1	2	143238809	143249859	ENSG00000231289	RP11-782C8.6	pseudogene
1	2	149031435	149072496	ENSG00000203825	RP11-744H18.1	pseudogene
4	2	8978162	8989086	ENSG00000250804	RP11-747H12.3	pseudogene
4	2	9364600	9375796	ENSG00000205946	USP17L6P	pseudogene	ubiquitin specific peptidase 17-like family member 6, pseudogene [Source:HGNC Symbol;Acc:37179]
5	2	17606099	17616692	ENSG00000249156	RP11-432M8.9	pseudogene
5	2	17609890	17620220	ENSG00000271296	RP11-432M8.20	pseudogene
5	2	17615642	17626048	ENSG00000250351	RP11-432M8.10	pseudogene
5	2	17620660	17631068	ENSG00000250386	RP11-432M8.11	pseudogene
6	2	29859431	29870563	ENSG00000231130	HLA-T	pseudogene	major histocompatibility complex, class I, T (pseudogene) [Source:HGNC Symbol;Acc:23478]
7	2	57683185	57709895	ENSG00000243981	RP11-368M16.3	pseudogene
7	2	57693431	57703818	ENSG00000229627	RP11-368M16.4	pseudogene
11	2	3407010	3417982	ENSG00000189398	OR7E12P	pseudogene	olfactory receptor, family 7, subfamily E, member 12 pseudogene [Source:HGNC Symbol;Acc:8383]
11	2	3426582	3448726	ENSG00000166492	FAM86GP	pseudogene	family with sequence similarity 86, member G, pseudogene [Source:HGNC Symbol;Acc:42358]
11	2	55054359	55070746	ENSG00000166007	TRIM51HP	pseudogene	tripartite motif-containing 51H, pseudogene [Source:HGNC Symbol;Acc:43977]
11	2	71599456	71610479	ENSG00000228915	OR7E128P	pseudogene	olfactory receptor, family 7, subfamily E, member 128 pseudogene [Source:HGNC Symbol;Acc:15305]
14	2	20259504	20270419	ENSG00000258564	OR4N1P	pseudogene	olfactory receptor, family 4, subfamily N, member 1 pseudogene [Source:HGNC Symbol;Acc:14740]
16	2	18577484	18614650	ENSG00000256340	ABCC6P1	pseudogene	ATP-binding cassette, sub-family C, member 6 pseudogene 1 [Source:HGNC Symbol;Acc:33352]
16	2	32363302	32380016	ENSG00000260516	RP11-17M15.4	pseudogene
16	2	32481372	32494571	ENSG00000261233	ABCD1P3	pseudogene	ATP-binding cassette, sub-family D (ALD), member 1, pseudogene 3 [Source:HGNC Symbol;Acc:64]
16	2	32938089	32948890	ENSG00000260610	RP11-989E6.11	pseudogene
16	2	33606245	33618234	ENSG00000261153	RP11-104C4.2	pseudogene
19	2	43595608	43606512	ENSG00000230529	CEACAMP9	pseudogene	carcinoembryonic antigen-related cell adhesion molecule pseudogene 9 [Source:HGNC Symbol;Acc:1831]
1	1	12892978	12906210	ENSG00000231103	RP5-845O24.3	pseudogene
1	1	25587593	25598627	ENSG00000261349	RP3-465N24.5	pseudogene
1	1	25615655	25626134	ENSG00000224183	SDHDP6	pseudogene	succinate dehydrogenase complex, subunit D, integral membrane protein pseudogene 6 [Source:HGNC Symbol;Acc:10689]
1	1	25657920	25668956	ENSG00000259984	RP11-335G20.7	pseudogene
1	1	73565475	73576965	ENSG00000229636	KRT8P21	pseudogene	keratin 8 pseudogene 21 [Source:HGNC Symbol;Acc:33373]
1	1	111385699	111396563	ENSG00000237415	NRBF2P3	pseudogene	nuclear receptor binding factor 2 pseudogene 3 [Source:HGNC Symbol;Acc:44606]
1	1	111391560	111402513	ENSG00000232791	OR11I1P	pseudogene	olfactory receptor, family 11, subfamily I, member 1 pseudogene [Source:HGNC Symbol;Acc:14997]
1	1	118315709	118326128	ENSG00000228217	AL390877.1	pseudogene
1	1	142655017	142665749	ENSG00000225015	SNX18P15	pseudogene	sorting nexin 18 pseudogene 15 [Source:HGNC Symbol;Acc:39623]
1	1	143240164	143250590	ENSG00000229420	RP11-782C8.7	pseudogene
1	1	143240823	143251210	ENSG00000234654	RP11-782C8.8	pseudogene
1	1	149084875	149135302	ENSG00000179571	NBPF23	pseudogene	neuroblastoma breakpoint family, member 23 [Source:HGNC Symbol;Acc:37075]
1	1	149109655	149120188	ENSG00000226028	PFN1P12	pseudogene	profilin 1 pseudogene 12 [Source:HGNC Symbol;Acc:42995]
1	1	242116039	242127364	ENSG00000196289	BECN1P1	pseudogene	beclin 1, autophagy related, pseudogene 1 [Source:HGNC Symbol;Acc:38606]
1	1	248241936	248252898	ENSG00000197067	OR2T32P	pseudogene	olfactory receptor, family 2, subfamily T, member 32 pseudogene [Source:HGNC Symbol;Acc:31254]
1	1	248280234	248291184	ENSG00000177233	OR2M1P	pseudogene	olfactory receptor, family 2, subfamily M, member 1 pseudogene [Source:HGNC Symbol;Acc:8267]
2	1	131442706	131481404	ENSG00000240253	FAR2P3	pseudogene	fatty acyl CoA reductase 2 pseudogene 3 [Source:HGNC Symbol;Acc:49285]
2	1	131970976	132027250	ENSG00000250852	AC131180.1	pseudogene
2	1	132104787	132115812	ENSG00000224425	AC073869.2	pseudogene
2	1	132113066	132126731	ENSG00000233087	AC073869.1	pseudogene
2	1	233245460	233257167	ENSG00000244280	ECEL1P2	pseudogene	endothelin converting enzyme-like 1, pseudogene 2 [Source:HGNC Symbol;Acc:14019]
2	1	233275528	233289526	ENSG00000204121	AC068134.5	pseudogene
3	1	195379967	195417775	ENSG00000215837	SDHAP2	pseudogene	succinate dehydrogenase complex, subunit A, flavoprotein pseudogene 2 [Source:HGNC Symbol;Acc:27408]
3	1	197831983	197843749	ENSG00000232783	AC073135.3	pseudogene
3	1	197841592	197852649	ENSG00000213113	TUBB8P8	pseudogene	tubulin, beta 8 class VIII pseudogene 8 [Source:HGNC Symbol;Acc:42346]
3	1	197843259	197855145	ENSG00000236246	AC073135.4	pseudogene
4	1	4073438	4084218	ENSG00000243894	RP11-489M13.1	pseudogene
4	1	4083365	4093541	ENSG00000250940	RP11-489M13.3	pseudogene
4	1	4114652	4125011	ENSG00000248669	RP11-489M13.2	pseudogene
4	1	8956354	8970707	ENSG00000249272	UNC93B8	pseudogene	unc-93 homolog B8 pseudogene (C. elegans) [Source:HGNC Symbol;Acc:44037]
4	1	8987181	8997532	ENSG00000249347	RP11-747H12.4	pseudogene
4	1	9017583	9027887	ENSG00000271057	RP11-747H12.7	pseudogene
4	1	9027012	9037792	ENSG00000251313	RP11-747H12.5	pseudogene
4	1	9355109	9366701	ENSG00000251694	USP17L9P	pseudogene	ubiquitin specific peptidase 17-like family member 9, pseudogene [Source:HGNC Symbol;Acc:12615]
4	1	9395930	9410291	ENSG00000188438	RP11-1396O13.14	pseudogene
4	1	9419039	9436428	ENSG00000232773	RP11-1396O13.15	pseudogene
4	1	49483943	49496571	ENSG00000248583	RP11-241F15.1	pseudogene
4	1	49499162	49513039	ENSG00000251056	ANKRD20A17P	pseudogene	ankyrin repeat domain 20 family, member A17, pseudogene [Source:HGNC Symbol;Acc:43608]
4	1	49504781	49515823	ENSG00000250769	RP11-241F15.3	pseudogene
4	1	63677544	63689512	ENSG00000180673	EXOC5P1	pseudogene	exocyst complex component 5 pseudogene 1 [Source:HGNC Symbol;Acc:43870]
4	1	69370159	69388365	ENSG00000250566	UGT2B29P	pseudogene	UDP glucuronosyltransferase 2 family, polypeptide B29 pseudogene [Source:HGNC Symbol;Acc:12552]
4	1	69475137	69485731	ENSG00000249472	RP11-1267H10.2	pseudogene
4	1	69476111	69486855	ENSG00000251101	RP11-1267H10.1	pseudogene
4	1	187816694	187826992	ENSG00000249539	MRPS36P2	pseudogene	mitochondrial ribosomal protein S36 pseudogene 2 [Source:HGNC Symbol;Acc:29772]
4	1	190389119	190401346	ENSG00000205100	HSP90AA4P	pseudogene	heat shock protein 90kDa alpha (cytosolic), class A member 4, pseudogene [Source:HGNC Symbol;Acc:5255]
5	1	53313	64030	ENSG00000250020	RP11-811I15.1	pseudogene
5	1	17627197	17637792	ENSG00000249666	RP11-432M8.12	pseudogene
5	1	17629569	17640162	ENSG00000250782	RP11-432M8.13	pseudogene
5	1	17638071	17648337	ENSG00000248471	RP11-432M8.15	pseudogene
5	1	17642821	17653053	ENSG00000248160	RP11-432M8.14	pseudogene
5	1	17644155	17654752	ENSG00000248542	RP11-432M8.16	pseudogene
5	1	17649482	17659752	ENSG00000248337	RP11-432M8.18	pseudogene
5	1	17650237	17660647	ENSG00000269466	RP11-432M8.17	pseudogene
5	1	17665277	17675680	ENSG00000250715	RP11-432M8.19	pseudogene
6	1	3689157	3699309	ENSG00000270477	RP1-72E17.2	pseudogene
6	1	29850071	29861045	ENSG00000230521	HCG4P7	pseudogene	HLA complex group 4 pseudogene 7 [Source:HGNC Symbol;Acc:22926]
6	1	29850350	29863259	ENSG00000206341	HLA-H	pseudogene	major histocompatibility complex, class I, H (pseudogene) [Source:HGNC Symbol;Acc:4965]
6	1	29869320	29879686	ENSG00000233677	DDX39BP1	pseudogene	DEAD (Asp-Glu-Ala-Asp) box polypeptide 39B pseudogene 1 [Source:HGNC Symbol;Acc:33450]
6	1	29870560	29881422	ENSG00000235963	MCCD1P1	pseudogene	mitochondrial coiled-coil domain 1 pseudogene 1 [Source:HGNC Symbol;Acc:33449]
6	1	29888760	29899750	ENSG00000227262	HCG4B	pseudogene	HLA complex group 4B (non-protein coding) [Source:HGNC Symbol;Acc:22919]
6	1	29889236	29902009	ENSG00000230795	HLA-K	pseudogene	major histocompatibility complex, class I, K (pseudogene) [Source:HGNC Symbol;Acc:4969]
6	1	29896878	29907063	ENSG00000228078	HLA-U	pseudogene	major histocompatibility complex, class I, U (pseudogene) [Source:HGNC Symbol;Acc:23477]
6	1	29933578	29945241	ENSG00000229390	MICD	pseudogene	MHC class I polypeptide-related sequence D (pseudogene) [Source:HGNC Symbol;Acc:7093]
6	1	29955986	29966382	ENSG00000238024	DDX39BP2	pseudogene	DEAD (Asp-Glu-Ala-Asp) box polypeptide 39B pseudogene 2 [Source:HGNC Symbol;Acc:33461]
6	1	29957214	29968091	ENSG00000224312	MCCD1P2	pseudogene	mitochondrial coiled-coil domain 1 pseudogene 2 [Source:HGNC Symbol;Acc:33462]
6	1	32515490	32532799	ENSG00000229391	HLA-DRB6	pseudogene	major histocompatibility complex, class II, DR beta 6 (pseudogene) [Source:HGNC Symbol;Acc:4954]
7	1	29633411	29729871	ENSG00000225264	ZNRF2P2	pseudogene	zinc and ring finger 2 pseudogene 2 [Source:HGNC Symbol;Acc:42793]
7	1	29684843	29787210	ENSG00000227855	DPY19L2P3	pseudogene	DPY19L2 pseudogene 3 [Source:HGNC Symbol;Acc:22367]
7	1	55743767	55785945	ENSG00000176826	FKBP9L	pseudogene	FK506 binding protein 9-like [Source:HGNC Symbol;Acc:23568]
7	1	55794837	55805124	ENSG00000224971	SUMO2P3	pseudogene	SUMO2 pseudogene 3 [Source:HGNC Symbol;Acc:39013]
7	1	57683991	57694857	ENSG00000270749	RP11-368M16.10	pseudogene
7	1	57705087	57715825	ENSG00000230796	RP11-368M16.9	pseudogene
7	1	57705227	57715560	ENSG00000237639	RP11-368M16.5	pseudogene
7	1	57707442	57718165	ENSG00000233962	RP11-368M16.8	pseudogene
7	1	57707581	57717914	ENSG00000236261	RP11-368M16.6	pseudogene
7	1	57709528	57720098	ENSG00000234085	RP11-368M16.7	pseudogene
7	1	57872307	57882718	ENSG00000236907	RP11-548K12.3	pseudogene
7	1	57872702	57882903	ENSG00000250618	RP11-548K12.9	pseudogene
7	1	57874525	57885333	ENSG00000224653	RP11-548K12.10	pseudogene
7	1	57874738	57885116	ENSG00000223836	RP11-548K12.2	pseudogene
7	1	57876907	57887648	ENSG00000237236	RP11-548K12.11	pseudogene
7	1	57877150	57887507	ENSG00000231232	RP11-548K12.1	pseudogene
7	1	57883037	57901752	ENSG00000231484	RP11-548K12.12	pseudogene
7	1	57890015	57900957	ENSG00000271696	RP11-548K12.13	pseudogene
7	1	122865174	122875795	ENSG00000223595	LYPLA1P1	pseudogene	lysophospholipase I pseudogene 1 [Source:HGNC Symbol;Acc:44005]
8	1	6935493	6945850	ENSG00000255273	AF238378.7	pseudogene
8	1	6964836	6976250	ENSG00000234120	AF228730.8	pseudogene
8	1	6975379	6986226	ENSG00000228744	RPS3AP30	pseudogene	ribosomal protein S3a pseudogene 30 [Source:HGNC Symbol;Acc:35538]
8	1	6996154	7006363	ENSG00000254683	AF228730.12	pseudogene
8	1	8006830	8079438	ENSG00000249188	ENPP7P1	pseudogene	ectonucleotide pyrophosphatase/phosphodiesterase 7 pseudogene 1 [Source:HGNC Symbol;Acc:48699]
8	1	8081117	8107387	ENSG00000173295	FAM86B3P	pseudogene	family with sequence similarity 86, member B3, pseudogene [Source:HGNC Symbol;Acc:44371]
8	1	8088525	8107189	ENSG00000253981	ALG1L13P	pseudogene	asparagine-linked glycosylation 1-like 13, pseudogene [Source:HGNC Symbol;Acc:44382]
9	1	39011966	39044591	ENSG00000234680	VN2R3P	pseudogene	vomeronasal 2 receptor 3 pseudogene [Source:HGNC Symbol;Acc:33209]
10	1	32267813	32278482	ENSG00000230240	RP11-241I20.1	pseudogene
10	1	46169140	46200980	ENSG00000230869	CTGLF10P	pseudogene	centaurin, gamma-like family, member 10 pseudogene [Source:HGNC Symbol;Acc:23659]
10	1	46196879	46227679	ENSG00000237840	FAM21FP	pseudogene	family with sequence similarity 21, member F, pseudogene [Source:HGNC Symbol;Acc:45011]
10	1	46216142	46226486	ENSG00000228702	RP11-671E7.1	pseudogene
10	1	47589379	47600651	ENSG00000215044	AHCYP1	pseudogene	adenosylhomocysteinase pseudogene 1 [Source:HGNC Symbol;Acc:44993]
10	1	47600211	47649793	ENSG00000243536	ANTXRLP1	pseudogene	anthrax toxin receptor-like pseudogene 1 [Source:HGNC Symbol;Acc:45004]
10	1	51905363	51917047	ENSG00000233011	SLC9A3P1	pseudogene	solute carrier family 9, subfamily A (NHE3, cation proton antiporter 3), member 3 pseudogene 1 [Source:HGNC Symbol;Acc:11074]
10	1	81265301	81275439	ENSG00000272475	RP11-342M3.2	pseudogene
10	1	81281264	81291387	ENSG00000271985	RP11-589B3.7	pseudogene
11	1	4249516	4260099	ENSG00000237565	SSU72P5	pseudogene	SSU72 pseudogene 5 [Source:HGNC Symbol;Acc:43624]
11	1	4303732	4314313	ENSG00000186223	SSU72P4	pseudogene	SSU72 pseudogene 4 [Source:HGNC Symbol;Acc:43623]
11	1	4346095	4356679	ENSG00000186232	SSU72P3	pseudogene	SSU72 pseudogene 3 [Source:HGNC Symbol;Acc:43622]
11	1	18926983	18937943	ENSG00000255536	RP11-583F24.5	pseudogene
11	1	25157079	25167569	ENSG00000255368	RP11-54J7.2	pseudogene
11	1	55041923	55057999	ENSG00000255283	RP11-72M10.4	pseudogene
11	1	55042425	55052765	ENSG00000255110	RP11-72M10.8	pseudogene
11	1	55044978	55055453	ENSG00000254696	RP11-72M10.7	pseudogene
11	1	55064766	55077536	ENSG00000254828	RP11-72M10.5	pseudogene
11	1	55081036	55091941	ENSG00000254663	OR4A11P	pseudogene	olfactory receptor, family 4, subfamily A, member 11 pseudogene [Source:HGNC Symbol;Acc:15148]
11	1	55088232	55099149	ENSG00000254723	OR4A12P	pseudogene	olfactory receptor, family 4, subfamily A, member 12 pseudogene [Source:HGNC Symbol;Acc:15149]
11	1	71506587	71520686	ENSG00000254978	ALG1L9P	pseudogene	asparagine-linked glycosylation 1-like 9, pseudogene [Source:HGNC Symbol;Acc:44378]
11	1	71520091	71537594	ENSG00000214534	ZNF705E	pseudogene	zinc finger protein 705E [Source:HGNC Symbol;Acc:33203]
11	1	71584499	71600607	ENSG00000225805	CTD-2313N18.7	pseudogene
11	1	71609240	71620127	ENSG00000254593	OR7E126P	pseudogene	olfactory receptor, family 7, subfamily E, member 126 pseudogene [Source:HGNC Symbol;Acc:15304]
11	1	89451650	89465421	ENSG00000255486	RP11-313I2.13	pseudogene
11	1	89459185	89472950	ENSG00000255540	RP11-313I2.5	pseudogene
11	1	118426405	118437295	ENSG00000243431	RPL5P30	pseudogene	ribosomal protein L5 pseudogene 30 [Source:HGNC Symbol;Acc:35837]
12	1	8890024	8900668	ENSG00000244131	RPSAP51	pseudogene	ribosomal protein SA pseudogene 51 [Source:HGNC Symbol;Acc:36224]
12	1	52468480	52507045	ENSG00000257542	OR7E47P	pseudogene	olfactory receptor, family 7, subfamily E, member 47 pseudogene [Source:HGNC Symbol;Acc:8421]
13	1	19376419	19387158	ENSG00000227568	SNX18P26	pseudogene	sorting nexin 18 pseudogene 26 [Source:HGNC Symbol;Acc:39634]
13	1	19378970	19389188	ENSG00000225016	LINC00328-2P	pseudogene	long intergenic non-protein coding RNA 328-2, pseudogene [Source:HGNC Symbol;Acc:42027]
13	1	19385858	19451107	ENSG00000206192	ANKRD20A9P	pseudogene	ankyrin repeat domain 20 family, member A9, pseudogene [Source:HGNC Symbol;Acc:42023]
13	1	21829154	21872568	ENSG00000235438	ESRRAP2	pseudogene	estrogen-related receptor alpha pseudogene 2 [Source:HGNC Symbol;Acc:24647]
13	1	47029744	47040256	ENSG00000227019	OR7E101P	pseudogene	olfactory receptor, family 7, subfamily E, member 101 pseudogene [Source:HGNC Symbol;Acc:15342]
13	1	53058128	53166222	ENSG00000198384	TPTE2P3	pseudogene	transmembrane phosphoinositide 3-phosphatase and tensin homolog 2 pseudogene 3 [Source:HGNC Symbol;Acc:27345]
13	1	53058128	53166222	ENSG00000198384	TPTE2P3	pseudogene	transmembrane phosphoinositide 3-phosphatase and tensin homolog 2 pseudogene 3 [Source:HGNC Symbol;Acc:27345]
14	1	20310526	20321422	ENSG00000228304	OR4K6P	pseudogene	olfactory receptor, family 4, subfamily K, member 6 pseudogene [Source:HGNC Symbol;Acc:14748]
14	1	20331401	20342302	ENSG00000176290	OR4K3	pseudogene	olfactory receptor, family 4, subfamily K, member 3 (gene/pseudogene) [Source:HGNC Symbol;Acc:14731]
14	1	20369076	20379759	ENSG00000258541	OR4K4P	pseudogene	olfactory receptor, family 4, subfamily K, member 4 pseudogene [Source:HGNC Symbol;Acc:14744]
14	1	20371255	20381808	ENSG00000259016	CTD-2335L22.6	pseudogene
14	1	102139280	102149717	ENSG00000241494	RP11-796G6.1	pseudogene
14	1	106133645	106144651	ENSG00000213140	ELK2AP	pseudogene	ELK2A, member of ETS oncogene family, pseudogene [Source:HGNC Symbol;Acc:3323]
14	1	106911017	106921980	ENSG00000228966	HOMER2P1	pseudogene	homer homolog 2 (Drosophila) pseudogene 1 [Source:HGNC Symbol;Acc:20336]
15	1	34776203	34787772	ENSG00000259917	HNRNPLP2	pseudogene	heterogeneous nuclear ribonucleoprotein L pseudogene 2 [Source:HGNC Symbol;Acc:48747]
15	1	34781621	34793101	ENSG00000261559	RP11-1H8.3	pseudogene
15	1	35469000	35535398	ENSG00000259516	ANP32AP1	pseudogene	acidic (leucine-rich) nuclear phosphoprotein 32 family, member A pseudogene 1 [Source:HGNC Symbol;Acc:42949]
15	1	100325361	100352132	ENSG00000182397	DNM1P46	pseudogene	DNM1 pseudogene 46 [Source:HGNC Symbol;Acc:35199]
16	1	18259213	18269816	ENSG00000260933	RP11-164A6.1	pseudogene
16	1	32385392	32396370	ENSG00000260327	ACTR3BP3	pseudogene	ACTR3B pseudogene 3 [Source:HGNC Symbol;Acc:38678]
16	1	32445390	32457480	ENSG00000260307	PABPC1P13	pseudogene	poly(A) binding protein, cytoplasmic 1 pseudogene 13 [Source:HGNC Symbol;Acc:37995]
16	1	32466587	32476683	ENSG00000260662	RP11-626K17.2	pseudogene
16	1	32606620	32631960	ENSG00000259966	RP11-652G5.1	pseudogene
16	1	32625054	32635173	ENSG00000262187	RP11-652G5.2	pseudogene
16	1	32641994	32652366	ENSG00000261111	RP11-96K14.1	pseudogene
16	1	32656516	32667231	ENSG00000261263	RP11-586K12.13	pseudogene
16	1	32852285	32862501	ENSG00000259934	RP11-989E6.1	pseudogene
16	1	32876306	32888370	ENSG00000260047	RP11-989E6.2	pseudogene
16	1	32958314	33044358	ENSG00000261259	RP11-19N8.2	pseudogene
16	1	33360116	33378402	ENSG00000261405	RP11-23E10.4	pseudogene
16	1	33374962	33385091	ENSG00000263277	RP11-293B20.3	pseudogene
16	1	33385406	33430011	ENSG00000259882	RP11-293B20.2	pseudogene
16	1	33917937	33928144	ENSG00000262561	CTD-2522B17.8	pseudogene
17	1	19480429	19490588	ENSG00000263107	RP11-1113L8.2	pseudogene
17	1	19499173	19509658	ENSG00000266179	RP11-1113L8.6	pseudogene
17	1	19500153	19510569	ENSG00000271900	RP11-1113L8.7	pseudogene
17	1	19500572	19511521	ENSG00000227225	MTND1P14	pseudogene	MT-ND1 pseudogene 14 [Source:HGNC Symbol;Acc:42063]
17	1	19501587	19511658	ENSG00000242752	TRNAQ41P	pseudogene	transfer RNA glutamine 41 (anticodon UUG) pseudogene [Source:HGNC Symbol;Acc:35051]
17	1	19502110	19513361	ENSG00000228725	MTND2P12	pseudogene	MT-ND2 pseudogene 12 [Source:HGNC Symbol;Acc:42113]
17	1	19503767	19514246	ENSG00000224254	AC025627.4	pseudogene
17	1	19514102	19542138	ENSG00000231625	CTD-2104P17.1	pseudogene
17	1	20482071	20499493	ENSG00000231258	ZSWIM5P2	pseudogene	zinc finger, SWIM-type containing 5 pseudogene 2 [Source:HGNC Symbol;Acc:43769]
17	1	20487371	20499013	ENSG00000188013	MEIS3P2	pseudogene	Meis homeobox 3 pseudogene 2 [Source:HGNC Symbol;Acc:17638]
17	1	20493844	20504021	ENSG00000232889	AC087499.4	pseudogene
17	1	43573685	43632701	ENSG00000214425	LRRC37A4P	pseudogene	leucine rich repeat containing 37, member A4, pseudogene [Source:HGNC Symbol;Acc:25479]
17	1	43658237	43669295	ENSG00000264070	DND1P1	pseudogene	dead end homolog 1 pseudogene 1 [Source:HGNC Symbol;Acc:31444]
19	1	21016321	21035223	ENSG00000269373	CTD-2542C24.3	pseudogene
19	1	43280358	43295747	ENSG00000238092	CEACAMP6	pseudogene	carcinoembryonic antigen-related cell adhesion molecule pseudogene 6 [Source:HGNC Symbol;Acc:1828]
21	1	10867119	10877429	ENSG00000235476	AF254982.2	pseudogene
21	1	10894082	10905005	ENSG00000223925	SLC25A15P4	pseudogene	solute carrier family 25 (mitochondrial carrier; ornithine transporter) member 15 pseudogene 4 [Source:HGNC Symbol;Acc:39845]
21	1	10930976	10941167	ENSG00000227691	CYCSP41	pseudogene	cytochrome c, somatic pseudogene 41 [Source:HGNC Symbol;Acc:2580]
21	1	14751570	14805094	ENSG00000175302	ANKRD30BP1	pseudogene	ankyrin repeat domain 30B pseudogene 1 [Source:HGNC Symbol;Acc:19722]
21	1	14810694	14866497	ENSG00000226930	GTF2IP2	pseudogene	general transcription factor IIi, pseudogene 2 [Source:HGNC Symbol;Acc:16082]
21	1	14843692	14854584	ENSG00000219280	VN1R8P	pseudogene	vomeronasal 1 receptor 8 pseudogene [Source:HGNC Symbol;Acc:8497]
21	1	14892920	14905900	ENSG00000228184	SNX19P1	pseudogene	sorting nexin 19 pseudogene 1 [Source:HGNC Symbol;Acc:16765]
21	1	14911603	14922506	ENSG00000179381	OR4K11P	pseudogene	olfactory receptor, family 4, subfamily K, member 11 pseudogene [Source:HGNC Symbol;Acc:15402]
21	1	14948365	14959325	ENSG00000218549	OR4K12P	pseudogene	olfactory receptor, family 4, subfamily K, member 12 pseudogene [Source:HGNC Symbol;Acc:15403]
21	1	38361943	38372375	ENSG00000215734	MRPL20P1	pseudogene	mitochondrial ribosomal protein L20 pseudogene 1 [Source:HGNC Symbol;Acc:29699]
22	1	36563470	36573827	ENSG00000233764	Z95114.4	pseudogene
22	1	36563982	36574996	ENSG00000231576	Z95114.3	pseudogene
22	1	36565309	36575870	ENSG00000237948	Z95114.5	pseudogene
22	1	36566215	36576902	ENSG00000225557	Z95114.6	pseudogene
22	1	36566905	36577574	ENSG00000237129	Z95114.7	pseudogene
4	1	9407904	9417979	ENSG00000252307	RNA5SP153	rRNA	RNA, 5S ribosomal pseudogene 153 [Source:HGNC Symbol;Acc:43053]
11	1	71551242	71561291	ENSG00000252902	RNA5SP342	rRNA	RNA, 5S ribosomal pseudogene 342 [Source:HGNC Symbol;Acc:43242]
16	1	33960426	33970577	ENSG00000200434	RNA5-8SP2	rRNA	RNA, 5.8S ribosomal pseudogene 2 [Source:HGNC Symbol;Acc:41956]
12	1	52473528	52491069	ENSG00000272724	RP1-288H2.4	sense_intronic
16	1	1302340	1313075	ENSG00000260182	RP11-616M22.5	sense_intronic
17	1	3500055	3510566	ENSG00000261916	RP11-235E17.4	sense_intronic
5	1	190893	201456	ENSG00000261434	CTD-2083E4.7	sense_overlapping
6	2	32512717	32522867	ENSG00000251916	RNU1-61P	snRNA	RNA, U1 small nuclear 61, pseudogene [Source:HGNC Symbol;Acc:48403]
1	1	17217475	17227638	ENSG00000207005	RNU1-2	snRNA	RNA, U1 small nuclear 2 [Source:HGNC Symbol;Acc:10123]
1	1	25662462	25672525	ENSG00000252515	RNU6-1171P	snRNA	RNA, U6 small nuclear 1171, pseudogene [Source:HGNC Symbol;Acc:48134]
1	1	149210166	149220300	ENSG00000252826	RNU1-92P	snRNA	RNA, U1 small nuclear 92, pseudogene [Source:HGNC Symbol;Acc:48434]
1	1	149219058	149229221	ENSG00000206737	RNVU1-18	snRNA	RNA, variant U1 small nuclear 18 [Source:HGNC Symbol;Acc:37496]
2	1	131982180	131992286	ENSG00000212199	RNU6-127P	snRNA	RNA, U6 small nuclear 127, pseudogene [Source:HGNC Symbol;Acc:47090]
3	1	175322267	175332401	ENSG00000201648	RNU4-91P	snRNA	RNA, U4 small nuclear 91, pseudogene [Source:HGNC Symbol;Acc:47027]
8	1	23929510	23939671	ENSG00000207201	RNU1-148P	snRNA	RNA, U1 small nuclear 148, pseudogene [Source:HGNC Symbol;Acc:48490]
11	1	118459703	118469808	ENSG00000207185	RNU6-1157P	snRNA	RNA, U6 small nuclear 1157, pseudogene [Source:HGNC Symbol;Acc:48120]
18	1	26623584	26633683	ENSG00000251719	RNU6-408P	snRNA	RNA, U6 small nuclear 408, pseudogene [Source:HGNC Symbol;Acc:47371]

## Sheet: All SNP
Chr	SNP_Pos	Gene_Start	Gene_End	Ensembl_ID	Gene_Name	Type	Description						Type	Count	Ratio Observed:Expected
2	233239345	233239345	233251384	ENSG00000224516	AC068134.8	antisense							pseudogene	259	1.53945
4	641639	641639	654434	ENSG00000242686	RP11-1191J2.2	antisense							protein_coding	184	0.750683
4	3060198	3060198	3081241	ENSG00000251075	HTT-AS	antisense	HTT antisense RNA (head to head) [Source:HGNC Symbol;Acc:37118]						lincRNA	89	1.10378
4	7750817	7750817	7785655	ENSG00000272620	AFAP1-AS1	antisense	AFAP1 antisense RNA 1 [Source:HGNC Symbol;Acc:28141]						IG_V_gene	25	16.1248
4	184149781	184149781	184166787	ENSG00000251128	WWC2-AS1	antisense	WWC2 antisense RNA 1 [Source:HGNC Symbol;Acc:41041]						IG_V_pseudogene	22	10.4716
6	29963788	29963788	30034417	ENSG00000204623	ZNRD1-AS1	antisense	ZNRD1 antisense RNA 1 [Source:HGNC Symbol;Acc:13924]						antisense	20	0.333429
6	32632943	32622657	32633506	ENSG00000223534	HLA-DQB1-AS1	antisense	HLA-DQB1 antisense RNA 1 [Source:HGNC Symbol;Acc:39762]						miRNA	19	0.521483
8	8072330	8020341	8089136	ENSG00000253893	FAM85B	antisense	family with sequence similarity 85, member B [Source:HGNC Symbol;Acc:32160]						snRNA	11	0.489305
8	143910554	143910554	143921356	ENSG00000253728	RP11-706C16.5	antisense							processed_transcript	9	1.0026
11	18951532	18951532	18966268	ENSG00000255244	RP11-583F24.8	antisense							IG_C_gene	9	57.2201
14	102278189	102257892	102281658	ENSG00000259088	CTD-2017C7.2	antisense							misc_RNA	8	0.334778
16	84221164	84221164	84235659	ENSG00000250685	RP11-486L19.2	antisense							sense_intronic	3	0.357945
17	1080187	1080187	1093380	ENSG00000235361	AC016292.1	antisense							rRNA	3	0.487276
17	19485956	19458424	19506235	ENSG00000262769	RP11-1113L8.1	antisense							IG_C_pseudogene	3	29.6697
17	19494232	19458424	19506235	ENSG00000262769	RP11-1113L8.1	antisense							polymorphic_pseudogene	2	3.86996
17	19494482	19458424	19506235	ENSG00000262769	RP11-1113L8.1	antisense							sense_overlapping	1	0.438468
17	43575626	43575626	43617076	ENSG00000131484	RP11-798G7.5	antisense								667
17	79805249	79796041	79806834	ENSG00000262831	RP11-498C9.2	antisense
18	3185395	3185395	3252275	ENSG00000265399	RP13-270P17.2	antisense
18	30492224	30408417	30523280	ENSG00000263765	RP11-746B8.1	antisense
14	106072381	106059224	106073065	ENSG00000211891	IGHE	IG_C_gene	immunoglobulin heavy constant epsilon [Source:HGNC Symbol;Acc:5522]
14	106085687	106085687	106097403	ENSG00000211892	IGHG4	IG_C_gene	immunoglobulin heavy constant gamma 4 (G4m marker) [Source:HGNC Symbol;Acc:5528]
14	106089813	106085687	106097403	ENSG00000211892	IGHG4	IG_C_gene	immunoglobulin heavy constant gamma 4 (G4m marker) [Source:HGNC Symbol;Acc:5528]
14	106104389	106104389	106116127	ENSG00000211893	IGHG2	IG_C_gene	immunoglobulin heavy constant gamma 2 (G2m marker) [Source:HGNC Symbol;Acc:5526]
14	106113081	106104389	106116127	ENSG00000211893	IGHG2	IG_C_gene	immunoglobulin heavy constant gamma 2 (G2m marker) [Source:HGNC Symbol;Acc:5526]
14	106168457	106168457	106180002	ENSG00000211895	IGHA1	IG_C_gene	immunoglobulin heavy constant alpha 1 [Source:HGNC Symbol;Acc:5478]
14	106197680	106197680	106214408	ENSG00000211896	IGHG1	IG_C_gene	immunoglobulin heavy constant gamma 1 (G1m marker) [Source:HGNC Symbol;Acc:5525]
14	106203124	106197680	106214408	ENSG00000211896	IGHG1	IG_C_gene	immunoglobulin heavy constant gamma 1 (G1m marker) [Source:HGNC Symbol;Acc:5525]
14	106230439	106230439	106242742	ENSG00000211897	IGHG3	IG_C_gene	immunoglobulin heavy constant gamma 3 (G3m marker) [Source:HGNC Symbol;Acc:5527]
14	106125970	106125970	106141180	ENSG00000253755	IGHGP	IG_C_pseudogene	immunoglobulin heavy constant gamma P (non-functional) [Source:HGNC Symbol;Acc:5529]
14	106180955	106180955	106193864	ENSG00000253692	IGHEP1	IG_C_pseudogene	immunoglobulin heavy constant epsilon P1 (pseudogene) [Source:HGNC Symbol;Acc:5523]
14	106181632	106180955	106193864	ENSG00000253692	IGHEP1	IG_C_pseudogene	immunoglobulin heavy constant epsilon P1 (pseudogene) [Source:HGNC Symbol;Acc:5523]
2	90187768	90187768	90198424	ENSG00000211630	IGKV1D-13	IG_V_gene	immunoglobulin kappa variable 1D-13 [Source:HGNC Symbol;Acc:5747]
2	90193535	90193535	90204190	ENSG00000240834	IGKV1D-12	IG_V_gene	immunoglobulin kappa variable 1D-12 [Source:HGNC Symbol;Acc:5746]
2	90201110	90193535	90204190	ENSG00000240834	IGKV1D-12	IG_V_gene	immunoglobulin kappa variable 1D-12 [Source:HGNC Symbol;Acc:5746]
2	90206643	90206643	90217253	ENSG00000211632	IGKV3D-11	IG_V_gene	immunoglobulin kappa variable 3D-11 [Source:HGNC Symbol;Acc:5823]
2	90209014	90206643	90217253	ENSG00000211632	IGKV3D-11	IG_V_gene	immunoglobulin kappa variable 3D-11 [Source:HGNC Symbol;Acc:5823]
2	90224045	90224045	90234531	ENSG00000211633	IGKV1D-42	IG_V_gene	immunoglobulin kappa variable 1D-42 (non-functional) [Source:HGNC Symbol;Acc:5757]
2	90243739	90243739	90254395	ENSG00000242580	IGKV1D-43	IG_V_gene	immunoglobulin kappa variable 1D-43 [Source:HGNC Symbol;Acc:5758]
2	90254593	90254593	90265248	ENSG00000239819	IGKV1D-8	IG_V_gene	immunoglobulin kappa variable 1D-8 [Source:HGNC Symbol;Acc:5759]
14	106534079	106534079	106544577	ENSG00000211939	IGHV1-8	IG_V_gene	immunoglobulin heavy variable 1-8 [Source:HGNC Symbol;Acc:5559]
14	106547285	106547285	106557809	ENSG00000211940	IGHV3-9	IG_V_gene	immunoglobulin heavy variable 3-9 [Source:HGNC Symbol;Acc:5628]
14	106568233	106568233	106578800	ENSG00000211941	IGHV3-11	IG_V_gene	immunoglobulin heavy variable 3-11 (gene/pseudogene) [Source:HGNC Symbol;Acc:5580]
14	106686673	106686673	106697203	ENSG00000211947	IGHV3-21	IG_V_gene	immunoglobulin heavy variable 3-21 [Source:HGNC Symbol;Acc:5586]
14	106720201	106720201	106730733	ENSG00000211949	IGHV3-23	IG_V_gene	immunoglobulin heavy variable 3-23 [Source:HGNC Symbol;Acc:5588]
14	106728144	106728144	106738639	ENSG00000211950	IGHV1-24	IG_V_gene	immunoglobulin heavy variable 1-24 [Source:HGNC Symbol;Acc:5551]
14	106775513	106775513	106786017	ENSG00000211952	IGHV4-28	IG_V_gene	immunoglobulin heavy variable 4-28 [Source:HGNC Symbol;Acc:5645]
14	106786005	106786005	106796536	ENSG00000211953	IGHV3-30	IG_V_gene	immunoglobulin heavy variable 3-30 [Source:HGNC Symbol;Acc:5591]
14	106818938	106810722	106821253	ENSG00000211955	IGHV3-33	IG_V_gene	immunoglobulin heavy variable 3-33 [Source:HGNC Symbol;Acc:5596]
14	106824594	106824594	106835076	ENSG00000211956	IGHV4-34	IG_V_gene	immunoglobulin heavy variable 4-34 [Source:HGNC Symbol;Acc:5650]
14	106840323	106840323	106850789	ENSG00000211957	IGHV3-35	IG_V_gene	immunoglobulin heavy variable 3-35 (non-functional) [Source:HGNC Symbol;Acc:5598]
14	106861406	106861406	106871934	ENSG00000211958	IGHV3-38	IG_V_gene	immunoglobulin heavy variable 3-38 (non-functional) [Source:HGNC Symbol;Acc:5601]
14	106921188	106921188	106931724	ENSG00000232216	IGHV3-43	IG_V_gene	immunoglobulin heavy variable 3-43 [Source:HGNC Symbol;Acc:5604]
16	32854034	32854034	32864477	ENSG00000259303	IGHV2OR16-5	IG_V_gene	immunoglobulin heavy variable 2/OR16-5 (non-functional) [Source:HGNC Symbol;Acc:5579]
16	33600231	33600231	33610684	ENSG00000270467	IGHV3OR16-12	IG_V_gene	immunoglobulin heavy variable 3/OR16-12 (non-functional) [Source:HGNC Symbol;Acc:5636]
16	33624681	33624681	33635128	ENSG00000271178	IGHV3OR16-13	IG_V_gene	immunoglobulin heavy variable 3/OR16-13 (non-functional) [Source:HGNC Symbol;Acc:5637]
21	10857622	10857622	10868067	ENSG00000169861	IGHV1OR21-1	IG_V_gene	immunoglobulin heavy variable 1/OR21-1 (non-functional) [Source:HGNC Symbol;Acc:38040]
2	90213730	90213730	90224428	ENSG00000253906	IGKV2D-10	IG_V_pseudogene	immunoglobulin kappa variable 2D-10 (pseudogene) [Source:HGNC Symbol;Acc:5792]
14	106554546	106554546	106564975	ENSG00000254117	IGHV2-10	IG_V_pseudogene	immunoglobulin heavy variable 2-10 (pseudogene) [Source:HGNC Symbol;Acc:5574]
14	106571803	106571803	106582069	ENSG00000254215	IGHVIII-11-1	IG_V_pseudogene	immunoglobulin heavy variable (III)-11-1 (pseudogene) [Source:HGNC Symbol;Acc:5692]
14	106709360	106709360	106719821	ENSG00000253957	IGHV3-22	IG_V_pseudogene	immunoglobulin heavy variable 3-22 (pseudogene) [Source:HGNC Symbol;Acc:5587]
14	106711677	106709360	106719821	ENSG00000253957	IGHV3-22	IG_V_pseudogene	immunoglobulin heavy variable 3-22 (pseudogene) [Source:HGNC Symbol;Acc:5587]
14	106714955	106714955	106725219	ENSG00000253345	IGHVII-22-1	IG_V_pseudogene	immunoglobulin heavy variable (II)-22-1 (pseudogene) [Source:HGNC Symbol;Acc:5673]
14	106716281	106716281	106726308	ENSG00000254045	IGHVIII-22-2	IG_V_pseudogene	immunoglobulin heavy variable (III)-22-2 (pseudogene) [Source:HGNC Symbol;Acc:5696]
14	106769697	106760678	106770927	ENSG00000253462	IGHVIII-26-1	IG_V_pseudogene	immunoglobulin heavy variable (III)-26-1 (pseudogene) [Source:HGNC Symbol;Acc:5698]
14	106769697	106765914	106776238	ENSG00000253482	IGHVII-26-2	IG_V_pseudogene	immunoglobulin heavy variable (II)-26-2 (pseudogene) [Source:HGNC Symbol;Acc:5674]
14	106769697	106769086	106779499	ENSG00000254326	IGHV7-27	IG_V_pseudogene	immunoglobulin heavy variable 7-27 (pseudogene) [Source:HGNC Symbol;Acc:5663]
14	106780676	106780676	106790916	ENSG00000254214	IGHVII-28-1	IG_V_pseudogene	immunoglobulin heavy variable (II)-28-1 (pseudogene) [Source:HGNC Symbol;Acc:5675]
14	106782368	106782368	106792804	ENSG00000253464	IGHV3-29	IG_V_pseudogene	immunoglobulin heavy variable 3-29 (pseudogene) [Source:HGNC Symbol;Acc:5590]
14	106818938	106818315	106828594	ENSG00000254203	IGHVII-33-1	IG_V_pseudogene	immunoglobulin heavy variable (II)-33-1 (pseudogene) [Source:HGNC Symbol;Acc:5678]
14	106820038	106820038	106830477	ENSG00000253440	IGHV3-33-2	IG_V_pseudogene	immunoglobulin heavy variable 3-33-2 (pseudogene) [Source:HGNC Symbol;Acc:5597]
14	106828231	106828231	106838664	ENSG00000253325	IGHV7-34-1	IG_V_pseudogene	immunoglobulin heavy variable 7-34-1 (pseudogene) [Source:HGNC Symbol;Acc:5664]
14	106843685	106843685	106854142	ENSG00000253240	IGHV3-36	IG_V_pseudogene	immunoglobulin heavy variable 3-36 (pseudogene) [Source:HGNC Symbol;Acc:5599]
14	106847588	106847588	106858026	ENSG00000253359	IGHV3-37	IG_V_pseudogene	immunoglobulin heavy variable 3-37 (pseudogene) [Source:HGNC Symbol;Acc:5600]
14	106914343	106914183	106924483	ENSG00000254228	IGHV3-42	IG_V_pseudogene	immunoglobulin heavy variable 3-42 (pseudogene) [Source:HGNC Symbol;Acc:5603]
14	106923717	106923717	106933888	ENSG00000253597	IGHVII-43-1	IG_V_pseudogene	immunoglobulin heavy variable (II)-43-1 (pseudogene) [Source:HGNC Symbol;Acc:5680]
14	106929226	106929226	106939399	ENSG00000253588	IGHVIII-44	IG_V_pseudogene	immunoglobulin heavy variable (III)-44 (pseudogene) [Source:HGNC Symbol;Acc:5700]
14	106940352	106940352	106950763	ENSG00000253465	IGHVIV-44-1	IG_V_pseudogene	immunoglobulin heavy variable (IV)-44-1 (pseudogene) [Source:HGNC Symbol;Acc:5710]
14	106945148	106945148	106955397	ENSG00000253895	IGHVII-44-2	IG_V_pseudogene	immunoglobulin heavy variable (II)-44-2 (pseudogene) [Source:HGNC Symbol;Acc:5681]
1	707752	695237	719006	ENSG00000228327	RP11-206L10.2	lincRNA
1	709150	709150	750440	ENSG00000237491	RP11-206L10.9	lincRNA
1	738591	709150	750440	ENSG00000237491	RP11-206L10.9	lincRNA
1	747751	747751	760214	ENSG00000177757	FAM87B	lincRNA	family with sequence similarity 87, member B [Source:HGNC Symbol;Acc:32236]
1	750030	709150	750440	ENSG00000237491	RP11-206L10.9	lincRNA
1	750030	747751	760214	ENSG00000177757	FAM87B	lincRNA	family with sequence similarity 87, member B [Source:HGNC Symbol;Acc:32236]
1	756586	756586	767902	ENSG00000225880	LINC00115	lincRNA	long intergenic non-protein coding RNA 115 [Source:HGNC Symbol;Acc:26211]
1	12877549	12877549	12888022	ENSG00000228338	RP5-845O24.8	lincRNA
1	17196833	17192440	17205587	ENSG00000228549	U1	lincRNA	U1 spliceosomal RNA [Source:RFAM;Acc:RF00003]
1	17204251	17192440	17205587	ENSG00000228549	U1	lincRNA	U1 spliceosomal RNA [Source:RFAM;Acc:RF00003]
1	17210033	17210033	17221144	ENSG00000238142	RP11-108M9.4	lincRNA
1	17214196	17210033	17221144	ENSG00000238142	RP11-108M9.4	lincRNA
1	17225834	17225834	17236271	ENSG00000272426	RP11-108M9.6	lincRNA
1	25569328	25569328	25579812	ENSG00000272432	RP3-465N24.6	lincRNA
1	142587792	142564266	142593233	ENSG00000233798	RP11-417J8.2	lincRNA
1	142613769	142613769	142734975	ENSG00000230880	RP11-417J8.3	lincRNA
1	142615645	142615645	142734967	ENSG00000203849	RP11-417J8.6	lincRNA
1	142642197	142613769	142734975	ENSG00000230880	RP11-417J8.3	lincRNA
1	142642197	142615645	142734967	ENSG00000203849	RP11-417J8.6	lincRNA
1	143139725	143113704	143216070	ENSG00000232274	RP11-782C8.2	lincRNA
1	143139725	143114061	143238417	ENSG00000230850	RP11-782C8.1	lincRNA
1	143139775	143113704	143216070	ENSG00000232274	RP11-782C8.2	lincRNA
1	143139775	143114061	143238417	ENSG00000230850	RP11-782C8.1	lincRNA
1	143149493	143149493	143174717	ENSG00000237291	RP11-782C8.4	lincRNA
1	143191012	143113704	143216070	ENSG00000232274	RP11-782C8.2	lincRNA
1	143191012	143114061	143238417	ENSG00000230850	RP11-782C8.1	lincRNA
1	143191012	143183828	143194695	ENSG00000232336	RP11-782C8.3	lincRNA
1	143202028	143113704	143216070	ENSG00000232274	RP11-782C8.2	lincRNA
1	143202028	143114061	143238417	ENSG00000230850	RP11-782C8.1	lincRNA
1	143206628	143206628	143245439	ENSG00000225278	RP11-782C8.5	lincRNA
1	143236570	143114061	143238417	ENSG00000230850	RP11-782C8.1	lincRNA
1	143236570	143206628	143245439	ENSG00000225278	RP11-782C8.5	lincRNA
1	143239001	143206628	143245439	ENSG00000225278	RP11-782C8.5	lincRNA
1	149225716	149225716	149237554	ENSG00000232721	RP11-403I13.5	lincRNA
3	98107095	97947495	98181742	ENSG00000251088	RP11-325B23.2	lincRNA
3	195412618	195379933	195465422	ENSG00000242086	LINC00969	lincRNA	long intergenic non-protein coding RNA 969 [Source:HGNC Symbol;Acc:48729]
4	44013878	44013878	44029080	ENSG00000251350	RP11-328N19.1	lincRNA
4	58481165	58466860	58529966	ENSG00000250333	RP11-4O3.1	lincRNA
4	187807123	187807123	187818520	ENSG00000250829	RP11-11N5.1	lincRNA
4	187808706	187808706	187819137	ENSG00000272218	RP11-11N5.3	lincRNA
4	187895644	187895644	187948127	ENSG00000249742	RP11-217E13.1	lincRNA
5	97285	87266	144978	ENSG00000249430	CTD-2231H16.1	lincRNA
6	22162109	21660003	22219734	ENSG00000272168	CASC15	lincRNA	cancer susceptibility candidate 15 (non-protein coding) [Source:HGNC Symbol;Acc:28245]
6	29938560	29937889	29951183	ENSG00000204625	HCG9	lincRNA	HLA complex group 9 (non-protein coding) [Source:HGNC Symbol;Acc:21243]
6	29949036	29937889	29951183	ENSG00000204625	HCG9	lincRNA	HLA complex group 9 (non-protein coding) [Source:HGNC Symbol;Acc:21243]
7	10023318	9995651	10026444	ENSG00000235431	AC006373.1	lincRNA
9	106837305	106837305	106860354	ENSG00000270332	RP11-82L2.1	lincRNA
10	47565513	47565513	47578872	ENSG00000226667	RP11-292F22.5	lincRNA
10	81265555	81258829	81271037	ENSG00000241317	RP11-342M3.1	lincRNA
11	3485549	3485549	3557558	ENSG00000254757	RP13-726E6.1	lincRNA
13	47029743	47024270	47065641	ENSG00000231817	RP11-189B4.6	lincRNA
13	52903430	52903430	52921031	ENSG00000271564	RP13-444H2.1	lincRNA
13	53060774	53053296	53063815	ENSG00000235660	LINC00345	lincRNA	long intergenic non-protein coding RNA 345 [Source:HGNC Symbol;Acc:42503]
13	53060774	53058128	53078440	ENSG00000244471	RP11-78J21.4	lincRNA
13	53067264	53058128	53078440	ENSG00000244471	RP11-78J21.4	lincRNA
14	46608202	46405146	46976026	ENSG00000258700	LINC00871	lincRNA	long intergenic non-protein coding RNA 871 [Source:HGNC Symbol;Acc:47038]
14	46625449	46405146	46976026	ENSG00000258700	LINC00871	lincRNA	long intergenic non-protein coding RNA 871 [Source:HGNC Symbol;Acc:47038]
14	102106432	102095791	102202445	ENSG00000258404	RP11-1029J19.5	lincRNA
14	102147289	102095791	102202445	ENSG00000258404	RP11-1029J19.5	lincRNA
14	106072381	106062809	106076694	ENSG00000254140	RP11-731F5.1	lincRNA
14	106105833	106105833	106120394	ENSG00000253364	RP11-731F5.2	lincRNA
14	106113081	106105833	106120394	ENSG00000253364	RP11-731F5.2	lincRNA
14	106165301	106165301	106175939	ENSG00000253701	AL928768.3	lincRNA
14	106933445	106933445	106982000	ENSG00000187156	LINC00221	lincRNA	long intergenic non-protein coding RNA 221 [Source:HGNC Symbol;Acc:20169]
15	24448273	24446931	24476001	ENSG00000260780	RP11-580I1.1	lincRNA
15	24475225	24475225	24526976	ENSG00000261621	RP11-580I1.2	lincRNA
15	24478292	24478292	24490339	ENSG00000260959	RP11-350A1.2	lincRNA
15	24479871	24475225	24526976	ENSG00000261621	RP11-580I1.2	lincRNA
15	24479871	24478292	24490339	ENSG00000260959	RP11-350A1.2	lincRNA
15	24681274	24681274	24698114	ENSG00000260760	PWRN3	lincRNA	Prader-Willi region non-protein coding RNA 3 [Source:HGNC Symbol;Acc:49131]
16	18256912	18091663	18271920	ENSG00000260242	CTA-481E9.3	lincRNA
16	18576770	18576770	18588005	ENSG00000260550	RP11-457I16.2	lincRNA
16	18577471	18576770	18588005	ENSG00000260550	RP11-457I16.2	lincRNA
16	32460933	32460933	32475079	ENSG00000261541	RP11-626K17.3	lincRNA
16	32655514	32655514	32680277	ENSG00000261569	RP11-586K12.11	lincRNA
16	32829694	32815877	32840966	ENSG00000260158	RP11-67H24.2	lincRNA
16	33334642	33331283	33342443	ENSG00000260626	RP11-23E10.3	lincRNA
16	33337169	33331283	33342443	ENSG00000260626	RP11-23E10.3	lincRNA
16	33339309	33339309	33353279	ENSG00000261200	RP11-989E6.10	lincRNA
16	33345764	33345764	33361875	ENSG00000261466	RP11-23E10.2	lincRNA
16	33958333	33956052	33967503	ENSG00000256642	LINC00273	lincRNA	long intergenic non-protein coding RNA 273 [Source:HGNC Symbol;Acc:38595]
16	75867528	75867528	75899765	ENSG00000261313	RP11-2C15.1	lincRNA
16	88304150	88263391	88341117	ENSG00000261273	LA16c-444G7.1	lincRNA
17	20474980	20474980	20487061	ENSG00000264422	RP11-434D2.12	lincRNA
18	14960879	14941266	14978769	ENSG00000266554	RP11-527H14.2	lincRNA
18	14964000	14964000	14975467	ENSG00000264301	RP11-527H14.3	lincRNA
18	14973738	14973738	14984838	ENSG00000263821	RP11-527H14.1	lincRNA
19	43321015	43321015	43336030	ENSG00000225877	AC004603.4	lincRNA
21	14913354	14913354	14935782	ENSG00000228159	AP001465.5	lincRNA
1	142648525	142648525	142658607	ENSG00000266657	AL583842.3	miRNA
1	142648718	142648718	142658799	ENSG00000239012	AL583842.1	miRNA
1	142651062	142651062	142661144	ENSG00000265466	AL583842.2	miRNA
1	142662289	142662289	142672363	ENSG00000265715	MIR3118-1	miRNA	microRNA 3118-1 [Source:HGNC Symbol;Acc:38265]
1	143158750	143158750	143168822	ENSG00000265661	MIR3118-2	miRNA	microRNA 3118-2 [Source:HGNC Symbol;Acc:38324]
1	149031312	149031312	149041377	ENSG00000264022	AL732363.1	miRNA
3	195421272	195421272	195431368	ENSG00000207650	MIR570	miRNA	microRNA 570 [Source:HGNC Symbol;Acc:32826]
4	4033811	4033811	4043914	ENSG00000264106	AC116562.2	miRNA
4	4081061	4081061	4091208	ENSG00000221301	AC116562.1	miRNA
4	9020059	9020059	9030206	ENSG00000238726	AC073648.1	miRNA
7	29715350	29715350	29725444	ENSG00000212024	MIR550A3	miRNA	microRNA 550a-3 [Source:HGNC Symbol;Acc:41870]
8	6968421	6968421	6978570	ENSG00000216206	AF228730.1	miRNA
11	71512036	71508631	71518695	ENSG00000264091	AP002495.1	miRNA
11	71611153	71611153	71621240	ENSG00000266859	AP000719.1	miRNA
12	52499418	52499418	52509488	ENSG00000265009	AC078864.1	miRNA
12	52502709	52502709	52512796	ENSG00000265804	AC078864.2	miRNA
14	106173260	106173260	106183329	ENSG00000264024	AL901608.1	miRNA
14	106181632	106173260	106183329	ENSG00000264024	AL901608.1	miRNA
16	33958333	33956652	33966766	ENSG00000207986	AC136932.1	miRNA
1	248213896	248204090	248214191	ENSG00000200982	Y_RNA	misc_RNA	Y RNA [Source:RFAM;Acc:RF00019]
4	132636417	132636417	132646698	ENSG00000241392	RN7SL205P	misc_RNA	RNA, 7SL, cytoplasmic 205, pseudogene [Source:HGNC Symbol;Acc:46221]
5	139202	139202	149312	ENSG00000199540	Y_RNA	misc_RNA	Y RNA [Source:RFAM;Acc:RF00019]
5	145860	139202	149312	ENSG00000199540	Y_RNA	misc_RNA	Y RNA [Source:RFAM;Acc:RF00019]
10	32276018	32276018	32286309	ENSG00000239731	RN7SL825P	misc_RNA	RNA, 7SL, cytoplasmic 825, pseudogene [Source:HGNC Symbol;Acc:46841]
11	75541260	75541260	75551368	ENSG00000200256	Y_RNA	misc_RNA	Y RNA [Source:RFAM;Acc:RF00019]
11	75543589	75543589	75553690	ENSG00000199362	Y_RNA	misc_RNA	Y RNA [Source:RFAM;Acc:RF00019]
21	38361875	38354039	38364151	ENSG00000207416	Y_RNA	misc_RNA	Y RNA [Source:RFAM;Acc:RF00019]
7	100326249	100326249	100400419	ENSG00000146839	ZAN	polymorphic_pseudogene	zonadhesin (gene/pseudogene) [Source:HGNC Symbol;Acc:12857]
19	55339131	55339131	55365024	ENSG00000221957	KIR2DS4	polymorphic_pseudogene	killer cell immunoglobulin-like receptor, two domains, short cytoplasmic tail, 4 [Source:HGNC Symbol;Acc:6336]
1	740489	740489	758092	ENSG00000240453	RP11-206L10.10	processed_transcript
1	750030	740489	758092	ENSG00000240453	RP11-206L10.10	processed_transcript
1	757988	757988	799826	ENSG00000228794	LINC01128	processed_transcript	long intergenic non-protein coding RNA 1128 [Source:HGNC Symbol;Acc:49377]
6	32632943	32622663	32635227	ENSG00000241287	XXbac-BPG254F23.6	processed_transcript
11	71512036	71500409	71534284	ENSG00000248671	CTD-2313N18.5	processed_transcript
12	52489506	52481269	52503081	ENSG00000257989	RP1-288H2.2	processed_transcript
13	52814170	52736844	52870692	ENSG00000217576	RP11-248G5.8	processed_transcript
13	52856167	52736844	52870692	ENSG00000217576	RP11-248G5.8	processed_transcript
16	2705761	2705350	2728445	ENSG00000260565	ERVK13-1	processed_transcript	endogenous retrovirus group K13, member 1 [Source:HGNC Symbol;Acc:27548]
1	733532	733532	744137	ENSG00000269831	AL669831.1	protein_coding	Uncharacterized protein [Source:UniProtKB/TrEMBL;Acc:M0QX24]
1	738591	733532	744137	ENSG00000269831	AL669831.1	protein_coding	Uncharacterized protein [Source:UniProtKB/TrEMBL;Acc:M0QX24]
1	12852765	12846546	12861777	ENSG00000116721	PRAMEF1	protein_coding	PRAME family member 1 [Source:HGNC Symbol;Acc:28840]
1	12879468	12879468	12896264	ENSG00000204513	PRAMEF11	protein_coding	PRAME family member 11 [Source:HGNC Symbol;Acc:14086]
1	12889805	12879468	12896264	ENSG00000204513	PRAMEF11	protein_coding	PRAME family member 11 [Source:HGNC Symbol;Acc:14086]
1	12891056	12879468	12896264	ENSG00000204513	PRAMEF11	protein_coding	PRAME family member 11 [Source:HGNC Symbol;Acc:14086]
1	12902261	12902261	12913578	ENSG00000179172	HNRNPCL1	protein_coding	heterogeneous nuclear ribonucleoprotein C-like 1 [Source:HGNC Symbol;Acc:29295]
1	12911941	12911941	12926764	ENSG00000120952	PRAMEF2	protein_coding	PRAME family member 2 [Source:HGNC Symbol;Acc:28841]
1	12934045	12934045	12951025	ENSG00000243073	PRAMEF4	protein_coding	PRAME family member 4 [Source:HGNC Symbol;Acc:31971]
1	17196833	17061768	17304474	ENSG00000058453	CROCC	protein_coding	ciliary rootlet coiled-coil, rootletin [Source:HGNC Symbol;Acc:21299]
1	17204251	17061768	17304474	ENSG00000058453	CROCC	protein_coding	ciliary rootlet coiled-coil, rootletin [Source:HGNC Symbol;Acc:21299]
1	17214196	17061768	17304474	ENSG00000058453	CROCC	protein_coding	ciliary rootlet coiled-coil, rootletin [Source:HGNC Symbol;Acc:21299]
1	25555910	25544170	25563993	ENSG00000117614	SYF2	protein_coding	SYF2 pre-mRNA-splicing factor [Source:HGNC Symbol;Acc:19824]
1	25563728	25563728	25669704	ENSG00000117616	C1orf63	protein_coding	chromosome 1 open reading frame 63 [Source:HGNC Symbol;Acc:25234]
1	25588120	25563728	25669704	ENSG00000117616	C1orf63	protein_coding	chromosome 1 open reading frame 63 [Source:HGNC Symbol;Acc:25234]
1	25593884	25593884	25661936	ENSG00000187010	RHD	protein_coding	Rh blood group, D antigen [Source:HGNC Symbol;Acc:10009]
1	25604209	25563728	25669704	ENSG00000117616	C1orf63	protein_coding	chromosome 1 open reading frame 63 [Source:HGNC Symbol;Acc:25234]
1	25604209	25593884	25661936	ENSG00000187010	RHD	protein_coding	Rh blood group, D antigen [Source:HGNC Symbol;Acc:10009]
1	25606680	25563728	25669704	ENSG00000117616	C1orf63	protein_coding	chromosome 1 open reading frame 63 [Source:HGNC Symbol;Acc:25234]
1	25606680	25593884	25661936	ENSG00000187010	RHD	protein_coding	Rh blood group, D antigen [Source:HGNC Symbol;Acc:10009]
1	25615177	25563728	25669704	ENSG00000117616	C1orf63	protein_coding	chromosome 1 open reading frame 63 [Source:HGNC Symbol;Acc:25234]
1	25615177	25593884	25661936	ENSG00000187010	RHD	protein_coding	Rh blood group, D antigen [Source:HGNC Symbol;Acc:10009]
1	25659408	25659408	25693852	ENSG00000183726	TMEM50A	protein_coding	transmembrane protein 50A [Source:HGNC Symbol;Acc:30590]
1	26455169	26432664	26457034	ENSG00000175087	PDIK1L	protein_coding	PDLIM1 interacting kinase 1 like [Source:HGNC Symbol;Acc:18981]
1	55465124	55459606	55481556	ENSG00000162399	BSND	protein_coding	Bartter syndrome, infantile, with sensorineural deafness (Barttin) [Source:HGNC Symbol;Acc:16512]
1	60041600	59757310	60238347	ENSG00000172456	FGGY	protein_coding	FGGY carbohydrate kinase domain containing [Source:HGNC Symbol;Acc:25610]
1	158964758	158964758	159029945	ENSG00000163565	IFI16	protein_coding	interferon, gamma-inducible protein 16 [Source:HGNC Symbol;Acc:5395]
1	174456801	174123548	174969445	ENSG00000152061	RABGAP1L	protein_coding	RAB GTPase activating protein 1-like [Source:HGNC Symbol;Acc:24663]
1	196813491	196783898	196933356	ENSG00000080910	CFHR2	protein_coding	complement factor H-related 2 [Source:HGNC Symbol;Acc:4890]
1	196814371	196814371	196893102	ENSG00000134365	CFHR4	protein_coding	complement factor H-related 4 [Source:HGNC Symbol;Acc:16979]
1	196902497	196783898	196933356	ENSG00000080910	CFHR2	protein_coding	complement factor H-related 2 [Source:HGNC Symbol;Acc:4890]
1	196950621	196941667	196983804	ENSG00000134389	CFHR5	protein_coding	complement factor H-related 5 [Source:HGNC Symbol;Acc:24668]
1	248213896	248095493	248269224	ENSG00000196071	OR2L13	protein_coding	olfactory receptor, family 2, subfamily L, member 13 [Source:HGNC Symbol;Acc:19578]
1	248218984	248218984	248229922	ENSG00000198128	OR2L3	protein_coding	olfactory receptor, family 2, subfamily L, member 3 [Source:HGNC Symbol;Acc:15009]
1	248237960	248095493	248269224	ENSG00000196071	OR2L13	protein_coding	olfactory receptor, family 2, subfamily L, member 13 [Source:HGNC Symbol;Acc:19578]
2	124941019	124777864	125677864	ENSG00000155052	CNTNAP5	protein_coding	contactin associated protein-like 5 [Source:HGNC Symbol;Acc:18748]
2	131481643	131481643	131492909	ENSG00000173302	GPR148	protein_coding	G protein-coupled receptor 148 [Source:HGNC Symbol;Acc:23623]
2	131970386	131857420	132116282	ENSG00000115762	PLEKHB2	protein_coding	pleckstrin homology domain containing, family B (evectins) member 2 [Source:HGNC Symbol;Acc:19236]
2	131970882	131970882	132027965	ENSG00000188219	POTEE	protein_coding	POTE ankyrin domain family, member E [Source:HGNC Symbol;Acc:33895]
2	132104886	131857420	132116282	ENSG00000115762	PLEKHB2	protein_coding	pleckstrin homology domain containing, family B (evectins) member 2 [Source:HGNC Symbol;Acc:19236]
2	209620797	209219438	209724227	ENSG00000144407	PTH2R	protein_coding	parathyroid hormone 2 receptor [Source:HGNC Symbol;Acc:9609]
2	233238619	233238244	233252599	ENSG00000163283	ALPP	protein_coding	alkaline phosphatase, placental [Source:HGNC Symbol;Acc:439]
2	233266553	233266553	233280424	ENSG00000163286	ALPPL2	protein_coding	alkaline phosphatase, placental-like 2 [Source:HGNC Symbol;Acc:441]
3	4109969	3737498	4513965	ENSG00000144455	SUMF1	protein_coding	sulfatase modifying factor 1 [Source:HGNC Symbol;Acc:20376]
3	51603241	51570160	51707683	ENSG00000164080	RAD54L2	protein_coding	RAD54-like 2 (S. cerevisiae) [Source:HGNC Symbol;Acc:29123]
3	76963222	75950846	77704115	ENSG00000185008	ROBO2	protein_coding	roundabout, axon guidance receptor, homolog 2 (Drosophila) [Source:HGNC Symbol;Acc:10250]
3	98107095	98104510	98115475	ENSG00000206536	OR5K3	protein_coding	olfactory receptor, family 5, subfamily K, member 3 [Source:HGNC Symbol;Acc:31290]
3	175311648	174151363	175528428	ENSG00000177694	NAALADL2	protein_coding	N-acetylated alpha-linked acidic dipeptidase-like 2 [Source:HGNC Symbol;Acc:23219]
3	195442753	195442753	195472994	ENSG00000176945	MUC20	protein_coding	mucin 20, cell surface associated [Source:HGNC Symbol;Acc:23282]
4	632425	614373	669571	ENSG00000133256	PDE6B	protein_coding	phosphodiesterase 6B, cGMP-specific, rod, beta [Source:HGNC Symbol;Acc:8786]
4	3071408	3071408	3250676	ENSG00000197386	HTT	protein_coding	huntingtin [Source:HGNC Symbol;Acc:4851]
4	7746526	7189265	7749554	ENSG00000184985	SORCS2	protein_coding	sortilin-related VPS10 domain containing receptor 2 [Source:HGNC Symbol;Acc:16698]
4	7755441	7755441	7946653	ENSG00000196526	AFAP1	protein_coding	actin filament associated protein 1 [Source:HGNC Symbol;Acc:24017]
4	8182438	8178799	8248530	ENSG00000125089	SH3TC1	protein_coding	SH3 domain and tetratricopeptide repeats 1 [Source:HGNC Symbol;Acc:26009]
4	8226238	8178799	8248530	ENSG00000125089	SH3TC1	protein_coding	SH3 domain and tetratricopeptide repeats 1 [Source:HGNC Symbol;Acc:26009]
4	9365761	9359855	9371447	ENSG00000228856	USP17L30	protein_coding	ubiquitin specific peptidase 17-like family member 30 [Source:HGNC Symbol;Acc:44458]
4	9367790	9359855	9371447	ENSG00000228856	USP17L30	protein_coding	ubiquitin specific peptidase 17-like family member 30 [Source:HGNC Symbol;Acc:44458]
4	9380743	9380743	9395709	ENSG00000219492	RP11-1396O13.13	protein_coding	Uncharacterized protein [Source:UniProtKB/TrEMBL;Acc:D6REW3]
4	9441260	9441260	9457240	ENSG00000186146	DEFB131	protein_coding	defensin, beta 131 [Source:HGNC Symbol;Acc:18108]
4	69397902	69397902	69439245	ENSG00000197888	UGT2B17	protein_coding	UDP glucuronosyltransferase 2 family, polypeptide B17 [Source:HGNC Symbol;Acc:12547]
4	69421778	69397902	69439245	ENSG00000197888	UGT2B17	protein_coding	UDP glucuronosyltransferase 2 family, polypeptide B17 [Source:HGNC Symbol;Acc:12547]
4	184142061	184015446	184246930	ENSG00000151718	WWC2	protein_coding	WW and C2 domain containing 2 [Source:HGNC Symbol;Acc:24148]
5	135373	135373	195085	ENSG00000153404	PLEKHG4B	protein_coding	pleckstrin homology domain containing, family G (with RhoGef domain) member 4B [Source:HGNC Symbol;Acc:29399]
5	145860	135373	195085	ENSG00000153404	PLEKHG4B	protein_coding	pleckstrin homology domain containing, family G (with RhoGef domain) member 4B [Source:HGNC Symbol;Acc:29399]
5	186626	186626	200468	ENSG00000185028	LRRC14B	protein_coding	leucine rich repeat containing 14B [Source:HGNC Symbol;Acc:37268]
5	191986	191986	223330	ENSG00000164366	CCDC127	protein_coding	coiled-coil domain containing 127 [Source:HGNC Symbol;Acc:30520]
5	316400	266736	358971	ENSG00000249915	PDCD6	protein_coding	programmed cell death 6 [Source:HGNC Symbol;Acc:8765]
5	316400	299291	443406	ENSG00000063438	AHRR	protein_coding	aryl-hydrocarbon receptor repressor [Source:HGNC Symbol;Acc:346]
5	322400	266736	358971	ENSG00000249915	PDCD6	protein_coding	programmed cell death 6 [Source:HGNC Symbol;Acc:8765]
5	322400	299291	443406	ENSG00000063438	AHRR	protein_coding	aryl-hydrocarbon receptor repressor [Source:HGNC Symbol;Acc:346]
6	10700072	10689928	10715015	ENSG00000111845	PAK1IP1	protein_coding	PAK1 interacting protein 1 [Source:HGNC Symbol;Acc:20882]
6	29904037	29904037	29918661	ENSG00000206503	HLA-A	protein_coding	major histocompatibility complex, class I, A [Source:HGNC Symbol;Acc:4931]
6	32632943	32622244	32641160	ENSG00000179344	HLA-DQB1	protein_coding	major histocompatibility complex, class II, DQ beta 1 [Source:HGNC Symbol;Acc:4944]
6	32638443	32622244	32641160	ENSG00000179344	HLA-DQB1	protein_coding	major histocompatibility complex, class II, DQ beta 1 [Source:HGNC Symbol;Acc:4944]
6	42542328	42526800	42666242	ENSG00000024048	UBR2	protein_coding	ubiquitin protein ligase E3 component n-recognin 2 [Source:HGNC Symbol;Acc:21289]
6	134584914	134485384	134644250	ENSG00000118515	SGK1	protein_coding	serum/glucocorticoid regulated kinase 1 [Source:HGNC Symbol;Acc:10810]
7	1513434	1504913	1550489	ENSG00000164880	INTS1	protein_coding	integrator complex subunit 1 [Source:HGNC Symbol;Acc:24555]
7	83916322	83580093	84127040	ENSG00000075213	SEMA3A	protein_coding	sema domain, immunoglobulin domain (Ig), short basic domain, secreted, (semaphorin) 3A [Source:HGNC Symbol;Acc:10723]
7	100322569	100313423	100326323	ENSG00000130427	EPO	protein_coding	erythropoietin [Source:HGNC Symbol;Acc:3415]
8	85288968	85090022	85839079	ENSG00000184672	RALYL	protein_coding	RALY RNA binding protein-like [Source:HGNC Symbol;Acc:27036]
8	85519682	85090022	85839079	ENSG00000184672	RALYL	protein_coding	RALY RNA binding protein-like [Source:HGNC Symbol;Acc:27036]
8	143910663	143910663	144002922	ENSG00000104499	GML	protein_coding	glycosylphosphatidylinositol anchored molecule like [Source:HGNC Symbol;Acc:4375]
9	39067764	39067764	39293312	ENSG00000106714	CNTNAP3	protein_coding	contactin associated protein-like 3 [Source:HGNC Symbol;Acc:13834]
9	39081562	39067764	39293312	ENSG00000106714	CNTNAP3	protein_coding	contactin associated protein-like 3 [Source:HGNC Symbol;Acc:13834]
9	91786294	91623060	91798682	ENSG00000148082	SHC3	protein_coding	SHC (Src homology 2 domain containing) transforming protein 3 [Source:HGNC Symbol;Acc:18181]
9	96112711	96075481	96113696	ENSG00000204352	C9orf129	protein_coding	chromosome 9 open reading frame 129 [Source:HGNC Symbol;Acc:31116]
9	140082819	140064236	140087989	ENSG00000176248	ANAPC2	protein_coding	anaphase promoting complex subunit 2 [Source:HGNC Symbol;Acc:19989]
9	140082819	140078099	140089822	ENSG00000176101	SSNA1	protein_coding	Sjogren syndrome nuclear autoantigen 1 [Source:HGNC Symbol;Acc:11321]
9	140082819	140081069	140103645	ENSG00000176058	TPRN	protein_coding	taperin [Source:HGNC Symbol;Acc:26894]
9	140093534	140093534	140105090	ENSG00000187713	TMEM203	protein_coding	transmembrane protein 203 [Source:HGNC Symbol;Acc:28217]
9	140095147	140095147	140116461	ENSG00000188566	NDOR1	protein_coding	NADPH dependent diflavin oxidoreductase 1 [Source:HGNC Symbol;Acc:29838]
10	28559633	28334922	28628415	ENSG00000150054	MPP7	protein_coding	membrane protein, palmitoylated 7 (MAGUK p55 subfamily member 7) [Source:HGNC Symbol;Acc:26542]
10	46217648	46217648	46293409	ENSG00000172661	FAM21C	protein_coding	family with sequence similarity 21, member C [Source:HGNC Symbol;Acc:23414]
10	56481519	55557531	57392702	ENSG00000150275	PCDH15	protein_coding	protocadherin-related 15 [Source:HGNC Symbol;Acc:14674]
10	81265555	81261126	81275678	ENSG00000235705	AL133481.1	protein_coding	Uncharacterized protein [Source:UniProtKB/TrEMBL;Acc:U3KQJ6]
10	81267357	81267357	81281188	ENSG00000253626	EIF5AL1	protein_coding	eukaryotic translation initiation factor 5A-like 1 [Source:HGNC Symbol;Acc:17419]
10	81280857	81267357	81281188	ENSG00000253626	EIF5AL1	protein_coding	eukaryotic translation initiation factor 5A-like 1 [Source:HGNC Symbol;Acc:17419]
11	1207760	1146580	1227364	ENSG00000215182	MUC5AC	protein_coding	mucin 5AC, oligomeric mucus/gel-forming [Source:HGNC Symbol;Acc:7515]
11	1226510	1146580	1227364	ENSG00000215182	MUC5AC	protein_coding	mucin 5AC, oligomeric mucus/gel-forming [Source:HGNC Symbol;Acc:7515]
11	1239296	1239296	1288406	ENSG00000117983	MUC5B	protein_coding	mucin 5B, oligomeric mucus/gel-forming [Source:HGNC Symbol;Acc:7516]
11	1843709	1843709	1863751	ENSG00000149043	SYT8	protein_coding	synaptotagmin VIII [Source:HGNC Symbol;Acc:19264]
11	18950360	18950360	18966054	ENSG00000170255	MRGPRX1	protein_coding	MAS-related GPR, member X1 [Source:HGNC Symbol;Acc:17962]
11	55105627	55105627	55116707	ENSG00000181961	OR4A16	protein_coding	olfactory receptor, family 4, subfamily A, member 16 [Source:HGNC Symbol;Acc:15153]
11	55112356	55105627	55116707	ENSG00000181961	OR4A16	protein_coding	olfactory receptor, family 4, subfamily A, member 16 [Source:HGNC Symbol;Acc:15153]
11	71512036	71493556	71517282	ENSG00000158483	FAM86C1	protein_coding	family with sequence similarity 86, member C1 [Source:HGNC Symbol;Acc:25561]
11	71539246	71539246	71553756	ENSG00000184276	DEFB108B	protein_coding	defensin, beta 108B [Source:HGNC Symbol;Acc:29966]
11	71593786	71571555	71644700	ENSG00000254469	RP11-849H4.2	protein_coding	Putative short transient receptor potential channel 2-like protein [Source:UniProtKB/Swiss-Prot;Acc:Q6ZNB5]
11	71605142	71571555	71644700	ENSG00000254469	RP11-849H4.2	protein_coding	Putative short transient receptor potential channel 2-like protein [Source:UniProtKB/Swiss-Prot;Acc:Q6ZNB5]
11	75534213	75521212	75859239	ENSG00000198382	UVRAG	protein_coding	UV radiation resistance associated [Source:HGNC Symbol;Acc:12640]
11	118415215	118396756	118422995	ENSG00000149582	TMEM25	protein_coding	transmembrane protein 25 [Source:HGNC Symbol;Acc:25890]
11	118415215	118410243	118448685	ENSG00000118096	IFT46	protein_coding	intraflagellar transport 46 homolog (Chlamydomonas) [Source:HGNC Symbol;Acc:26146]
11	118453801	118438105	118478748	ENSG00000095139	ARCN1	protein_coding	archain 1 [Source:HGNC Symbol;Acc:649]
12	8888652	8829196	8940691	ENSG00000166532	RIMKLB	protein_coding	ribosomal modification protein rimK-like family member B [Source:HGNC Symbol;Acc:29228]
12	86421050	86367516	87237681	ENSG00000182050	MGAT4C	protein_coding	mannosyl (alpha-1,3-)-glycoprotein beta-1,4-N-acetylglucosaminyltransferase, isozyme C (putative) [Source:HGNC Symbol;Acc:30871]
13	25665300	25665300	25678389	ENSG00000151846	PABPC3	protein_coding	poly(A) binding protein, cytoplasmic 3 [Source:HGNC Symbol;Acc:8556]
14	20239962	20182174	20301531	ENSG00000176294	OR4N2	protein_coding	olfactory receptor, family 4, subfamily N, member 2 [Source:HGNC Symbol;Acc:14742]
14	20243401	20243401	20254516	ENSG00000176299	OR4M1	protein_coding	olfactory receptor, family 4, subfamily M, member 1 [Source:HGNC Symbol;Acc:14735]
14	20268290	20182174	20301531	ENSG00000176294	OR4N2	protein_coding	olfactory receptor, family 4, subfamily N, member 2 [Source:HGNC Symbol;Acc:14742]
14	20339391	20339391	20350468	ENSG00000165762	OR4K2	protein_coding	olfactory receptor, family 4, subfamily K, member 2 [Source:HGNC Symbol;Acc:14728]
14	74567624	74546499	74672936	ENSG00000205659	LIN52	protein_coding	lin-52 homolog (C. elegans) [Source:HGNC Symbol;Acc:19856]
14	102278189	102223135	102399326	ENSG00000078304	PPP2R5C	protein_coding	protein phosphatase 2, regulatory subunit B', gamma [Source:HGNC Symbol;Acc:9311]
15	34711130	34666269	34885704	ENSG00000175265	GOLGA8A	protein_coding	golgin A8 family, member A [Source:HGNC Symbol;Acc:31972]
15	35525870	35504546	35843394	ENSG00000134146	DPH6	protein_coding	diphthamine biosynthesis 6 [Source:HGNC Symbol;Acc:30543]
15	53849153	53800938	54060075	ENSG00000166415	WDR72	protein_coding	WD repeat domain 72 [Source:HGNC Symbol;Acc:26790]
15	100347892	100342228	100422353	ENSG00000259363	CTD-2054N24.2	protein_coding	Uncharacterized protein [Source:UniProtKB/TrEMBL;Acc:H0YK47]
16	1285702	1285697	1297555	ENSG00000172236	TPSAB1	protein_coding	tryptase alpha/beta 1 [Source:HGNC Symbol;Acc:12019]
16	1301060	1301060	1313532	ENSG00000095917	TPSD1	protein_coding	tryptase delta 1 [Source:HGNC Symbol;Acc:14118]
16	2727476	2727476	2764031	ENSG00000167977	KCTD5	protein_coding	potassium channel tetramerization domain containing 5 [Source:HGNC Symbol;Acc:21423]
16	18574153	18506182	18578533	ENSG00000185164	NOMO2	protein_coding	NODAL modulator 2 [Source:HGNC Symbol;Acc:22652]
16	18577471	18506182	18578533	ENSG00000185164	NOMO2	protein_coding	NODAL modulator 2 [Source:HGNC Symbol;Acc:22652]
16	70148913	70142529	70200203	ENSG00000090857	PDPR	protein_coding	pyruvate dehydrogenase phosphatase regulatory subunit [Source:HGNC Symbol;Acc:30264]
16	84200699	84173865	84217373	ENSG00000154099	DNAAF1	protein_coding	dynein, axonemal, assembly factor 1 [Source:HGNC Symbol;Acc:30539]
16	84206458	84206458	84225669	ENSG00000103168	TAF1C	protein_coding	TATA box binding protein (TBP)-associated factor, RNA polymerase I, C, 110kDa [Source:HGNC Symbol;Acc:11534]
16	84219744	84219744	84235774	ENSG00000140955	ADAD2	protein_coding	adenosine deaminase domain containing 2 [Source:HGNC Symbol;Acc:30714]
17	1054267	901758	1137315	ENSG00000159842	ABR	protein_coding	active BCR-related [Source:HGNC Symbol;Acc:81]
17	3492507	3463738	3505392	ENSG00000196689	TRPV1	protein_coding	transient receptor potential cation channel, subfamily V, member 1 [Source:HGNC Symbol;Acc:12716]
17	3492507	3463738	3544543	ENSG00000262304	SHPK	protein_coding	transient receptor potential cation channel subfamily V member 1 [Source:RefSeq peptide;Acc:NP_542435]
17	19485956	19393698	19487347	ENSG00000142494	SLC47A1	protein_coding	solute carrier family 47 (multidrug and toxin extrusion), member 1 [Source:HGNC Symbol;Acc:25588]
17	20478037	20478037	20489224	ENSG00000214819	CDRT15L2	protein_coding	CMT1A duplicated region transcript 15-like 2 [Source:HGNC Symbol;Acc:34075]
17	21309254	21274509	21328179	ENSG00000184185	KCNJ12	protein_coding	potassium inwardly-rectifying channel, subfamily J, member 12 [Source:HGNC Symbol;Acc:6258]
17	39252793	39248233	39259393	ENSG00000204880	KRTAP4-8	protein_coding	keratin associated protein 4-8 [Source:HGNC Symbol;Acc:17230]
17	39252793	39252754	39263461	ENSG00000241241	KRTAP4-16P	protein_coding	keratin associated protein 4-16, pseudogene [Source:HGNC Symbol;Acc:18921]
17	39256584	39256584	39267740	ENSG00000212722	KRTAP4-9	protein_coding	keratin associated protein 4-9 [Source:HGNC Symbol;Acc:18910]
17	39258609	39248233	39259393	ENSG00000204880	KRTAP4-8	protein_coding	keratin associated protein 4-8 [Source:HGNC Symbol;Acc:17230]
17	39258609	39252754	39263461	ENSG00000241241	KRTAP4-16P	protein_coding	keratin associated protein 4-16, pseudogene [Source:HGNC Symbol;Acc:18921]
17	39258609	39256584	39267740	ENSG00000212722	KRTAP4-9	protein_coding	keratin associated protein 4-9 [Source:HGNC Symbol;Acc:18910]
17	39260409	39252754	39263461	ENSG00000241241	KRTAP4-16P	protein_coding	keratin associated protein 4-16, pseudogene [Source:HGNC Symbol;Acc:18921]
17	39260409	39256584	39267740	ENSG00000212722	KRTAP4-9	protein_coding	keratin associated protein 4-9 [Source:HGNC Symbol;Acc:18910]
17	39268433	39268433	39279606	ENSG00000212721	KRTAP4-11	protein_coding	keratin associated protein 4-11 [Source:HGNC Symbol;Acc:18911]
17	39274343	39274343	39285419	ENSG00000213416	KRTAP4-12	protein_coding	keratin associated protein 4-12 [Source:HGNC Symbol;Acc:16776]
17	39379313	39377900	39388904	ENSG00000239886	KRTAP9-2	protein_coding	keratin associated protein 9-2 [Source:HGNC Symbol;Acc:16926]
17	39383715	39383715	39394705	ENSG00000204873	KRTAP9-3	protein_coding	keratin associated protein 9-3 [Source:HGNC Symbol;Acc:16927]
17	39389297	39389297	39400256	ENSG00000187272	KRTAP9-8	protein_coding	keratin associated protein 9-8 [Source:HGNC Symbol;Acc:17231]
17	43569072	43508266	43573115	ENSG00000225190	PLEKHM1	protein_coding	pleckstrin homology domain containing, family M (with RUN domain) member 1 [Source:HGNC Symbol;Acc:29017]
17	76416254	76369721	76426195	ENSG00000087157	PGS1	protein_coding	phosphatidylglycerophosphate synthase 1 [Source:HGNC Symbol;Acc:30029]
17	76416254	76414778	76578476	ENSG00000187775	DNAH17	protein_coding	dynein, axonemal, heavy chain 17 [Source:HGNC Symbol;Acc:2946]
17	76417409	76417409	76427834	ENSG00000268965	AC061992.1	protein_coding	Uncharacterized protein [Source:UniProtKB/TrEMBL;Acc:M0R270]
17	79805249	79796035	79823570	ENSG00000185624	P4HB	protein_coding	prolyl 4-hydroxylase, beta polypeptide [Source:HGNC Symbol;Acc:8548]
17	79862304	79843666	79863867	ENSG00000141552	ANAPC11	protein_coding	anaphase promoting complex subunit 11 [Source:HGNC Symbol;Acc:14452]
17	79862304	79853621	79865781	ENSG00000183979	NPB	protein_coding	neuropeptide B [Source:HGNC Symbol;Acc:30099]
17	79862304	79853841	79874340	ENSG00000185813	PCYT2	protein_coding	phosphate cytidylyltransferase 2, ethanolamine [Source:HGNC Symbol;Acc:8756]
17	79864815	79864815	79884199	ENSG00000187531	SIRT7	protein_coding	sirtuin 7 [Source:HGNC Symbol;Acc:14935]
17	79871146	79871146	79890590	ENSG00000197063	MAFG	protein_coding	v-maf avian musculoaponeurotic fibrosarcoma oncogene homolog G [Source:HGNC Symbol;Acc:6781]
18	3181073	3061805	3225106	ENSG00000101605	MYOM1	protein_coding	myomesin 1 [Source:HGNC Symbol;Acc:7613]
19	43289995	43251838	43364843	ENSG00000124467	PSG8	protein_coding	pregnancy specific beta-1-glycoprotein 8 [Source:HGNC Symbol;Acc:9525]
19	43572511	43563363	43592197	ENSG00000242221	PSG2	protein_coding	pregnancy specific beta-1-glycoprotein 2 [Source:HGNC Symbol;Acc:9519]
19	49644893	49617646	49659283	ENSG00000177380	PPFIA3	protein_coding	protein tyrosine phosphatase, receptor type, f polypeptide (PTPRF), interacting protein (liprin), alpha 3 [Source:HGNC Symbol;Acc:9247]
19	49649455	49649455	49663681	ENSG00000130528	HRC	protein_coding	histidine rich calcium binding protein [Source:HGNC Symbol;Acc:5178]
19	49650243	49617646	49659283	ENSG00000177380	PPFIA3	protein_coding	protein tyrosine phosphatase, receptor type, f polypeptide (PTPRF), interacting protein (liprin), alpha 3 [Source:HGNC Symbol;Acc:9247]
19	49650243	49649455	49663681	ENSG00000130528	HRC	protein_coding	histidine rich calcium binding protein [Source:HGNC Symbol;Acc:5178]
19	49655998	49655998	49720093	ENSG00000130529	TRPM4	protein_coding	transient receptor potential cation channel, subfamily M, member 4 [Source:HGNC Symbol;Acc:17993]
19	55333783	55230969	55383448	ENSG00000167633	KIR3DL1	protein_coding	killer cell immunoglobulin-like receptor, three domains, long cytoplasmic tail, 1 [Source:HGNC Symbol;Acc:6338]
19	55336895	55230969	55383448	ENSG00000167633	KIR3DL1	protein_coding	killer cell immunoglobulin-like receptor, three domains, long cytoplasmic tail, 1 [Source:HGNC Symbol;Acc:6338]
19	55356898	55356898	55383662	ENSG00000240403	KIR3DL2	protein_coding	killer cell immunoglobulin-like receptor, three domains, long cytoplasmic tail, 2 [Source:HGNC Symbol;Acc:6339]
20	1548604	1515790	1605655	ENSG00000260861	RP4-576H24.4	protein_coding	Uncharacterized protein [Source:UniProtKB/TrEMBL;Acc:H3BML4]
20	1548604	1539167	1605707	ENSG00000101307	SIRPB1	protein_coding	signal-regulatory protein beta 1 [Source:HGNC Symbol;Acc:15928]
20	25748264	25739102	25853861	ENSG00000175170	FAM182B	protein_coding	family with sequence similarity 182, member B [Source:HGNC Symbol;Acc:34503]
20	61926118	61899137	61926142	ENSG00000101199	ARFGAP1	protein_coding	ADP-ribosylation factor GTPase activating protein 1 [Source:HGNC Symbol;Acc:15852]
20	61926118	61919538	61971203	ENSG00000101203	COL20A1	protein_coding	collagen, type XX, alpha 1 [Source:HGNC Symbol;Acc:14670]
21	10901201	10901201	11034719	ENSG00000166157	TPTE	protein_coding	transmembrane phosphatase with tensin homology [Source:HGNC Symbol;Acc:12023]
21	38361875	38118189	38367536	ENSG00000159267	HLCS	protein_coding	holocarboxylase synthetase (biotin-(proprionyl-CoA-carboxylase (ATP-hydrolysing)) ligase) [Source:HGNC Symbol;Acc:4976]
21	38373450	38373450	38396959	ENSG00000183145	RIPPLY3	protein_coding	ripply transcriptional repressor 3 [Source:HGNC Symbol;Acc:3047]
21	43619524	43614799	43722354	ENSG00000160179	ABCG1	protein_coding	ATP-binding cassette, sub-family G (WHITE), member 1 [Source:HGNC Symbol;Acc:73]
22	36566910	36531372	36567225	ENSG00000128284	APOL3	protein_coding	apolipoprotein L, 3 [Source:HGNC Symbol;Acc:14868]
1	731259	731259	750541	ENSG00000230092	RP11-206L10.8	pseudogene
1	738591	731259	750541	ENSG00000230092	RP11-206L10.8	pseudogene
1	750030	731259	750541	ENSG00000230092	RP11-206L10.8	pseudogene
1	12892978	12892978	12906210	ENSG00000231103	RP5-845O24.3	pseudogene
1	17210590	17210590	17221097	ENSG00000235241	RP11-108M9.5	pseudogene
1	17214196	17210590	17221097	ENSG00000235241	RP11-108M9.5	pseudogene
1	25588120	25587593	25598627	ENSG00000261349	RP3-465N24.5	pseudogene
1	25615655	25615655	25626134	ENSG00000224183	SDHDP6	pseudogene	succinate dehydrogenase complex, subunit D, integral membrane protein pseudogene 6 [Source:HGNC Symbol;Acc:10689]
1	25657920	25657920	25668956	ENSG00000259984	RP11-335G20.7	pseudogene
1	73565475	73565475	73576965	ENSG00000229636	KRT8P21	pseudogene	keratin 8 pseudogene 21 [Source:HGNC Symbol;Acc:33373]
1	111385699	111385699	111396563	ENSG00000237415	NRBF2P3	pseudogene	nuclear receptor binding factor 2 pseudogene 3 [Source:HGNC Symbol;Acc:44606]
1	111391560	111391560	111402513	ENSG00000232791	OR11I1P	pseudogene	olfactory receptor, family 11, subfamily I, member 1 pseudogene [Source:HGNC Symbol;Acc:14997]
1	118322395	118315709	118326128	ENSG00000228217	AL390877.1	pseudogene
1	142655017	142655017	142665749	ENSG00000225015	SNX18P15	pseudogene	sorting nexin 18 pseudogene 15 [Source:HGNC Symbol;Acc:39623]
1	143238809	143238809	143249859	ENSG00000231289	RP11-782C8.6	pseudogene
1	143239001	143238809	143249859	ENSG00000231289	RP11-782C8.6	pseudogene
1	143240164	143240164	143250590	ENSG00000229420	RP11-782C8.7	pseudogene
1	143240823	143240823	143251210	ENSG00000234654	RP11-782C8.8	pseudogene
1	149031435	149031435	149072496	ENSG00000203825	RP11-744H18.1	pseudogene
1	149045957	149031435	149072496	ENSG00000203825	RP11-744H18.1	pseudogene
1	149084875	149084875	149135302	ENSG00000179571	NBPF23	pseudogene	neuroblastoma breakpoint family, member 23 [Source:HGNC Symbol;Acc:37075]
1	149109655	149109655	149120188	ENSG00000226028	PFN1P12	pseudogene	profilin 1 pseudogene 12 [Source:HGNC Symbol;Acc:42995]
1	242117772	242116039	242127364	ENSG00000196289	BECN1P1	pseudogene	beclin 1, autophagy related, pseudogene 1 [Source:HGNC Symbol;Acc:38606]
1	248241936	248241936	248252898	ENSG00000197067	OR2T32P	pseudogene	olfactory receptor, family 2, subfamily T, member 32 pseudogene [Source:HGNC Symbol;Acc:31254]
1	248280234	248280234	248291184	ENSG00000177233	OR2M1P	pseudogene	olfactory receptor, family 2, subfamily M, member 1 pseudogene [Source:HGNC Symbol;Acc:8267]
2	131466903	131442706	131481404	ENSG00000240253	FAR2P3	pseudogene	fatty acyl CoA reductase 2 pseudogene 3 [Source:HGNC Symbol;Acc:49285]
2	131970976	131970976	132027250	ENSG00000250852	AC131180.1	pseudogene
2	132104886	132104787	132115812	ENSG00000224425	AC073869.2	pseudogene
2	132113066	132113066	132126731	ENSG00000233087	AC073869.1	pseudogene
2	233245460	233245460	233257167	ENSG00000244280	ECEL1P2	pseudogene	endothelin converting enzyme-like 1, pseudogene 2 [Source:HGNC Symbol;Acc:14019]
2	233275528	233275528	233289526	ENSG00000204121	AC068134.5	pseudogene
3	195412618	195379967	195417775	ENSG00000215837	SDHAP2	pseudogene	succinate dehydrogenase complex, subunit A, flavoprotein pseudogene 2 [Source:HGNC Symbol;Acc:27408]
3	197839463	197831983	197843749	ENSG00000232783	AC073135.3	pseudogene
3	197841592	197841592	197852649	ENSG00000213113	TUBB8P8	pseudogene	tubulin, beta 8 class VIII pseudogene 8 [Source:HGNC Symbol;Acc:42346]
3	197843259	197843259	197855145	ENSG00000236246	AC073135.4	pseudogene
4	4073438	4073438	4084218	ENSG00000243894	RP11-489M13.1	pseudogene
4	4083365	4083365	4093541	ENSG00000250940	RP11-489M13.3	pseudogene
4	4114652	4114652	4125011	ENSG00000248669	RP11-489M13.2	pseudogene
4	8970686	8956354	8970707	ENSG00000249272	UNC93B8	pseudogene	unc-93 homolog B8 pseudogene (C. elegans) [Source:HGNC Symbol;Acc:44037]
4	8978162	8978162	8989086	ENSG00000250804	RP11-747H12.3	pseudogene
4	8983848	8978162	8989086	ENSG00000250804	RP11-747H12.3	pseudogene
4	8987181	8987181	8997532	ENSG00000249347	RP11-747H12.4	pseudogene
4	9017583	9017583	9027887	ENSG00000271057	RP11-747H12.7	pseudogene
4	9027012	9027012	9037792	ENSG00000251313	RP11-747H12.5	pseudogene
4	9365761	9355109	9366701	ENSG00000251694	USP17L9P	pseudogene	ubiquitin specific peptidase 17-like family member 9, pseudogene [Source:HGNC Symbol;Acc:12615]
4	9365761	9364600	9375796	ENSG00000205946	USP17L6P	pseudogene	ubiquitin specific peptidase 17-like family member 6, pseudogene [Source:HGNC Symbol;Acc:37179]
4	9367790	9364600	9375796	ENSG00000205946	USP17L6P	pseudogene	ubiquitin specific peptidase 17-like family member 6, pseudogene [Source:HGNC Symbol;Acc:37179]
4	9395930	9395930	9410291	ENSG00000188438	RP11-1396O13.14	pseudogene
4	9419039	9419039	9436428	ENSG00000232773	RP11-1396O13.15	pseudogene
4	49485657	49483943	49496571	ENSG00000248583	RP11-241F15.1	pseudogene
4	49499162	49499162	49513039	ENSG00000251056	ANKRD20A17P	pseudogene	ankyrin repeat domain 20 family, member A17, pseudogene [Source:HGNC Symbol;Acc:43608]
4	49504781	49504781	49515823	ENSG00000250769	RP11-241F15.3	pseudogene
4	63677544	63677544	63689512	ENSG00000180673	EXOC5P1	pseudogene	exocyst complex component 5 pseudogene 1 [Source:HGNC Symbol;Acc:43870]
4	69378264	69370159	69388365	ENSG00000250566	UGT2B29P	pseudogene	UDP glucuronosyltransferase 2 family, polypeptide B29 pseudogene [Source:HGNC Symbol;Acc:12552]
4	69475137	69475137	69485731	ENSG00000249472	RP11-1267H10.2	pseudogene
4	69476111	69476111	69486855	ENSG00000251101	RP11-1267H10.1	pseudogene
4	187816694	187816694	187826992	ENSG00000249539	MRPS36P2	pseudogene	mitochondrial ribosomal protein S36 pseudogene 2 [Source:HGNC Symbol;Acc:29772]
4	190389119	190389119	190401346	ENSG00000205100	HSP90AA4P	pseudogene	heat shock protein 90kDa alpha (cytosolic), class A member 4, pseudogene [Source:HGNC Symbol;Acc:5255]
5	53313	53313	64030	ENSG00000250020	RP11-811I15.1	pseudogene
5	17612113	17606099	17616692	ENSG00000249156	RP11-432M8.9	pseudogene
5	17612113	17609890	17620220	ENSG00000271296	RP11-432M8.20	pseudogene
5	17615642	17615642	17626048	ENSG00000250351	RP11-432M8.10	pseudogene
5	17615741	17606099	17616692	ENSG00000249156	RP11-432M8.9	pseudogene
5	17615741	17609890	17620220	ENSG00000271296	RP11-432M8.20	pseudogene
5	17615741	17615642	17626048	ENSG00000250351	RP11-432M8.10	pseudogene
5	17620660	17620660	17631068	ENSG00000250386	RP11-432M8.11	pseudogene
5	17626261	17620660	17631068	ENSG00000250386	RP11-432M8.11	pseudogene
5	17627197	17627197	17637792	ENSG00000249666	RP11-432M8.12	pseudogene
5	17629569	17629569	17640162	ENSG00000250782	RP11-432M8.13	pseudogene
5	17638071	17638071	17648337	ENSG00000248471	RP11-432M8.15	pseudogene
5	17642821	17642821	17653053	ENSG00000248160	RP11-432M8.14	pseudogene
5	17644155	17644155	17654752	ENSG00000248542	RP11-432M8.16	pseudogene
5	17649482	17649482	17659752	ENSG00000248337	RP11-432M8.18	pseudogene
5	17650237	17650237	17660647	ENSG00000269466	RP11-432M8.17	pseudogene
5	17665277	17665277	17675680	ENSG00000250715	RP11-432M8.19	pseudogene
6	3689157	3689157	3699309	ENSG00000270477	RP1-72E17.2	pseudogene
6	29850071	29850071	29861045	ENSG00000230521	HCG4P7	pseudogene	HLA complex group 4 pseudogene 7 [Source:HGNC Symbol;Acc:22926]
6	29850350	29850350	29863259	ENSG00000206341	HLA-H	pseudogene	major histocompatibility complex, class I, H (pseudogene) [Source:HGNC Symbol;Acc:4965]
6	29859431	29859431	29870563	ENSG00000231130	HLA-T	pseudogene	major histocompatibility complex, class I, T (pseudogene) [Source:HGNC Symbol;Acc:23478]
6	29868362	29859431	29870563	ENSG00000231130	HLA-T	pseudogene	major histocompatibility complex, class I, T (pseudogene) [Source:HGNC Symbol;Acc:23478]
6	29869320	29869320	29879686	ENSG00000233677	DDX39BP1	pseudogene	DEAD (Asp-Glu-Ala-Asp) box polypeptide 39B pseudogene 1 [Source:HGNC Symbol;Acc:33450]
6	29870560	29870560	29881422	ENSG00000235963	MCCD1P1	pseudogene	mitochondrial coiled-coil domain 1 pseudogene 1 [Source:HGNC Symbol;Acc:33449]
6	29888760	29888760	29899750	ENSG00000227262	HCG4B	pseudogene	HLA complex group 4B (non-protein coding) [Source:HGNC Symbol;Acc:22919]
6	29889236	29889236	29902009	ENSG00000230795	HLA-K	pseudogene	major histocompatibility complex, class I, K (pseudogene) [Source:HGNC Symbol;Acc:4969]
6	29896878	29896878	29907063	ENSG00000228078	HLA-U	pseudogene	major histocompatibility complex, class I, U (pseudogene) [Source:HGNC Symbol;Acc:23477]
6	29938560	29933578	29945241	ENSG00000229390	MICD	pseudogene	MHC class I polypeptide-related sequence D (pseudogene) [Source:HGNC Symbol;Acc:7093]
6	29955986	29955986	29966382	ENSG00000238024	DDX39BP2	pseudogene	DEAD (Asp-Glu-Ala-Asp) box polypeptide 39B pseudogene 2 [Source:HGNC Symbol;Acc:33461]
6	29957214	29957214	29968091	ENSG00000224312	MCCD1P2	pseudogene	mitochondrial coiled-coil domain 1 pseudogene 2 [Source:HGNC Symbol;Acc:33462]
6	32515490	32515490	32532799	ENSG00000229391	HLA-DRB6	pseudogene	major histocompatibility complex, class II, DR beta 6 (pseudogene) [Source:HGNC Symbol;Acc:4954]
7	29695062	29633411	29729871	ENSG00000225264	ZNRF2P2	pseudogene	zinc and ring finger 2 pseudogene 2 [Source:HGNC Symbol;Acc:42793]
7	29695062	29684843	29787210	ENSG00000227855	DPY19L2P3	pseudogene	DPY19L2 pseudogene 3 [Source:HGNC Symbol;Acc:22367]
7	55784427	55743767	55785945	ENSG00000176826	FKBP9L	pseudogene	FK506 binding protein 9-like [Source:HGNC Symbol;Acc:23568]
7	55794837	55794837	55805124	ENSG00000224971	SUMO2P3	pseudogene	SUMO2 pseudogene 3 [Source:HGNC Symbol;Acc:39013]
7	57692314	57683185	57709895	ENSG00000243981	RP11-368M16.3	pseudogene
7	57692314	57683991	57694857	ENSG00000270749	RP11-368M16.10	pseudogene
7	57693431	57693431	57703818	ENSG00000229627	RP11-368M16.4	pseudogene
7	57695874	57683185	57709895	ENSG00000243981	RP11-368M16.3	pseudogene
7	57695874	57693431	57703818	ENSG00000229627	RP11-368M16.4	pseudogene
7	57705087	57705087	57715825	ENSG00000230796	RP11-368M16.9	pseudogene
7	57705227	57705227	57715560	ENSG00000237639	RP11-368M16.5	pseudogene
7	57707442	57707442	57718165	ENSG00000233962	RP11-368M16.8	pseudogene
7	57707581	57707581	57717914	ENSG00000236261	RP11-368M16.6	pseudogene
7	57709528	57709528	57720098	ENSG00000234085	RP11-368M16.7	pseudogene
7	57878625	57872307	57882718	ENSG00000236907	RP11-548K12.3	pseudogene
7	57878625	57872702	57882903	ENSG00000250618	RP11-548K12.9	pseudogene
7	57878625	57874525	57885333	ENSG00000224653	RP11-548K12.10	pseudogene
7	57878625	57874738	57885116	ENSG00000223836	RP11-548K12.2	pseudogene
7	57878625	57876907	57887648	ENSG00000237236	RP11-548K12.11	pseudogene
7	57878625	57877150	57887507	ENSG00000231232	RP11-548K12.1	pseudogene
7	57883037	57883037	57901752	ENSG00000231484	RP11-548K12.12	pseudogene
7	57890015	57890015	57900957	ENSG00000271696	RP11-548K12.13	pseudogene
7	122865174	122865174	122875795	ENSG00000223595	LYPLA1P1	pseudogene	lysophospholipase I pseudogene 1 [Source:HGNC Symbol;Acc:44005]
8	6941665	6935493	6945850	ENSG00000255273	AF238378.7	pseudogene
8	6964836	6964836	6976250	ENSG00000234120	AF228730.8	pseudogene
8	6975379	6975379	6986226	ENSG00000228744	RPS3AP30	pseudogene	ribosomal protein S3a pseudogene 30 [Source:HGNC Symbol;Acc:35538]
8	6996154	6996154	7006363	ENSG00000254683	AF228730.12	pseudogene
8	8072330	8006830	8079438	ENSG00000249188	ENPP7P1	pseudogene	ectonucleotide pyrophosphatase/phosphodiesterase 7 pseudogene 1 [Source:HGNC Symbol;Acc:48699]
8	8081117	8081117	8107387	ENSG00000173295	FAM86B3P	pseudogene	family with sequence similarity 86, member B3, pseudogene [Source:HGNC Symbol;Acc:44371]
8	8088525	8088525	8107189	ENSG00000253981	ALG1L13P	pseudogene	asparagine-linked glycosylation 1-like 13, pseudogene [Source:HGNC Symbol;Acc:44382]
9	39035182	39011966	39044591	ENSG00000234680	VN2R3P	pseudogene	vomeronasal 2 receptor 3 pseudogene [Source:HGNC Symbol;Acc:33209]
10	32267813	32267813	32278482	ENSG00000230240	RP11-241I20.1	pseudogene
10	46199895	46169140	46200980	ENSG00000230869	CTGLF10P	pseudogene	centaurin, gamma-like family, member 10 pseudogene [Source:HGNC Symbol;Acc:23659]
10	46199895	46196879	46227679	ENSG00000237840	FAM21FP	pseudogene	family with sequence similarity 21, member F, pseudogene [Source:HGNC Symbol;Acc:45011]
10	46216142	46216142	46226486	ENSG00000228702	RP11-671E7.1	pseudogene
10	47589379	47589379	47600651	ENSG00000215044	AHCYP1	pseudogene	adenosylhomocysteinase pseudogene 1 [Source:HGNC Symbol;Acc:44993]
10	47600211	47600211	47649793	ENSG00000243536	ANTXRLP1	pseudogene	anthrax toxin receptor-like pseudogene 1 [Source:HGNC Symbol;Acc:45004]
10	51905363	51905363	51917047	ENSG00000233011	SLC9A3P1	pseudogene	solute carrier family 9, subfamily A (NHE3, cation proton antiporter 3), member 3 pseudogene 1 [Source:HGNC Symbol;Acc:11074]
10	81265555	81265301	81275439	ENSG00000272475	RP11-342M3.2	pseudogene
10	81281264	81281264	81291387	ENSG00000271985	RP11-589B3.7	pseudogene
11	3410553	3397191	3435208	ENSG00000223756	TSSC2	pseudogene	tumor suppressing subtransferable candidate 2 pseudogene [Source:HGNC Symbol;Acc:12384]
11	3410553	3407010	3417982	ENSG00000189398	OR7E12P	pseudogene	olfactory receptor, family 7, subfamily E, member 12 pseudogene [Source:HGNC Symbol;Acc:8383]
11	3417486	3397191	3435208	ENSG00000223756	TSSC2	pseudogene	tumor suppressing subtransferable candidate 2 pseudogene [Source:HGNC Symbol;Acc:12384]
11	3417486	3407010	3417982	ENSG00000189398	OR7E12P	pseudogene	olfactory receptor, family 7, subfamily E, member 12 pseudogene [Source:HGNC Symbol;Acc:8383]
11	3426582	3426582	3448726	ENSG00000166492	FAM86GP	pseudogene	family with sequence similarity 86, member G, pseudogene [Source:HGNC Symbol;Acc:42358]
11	3428721	3397191	3435208	ENSG00000223756	TSSC2	pseudogene	tumor suppressing subtransferable candidate 2 pseudogene [Source:HGNC Symbol;Acc:12384]
11	3428721	3426582	3448726	ENSG00000166492	FAM86GP	pseudogene	family with sequence similarity 86, member G, pseudogene [Source:HGNC Symbol;Acc:42358]
11	4250615	4249516	4260099	ENSG00000237565	SSU72P5	pseudogene	SSU72 pseudogene 5 [Source:HGNC Symbol;Acc:43624]
11	4258286	4258286	4268871	ENSG00000255194	SSU72P2	pseudogene	SSU72 pseudogene 2 [Source:HGNC Symbol;Acc:43621]
11	4261032	4258286	4268871	ENSG00000255194	SSU72P2	pseudogene	SSU72 pseudogene 2 [Source:HGNC Symbol;Acc:43621]
11	4262249	4258286	4268871	ENSG00000255194	SSU72P2	pseudogene	SSU72 pseudogene 2 [Source:HGNC Symbol;Acc:43621]
11	4312961	4303732	4314313	ENSG00000186223	SSU72P4	pseudogene	SSU72 pseudogene 4 [Source:HGNC Symbol;Acc:43623]
11	4346095	4346095	4356679	ENSG00000186232	SSU72P3	pseudogene	SSU72 pseudogene 3 [Source:HGNC Symbol;Acc:43622]
11	18936996	18926983	18937943	ENSG00000255536	RP11-583F24.5	pseudogene
11	25157079	25157079	25167569	ENSG00000255368	RP11-54J7.2	pseudogene
11	55052235	55041923	55057999	ENSG00000255283	RP11-72M10.4	pseudogene
11	55052235	55042425	55052765	ENSG00000255110	RP11-72M10.8	pseudogene
11	55052235	55044978	55055453	ENSG00000254696	RP11-72M10.7	pseudogene
11	55054359	55054359	55070746	ENSG00000166007	TRIM51HP	pseudogene	tripartite motif-containing 51H, pseudogene [Source:HGNC Symbol;Acc:43977]
11	55062286	55054359	55070746	ENSG00000166007	TRIM51HP	pseudogene	tripartite motif-containing 51H, pseudogene [Source:HGNC Symbol;Acc:43977]
11	55064766	55064766	55077536	ENSG00000254828	RP11-72M10.5	pseudogene
11	55081036	55081036	55091941	ENSG00000254663	OR4A11P	pseudogene	olfactory receptor, family 4, subfamily A, member 11 pseudogene [Source:HGNC Symbol;Acc:15148]
11	55088232	55088232	55099149	ENSG00000254723	OR4A12P	pseudogene	olfactory receptor, family 4, subfamily A, member 12 pseudogene [Source:HGNC Symbol;Acc:15149]
11	71512036	71506587	71520686	ENSG00000254978	ALG1L9P	pseudogene	asparagine-linked glycosylation 1-like 9, pseudogene [Source:HGNC Symbol;Acc:44378]
11	71520091	71520091	71537594	ENSG00000214534	ZNF705E	pseudogene	zinc finger protein 705E [Source:HGNC Symbol;Acc:33203]
11	71593786	71584499	71600607	ENSG00000225805	CTD-2313N18.7	pseudogene
11	71599456	71599456	71610479	ENSG00000228915	OR7E128P	pseudogene	olfactory receptor, family 7, subfamily E, member 128 pseudogene [Source:HGNC Symbol;Acc:15305]
11	71605142	71599456	71610479	ENSG00000228915	OR7E128P	pseudogene	olfactory receptor, family 7, subfamily E, member 128 pseudogene [Source:HGNC Symbol;Acc:15305]
11	71609240	71609240	71620127	ENSG00000254593	OR7E126P	pseudogene	olfactory receptor, family 7, subfamily E, member 126 pseudogene [Source:HGNC Symbol;Acc:15304]
11	89459911	89451650	89465421	ENSG00000255486	RP11-313I2.13	pseudogene
11	89459911	89459185	89472950	ENSG00000255540	RP11-313I2.5	pseudogene
11	118426405	118426405	118437295	ENSG00000243431	RPL5P30	pseudogene	ribosomal protein L5 pseudogene 30 [Source:HGNC Symbol;Acc:35837]
12	8890024	8890024	8900668	ENSG00000244131	RPSAP51	pseudogene	ribosomal protein SA pseudogene 51 [Source:HGNC Symbol;Acc:36224]
12	52489506	52468480	52507045	ENSG00000257542	OR7E47P	pseudogene	olfactory receptor, family 7, subfamily E, member 47 pseudogene [Source:HGNC Symbol;Acc:8421]
13	19376419	19376419	19387158	ENSG00000227568	SNX18P26	pseudogene	sorting nexin 18 pseudogene 26 [Source:HGNC Symbol;Acc:39634]
13	19378970	19378970	19389188	ENSG00000225016	LINC00328-2P	pseudogene	long intergenic non-protein coding RNA 328-2, pseudogene [Source:HGNC Symbol;Acc:42027]
13	19385858	19385858	19451107	ENSG00000206192	ANKRD20A9P	pseudogene	ankyrin repeat domain 20 family, member A9, pseudogene [Source:HGNC Symbol;Acc:42023]
13	21829154	21829154	21872568	ENSG00000235438	ESRRAP2	pseudogene	estrogen-related receptor alpha pseudogene 2 [Source:HGNC Symbol;Acc:24647]
13	47029744	47029744	47040256	ENSG00000227019	OR7E101P	pseudogene	olfactory receptor, family 7, subfamily E, member 101 pseudogene [Source:HGNC Symbol;Acc:15342]
13	52814170	52788479	52913412	ENSG00000272281	TPTE2P2	pseudogene	transmembrane phosphoinositide 3-phosphatase and tensin homolog 2 pseudogene 2 [Source:HGNC Symbol;Acc:38076]
13	52856167	52788479	52913412	ENSG00000272281	TPTE2P2	pseudogene	transmembrane phosphoinositide 3-phosphatase and tensin homolog 2 pseudogene 2 [Source:HGNC Symbol;Acc:38076]
13	52877265	52788479	52913412	ENSG00000272281	TPTE2P2	pseudogene	transmembrane phosphoinositide 3-phosphatase and tensin homolog 2 pseudogene 2 [Source:HGNC Symbol;Acc:38076]
13	53060774	53058128	53166222	ENSG00000198384	TPTE2P3	pseudogene	transmembrane phosphoinositide 3-phosphatase and tensin homolog 2 pseudogene 3 [Source:HGNC Symbol;Acc:27345]
13	53067264	53058128	53166222	ENSG00000198384	TPTE2P3	pseudogene	transmembrane phosphoinositide 3-phosphatase and tensin homolog 2 pseudogene 3 [Source:HGNC Symbol;Acc:27345]
14	20259504	20259504	20270419	ENSG00000258564	OR4N1P	pseudogene	olfactory receptor, family 4, subfamily N, member 1 pseudogene [Source:HGNC Symbol;Acc:14740]
14	20268290	20259504	20270419	ENSG00000258564	OR4N1P	pseudogene	olfactory receptor, family 4, subfamily N, member 1 pseudogene [Source:HGNC Symbol;Acc:14740]
14	20310526	20310526	20321422	ENSG00000228304	OR4K6P	pseudogene	olfactory receptor, family 4, subfamily K, member 6 pseudogene [Source:HGNC Symbol;Acc:14748]
14	20331401	20331401	20342302	ENSG00000176290	OR4K3	pseudogene	olfactory receptor, family 4, subfamily K, member 3 (gene/pseudogene) [Source:HGNC Symbol;Acc:14731]
14	20369076	20369076	20379759	ENSG00000258541	OR4K4P	pseudogene	olfactory receptor, family 4, subfamily K, member 4 pseudogene [Source:HGNC Symbol;Acc:14744]
14	20371255	20371255	20381808	ENSG00000259016	CTD-2335L22.6	pseudogene
14	102147289	102139280	102149717	ENSG00000241494	RP11-796G6.1	pseudogene
14	106133645	106133645	106144651	ENSG00000213140	ELK2AP	pseudogene	ELK2A, member of ETS oncogene family, pseudogene [Source:HGNC Symbol;Acc:3323]
14	106914343	106911017	106921980	ENSG00000228966	HOMER2P1	pseudogene	homer homolog 2 (Drosophila) pseudogene 1 [Source:HGNC Symbol;Acc:20336]
15	34776203	34776203	34787772	ENSG00000259917	HNRNPLP2	pseudogene	heterogeneous nuclear ribonucleoprotein L pseudogene 2 [Source:HGNC Symbol;Acc:48747]
15	34781621	34781621	34793101	ENSG00000261559	RP11-1H8.3	pseudogene
15	35525870	35469000	35535398	ENSG00000259516	ANP32AP1	pseudogene	acidic (leucine-rich) nuclear phosphoprotein 32 family, member A pseudogene 1 [Source:HGNC Symbol;Acc:42949]
15	100347892	100325361	100352132	ENSG00000182397	DNM1P46	pseudogene	DNM1 pseudogene 46 [Source:HGNC Symbol;Acc:35199]
16	18259213	18259213	18269816	ENSG00000260933	RP11-164A6.1	pseudogene
16	18577484	18577484	18614650	ENSG00000256340	ABCC6P1	pseudogene	ATP-binding cassette, sub-family C, member 6 pseudogene 1 [Source:HGNC Symbol;Acc:33352]
16	18604697	18577484	18614650	ENSG00000256340	ABCC6P1	pseudogene	ATP-binding cassette, sub-family C, member 6 pseudogene 1 [Source:HGNC Symbol;Acc:33352]
16	32363302	32363302	32380016	ENSG00000260516	RP11-17M15.4	pseudogene
16	32366839	32363302	32380016	ENSG00000260516	RP11-17M15.4	pseudogene
16	32385392	32385392	32396370	ENSG00000260327	ACTR3BP3	pseudogene	ACTR3B pseudogene 3 [Source:HGNC Symbol;Acc:38678]
16	32394456	32394456	32452521	ENSG00000260866	RP11-626K17.5	pseudogene
16	32430301	32394456	32452521	ENSG00000260866	RP11-626K17.5	pseudogene
16	32435616	32394456	32452521	ENSG00000260866	RP11-626K17.5	pseudogene
16	32445390	32445390	32457480	ENSG00000260307	PABPC1P13	pseudogene	poly(A) binding protein, cytoplasmic 1 pseudogene 13 [Source:HGNC Symbol;Acc:37995]
16	32466587	32466587	32476683	ENSG00000260662	RP11-626K17.2	pseudogene
16	32481372	32481372	32494571	ENSG00000261233	ABCD1P3	pseudogene	ATP-binding cassette, sub-family D (ALD), member 1, pseudogene 3 [Source:HGNC Symbol;Acc:64]
16	32481596	32481372	32494571	ENSG00000261233	ABCD1P3	pseudogene	ATP-binding cassette, sub-family D (ALD), member 1, pseudogene 3 [Source:HGNC Symbol;Acc:64]
16	32606620	32606620	32631960	ENSG00000259966	RP11-652G5.1	pseudogene
16	32625054	32625054	32635173	ENSG00000262187	RP11-652G5.2	pseudogene
16	32641994	32641994	32652366	ENSG00000261111	RP11-96K14.1	pseudogene
16	32656516	32656516	32667231	ENSG00000261263	RP11-586K12.13	pseudogene
16	32852285	32852285	32862501	ENSG00000259934	RP11-989E6.1	pseudogene
16	32876306	32876306	32888370	ENSG00000260047	RP11-989E6.2	pseudogene
16	32938089	32938089	32948890	ENSG00000260610	RP11-989E6.11	pseudogene
16	32940660	32938089	32948890	ENSG00000260610	RP11-989E6.11	pseudogene
16	32958314	32958314	33044358	ENSG00000261259	RP11-19N8.2	pseudogene
16	33360116	33360116	33378402	ENSG00000261405	RP11-23E10.4	pseudogene
16	33374962	33374962	33385091	ENSG00000263277	RP11-293B20.3	pseudogene
16	33420101	33385406	33430011	ENSG00000259882	RP11-293B20.2	pseudogene
16	33484492	33484492	33505971	ENSG00000260518	BMS1P8	pseudogene	BMS1 pseudogene 8 [Source:HGNC Symbol;Acc:49152]
16	33487688	33484492	33505971	ENSG00000260518	BMS1P8	pseudogene	BMS1 pseudogene 8 [Source:HGNC Symbol;Acc:49152]
16	33496285	33484492	33505971	ENSG00000260518	BMS1P8	pseudogene	BMS1 pseudogene 8 [Source:HGNC Symbol;Acc:49152]
16	33566888	33566888	33577146	ENSG00000261580	ENPP7P13	pseudogene	ectonucleotide pyrophosphatase/phosphodiesterase 7 pseudogene 13 [Source:HGNC Symbol;Acc:48696]
16	33568502	33568502	33578715	ENSG00000260308	RP11-104C4.4	pseudogene
16	33569020	33566888	33577146	ENSG00000261580	ENPP7P13	pseudogene	ectonucleotide pyrophosphatase/phosphodiesterase 7 pseudogene 13 [Source:HGNC Symbol;Acc:48696]
16	33569020	33568502	33578715	ENSG00000260308	RP11-104C4.4	pseudogene
16	33572984	33566888	33577146	ENSG00000261580	ENPP7P13	pseudogene	ectonucleotide pyrophosphatase/phosphodiesterase 7 pseudogene 13 [Source:HGNC Symbol;Acc:48696]
16	33572984	33568502	33578715	ENSG00000260308	RP11-104C4.4	pseudogene
16	33606245	33606245	33618234	ENSG00000261153	RP11-104C4.2	pseudogene
16	33611503	33606245	33618234	ENSG00000261153	RP11-104C4.2	pseudogene
16	33917937	33917937	33928144	ENSG00000262561	CTD-2522B17.8	pseudogene
17	19485956	19478256	19504371	ENSG00000228983	AC025627.7	pseudogene
17	19485956	19480429	19490588	ENSG00000263107	RP11-1113L8.2	pseudogene
17	19494232	19478256	19504371	ENSG00000228983	AC025627.7	pseudogene
17	19494482	19478256	19504371	ENSG00000228983	AC025627.7	pseudogene
17	19499173	19499173	19509658	ENSG00000266179	RP11-1113L8.6	pseudogene
17	19500153	19500153	19510569	ENSG00000271900	RP11-1113L8.7	pseudogene
17	19500572	19500572	19511521	ENSG00000227225	MTND1P14	pseudogene	MT-ND1 pseudogene 14 [Source:HGNC Symbol;Acc:42063]
17	19501587	19501587	19511658	ENSG00000242752	TRNAQ41P	pseudogene	transfer RNA glutamine 41 (anticodon UUG) pseudogene [Source:HGNC Symbol;Acc:35051]
17	19502110	19502110	19513361	ENSG00000228725	MTND2P12	pseudogene	MT-ND2 pseudogene 12 [Source:HGNC Symbol;Acc:42113]
17	19503767	19503767	19514246	ENSG00000224254	AC025627.4	pseudogene
17	19514102	19514102	19542138	ENSG00000231625	CTD-2104P17.1	pseudogene
17	20482071	20482071	20499493	ENSG00000231258	ZSWIM5P2	pseudogene	zinc finger, SWIM-type containing 5 pseudogene 2 [Source:HGNC Symbol;Acc:43769]
17	20487371	20487371	20499013	ENSG00000188013	MEIS3P2	pseudogene	Meis homeobox 3 pseudogene 2 [Source:HGNC Symbol;Acc:17638]
17	20493844	20493844	20504021	ENSG00000232889	AC087499.4	pseudogene
17	43573685	43573685	43632701	ENSG00000214425	LRRC37A4P	pseudogene	leucine rich repeat containing 37, member A4, pseudogene [Source:HGNC Symbol;Acc:25479]
17	43658237	43658237	43669295	ENSG00000264070	DND1P1	pseudogene	dead end homolog 1 pseudogene 1 [Source:HGNC Symbol;Acc:31444]
19	21022038	21016321	21035223	ENSG00000269373	CTD-2542C24.3	pseudogene
19	43289995	43280358	43295747	ENSG00000238092	CEACAMP6	pseudogene	carcinoembryonic antigen-related cell adhesion molecule pseudogene 6 [Source:HGNC Symbol;Acc:1828]
19	43595608	43595608	43606512	ENSG00000230529	CEACAMP9	pseudogene	carcinoembryonic antigen-related cell adhesion molecule pseudogene 9 [Source:HGNC Symbol;Acc:1831]
19	43596781	43595608	43606512	ENSG00000230529	CEACAMP9	pseudogene	carcinoembryonic antigen-related cell adhesion molecule pseudogene 9 [Source:HGNC Symbol;Acc:1831]
21	10867119	10867119	10877429	ENSG00000235476	AF254982.2	pseudogene
21	10894082	10894082	10905005	ENSG00000223925	SLC25A15P4	pseudogene	solute carrier family 25 (mitochondrial carrier; ornithine transporter) member 15 pseudogene 4 [Source:HGNC Symbol;Acc:39845]
21	10930976	10930976	10941167	ENSG00000227691	CYCSP41	pseudogene	cytochrome c, somatic pseudogene 41 [Source:HGNC Symbol;Acc:2580]
21	14803445	14751570	14805094	ENSG00000175302	ANKRD30BP1	pseudogene	ankyrin repeat domain 30B pseudogene 1 [Source:HGNC Symbol;Acc:19722]
21	14810694	14810694	14866497	ENSG00000226930	GTF2IP2	pseudogene	general transcription factor IIi, pseudogene 2 [Source:HGNC Symbol;Acc:16082]
21	14843692	14843692	14854584	ENSG00000219280	VN1R8P	pseudogene	vomeronasal 1 receptor 8 pseudogene [Source:HGNC Symbol;Acc:8497]
21	14892920	14892920	14905900	ENSG00000228184	SNX19P1	pseudogene	sorting nexin 19 pseudogene 1 [Source:HGNC Symbol;Acc:16765]
21	14911603	14911603	14922506	ENSG00000179381	OR4K11P	pseudogene	olfactory receptor, family 4, subfamily K, member 11 pseudogene [Source:HGNC Symbol;Acc:15402]
21	14948365	14948365	14959325	ENSG00000218549	OR4K12P	pseudogene	olfactory receptor, family 4, subfamily K, member 12 pseudogene [Source:HGNC Symbol;Acc:15403]
21	38361943	38361943	38372375	ENSG00000215734	MRPL20P1	pseudogene	mitochondrial ribosomal protein L20 pseudogene 1 [Source:HGNC Symbol;Acc:29699]
22	36566910	36563470	36573827	ENSG00000233764	Z95114.4	pseudogene
22	36566910	36563982	36574996	ENSG00000231576	Z95114.3	pseudogene
22	36566910	36565309	36575870	ENSG00000237948	Z95114.5	pseudogene
22	36566910	36566215	36576902	ENSG00000225557	Z95114.6	pseudogene
22	36566910	36566905	36577574	ENSG00000237129	Z95114.7	pseudogene
22	36569602	36569602	36580433	ENSG00000229088	MTND1P10	pseudogene	MT-ND1 pseudogene 10 [Source:HGNC Symbol;Acc:42097]
4	9407904	9407904	9417979	ENSG00000252307	RNA5SP153	rRNA	RNA, 5S ribosomal pseudogene 153 [Source:HGNC Symbol;Acc:43053]
11	71551242	71551242	71561291	ENSG00000252902	RNA5SP342	rRNA	RNA, 5S ribosomal pseudogene 342 [Source:HGNC Symbol;Acc:43242]
16	33960426	33960426	33970577	ENSG00000200434	RNA5-8SP2	rRNA	RNA, 5.8S ribosomal pseudogene 2 [Source:HGNC Symbol;Acc:41956]
12	52489506	52473528	52491069	ENSG00000272724	RP1-288H2.4	sense_intronic
16	1302340	1302340	1313075	ENSG00000260182	RP11-616M22.5	sense_intronic
17	3500055	3500055	3510566	ENSG00000261916	RP11-235E17.4	sense_intronic
5	190893	190893	201456	ENSG00000261434	CTD-2083E4.7	sense_overlapping
1	17217475	17217475	17227638	ENSG00000207005	RNU1-2	snRNA	RNA, U1 small nuclear 2 [Source:HGNC Symbol;Acc:10123]
1	25662462	25662462	25672525	ENSG00000252515	RNU6-1171P	snRNA	RNA, U6 small nuclear 1171, pseudogene [Source:HGNC Symbol;Acc:48134]
1	149210166	149210166	149220300	ENSG00000252826	RNU1-92P	snRNA	RNA, U1 small nuclear 92, pseudogene [Source:HGNC Symbol;Acc:48434]
1	149219058	149219058	149229221	ENSG00000206737	RNVU1-18	snRNA	RNA, variant U1 small nuclear 18 [Source:HGNC Symbol;Acc:37496]
2	131982180	131982180	131992286	ENSG00000212199	RNU6-127P	snRNA	RNA, U6 small nuclear 127, pseudogene [Source:HGNC Symbol;Acc:47090]
3	175322267	175322267	175332401	ENSG00000201648	RNU4-91P	snRNA	RNA, U4 small nuclear 91, pseudogene [Source:HGNC Symbol;Acc:47027]
6	32512717	32512717	32522867	ENSG00000251916	RNU1-61P	snRNA	RNA, U1 small nuclear 61, pseudogene [Source:HGNC Symbol;Acc:48403]
6	32514846	32512717	32522867	ENSG00000251916	RNU1-61P	snRNA	RNA, U1 small nuclear 61, pseudogene [Source:HGNC Symbol;Acc:48403]
8	23929510	23929510	23939671	ENSG00000207201	RNU1-148P	snRNA	RNA, U1 small nuclear 148, pseudogene [Source:HGNC Symbol;Acc:48490]
11	118459703	118459703	118469808	ENSG00000207185	RNU6-1157P	snRNA	RNA, U6 small nuclear 1157, pseudogene [Source:HGNC Symbol;Acc:48120]
18	26632879	26623584	26633683	ENSG00000251719	RNU6-408P	snRNA	RNA, U6 small nuclear 408, pseudogene [Source:HGNC Symbol;Acc:47371]

## Sheet: Classification
Type	observed Count	count in ensembl	Ratio Observed:Expected
pseudogene	259	14975	1.53945
protein_coding	184	21817	0.750683
lincRNA	89	7177	1.10378
IG_V_gene	25	138	16.1248
IG_V_pseudogene	22	187	10.4716
antisense	20	5339	0.333429
miRNA	19	3243	0.521483
snRNA	11	2001	0.489305
processed_transcript	9	799	1.0026
IG_C_gene	9	14	57.2201
misc_RNA	8	2127	0.334778
sense_intronic	3	746	0.357945
rRNA	3	548	0.487276
IG_C_pseudogene	3	9	29.6697
polymorphic_pseudogene	2	46	3.86996
sense_overlapping	1	203	0.438468
