# Supplementary material for: Copy number variation in human genomes from three major ethno-linguistic groups in Africa
Source: BMC Genomics. 2020 Apr 10;21:289. doi: 10.1186/s12864-020-6669-y (PMC7147055; doi:10.1186/s12864-020-6669-y)
Supplement: Supplementary file 11 — Additional file 11: Table S10. CNVR with high FST between populations. [file 12864_2020_6669_MOESM11_ESM.xlsx]

## Sheet: allfst7_col2D.annotated
Table S10. CNVR with high FST between populations
Chr	CNV start	CNV end	Gene stable ID	Gene name	Karyotype band	Gene description	Phenotype description
2	173004280	173007495	172967734	172974710	ENSG00000236651	AC104801.1	q31.1
2	173004280	173007495	173020757	173020848	ENSG00000238572	snoU13	q31.1	Small nucleolar RNA U13 [Source:RFAM;Acc:RF01210]
2	173004280	173007495	172967734	172974710	ENSG00000236651	AC104801.1	q31.1
2	173004280	173007495	173020757	173020848	ENSG00000238572	snoU13	q31.1	Small nucleolar RNA U13 [Source:RFAM;Acc:RF01210]
2	177265596	177271845	177248155	177248304	ENSG00000221304	AC068706.1	q31.1
2	177265596	177271845	177370973	177372430	ENSG00000229434	AC017048.1	q31.1
3	192875320	192885019	192873245	192874997	ENSG00000236229	VEZF1P1	q29	vascular endothelial zinc finger 1 pseudogene 1 [Source:HGNC Symbol;Acc:32320]
3	192875320	192885019	192958914	192995527	ENSG00000127252	HRASLS	q29	HRAS-like suppressor [Source:HGNC Symbol;Acc:14922]
3	192875320	192885019	192873245	192874997	ENSG00000236229	VEZF1P1	q29	vascular endothelial zinc finger 1 pseudogene 1 [Source:HGNC Symbol;Acc:32320]
3	192875320	192885019	192958914	192995527	ENSG00000127252	HRASLS	q29	HRAS-like suppressor [Source:HGNC Symbol;Acc:14922]
4	4122022	4152606	4119652	4120011	ENSG00000248669	RP11-489M13.2	p16.3
4	4122022	4152606	4128386	4129296	ENSG00000198787	OR4D12P	p16.3	olfactory receptor, family 4, subfamily D, member 12 pseudogene [Source:HGNC Symbol;Acc:19587]
4	4122022	4152606	4145185	4152148	ENSG00000250381	UNC93B4	p16.3	unc-93 homolog B4 pseudogene (C. elegans) [Source:HGNC Symbol;Acc:13484]
4	4122022	4152606	4158249	4159170	ENSG00000250710	OR7E99P	p16.3	olfactory receptor, family 7, subfamily E, member 99 pseudogene [Source:HGNC Symbol;Acc:15059]
4	4145550	4152531	4145185	4152148	ENSG00000250381	UNC93B4	p16.3	unc-93 homolog B4 pseudogene (C. elegans) [Source:HGNC Symbol;Acc:13484]
4	4145550	4152531	4158249	4159170	ENSG00000250710	OR7E99P	p16.3	olfactory receptor, family 7, subfamily E, member 99 pseudogene [Source:HGNC Symbol;Acc:15059]
4	69383264	69445957	69375159	69383365	ENSG00000250566	UGT2B29P	q13.2	UDP glucuronosyltransferase 2 family, polypeptide B29 pseudogene [Source:HGNC Symbol;Acc:12552]
4	69383264	69445957	69402902	69434245	ENSG00000197888	UGT2B17	q13.2	UDP glucuronosyltransferase 2 family, polypeptide B17 [Source:HGNC Symbol;Acc:12547]	BONE MINERAL DENSITY QUANTITATIVE TRAIT LOCUS 12
4	69383264	69445957	69480137	69480731	ENSG00000249472	RP11-1267H10.2	q13.2
4	69383264	69445957	69375159	69383365	ENSG00000250566	UGT2B29P	q13.2	UDP glucuronosyltransferase 2 family, polypeptide B29 pseudogene [Source:HGNC Symbol;Acc:12552]
4	69383264	69445957	69402902	69434245	ENSG00000197888	UGT2B17	q13.2	UDP glucuronosyltransferase 2 family, polypeptide B17 [Source:HGNC Symbol;Acc:12547]	BONE MINERAL DENSITY QUANTITATIVE TRAIT LOCUS 12
4	69383264	69445957	69480137	69480731	ENSG00000249472	RP11-1267H10.2	q13.2
4	69383264	69445957	69375159	69383365	ENSG00000250566	UGT2B29P	q13.2	UDP glucuronosyltransferase 2 family, polypeptide B29 pseudogene [Source:HGNC Symbol;Acc:12552]
4	69383264	69445957	69402902	69434245	ENSG00000197888	UGT2B17	q13.2	UDP glucuronosyltransferase 2 family, polypeptide B17 [Source:HGNC Symbol;Acc:12547]	BONE MINERAL DENSITY QUANTITATIVE TRAIT LOCUS 12
4	69383264	69445957	69480137	69480731	ENSG00000249472	RP11-1267H10.2	q13.2
4	69426778	69471897	69402902	69434245	ENSG00000197888	UGT2B17	q13.2	UDP glucuronosyltransferase 2 family, polypeptide B17 [Source:HGNC Symbol;Acc:12547]	BONE MINERAL DENSITY QUANTITATIVE TRAIT LOCUS 12
4	69426778	69471897	69480137	69480731	ENSG00000249472	RP11-1267H10.2	q13.2
4	69426778	69471897	69402902	69434245	ENSG00000197888	UGT2B17	q13.2	UDP glucuronosyltransferase 2 family, polypeptide B17 [Source:HGNC Symbol;Acc:12547]	BONE MINERAL DENSITY QUANTITATIVE TRAIT LOCUS 12
4	69426778	69471897	69480137	69480731	ENSG00000249472	RP11-1267H10.2	q13.2
4	69426778	69471897	69402902	69434245	ENSG00000197888	UGT2B17	q13.2	UDP glucuronosyltransferase 2 family, polypeptide B17 [Source:HGNC Symbol;Acc:12547]	BONE MINERAL DENSITY QUANTITATIVE TRAIT LOCUS 12
4	69426778	69471897	69480137	69480731	ENSG00000249472	RP11-1267H10.2	q13.2
5	150203574	150222899	150157867	150176297	ENSG00000269636	AC010441.1	q33.1
5	150203574	150222899	150226085	150280298	ENSG00000237693	IRGM	q33.1	immunity-related GTPase family, M [Source:HGNC Symbol;Acc:29597]	INFLAMMATORY BOWEL DISEASE 19
6	166497790	166502539	166477779	166478788	ENSG00000216624	GAPDHP72	q27	glyceraldehyde-3-phosphate dehydrogenase pseudogene 72 [Source:HGNC Symbol;Acc:22955]
6	166497790	166502539	166513153	166526761	ENSG00000231297	SNORD45	q27	Small nucleolar RNA SNORD45 [Source:RFAM;Acc:RF00279]
6	166497790	166502539	166477779	166478788	ENSG00000216624	GAPDHP72	q27	glyceraldehyde-3-phosphate dehydrogenase pseudogene 72 [Source:HGNC Symbol;Acc:22955]
6	166497790	166502539	166513153	166526761	ENSG00000231297	SNORD45	q27	Small nucleolar RNA SNORD45 [Source:RFAM;Acc:RF00279]
7	31316067	31318816	31158898	31159186	ENSG00000232887	AC006466.5	p14.3
7	31316067	31318816	31356612	31356738	ENSG00000221751	AC006380.1	p14.3
7	31316067	31318816	31158898	31159186	ENSG00000232887	AC006466.5	p14.3
7	31316067	31318816	31356612	31356738	ENSG00000221751	AC006380.1	p14.3
9	138214043	138217492	138150512	138151275	ENSG00000269408	AL390778.1	q34.3	Uncharacterized protein [Source:UniProtKB/TrEMBL;Acc:M0QYD9]
9	138214043	138217492	138235095	138238408	ENSG00000178243	C9orf62	q34.3	chromosome 9 open reading frame 62 [Source:HGNC Symbol;Acc:28581]
12	45903258	45909757	45875654	46004403	ENSG00000257657	RP11-352M15.1	q12
13	57752504	57787621	57747587	57747766	ENSG00000271140	PRR20FP	q21.1	proline rich 20F, pseudogene [Source:HGNC Symbol;Acc:49097]
13	57752504	57787621	57778513	57778933	ENSG00000230009	MTCO2P3	q21.1	MT-CO2 pseudogene 3 [Source:HGNC Symbol;Acc:39576]
13	57752504	57787621	57888873	57890043	ENSG00000234421	SLC25A5P4	q21.1	solute carrier family 25 (mitochondrial carrier; adenine nucleotide translocator), member 5 pseudogene 4 [Source:HGNC Symbol;Acc:35471]
13	57752504	57787621	57747587	57747766	ENSG00000271140	PRR20FP	q21.1	proline rich 20F, pseudogene [Source:HGNC Symbol;Acc:49097]
13	57752504	57787621	57778513	57778933	ENSG00000230009	MTCO2P3	q21.1	MT-CO2 pseudogene 3 [Source:HGNC Symbol;Acc:39576]
13	57752504	57787621	57888873	57890043	ENSG00000234421	SLC25A5P4	q21.1	solute carrier family 25 (mitochondrial carrier; adenine nucleotide translocator), member 5 pseudogene 4 [Source:HGNC Symbol;Acc:35471]
14	73997445	74006922	73989582	73997314	ENSG00000258695	RP3-414A15.2	q24.3
14	73997445	74006922	74003818	74010498	ENSG00000184227	ACOT1	q24.3	acyl-CoA thioesterase 1 [Source:HGNC Symbol;Acc:33128]
14	73997445	74006922	73989582	73997314	ENSG00000258695	RP3-414A15.2	q24.3
14	73997445	74006922	74003818	74010498	ENSG00000184227	ACOT1	q24.3	acyl-CoA thioesterase 1 [Source:HGNC Symbol;Acc:33128]
14	73998091	74024024	73989582	73997314	ENSG00000258695	RP3-414A15.2	q24.3
14	73998091	74024024	74003818	74010498	ENSG00000184227	ACOT1	q24.3	acyl-CoA thioesterase 1 [Source:HGNC Symbol;Acc:33128]
14	73998091	74024024	74005925	74006485	ENSG00000258408	NT5CP2	q24.3	5',3'-nucleotidase, cytosolic pseudogene 2 [Source:HGNC Symbol;Acc:20047]
14	73998091	74024024	74034324	74042357	ENSG00000119673	ACOT2	q24.3	acyl-CoA thioesterase 2 [Source:HGNC Symbol;Acc:18431]
14	73998091	74024024	73989582	73997314	ENSG00000258695	RP3-414A15.2	q24.3
14	73998091	74024024	74003818	74010498	ENSG00000184227	ACOT1	q24.3	acyl-CoA thioesterase 1 [Source:HGNC Symbol;Acc:33128]
14	73998091	74024024	74005925	74006485	ENSG00000258408	NT5CP2	q24.3	5',3'-nucleotidase, cytosolic pseudogene 2 [Source:HGNC Symbol;Acc:20047]
14	73998091	74024024	74034324	74042357	ENSG00000119673	ACOT2	q24.3	acyl-CoA thioesterase 2 [Source:HGNC Symbol;Acc:18431]
14	74009507	74024174	74005925	74006485	ENSG00000258408	NT5CP2	q24.3	5',3'-nucleotidase, cytosolic pseudogene 2 [Source:HGNC Symbol;Acc:20047]
14	74009507	74024174	74034324	74042357	ENSG00000119673	ACOT2	q24.3	acyl-CoA thioesterase 2 [Source:HGNC Symbol;Acc:18431]
14	74009507	74024174	74005925	74006485	ENSG00000258408	NT5CP2	q24.3	5',3'-nucleotidase, cytosolic pseudogene 2 [Source:HGNC Symbol;Acc:20047]
14	74009507	74024174	74034324	74042357	ENSG00000119673	ACOT2	q24.3	acyl-CoA thioesterase 2 [Source:HGNC Symbol;Acc:18431]
14	74016759	74024024	74005925	74006485	ENSG00000258408	NT5CP2	q24.3	5',3'-nucleotidase, cytosolic pseudogene 2 [Source:HGNC Symbol;Acc:20047]
14	74016759	74024024	74034324	74042357	ENSG00000119673	ACOT2	q24.3	acyl-CoA thioesterase 2 [Source:HGNC Symbol;Acc:18431]
14	74016759	74024024	74005925	74006485	ENSG00000258408	NT5CP2	q24.3	5',3'-nucleotidase, cytosolic pseudogene 2 [Source:HGNC Symbol;Acc:20047]
14	74016759	74024024	74034324	74042357	ENSG00000119673	ACOT2	q24.3	acyl-CoA thioesterase 2 [Source:HGNC Symbol;Acc:18431]
20	1563709	1574308	1544167	1600707	ENSG00000101307	SIRPB1	p13	signal-regulatory protein beta 1 [Source:HGNC Symbol;Acc:15928]
21	44970466	44973215	44949072	45079374	ENSG00000160207	HSF2BP	q22.3	heat shock transcription factor 2 binding protein [Source:HGNC Symbol;Acc:5226]
