# Supplementary material for: Copy number variation in human genomes from three major ethno-linguistic groups in Africa
Source: BMC Genomics. 2020 Apr 10;21:289. doi: 10.1186/s12864-020-6669-y (PMC7147055; doi:10.1186/s12864-020-6669-y)
Supplement: Supplementary file 12 — Additional file 12: Table S11. Effect of Prior Impact and Minimum width on concordance with DGV in cn.MOPS. [file 12864_2020_6669_MOESM12_ESM.xlsx]

## Sheet: Sheet1
Table S11. Effect of Prior Impact and Minimum width on concordance with DGV in cn.MOPS
		Prior Impact
		1	10	100	1000	10000
Window length	minimum Width	n	n	n	n	n	Total overlap
2500	2	9	5	4	2	3	23
	3	5	6	5	3	3	22
	4	4	5	4	2	2	17
	5	4	7	4	2	2	19
2600	2	6	3	3	4	3	19
	3	4	3	2	3	3	15
	4	4	3	2	4	4	17
	5	4	3	2	2	5	16
2700	2	9	6	6	2	1	24
	3	5	4	5	2	3	19
	4	4	4	5	2	3	18
	5	4	4	5	2	2	17
2800	2	4	3	6	3	2	18
	3	3	3	4	3	2	15
	4	3	4	4	3	2	16
	5	4	4	4	2	2	16
2900	2	5	5	6	3	3	22
	3	3	4	5	4	3	19
	4	4	4	6	2	3	19
	5	4	4	4	2	3	17
Window length 2700, minimum width 2 and prior impact 1 had the highest overlap (n) with DGV. These parameters were therefore chosen for analysis.
